# Supplementary material for: Static and Dynamic Disorder in Formamidinium Lead Bromide Single Crystals
Source: J Phys Chem Lett. 2023 Feb 1;14(5):1288–93. doi: 10.1021/acs.jpclett.2c03337 (PMC9923750; doi:10.1021/acs.jpclett.2c03337)
Supplement: Supplementary file 1 — jz2c03337_si_001.zip [file jz2c03337_si_001.zip]

Archive with 16 entries (16 files):
- oy19-4b-100.final.cif
- __MACOSX/._oy19-4b-100.final.cif
- oy19-4b-150.final.cif
- __MACOSX/._oy19-4b-150.final.cif
- oy19-4b-200.final.cif
- __MACOSX/._oy19-4b-200.final.cif
- oy19-4b-250.final.cif
- __MACOSX/._oy19-4b-250.final.cif
- oy19-4b-300.final.cif
- __MACOSX/._oy19-4b-300.final.cif
- TEMP_5_100_00_Cmcm.cif
- __MACOSX/._TEMP_5_100_00_Cmcm.cif
- TEMP_5_100_00_Immm.cif
- __MACOSX/._TEMP_5_100_00_Immm.cif
- TEMP_5_100_00_Pbnm.cif
- __MACOSX/._TEMP_5_100_00_Pbnm.cif
