# Supplementary material for: Static and Dynamic Disorder in Formamidinium Lead Bromide Single Crystals
Source: J Phys Chem Lett. 2023 Feb 1;14(5):1288–93. doi: 10.1021/acs.jpclett.2c03337 (PMC9923750; doi:10.1021/acs.jpclett.2c03337)
Supplement: Supplementary file 1 — jz2c03337_si_001.zip [file jz2c03337_si_001.zip › oy19-4b-100.final.cif]

data_temp_5_100_00
# start Validation Reply Form
_vrf_PLAT973_temp_5_100_00
;
PROBLEM: Check Calcd Positive Resid. Density on       Pb1       1.62 eA-3  
RESPONSE: Might be twin at low temperatures
;
# end Validation Reply Form
_audit_creation_date               2022-05-03
_audit_creation_method
;
Olex2 1.5-alpha
(compiled 2022.04.07 svn.rca3783a0 for OlexSys, GUI svn.r6498)
;
_shelx_SHELXL_version_number       '2018/3'
loop_
  _audit_author_name
  _audit_author_email
  _audit_author_address
 'Reuveni, G.' ''
;
Weizmann Institute
Chemical & Biological Physics
;
 'Diskin-Posner, Y.' Yael.Diskin-posner@weizmann.ac.il
;
Weizmann Institute
Chemical Reasearch Support
;

_audit_contact_author_address      ?
_audit_contact_author_email        ?
_audit_contact_author_name         ''
_audit_contact_author_phone        ?
_publ_contact_author_id_orcid      ?
_publ_section_references
;
Dolomanov, O.V., Bourhis, L.J., Gildea, R.J, Howard, J.A.K. & Puschmann, H.
 (2009), J. Appl. Cryst. 42, 339-341.

Sheldrick, G.M. (2015). Acta Cryst. A71, 3-8.

Sheldrick, G.M. (2015). Acta Cryst. C71, 3-8.
;
_chemical_name_common              ?
_chemical_name_systematic          ?
_chemical_formula_moiety           'Br3 Pb1, 1.001(C H5 N2)'
_chemical_formula_sum              'C H5 Br3 N2 Pb'
_chemical_formula_weight           491.99
_chemical_melting_point            ?
_chemical_oxdiff_formula           Br3Pb1C1H6N2
loop_
  _atom_type_symbol
  _atom_type_description
  _atom_type_scat_dispersion_real
  _atom_type_scat_dispersion_imag
  _atom_type_scat_source
 'C' 'C' 0.0013 0.0009 'International Tables Vol C Tables 4.2.6.8 and 6.1.1.4'
 'H' 'H' 0.0000 0.0000 'International Tables Vol C Tables 4.2.6.8 and 6.1.1.4'
 'Br' 'Br' 0.1872 1.6557 'International Tables Vol C Tables 4.2.6.8 and 6.1.1.4'
 'N' 'N' 0.0030 0.0020 'International Tables Vol C Tables 4.2.6.8 and 6.1.1.4'
 'Pb' 'Pb' -1.0526 6.9588
 'International Tables Vol C Tables 4.2.6.8 and 6.1.1.4'

_shelx_space_group_comment
;
The symmetry employed for this shelxl refinement is uniquely defined
by the following loop, which should always be used as a source of
symmetry information in preference to the above space-group names.
They are only intended as comments.
;
_space_group_crystal_system        'cubic'
_space_group_IT_number             221
_space_group_name_H-M_alt          'P m -3 m'
_space_group_name_Hall             '-P 4 2 3'
loop_
  _space_group_symop_operation_xyz
 'x, y, z'
 '-x, -y, z'
 '-x, y, -z'
 'x, -y, -z'
 'z, x, y'
 'z, -x, -y'
 '-z, -x, y'
 '-z, x, -y'
 'y, z, x'
 '-y, z, -x'
 'y, -z, -x'
 '-y, -z, x'
 'y, x, -z'
 '-y, -x, -z'
 'y, -x, z'
 '-y, x, z'
 'x, z, -y'
 '-x, z, y'
 '-x, -z, -y'
 'x, -z, y'
 'z, y, -x'
 'z, -y, x'
 '-z, y, x'
 '-z, -y, -x'
 '-x, -y, -z'
 'x, y, -z'
 'x, -y, z'
 '-x, y, z'
 '-z, -x, -y'
 '-z, x, y'
 'z, x, -y'
 'z, -x, y'
 '-y, -z, -x'
 'y, -z, x'
 '-y, z, x'
 'y, z, -x'
 '-y, -x, z'
 'y, x, z'
 '-y, x, -z'
 'y, -x, -z'
 '-x, -z, y'
 'x, -z, -y'
 'x, z, y'
 '-x, z, -y'
 '-z, -y, x'
 '-z, y, -x'
 'z, -y, -x'
 'z, y, x'

_cell_length_a                     5.91992(4)
_cell_length_b                     5.91992(4)
_cell_length_c                     5.91992(4)
_cell_angle_alpha                  90
_cell_angle_beta                   90
_cell_angle_gamma                  90
_cell_volume                       207.466(4)
_cell_formula_units_Z              1
_cell_measurement_reflns_used      21201
_cell_measurement_temperature      100.00(10)
_cell_measurement_theta_max        34.8640
_cell_measurement_theta_min        2.7060
_shelx_estimated_absorpt_T_max     0.706
_shelx_estimated_absorpt_T_min     0.179
_exptl_absorpt_coefficient_mu      18.693
_exptl_absorpt_correction_T_max    0.779
_exptl_absorpt_correction_T_min    0.132
_exptl_absorpt_correction_type     gaussian
_exptl_absorpt_process_details
;
CrysAlisPro 1.171.41.110a (Rigaku Oxford Diffraction, 2021)
Numerical absorption correction based on gaussian integration over
a multifaceted crystal model
Empirical absorption correction using spherical harmonics,
implemented in SCALE3 ABSPACK scaling algorithm.
;
_exptl_absorpt_special_details     ?
_exptl_crystal_colour              orange
_exptl_crystal_colour_primary      orange
_exptl_crystal_density_diffrn      3.938
_exptl_crystal_density_meas        ?
_exptl_crystal_density_method      ?
_exptl_crystal_description         plate
_exptl_crystal_F_000               212
loop_
  _exptl_crystal_face_index_h
  _exptl_crystal_face_index_k
  _exptl_crystal_face_index_l
  _exptl_crystal_face_perp_dist
 0 -2 -1 0.0283
 0 2 1 0.0412
 -1 0 0 0.1049
 1 0 0 0.0380
 -1 -1 0 0.0887
 1 1 0 0.0488
 0 0 -1 0.0046
 0 0 1 0.0182

_exptl_crystal_size_max            0.14
_exptl_crystal_size_mid            0.09
_exptl_crystal_size_min            0.02
loop_
  _exptl_oxdiff_crystal_face_indexfrac_h
  _exptl_oxdiff_crystal_face_indexfrac_k
  _exptl_oxdiff_crystal_face_indexfrac_l
  _exptl_oxdiff_crystal_face_x
  _exptl_oxdiff_crystal_face_y
  _exptl_oxdiff_crystal_face_z
 0.0192 -1.9961 -0.9461 -0.0091 -0.1508 0.1440
 -0.0192 1.9961 0.9461 0.0091 0.1508 -0.1440
 -0.9872 -0.0188 0.0134 -0.0171 0.0637 0.0661
 0.9872 0.0188 -0.0134 0.0171 -0.0637 -0.0661
 -0.9712 -1.0052 0.0331 0.0201 0.0075 0.1304
 0.9712 1.0052 -0.0331 -0.0201 -0.0075 -0.1304
 -0.0127 -0.0232 -0.9856 -0.0835 -0.0383 0.0153
 0.0127 0.0232 0.9856 0.0835 0.0383 -0.0153

_exptl_transmission_factor_max     ?
_exptl_transmission_factor_min     ?
_diffrn_reflns_av_R_equivalents    0.0659
_diffrn_reflns_av_unetI/netI       0.0208
_diffrn_reflns_Laue_measured_fraction_full  1.000
_diffrn_reflns_Laue_measured_fraction_max  1.000
_diffrn_reflns_limit_h_max         12
_diffrn_reflns_limit_h_min         -12
_diffrn_reflns_limit_k_max         12
_diffrn_reflns_limit_k_min         -12
_diffrn_reflns_limit_l_max         12
_diffrn_reflns_limit_l_min         -12
_diffrn_reflns_number              23410
_diffrn_reflns_point_group_measured_fraction_full  1.000
_diffrn_reflns_point_group_measured_fraction_max  1.000
_diffrn_reflns_theta_full          19.665
_diffrn_reflns_theta_max           34.917
_diffrn_reflns_theta_min           2.715
_diffrn_ambient_environment        N~2~
_diffrn_ambient_temperature        100.00(10)
_diffrn_detector                   'Hybrid Pixel Array Detector'
_diffrn_detector_area_resol_mean   5.8140
_diffrn_detector_type              'Pilatus 300K'
_diffrn_measured_fraction_theta_full  1.000
_diffrn_measured_fraction_theta_max  1.000
_diffrn_measurement_details
;
List of Runs (angles in degrees, time in seconds):

  # Type    Start    End  Width  t~exp~   \w     \q     \k     \f   Frames
--------------------------------------------------------------------------
  1  \w     16.00  57.00   0.50   30.00    --   45.54  77.00  90.00   82
  2  \w     67.00  93.00   0.50   30.00    --   45.54  77.00  90.00   52
  3  \w     10.00 115.00   0.50   30.00    --   45.54  75.00 143.41  210
  4  \w     19.00  85.00   0.50   30.00    --   45.54  77.00 -60.00  132
  5  \w     94.00 119.00   0.50   30.00    --   45.54  77.00 -60.00   50
  6  \w     46.00 116.00   0.50   30.00    --   45.54  74.00-108.74  140
  7  \w     11.00  41.00   0.50   30.00    --   45.54  74.00-108.74   60
  8  \w     11.00  55.00   0.50   30.00    --   45.54  77.00-180.00   88
  9  \w     79.00 105.00   0.50   30.00    --   45.54  77.00-180.00   52
 10  \w     13.00  74.00   0.50   30.00    --   45.54  69.00 -79.40  122
 11  \w     16.00 113.00   0.50   30.00    --   45.54  69.00  -1.74  194
 12  \w     54.00 102.00   0.50   30.00    --   45.54  73.00  22.64   96
 13  \w     12.00  48.00   0.50   30.00    --   45.54  73.00  22.64   72
 14  \w     16.00  80.00   0.50   30.00    --   45.54  64.00 127.69  128
 15  \w     84.00 120.00   0.50   30.00    --   45.54  64.00 127.69   72
 16  \w     15.00  96.00   0.50   30.00    --   45.54  64.00  71.56  162
 17  \w     17.00 128.00   0.50   30.00    --   45.54  43.00  87.28  222
 18  \w     15.00  87.00   0.50   30.00    --   45.54  38.00  30.00  144
 19  \w    -10.00  66.00   0.50   30.00    --   45.54  19.00 -30.00  152
 20  \w     71.00 128.00   0.50   30.00    --   45.54  19.00 -30.00  114
 21  \w     15.00 122.00   0.50   30.00    --   45.54  62.00-167.00  214
 22  \w     15.00 123.00   0.50   30.00    --   45.54  61.00-150.92  216
 23  \w     91.00 127.00   0.50   30.00    --   45.54 178.00-150.00   72
 24  \w     42.00  68.00   0.50   30.00    --   45.54 178.00-150.00   52
 25  \w     42.00  83.00   0.50   30.00    --   45.54 -80.00 -29.21   82
 26  \w     48.00  74.00   0.50   30.00    --   45.54 -77.00 -60.00   52
 27  \w     30.00  70.00   0.50   30.00    --   45.54 -77.00   0.00   80
 28  \w    -27.00  47.00   0.50   30.00    --   45.54 -77.00  30.00  148
 29  \w    -24.00  18.00   0.50   30.00    --   45.54 -77.00   0.00   84
 30  \w    -31.00  51.00   0.50   30.00    --   45.54 -62.00  54.00  164
 31  \w    -25.00  24.00   0.50   30.00    --   45.54 -80.00 -29.21   98
 32  \w    -21.00  17.00   0.50   30.00    --   45.54 -77.00 -60.00   76
 33  \w    -33.00  36.00   0.50   30.00    --   45.54 -57.00 -90.00  138
 34  \w    -33.00  43.00   0.50   30.00    --   45.54 -57.00-150.00  152
 35  \w     46.00  80.00   0.50   30.00    --   45.54 -77.00-180.00   68
 36  \w    -39.00 -12.00   0.50   30.00    --   45.54 -19.00  90.00   54
 37  \w    -22.00  40.00   0.50   30.00    --   45.54 -54.00  72.96  124
 38  \w    -36.00  29.00   0.50   30.00    --   45.54 -46.00 -35.99  130
 39  \w    -37.00  20.00   0.50   30.00    --   45.54 -38.00-150.00  114
 40  \w    -33.00  36.00   0.50   30.00    --   45.54 -57.00-180.00  138
 41  \w      7.00  78.00   0.50   30.00    --   45.54 -99.00-180.00  142
 42  \w      9.00  77.00   0.50   30.00    --   45.54 -99.00 -60.00  136
 43  \w      0.00  81.00   0.50   30.00    --   45.54 -99.00 -30.00  162
 44  \w     -7.00  38.00   0.50   30.00    --   45.54 -99.00 150.00   90
 45  \w     40.00  80.00   0.50   30.00    --   45.54 -99.00 150.00   80
 46  \w    -31.00  76.00   0.50    2.00    --   -0.62  62.00-167.00  214
 47  \w    -77.00  30.00   0.50   30.00    --  -46.79  62.00-167.00  214
 48  \w    -64.00 -21.00   0.50   30.00    --  -46.79 -57.00-150.00   86
 49  \w    -77.00 -51.00   0.50   30.00    --  -46.79 -62.00  54.00   52
 50  \w    -48.00 -23.00   0.50    2.00    --   -0.62 -62.00  54.00   50
;
_diffrn_measurement_device         'four-circle diffractometer'
_diffrn_measurement_device_type    'XtaLAB Synergy, Dualflex, Pilatus 300K'
_diffrn_measurement_method         '\w scans'
_diffrn_orient_matrix_type        
 'CrysAlisPro convention (1999,Acta A55,543-557)'
_diffrn_orient_matrix_UB_11        0.0191788000
_diffrn_orient_matrix_UB_12        -0.0356947000
_diffrn_orient_matrix_UB_13        0.0853310000
_diffrn_orient_matrix_UB_21        -0.0651061000
_diffrn_orient_matrix_UB_22        0.0567427000
_diffrn_orient_matrix_UB_23        0.0383339000
_diffrn_orient_matrix_UB_31        -0.0658275000
_diffrn_orient_matrix_UB_32        -0.0665718000
_diffrn_orient_matrix_UB_33        -0.0131124000
_diffrn_radiation_monochromator    mirror
_diffrn_radiation_probe            x-ray
_diffrn_radiation_type             'Ag K\a'
_diffrn_radiation_wavelength       0.56087
_diffrn_source                     'micro-focus sealed X-ray tube'
_diffrn_source_type                'PhotonJet (Ag) X-ray Source'
_reflns_Friedel_coverage           0.000
_reflns_Friedel_fraction_full      .
_reflns_Friedel_fraction_max       .
_reflns_number_gt                  233
_reflns_number_total               233
_reflns_special_details
;
 Reflections were merged by SHELXL according to the crystal
 class for the calculation of statistics and refinement.
 
 _reflns_Friedel_fraction is defined as the number of unique
 Friedel pairs measured divided by the number that would be
 possible theoretically, ignoring centric projections and
 systematic absences.
;
_reflns_threshold_expression       'I > 2\s(I)'
_computing_cell_refinement         'CrysAlisPro 1.171.41.110a (Rigaku OD, 2021)'
_computing_data_collection         'CrysAlisPro 1.171.41.110a (Rigaku OD, 2021)'
_computing_data_reduction          'CrysAlisPro 1.171.41.110a (Rigaku OD, 2021)'
_computing_molecular_graphics      'Olex2 1.5-alpha (Dolomanov et al., 2009)'
_computing_publication_material    'Olex2 1.5-alpha (Dolomanov et al., 2009)'
_computing_structure_refinement    'SHELXL 2018/3 (Sheldrick, 2015)'
_computing_structure_solution      'SHELXT 2018/2 (Sheldrick, 2018)'
_refine_diff_density_max           0.634
_refine_diff_density_min           -0.624
_refine_diff_density_rms           0.162
_refine_ls_extinction_coef         .
_refine_ls_extinction_method       none
_refine_ls_goodness_of_fit_ref     1.296
_refine_ls_hydrogen_treatment      constr
_refine_ls_matrix_type             full
_refine_ls_number_parameters       26
_refine_ls_number_reflns           233
_refine_ls_number_restraints       12
_refine_ls_R_factor_all            0.0086
_refine_ls_R_factor_gt             0.0086
_refine_ls_restrained_S_all        1.260
_refine_ls_shift/su_max            0.000
_refine_ls_shift/su_mean           0.000
_refine_ls_structure_factor_coef   Fsqd
_refine_ls_weighting_details      
 'w=1/[\s^2^(Fo^2^)+(0.0109P)^2^] where P=(Fo^2^+2Fc^2^)/3'
_refine_ls_weighting_scheme        calc
_refine_ls_wR_factor_gt            0.0176
_refine_ls_wR_factor_ref           0.0176
_refine_special_details            ?
_olex2_refinement_description
;
1. Fixed Uiso
 At 1.2 times of:
  All C(H) groups, All N(H,H) groups
2. Restrained distances
 N1-C1
 1.3 with sigma of 0.02
 N2-N1
 2.295 with sigma of 0.02
 N1-C1 \\sim N2-C1
 with sigma of 0.04
3. Uiso/Uaniso restraints and constraints
Uanis(N1) = Uanis(N2)
4. Rigid body (RIGU) restrains
 N2, C1, N1
 with sigma for 1-2 distances of 0.001 and sigma for 1-3 distances of 0.001
5. Others
 Fixed Sof: Br1(0.0625) C1(0.02085) H1(0.02085) N1(0.02085) H1B(0.02085)
 H1A(0.02085) N2(0.02085) H2A(0.02085) H2B(0.02085)
 Fixed U33: C1(0.01681)
6.a Aromatic/amide H refined with riding coordinates:
 C1(H1)
6.b X=CH2 refined with riding coordinates:
 N1(H1B,H1A), N2(H2A,H2B)
;
_atom_sites_solution_hydrogens     geom
_atom_sites_solution_primary       dual
_atom_sites_solution_secondary     ?
loop_
  _atom_site_label
  _atom_site_type_symbol
  _atom_site_fract_x
  _atom_site_fract_y
  _atom_site_fract_z
  _atom_site_U_iso_or_equiv
  _atom_site_adp_type
  _atom_site_occupancy
  _atom_site_site_symmetry_order
  _atom_site_calc_flag
  _atom_site_refinement_flags_posn
  _atom_site_refinement_flags_adp
  _atom_site_refinement_flags_occupancy
  _atom_site_disorder_assembly
  _atom_site_disorder_group
 Pb1 Pb 0.500000 0.500000 0.500000 0.01092(3) Uani 1 48 d S T P . .
 Br1 Br 0.4467(2) 0.500000 0.000000 0.0442(4) Uani 0.25 4 d S T P . .
 C1 C -0.007(15) -0.076(3) -0.012(10) 0.024(4) Uani 0.0209 1 d D T P A -1
 H1 H -0.024638 -0.228287 -0.045965 0.029 Uiso 0.0209 1 calc R U P A -1
 N1 N 0.196(13) 0.00(2) 0.029(10) 0.023(7) Uani 0.0209 1 d D . P A -1
 H1B H 0.218246 0.135389 0.060863 0.027 Uiso 0.0209 1 calc R U P A -1
 H1A H 0.307347 -0.097195 0.025115 0.027 Uiso 0.0209 1 calc R U P A -1
 N2 N -0.186(13) 0.047(11) -0.011(18) 0.023(7) Uani 0.0209 1 d D . P A -1
 H2A H -0.176899 0.189188 0.019225 0.027 Uiso 0.0209 1 calc R U P A -1
 H2B H -0.315683 -0.012028 -0.040468 0.027 Uiso 0.0209 1 calc R U P A -1

loop_
  _atom_site_aniso_label
  _atom_site_aniso_U_11
  _atom_site_aniso_U_22
  _atom_site_aniso_U_33
  _atom_site_aniso_U_23
  _atom_site_aniso_U_13
  _atom_site_aniso_U_12
 Pb1 0.01092(3) 0.01092(3) 0.01092(3) 0.000 0.000 0.000
 Br1 0.0562(7) 0.0661(9) 0.01027(11) 0.000 0.000 0.000
 C1 0.022(5) 0.033(12) 0.017 -0.011(13) -0.001(7) 0.004(11)
 N1 0.022(5) 0.032(13) 0.01(2) -0.010(13) -0.001(6) 0.003(10)
 N2 0.022(5) 0.032(13) 0.01(2) -0.010(13) -0.001(6) 0.003(10)

_geom_special_details
;
 All esds (except the esd in the dihedral angle between two l.s. planes)
 are estimated using the full covariance matrix.  The cell esds are taken
 into account individually in the estimation of esds in distances, angles
 and torsion angles; correlations between esds in cell parameters are only
 used when they are defined by crystal symmetry.  An approximate (isotropic)
 treatment of cell esds is used for estimating esds involving l.s. planes.
;
loop_
  _geom_bond_atom_site_label_1
  _geom_bond_atom_site_label_2
  _geom_bond_distance
  _geom_bond_site_symmetry_2
  _geom_bond_publ_flag
 Pb1 Br1 2.97671(16) . ?
 Pb1 Br1 2.97671(16) 29_666 ?
 Pb1 Br1 2.97671(16) 17_556 ?
 Pb1 Br1 2.97671(16) 45_565 ?
 Pb1 Br1 2.97671(16) 33_666 ?
 Pb1 Br1 2.97671(16) 21_656 ?
 Pb1 Br1 2.97671(16) 37_666 ?
 Pb1 Br1 2.97671(16) 41_665 ?
 Pb1 Br1 2.97671(16) 9 ?
 Pb1 Br1 2.97671(16) 25_666 ?
 Pb1 Br1 2.97671(16) 5 ?
 Pb1 Br1 2.97671(16) 13 ?
 Br1 Br1 0.446(2) 37_665 ?
 Br1 Br1 0.631(3) 25_665 ?
 Br1 Br1 0.446(2) 13 ?
 C1 H1 0.9300 . ?
 C1 N1 1.296(19) . ?
 C1 N2 1.29(4) . ?
 N1 H1B 0.8600 . ?
 N1 H1A 0.8600 . ?
 N2 H2A 0.8600 . ?
 N2 H2B 0.8600 . ?

loop_
  _geom_angle_atom_site_label_1
  _geom_angle_atom_site_label_2
  _geom_angle_atom_site_label_3
  _geom_angle
  _geom_angle_site_symmetry_1
  _geom_angle_site_symmetry_3
  _geom_angle_publ_flag
 Br1 Pb1 Br1 77.84(6) . 45_565 ?
 Br1 Pb1 Br1 102.16(6) 13 33_666 ?
 Br1 Pb1 Br1 171.41(4) 25_666 13 ?
 Br1 Pb1 Br1 102.16(6) . 21_656 ?
 Br1 Pb1 Br1 96.05(3) 25_666 9 ?
 Br1 Pb1 Br1 180.00(6) 45_565 21_656 ?
 Br1 Pb1 Br1 89.357(6) 21_656 33_666 ?
 Br1 Pb1 Br1 90.643(6) . 41_665 ?
 Br1 Pb1 Br1 83.95(3) . 9 ?
 Br1 Pb1 Br1 96.05(3) 45_565 41_665 ?
 Br1 Pb1 Br1 8.59(4) . 13 ?
 Br1 Pb1 Br1 83.95(3) 21_656 41_665 ?
 Br1 Pb1 Br1 90.643(6) 29_666 13 ?
 Br1 Pb1 Br1 180.0 . 25_666 ?
 Br1 Pb1 Br1 171.41(4) 17_556 33_666 ?
 Br1 Pb1 Br1 102.16(6) 45_565 25_666 ?
 Br1 Pb1 Br1 102.16(6) 17_556 29_666 ?
 Br1 Pb1 Br1 77.84(6) 21_656 25_666 ?
 Br1 Pb1 Br1 90.643(6) 21_656 9 ?
 Br1 Pb1 Br1 89.357(6) 41_665 25_666 ?
 Br1 Pb1 Br1 102.16(6) 37_666 9 ?
 Br1 Pb1 Br1 83.95(3) . 5 ?
 Br1 Pb1 Br1 96.05(3) 21_656 13 ?
 Br1 Pb1 Br1 8.59(4) 45_565 5 ?
 Br1 Pb1 Br1 83.95(3) 17_556 13 ?
 Br1 Pb1 Br1 171.41(4) 21_656 5 ?
 Br1 Pb1 Br1 96.05(3) . 33_666 ?
 Br1 Pb1 Br1 102.16(6) 41_665 5 ?
 Br1 Pb1 Br1 83.95(3) 25_666 33_666 ?
 Br1 Pb1 Br1 96.05(3) 25_666 5 ?
 Br1 Pb1 Br1 83.95(3) 29_666 33_666 ?
 Br1 Pb1 Br1 89.357(6) . 17_556 ?
 Br1 Pb1 Br1 180.0 5 29_666 ?
 Br1 Pb1 Br1 83.95(3) 45_565 17_556 ?
 Br1 Pb1 Br1 89.357(6) 37_666 29_666 ?
 Br1 Pb1 Br1 96.05(3) 21_656 17_556 ?
 Br1 Pb1 Br1 89.357(6) 45_565 9 ?
 Br1 Pb1 Br1 180.0 41_665 17_556 ?
 Br1 Pb1 Br1 171.41(4) 41_665 9 ?
 Br1 Pb1 Br1 90.643(6) 25_666 17_556 ?
 Br1 Pb1 Br1 83.95(3) 5 9 ?
 Br1 Pb1 Br1 77.84(6) 5 17_556 ?
 Br1 Pb1 Br1 96.05(3) 29_666 9 ?
 Br1 Pb1 Br1 171.41(4) . 37_666 ?
 Br1 Pb1 Br1 83.95(3) 45_565 13 ?
 Br1 Pb1 Br1 96.05(3) 45_565 37_666 ?
 Br1 Pb1 Br1 96.05(3) 41_665 13 ?
 Br1 Pb1 Br1 83.95(3) 21_656 37_666 ?
 Br1 Pb1 Br1 89.357(6) 5 13 ?
 Br1 Pb1 Br1 83.95(3) 41_665 37_666 ?
 Br1 Pb1 Br1 180.0 37_666 13 ?
 Br1 Pb1 Br1 8.59(4) 25_666 37_666 ?
 Br1 Pb1 Br1 77.84(6) 9 13 ?
 Br1 Pb1 Br1 90.643(6) 5 37_666 ?
 Br1 Pb1 Br1 90.643(6) 45_565 33_666 ?
 Br1 Pb1 Br1 96.05(3) 17_556 37_666 ?
 Br1 Pb1 Br1 8.59(4) 41_665 33_666 ?
 Br1 Pb1 Br1 96.05(3) . 29_666 ?
 Br1 Pb1 Br1 96.05(3) 5 33_666 ?
 Br1 Pb1 Br1 171.41(4) 45_565 29_666 ?
 Br1 Pb1 Br1 77.84(6) 37_666 33_666 ?
 Br1 Pb1 Br1 8.59(4) 21_656 29_666 ?
 Br1 Pb1 Br1 180.0 9 33_666 ?
 Br1 Pb1 Br1 77.84(6) 41_665 29_666 ?
 Br1 Pb1 Br1 83.95(3) 25_666 29_666 ?
 Br1 Pb1 Br1 8.59(4) 17_556 9 ?
 Pb1 Br1 Pb1 167.84(6) . 1_554 ?
 Br1 Br1 Pb1 85.70(2) 37_665 . ?
 Br1 Br1 Pb1 83.92(3) 25_665 1_554 ?
 Br1 Br1 Pb1 85.70(2) 13 1_554 ?
 Br1 Br1 Pb1 85.70(2) 13 . ?
 Br1 Br1 Pb1 85.70(2) 37_665 1_554 ?
 Br1 Br1 Pb1 83.92(3) 25_665 . ?
 Br1 Br1 Br1 45.000(1) 13 25_665 ?
 Br1 Br1 Br1 45.0 37_665 25_665 ?
 Br1 Br1 Br1 90.001(1) 37_665 13 ?
 N1 C1 H1 117.4 . . ?
 N2 C1 H1 117.4 . . ?
 N2 C1 N1 125(5) . . ?
 C1 N1 H1B 120.0 . . ?
 C1 N1 H1A 120.0 . . ?
 H1B N1 H1A 120.0 . . ?
 C1 N2 H2A 120.0 . . ?
 C1 N2 H2B 120.0 . . ?
 H2A N2 H2B 120.0 . . ?

_shelx_res_file
;
TITL temp_1_300_00_auto_a.res in Pm-3m
    temp_5_100_00.res
    created by SHELXL-2018/3 at 13:01:47 on 03-May-2022
REM Old TITL
REM SHELXT solution in Pm-3m
REM R1 0.267, Rweak 0.121, Alpha 0.036, Orientation as input
REM Formula found by SHELXT: Br3 Pb
CELL 0.56087 5.919922 5.919922 5.919922 90 90 90
ZERR 1 0.000038 0.000038 0.000038 0 0 0
LATT 1
SYMM -X,-Y,+Z
SYMM -X,+Y,-Z
SYMM +X,-Y,-Z
SYMM +Z,+X,+Y
SYMM +Z,-X,-Y
SYMM -Z,-X,+Y
SYMM -Z,+X,-Y
SYMM +Y,+Z,+X
SYMM -Y,+Z,-X
SYMM +Y,-Z,-X
SYMM -Y,-Z,+X
SYMM +Y,+X,-Z
SYMM -Y,-X,-Z
SYMM +Y,-X,+Z
SYMM -Y,+X,+Z
SYMM +X,+Z,-Y
SYMM -X,+Z,+Y
SYMM -X,-Z,-Y
SYMM +X,-Z,+Y
SYMM +Z,+Y,-X
SYMM +Z,-Y,+X
SYMM -Z,+Y,+X
SYMM -Z,-Y,-X
SFAC C H Br N Pb
DISP Br 0.1872 1.6557 5339.1
DISP C 0.0013 0.0009 7.4
DISP H 0 0 0.7
DISP N 0.003 0.002 11.7
DISP Pb -1.0526 6.9588 22729.8
UNIT 1 5 3 2 1
DFIX 1.3 N1 C1
RIGU 0.001 0.001 N2 C1 N1
SADI 0.04 N1 C1 N2 C1
DANG 2.295 0.02 N2 N1
EADP N1 N2

L.S. 25 0 0
PLAN  19
SIZE 0.02 0.09 0.14
TEMP 27
CONF
WPDB -2
BOND $H
list 4
MORE -1
fmap 2 53
acta
REM <olex2.extras>
REM <HklSrc "%">
REM </olex2.extras>

WGHT    0.010900
FVAR       0.64297
PB1   5    0.500000    0.500000    0.500000    10.02083    0.01092    0.01092 =
         0.01092    0.00000    0.00000    0.00000
BR1   3    0.446741    0.500000    0.000000    10.06250    0.05616    0.06611 =
         0.01027    0.00000    0.00000    0.00000
PART -1
C1    1   -0.007175   -0.075811   -0.012418    10.02085    0.02234    0.03265 =
        10.01681   -0.01124   -0.00148    0.00351
AFIX  43
H1    2   -0.024638   -0.228287   -0.045965    10.02085   -1.20000
AFIX   0
N1    4    0.195521   -0.004554    0.029182    10.02085    0.02230    0.03247 =
         0.01333   -0.01035   -0.00105    0.00340
AFIX  93
H1B   2    0.218246    0.135389    0.060863    10.02085   -1.20000
H1A   2    0.307347   -0.097195    0.025115    10.02085   -1.20000
AFIX   0
N2    4   -0.186437    0.047431   -0.011071    10.02085    0.02230    0.03247 =
         0.01333   -0.01035   -0.00105    0.00340
AFIX  93
H2A   2   -0.176899    0.189188    0.019225    10.02085   -1.20000
H2B   2   -0.315683   -0.012028   -0.040468    10.02085   -1.20000
AFIX   0
HKLF 4


REM  temp_1_300_00_auto_a.res in Pm-3m
REM wR2 = 0.0176, GooF = S = 1.296, Restrained GooF = 1.260 for all data
REM R1 = 0.0086 for 233 Fo > 4sig(Fo) and 0.0086 for all 233 data
REM 26 parameters refined using 12 restraints

END

WGHT      0.0109      0.0000

REM Highest difference peak  0.634,  deepest hole -0.624,  1-sigma level  0.162
Q1    1   0.3586  0.5000  0.0000  10.25000  0.05    0.63
Q2    1   0.6028  0.6028  0.6544  10.50000  0.05    0.62
Q3    1  -0.5000  0.0000  0.0000  10.06250  0.05    0.61
Q4    1  -0.3928  0.0000  0.0000  10.12500  0.05    0.46
Q5    1   0.3005  0.5000 -0.1087  10.50000  0.05    0.44
Q6    1   0.5000  0.4123  0.5000  10.12500  0.05    0.43
Q7    1   0.5000  0.5000 -0.0980  10.12500  0.05    0.38
Q8    1   0.4432  0.4432  0.0000  10.25000  0.05    0.34
Q9    1   0.3740 -0.2810  0.1307  11.00000  0.05    0.22
Q10   1   0.3361  0.3361  0.1324  10.50000  0.05    0.21
Q11   1   0.2618  0.2618  0.1372  10.50000  0.05    0.18
Q12   1   0.0000  0.0000  0.0000  10.02083  0.05    0.18
Q13   1   0.3326  0.1748  0.1748  10.50000  0.05    0.17
Q14   1   0.3036  0.2391  0.1326  11.00000  0.05    0.14
Q15   1  -0.2243  0.2243  0.0000  10.25000  0.05    0.12
Q16   1  -0.1077  0.1077  0.0000  10.25000  0.05    0.09
Q17   1   0.1741  0.1741  0.1741  10.16667  0.05    0.08
Q18   1   0.2696  0.1805  0.0739  11.00000  0.05    0.08
Q19   1   0.2519  0.5000  0.0000  10.25000  0.05    0.08
;
_shelx_res_checksum                93564
_shelx_hkl_file
;
   0   0   1 3872.95  115.42
   1   0   0 3173.16   68.15
  -1   1   1  113.56   10.38
  -1  -1  -1  112.43   11.18
   1  -1   1  126.92   11.97
   1   1  -1  117.05   10.51
   1   0   1 1356.67   43.38
   0   1  -1 1258.14   60.81
   1  -1   0 1154.72   34.05
   0   1   1 1336.10   64.61
   1   1   0 1116.70   33.16
   0  -1   1 1453.47   58.99
  -1   0   1 1303.74   39.59
   0  -1  -1 1495.55   67.97
   1   1   1  120.17   11.81
   1  -1  -1  136.98   11.38
  -1  -1   1  120.67   10.77
  -1   1  -1  118.58   11.20
   0   0   2 9999.00  247.08
   2   0   0 9292.66  181.50
  -1  -1  -2 1184.91   52.98
  -1   1   2 1169.75   48.84
   2  -1   1 1123.11   46.19
   1  -1   2 1250.87   56.37
   2   0   1 3409.33   88.15
   0   1  -2 3295.26  124.46
   2   1   0 2988.19   80.32
   0  -1  -2 3255.69  122.20
   0   1   2 3285.67  123.09
   1   0   2 3833.79  104.65
   0  -1   2 3784.63  132.11
  -1   0   2 3380.44   92.29
   2  -1   0 3092.47   82.17
  -1  -1   2 1138.58   47.11
  -1   1  -2 1133.14   50.41
   2  -1  -1 1086.97   42.80
   2   1   1 1109.47   46.23
  -1   2  -1 1026.48   35.48
  -2   1  -1 1012.36   43.01
   2  -2   2 4592.46  118.81
  -2   2   2 3697.57  103.85
   2  -1   2 3348.44   99.80
  -2  -1  -2 2859.92   91.54
   1   2  -2 2841.11   85.00
   2   1  -2 3156.61   89.86
  -2   1   2 2935.13   88.00
   2  -2   1 3054.12   84.92
   0  -2   2 6107.36  166.94
  -2   0   2 5832.22  138.79
  -2  -1   2 3017.34   86.26
  -2   2  -1 2596.00   76.06
   2  -1  -2 3044.84   87.15
  -2   1  -2 2766.44   87.77
  -1   2  -2 2755.34   82.84
   2   1   2 3225.80   98.07
  -2   2  -2 3565.29  100.33
   3   0   0 1501.37   61.00
   0   0   3 1684.49   91.37
  -3  -1  -1   48.35   11.00
   1  -1   3   62.25   17.25
   1  -3   1   62.56    9.18
   1   1  -3   60.41   14.95
   3  -1   1   44.82   10.71
  -1  -1  -3   65.93   17.34
  -1  -3  -1   45.92    7.19
   0   1   3  610.58   54.22
   0  -1  -3  662.89   55.96
   0  -1   3  657.30   57.02
   3   0   1  632.78   39.21
   3   1   0  588.19   35.91
   1   0   3  641.66   52.45
   0  -3   1  661.58   21.83
   0  -3  -1  700.81   27.94
   0   3  -1  613.69   22.67
   0   1  -3  595.78   54.64
   1   3   0  542.11   20.87
   1  -3   0  539.87   20.58
   3  -1   0  636.64   38.08
   1   1   3   58.43   16.72
  -3   1  -1   44.97   10.48
  -1   3  -1   45.89    6.53
   1  -1  -3   40.86   12.37
   1   3   1   58.02    8.97
   3   1   1   51.07   11.40
  -1   1  -3   51.40   14.54
   2  -3   2 1731.76   69.48
  -2   2   3 1367.33   65.27
   3   2  -2 1519.13   63.83
   3  -2   2 1629.24   72.79
  -2  -3  -2 1293.78   58.09
   2  -2   3 1750.09   82.70
   3  -1   2  783.73   47.36
  -2  -3  -1  612.41   32.00
   1  -2   3  786.83   61.99
   1   2  -3  572.89   46.31
   2  -1   3  798.22   52.71
  -1   3   2  625.88   31.78
   3   1  -2  701.78   40.56
  -1  -3  -2  706.12   37.45
   2   3  -1  636.42   30.23
   1   3  -2  619.41   37.17
   1  -3   2  793.60   49.81
  -2   1   3  665.85   43.22
   2  -3   1  707.83   34.66
   3  -2   1  673.83   40.22
   0   3   2 1360.54   64.54
   3  -2   0 1469.38   61.23
   0   2  -3 1419.94   83.73
  -2   0   3 1482.63   67.61
   2   3   0 1313.76   46.85
   2  -3   0 1368.33   49.43
   2   0   3 1716.82   80.43
   3   0   2 1736.18   73.74
   0   3  -2 1387.74   62.83
   0  -2   3 1714.37   92.02
   0  -3  -2 1598.19   72.38
   3   1   2  714.85   45.59
  -2  -1   3  614.02   41.04
  -2   3  -1  511.29   27.07
  -2   1  -3  635.34   44.34
  -1   3  -2  619.86   31.79
   2  -3  -1  649.25   30.11
   1   3   2  722.60   45.21
   2   1   3  754.92   51.71
  -1  -3   2  629.21   30.74
   1  -3  -2  612.77   40.25
   2   3   1  655.39   33.01
  -3   1  -2  640.41   41.24
  -1   2  -3  601.61   44.61
  -3   2  -1  634.50   37.25
  -3   2  -2 1279.54   57.13
  -2  -2   3 1376.56   60.44
  -2   2  -3 1267.48   60.68
  -2   3  -2 1292.89   49.74
  -3   3   3  380.86    9.59
  -3   3   3  369.09   10.39
   3  -3   3  373.30   13.86
  -3  -3  -3  395.91   13.99
  -3   3   3  366.17   10.62
  -3   3   3  380.10   10.33
  -3   3   3  326.47   10.32
   3   3  -3  364.58    8.83
  -3  -3  -3  375.57   11.34
  -3  -3  -3  366.23   11.62
   3   3  -3  363.20    8.45
   3   3  -3  356.88    8.75
  -3   3   2  518.82   12.26
  -2   3   3  573.40   13.61
   3  -2   3  512.49   15.29
   2  -3   3  505.40   17.39
  -3  -2  -3  689.54   17.01
   3   3  -2  509.59   35.56
   3  -3   2  547.44   41.21
  -2  -3  -3  503.52   13.64
  -2  -3  -3  529.38   16.87
  -3  -3  -2  503.20   13.49
   2   3  -3  445.60   36.73
  -3  -3  -2  633.85   17.98
   2  -3   3  632.00   50.86
  -2   3   3  452.67   35.50
  -3   2   3  562.81   12.76
  -3   3   2  533.00   12.47
  -3   2   3  528.66   13.23
  -2   3   3  522.60   12.56
  -3  -2  -3  529.30   13.26
  -2  -3  -3  488.58   13.57
   3  -2   3  457.64   15.09
   2   3  -3  525.21   10.90
   2  -3   3  507.49   17.07
   3   2  -3  555.14   13.24
   3   2  -3  487.84   11.00
   2   3  -3  516.76   10.88
   3   2  -3  557.29   13.98
   3  -3   2  454.51   15.27
   3   3  -2  517.51   10.92
  -3   3   1  227.66    6.68
   3  -1   3  227.55    8.61
   1   3  -3  206.57   30.77
  -3  -3  -1  171.14   20.71
  -1  -3  -3  226.17   28.48
   1  -3   3  261.14   40.29
  -1   3   3  207.80   24.97
   3  -3   1  207.13   22.71
  -3   1   3  234.19    7.74
   1   3  -3  227.98    5.95
   1  -3   3  214.41   11.21
   3   1  -3  219.40    7.86
   3   1  -3  220.44    7.32
  -1  -3  -3  229.56    8.36
  -3  -1  -3  244.26    7.69
   1  -3   3  210.84    7.87
   3  -3   0  407.48   30.70
   0   3   3  387.96   42.99
   0  -3  -3  419.90   46.37
   0   3  -3  330.99   40.12
   0  -3   3  426.76   42.39
   3   3   0  408.71   28.90
   3  -1  -3  213.91    7.71
   3  -3  -1  210.31    8.76
   3  -3  -1  216.22    8.94
   3   1   3  217.17    7.17
   1   3   3  257.92    8.84
  -3   1  -3  219.52    6.30
  -1  -3   3  203.11   23.28
   1  -3  -3  190.63   31.98
   3   3   1  230.73   23.23
   1   3   3  221.19   34.89
  -3  -3   1  252.40    8.77
   3  -3  -1  231.35   22.23
  -3  -3   1  208.37    6.60
  -1   3  -3  201.16   24.12
   1  -3  -3  224.89    8.37
  -1  -3   3  235.23    9.18
  -1  -3   3  249.31   10.72
   3  -2  -3  469.65   11.57
   3  -3  -2  488.21   12.78
   3  -3  -2  488.68   12.82
   3  -2  -3  485.19   11.70
  -3   3  -2  469.49    7.62
  -2   3  -3  499.30    7.74
   3   2   3  485.79    9.83
   3   3   2  494.00   37.73
  -3  -3   2  519.71   11.03
  -2  -3   3  448.05   34.00
   2   3   3  553.20   45.35
  -3  -3   2  468.32    8.71
  -2   3  -3  476.83   36.13
  -3   3  -2  415.32   32.25
  -3   3  -2  497.11    7.97
   3   2   3  504.99   10.11
  -2   3  -3  509.25    7.90
  -3   2  -3  506.43    7.71
  -3   3  -2  513.19   10.05
   2  -3  -3  536.00   12.87
  -2  -3   3  557.17   13.12
  -3  -2   3  529.55   11.81
  -3  -2   3  527.46   11.86
  -3  -2   3  458.85    8.74
  -2  -3   3  555.95   13.49
  -3  -3   2  521.22   11.33
  -2  -3   3  513.69   11.60
  -2  -3   3  424.48    8.39
  -3  -2   3  486.49   10.36
  -3  -3   2  457.57    9.09
   3  -3  -3  346.12   12.06
   3  -3  -3  352.59   12.57
   3   3   3  340.35    9.66
  -3   3  -3  338.18    8.43
  -3  -3   3  336.02    9.77
  -3   3  -3  364.55    8.46
   3   3   3  336.92    9.81
   3   3   3  330.21    9.73
  -3   3  -3  351.76    7.97
  -3  -3   3  358.89   11.37
  -3  -3   3  379.02   10.72
  -3  -3   3  320.13    9.30
  -3  -3   3  372.85   11.59
  -3  -3   3  336.37   11.42
   3  -3  -3  341.74   10.67
   0   0   4 3392.51  143.05
   4   0   0 3459.98  112.21
   1   4  -1 1159.86   41.19
  -1  -4  -1 1102.53   37.39
   0  -4  -1 1787.01   42.05
   1   4   0 1783.92   40.53
   0   4   1 1663.26   38.39
   1   4   0 1689.98   39.21
   0  -1  -4 1819.80  100.75
   4   1   0 1772.43   74.98
   4  -1   0 1858.59   78.22
   0   1  -4 1841.53  103.56
   1  -4  -1 1149.71   49.38
   1   4   1 1224.92   49.22
  -1   1  -4 1147.63   87.22
   4   2  -2 1891.29   34.97
   4   2  -2 1928.09   35.05
   2   2  -4 1713.31   32.02
   2  -2   4 1765.31   39.84
   2   4  -2 1878.39   32.04
   4  -2   2 1850.19   37.63
   2  -4   2 1873.19   40.97
  -4   2   2 1828.02   32.86
  -2   4   2 2007.17   33.72
   2  -2   4 1863.13   36.92
   4  -2   2 1913.21   36.40
  -2   4   2 1991.80   34.37
  -2   4   2 2102.68   33.29
   2  -2   4 1770.42   40.59
  -2   2   4 2096.51   36.32
   4  -2   2 1945.59   36.97
  -2   2   4 1869.82   33.36
  -2  -4  -2 1524.42   64.56
   2  -4   2 2149.25   81.74
  -2  -4  -2 1958.37   44.11
  -2  -2  -4 2020.33   38.28
  -2  -4  -2 1796.02   36.81
  -4  -2  -2 1781.43   34.52
   2   2  -4 1835.41   36.06
  -4   2   2 1560.56   34.79
  -2   2   4 1894.80   36.49
  -4   2   2 1885.17   34.71
   2   2  -4 1806.61   32.92
   2  -2   4 2127.36   37.86
  -2   2   4 1973.32   34.28
  -4   2   2 2150.24   34.04
  -2   4   2 1940.04   33.76
   2  -4   2 1797.45   35.13
  -2  -4  -2 1863.08   37.36
  -2  -2  -4 1859.37   35.21
   2  -2   4 1761.41   34.69
  -4  -2  -2 1924.08   34.81
  -2  -4  -2 1713.78   39.04
  -4   2   2 1957.41   35.52
   2  -4   2 1796.36   34.61
  -2   4   1 1824.29   30.40
   4  -1   2 1717.79   33.52
   1  -2   4 1498.98   37.69
   1   2  -4 1507.98   28.90
   4  -2   1 1727.45   33.82
   1   4  -2 1662.34   29.31
   1   2  -4 1608.96   29.15
   2   1  -4 1809.32   31.81
   4   1  -2 1665.91   32.41
   1  -4   2 1656.07   39.47
  -4   2   1 1744.65   29.95
   2  -1   4 1657.85   35.75
  -2   4   1 1848.52   30.68
   2  -1   4 1745.90   33.61
   4  -1   2 1729.27   32.56
  -1   4   2 1972.51   32.60
  -1   4   2 1957.73   31.23
   1  -2   4 1513.06   36.44
  -2  -4  -1 1632.15   31.86
   2   4  -1 1655.04   54.57
   2   1  -4 1763.82   33.48
  -1   2   4 1673.18   30.55
  -4   1   2 1535.04   32.82
  -1  -4  -2 1488.56   58.15
  -2  -4  -1 1711.09   38.77
  -2  -1  -4 1972.42   39.99
   1   4  -2 1352.95   71.35
  -4  -1  -2 1761.54   34.07
  -1   4   2 1540.42   52.70
  -4  -2  -1 1745.49   31.56
   2  -4   1 2001.16   64.10
  -1  -4  -2 1546.71   39.89
  -1  -4  -2 1556.65   34.13
  -1  -4  -2 1624.31   33.20
  -4  -1  -2 1678.81   30.15
   1  -4   2 1986.16   93.32
  -2  -4  -1 1608.75   33.93
   1   2  -4 1579.60  103.32
   2  -1   4 1856.61   34.12
  -2   1   4 1756.56   33.61
  -2   4   1 1800.01   30.83
   1   2  -4 1621.61   29.32
   2   1  -4 1574.24   30.45
  -2   1   4 1649.24   33.90
  -1   2   4 1688.24   35.29
  -1   4   2 1739.93   30.45
  -1   2   4 1753.65   31.18
  -2   1   4 1930.71   31.86
   2  -4   1 1659.26   35.03
   1   4  -2 1751.05   29.06
  -4   1   2 1691.68   31.76
   1  -4   2 1642.12   32.38
  -4  -1  -2 1718.37   32.24
  -1  -4  -2 2208.48   40.45
  -1  -2  -4 1653.06   31.94
  -4   2   1 1795.23   32.56
  -2  -4  -1 2155.80   39.48
  -4  -1  -2 1800.50   32.14
  -1  -4  -2 1742.29   34.87
  -2  -1  -4 1679.53   30.99
  -1  -2  -4 1839.21   32.72
   1  -4   2 1611.33   32.40
  -4   1   2 1783.95   33.05
  -2  -4  -1 1722.72   38.59
   1  -4   2 1654.10   34.98
  -4  -1  -2 1573.39   32.98
   0   2  -4 2380.17   41.91
  -2   4   0 2649.67   42.67
   0   4  -2 2539.15   42.15
   4   0  -2 2426.96   44.83
   4   0  -2 2717.74   45.25
   2   0  -4 2499.09   44.60
   4  -2   0 2614.30   45.96
   0  -2   4 2487.26   50.10
  -4   2   0 2517.17   42.56
   0   4   2 3011.19   44.27
  -2   0   4 2460.71   46.42
  -2   4   0 2681.16   42.43
   4   0  -2 2501.28   44.72
   4   0   2 2632.80   44.95
   2   0   4 2497.80   45.87
   2  -4   0 2448.00   48.28
   0  -4  -2 2522.96   83.76
  -2  -4   0 2262.89   46.68
  -4  -2   0 2476.74   44.25
   2  -4   0 2383.12   68.67
   0  -2   4 2553.70  122.11
   4  -2   0 2510.79   94.24
   0   4  -2 2159.84   69.63
  -2  -4   0 2589.16   44.77
   2   4   0 2120.97   64.39
   0   2  -4 2172.94  113.54
  -2  -4   0 3162.47   52.82
  -4   0  -2 2597.63   42.37
   2   0   4 2661.59   46.86
   2   0   4 2914.85   46.85
   2  -4   0 2451.09   47.82
   0   4  -2 2554.26   42.01
  -2   0   4 2485.53   47.04
  -2   0   4 2621.31   46.17
   0   2  -4 2534.69   42.01
   0   2   4 2634.07   47.82
  -2   4   0 2641.22   43.01
   2   0  -4 2301.96   43.99
   0  -2  -4 2589.11   45.48
   0  -2  -4 2934.23   46.50
   0  -4   2 2514.49   45.50
   0  -2  -4 2720.17   45.52
   0  -4  -2 3199.00   54.20
  -4   0  -2 2566.50   45.22
   0  -4   2 2503.42   45.95
   0  -4  -2 2670.01   48.18
  -2   0  -4 2577.48   43.33
  -4  -2   0 2422.70   45.23
  -4   0   2 2313.72   42.66
  -4  -2   0 2683.01   44.14
   2  -4   0 2498.79   45.74
   0  -4   2 2610.58   49.33
  -2  -4   0 2668.26   53.70
  -4   0  -2 2445.20   46.06
  -4   0   2 2801.42   46.38
   4  -2  -1 1787.27   34.18
   1  -2  -4 1748.14   33.98
   4  -1  -2 1730.38   32.51
   4  -1  -2 1577.45   32.02
   2  -1  -4 1689.75   32.71
   4  -2  -1 1727.12   33.08
  -2   4  -1 1677.17   28.99
  -1   2  -4 1609.74   28.93
   1  -2  -4 1695.06   32.43
  -1   4  -2 1650.06   28.80
   2   1   4 1663.87   32.19
  -4   2  -1 1701.18   29.29
  -2   4  -1 1719.85   28.98
   4   1   2 1684.98   31.08
  -2   1  -4 1609.13   29.41
  -1  -2   4 1739.13   38.55
  -2  -1   4 1670.09   33.05
   4  -2  -1 1799.75   33.96
  -1   4  -2 1622.15   28.64
   4  -1  -2 1705.11   32.18
  -4  -2   1 1702.48   31.57
  -2  -4   1 1708.63   31.06
   1  -4  -2 1628.04   87.10
   1   4   2 1602.12   84.49
   1   2   4 1628.95   30.13
  -4   1  -2 1765.06   33.74
  -4  -1   2 1616.85   33.24
  -1   4  -2 1286.39   49.10
  -1  -4   2 1655.81   33.84
  -1   2  -4 1318.79   88.91
  -2  -4   1 1968.67   36.13
   2   4   1 1632.90   57.76
   2  -4  -1 1627.15   53.59
  -4   1  -2 1626.74   28.81
  -2   1  -4 1865.36   38.08
   2  -1  -4 1776.26   33.32
  -2   1  -4 1631.13   28.92
  -2  -1   4 1624.84   33.11
   2  -4  -1 1645.92   34.61
  -1   2  -4 1613.98   28.37
   1   2   4 1744.76   35.75
  -1   2  -4 1701.11   29.12
   2   1   4 1797.26   33.66
   2   1   4 1883.66   33.73
   1  -2  -4 1834.13   33.04
  -4   2  -1 1701.88   31.56
  -1  -2   4 1577.24   31.93
   2  -1  -4 2061.18   33.22
  -2  -4   1 1779.36   32.27
  -4   2  -1 1677.95   31.15
  -4   1  -2 1690.57   31.84
  -2  -1   4 1639.37   31.47
   1  -2  -4 1695.43   31.70
   1  -4  -2 1685.36   34.50
   1  -4  -2 1610.13   34.72
  -1  -4   2 1709.37   32.28
  -4  -1   2 1724.76   32.47
  -4  -1   2 1808.52   32.92
  -2  -4   1 2440.12   42.76
  -4  -1   2 1561.71   30.01
  -4  -2   1 1778.73   32.67
  -4  -2   1 1707.01   30.77
  -2  -4   1 1612.18   37.86
  -1  -4   2 1937.22   38.04
  -4  -1   2 1620.92   30.76
   2  -4  -1 1722.84   33.09
  -1  -4   2 1726.58   34.16
  -4  -2   1 1785.59   31.37
  -4  -2   1 1645.81   30.45
  -4   1  -2 1581.21   32.62
  -2  -1   4 1721.54   34.03
   1  -4  -2 1758.03   33.36
   2  -2  -4 1686.80   34.51
   2  -2  -4 1877.73   36.68
   4  -2  -2 1851.76   33.55
   4  -2  -2 1815.53   35.98
   4  -2  -2 1916.29   36.57
   2  -2  -4 1858.82   34.94
   4   2   2 1796.09   33.07
  -2   4  -2 1789.44   31.13
  -2  -2   4 1758.69   34.82
  -2   2  -4 1790.38   31.28
   4  -2  -2 1907.61   36.29
  -2   2  -4 2027.77   39.53
  -2  -4   2 1995.40   36.71
   2  -2  -4 1910.36   36.09
  -2  -4   2 1801.10   32.96
  -4  -2   2 1722.18   32.90
  -4  -2   2 1823.73   35.83
   2   4   2 1844.86   73.81
  -2   4  -2 1398.46   56.81
  -4   2  -2 1874.36   35.74
  -2   2  -4 1841.83   31.29
   2   2   4 1909.20   36.25
  -2  -2   4 1837.13   35.57
  -2   4  -2 1850.14   31.38
  -2   2  -4 1799.23   30.57
   2  -2  -4 1858.01   33.85
   2  -4  -2 1733.35   37.53
  -4   2  -2 1890.22   33.67
  -2  -2   4 1890.83   34.99
  -2   4  -2 1955.30   33.24
  -2  -4   2 2305.12   40.08
   2  -2  -4 1983.39   35.48
  -4  -2   2 1833.46   33.20
  -2  -4   2 1913.35   35.36
  -2  -4   2 2181.78   39.96
  -4  -2   2 1841.64   34.11
  -4  -2   2 1791.47   33.72
   2  -4  -2 1948.23   36.73
  -2  -2   4 1856.61   36.72
  -2  -2   4 1582.96   31.19
  -4  -2   2 2007.43   35.86
  -3   4   3  648.74   14.62
   3   3  -4  581.54   13.39
   4   3  -3  595.29   13.18
   4  -3   3  543.39   18.67
   3   3  -4  611.39   13.18
   3   4  -3  612.90   12.95
   3  -4   3  616.90   20.96
  -4   3   3  606.11   13.58
   3   4  -3  624.06   13.30
   4   3  -3  608.74   12.61
   3  -3   4  612.97   20.62
   3  -3   4  615.44   16.79
   3  -3   4  565.08   19.86
   3  -4   3  661.50   21.54
   4  -3   3  579.56   17.54
  -3   4   3  618.79   15.46
  -3   4   3  655.62   13.87
  -4   3   3  583.05   14.53
   4  -3   3  625.17   18.87
   4  -3   3  639.93   15.13
  -3   3   4  687.07   14.87
  -4  -3  -3  560.99   13.17
  -3  -4  -3  657.71   16.93
  -4  -3  -3  617.81   14.71
  -4  -3  -3  719.46   19.99
  -3  -4  -3  596.18   17.28
  -3  -4  -3  611.62   20.23
  -3  -4  -3  602.42   16.21
   3   3  -4  599.27   15.64
  -3   3   4  617.18   14.37
  -3  -4  -3  577.41   14.17
  -4  -3  -3  662.16   17.84
  -3  -3  -4  691.03   19.27
  -3   4   3  584.63   15.02
   3  -3   4  659.31   16.72
   4  -3   3  643.66   15.50
  -4   3   3  642.70   15.09
  -3   3   4  612.99   15.09
   3   4  -3  647.55   13.14
  -4   3   3  605.39   15.82
  -3   4   3  609.90   14.89
   4   3  -3  624.10   13.97
  -3   3   4  541.98   15.75
   3   3  -4  635.79   14.22
   3  -3   4  683.79   15.57
  -4  -3  -3  625.31   15.74
  -3  -3  -4  650.03   16.70
   3  -4   3  620.84   15.61
  -3  -3  -4  633.23   17.08
  -4  -3  -3  660.09   16.50
  -3  -3  -4  672.94   16.01
  -4  -3  -3  617.88   16.40
  -3  -4  -3  616.31   17.30
  -3  -4  -3  538.49   16.34
   3  -4   3  579.98   14.93
  -4   3   3  607.72   15.98
  -4  -3  -3  634.73   16.43
  -3   3   4  616.80   16.50
  -3  -4  -3  567.74   17.37
   4   3  -2 1117.42   23.70
   3   2  -4  997.05   19.32
   4  -2   3  944.82   24.84
  -3   4   2 1045.64   20.38
   2   4  -3 1008.76   19.15
   4   2  -3  980.75   19.38
   3   2  -4  956.80   19.60
   3   2  -4 1040.52   21.50
  -4   3   2  999.56   19.45
   2   3  -4  977.38   19.32
   4   2  -3 1064.46   23.45
   2  -3   4  938.51   27.66
   3   2  -4 1109.67   22.76
   2   3  -4  989.42   19.08
   3  -4   2  919.69   25.81
   4  -3   2  972.63   25.12
   2   4  -3 1029.51   19.36
   3   4  -2 1054.76   19.55
   3   4  -2 1014.27   19.20
   4   2  -3 1038.45   22.08
   2  -4   3  980.61   28.24
   4   3  -2 1037.59   19.02
   3  -2   4 1100.16   23.18
  -3   4   2 1041.12   21.09
  -2   4   3 1121.71   22.84
   4  -2   3 1043.08   21.40
   4  -2   3  993.76   23.12
   4  -2   3 1024.83   24.44
  -3   2   4 1061.55   21.60
  -4   3   2  994.19   20.47
  -3   4   2 1059.38   19.64
  -2   4   3 1122.22   21.41
   2  -3   4  989.87   29.05
  -2   3   4 1184.66   21.98
   3  -4   2 1084.27   26.66
  -2   3   4 1097.12   23.99
   3  -2   4 1007.30   26.21
  -3  -4  -2 1067.93   28.56
   3   2  -4 1007.60   22.19
  -2   4   3  838.87   48.82
  -3  -4  -2  916.67   22.82
  -3   2   4 1035.61   20.22
  -3  -4  -2 1031.21   22.15
  -2   3   4  994.95   20.65
  -2  -3  -4  987.31   25.86
  -2  -4  -3  978.29   27.92
   2  -4   3 1174.40   75.26
  -2  -4  -3  980.78   23.26
  -4  -3  -2  980.13   20.31
   3   4  -2  917.41   49.11
   2   3  -4 1017.17   23.29
  -3  -2  -4 1210.99   25.92
  -4  -3  -2  983.87   20.50
   2   4  -3  852.01   54.12
   3  -4   2 1119.29   60.73
  -4  -3  -2 1300.03   28.04
  -2  -4  -3  978.62   24.27
  -3  -4  -2 1020.30   22.02
  -2  -3  -4 1210.77   27.48
  -4  -2  -3  904.60   21.50
  -4  -3  -2 1037.40   23.35
   3  -4   2  964.66   25.13
   2  -3   4 1171.66   25.12
  -3   2   4 1072.87   21.66
  -4   3   2 1061.17   21.08
   3   2  -4  996.90   20.78
  -4   3   2  962.36   21.41
  -2   3   4  953.14   22.43
   4  -2   3 1019.50   21.75
  -4   2   3 1031.42   22.24
  -4   2   3 1163.57   21.59
  -2   4   3 1042.08   21.11
   2   4  -3 1059.86   19.12
  -4  -3  -2 1128.35   24.10
  -2   3   4 1000.96   22.84
  -3   4   2  969.18   20.59
  -3   4   2 1030.23   21.02
   3  -2   4 1092.47   23.13
  -2   3   4 1008.06   21.20
   4  -3   2  932.85   24.28
   3  -2   4 1143.36   22.22
  -2   4   3 1006.29   21.00
  -3   2   4 1015.42   22.69
  -3  -4  -2  837.86   21.99
  -4  -2  -3 1084.87   21.91
  -4  -2  -3 1056.83   22.54
   3  -4   2  966.12   21.96
   2  -4   3  997.05   22.04
  -3  -2  -4 1086.88   22.20
  -2  -4  -3 1069.18   24.47
  -3  -2  -4 1020.83   22.17
  -2  -3  -4 1097.91   22.92
  -2  -4  -3 1021.49   23.72
  -3  -4  -2  979.36   23.59
   2  -4   3  996.50   22.95
  -2  -3  -4  976.99   22.65
  -2  -4  -3  863.71   22.61
  -4  -3  -2 1062.27   22.97
   2  -3   4  989.05   23.36
  -4   2   3 1059.22   23.03
  -4  -3  -2 1067.86   20.79
   2  -4   3  992.66   21.19
  -3   2   4 1086.56   23.87
   3  -4   2 1032.22   22.28
  -3  -4  -2 1010.32   25.36
  -4   3   2 1012.89   21.96
   1   3  -4  812.55   16.39
   1   4  -3  828.64   16.35
   1   3  -4  828.15   16.20
   4   1  -3  816.31   18.99
   1   4  -3  845.51   16.37
   4  -3   1  825.55   21.43
   4   3  -1  915.34   16.29
   1  -4   3  805.99   26.35
   3  -1   4  724.47   20.74
   3   1  -4  832.33   17.28
  -3   4   1  865.39   17.22
   1  -3   4  805.24   25.92
   3   1  -4  855.54   19.37
   3   1  -4  832.22   18.28
   4   1  -3  869.91   19.70
   3   1  -4  863.20   18.10
  -1   3   4  990.63   19.39
   3  -1   4  895.27   19.77
   4  -3   1  856.72   21.72
   1  -3   4  782.69   23.29
  -3   4   1  894.67   16.70
  -3   4   1  889.29   17.69
   4  -1   3  856.24   20.51
  -4   1   3  828.42   16.88
  -1   4   3  944.11   18.60
   3  -4   1  828.40   22.12
  -1   3   4  912.12   21.20
   3  -1   4  853.38   21.65
   4  -3   1  904.41   20.16
  -4   3   1  835.66   17.36
   3   4  -1  776.51   41.72
   3  -4   1  887.58   48.08
  -3  -1  -4  966.83   23.79
  -1   4   3  696.90   43.73
  -1   3   4  826.42   17.84
   1  -4   3  764.59   20.87
   1   4  -3  719.11   59.16
  -4  -1  -3  856.79   21.44
   1   3  -4  788.15   70.45
  -4  -3  -1  823.05   17.67
  -1  -4  -3  749.85   25.76
  -3  -4  -1  899.31   25.21
  -1  -3  -4  786.35   23.79
  -1  -3  -4  854.04   20.14
   1  -4   3  843.16   64.20
   3   1  -4  844.14   19.31
  -1  -4  -3  773.52   50.73
  -3  -4  -1  784.65   20.12
  -1  -4  -3  817.44   20.97
  -4  -3  -1 1196.89   26.10
  -3  -4  -1  837.52   18.75
  -4  -1  -3  809.63   17.59
  -3  -1  -4  771.83   17.73
  -1   4   3  838.02   17.81
   3  -1   4  944.26   19.48
  -3   1   4  821.61   20.27
  -1   3   4  842.03   18.02
   1   3  -4  873.80   16.55
  -4   1   3  837.84   19.18
   4  -1   3  803.00   18.66
  -3   4   1  878.60   17.84
   3  -4   1  821.84   22.01
   1   3  -4  859.43   16.75
  -3   1   4  981.71   19.00
   1   4  -3  861.42   16.21
  -4   3   1  896.67   17.75
  -3   1   4  861.21   19.79
   3  -1   4  907.76   20.12
  -4  -3  -1  949.02   21.97
  -1   3   4  837.16   21.19
   3   1  -4  794.17   18.06
  -1  -3  -4  852.09   19.67
  -1  -4  -3  700.16   19.91
  -3  -1  -4  897.59   18.60
   1  -3   4  802.00   19.69
  -1  -4  -3  791.54   20.04
  -3  -1  -4  880.69   18.38
  -1  -4  -3  771.82   20.10
   1  -4   3  785.60   19.70
  -4  -1  -3  882.58   18.34
  -3  -4  -1 1148.50   25.88
  -4  -1  -3  911.92   19.42
  -4   3   1  857.53   19.17
   1  -4   3  861.34   19.38
  -1  -3  -4  908.07   20.29
  -1  -3  -4  851.37   20.33
  -4  -3  -1  916.89   18.30
   3  -4   1  785.91   19.13
   1  -4   3  799.50   21.35
   1  -3   4  768.28   19.80
  -4   1   3  869.20   20.20
   1  -4   3  856.91   18.42
  -3   1   4  900.06   20.93
  -4  -3  -1  860.08   17.01
  -3  -4  -1  928.85   24.14
   4   0  -3 1105.91   22.52
   3   0  -4 1051.11   23.25
   4   0   3 1104.57   24.17
   3   0  -4 1046.28   22.55
   4   0  -3 1033.71   23.49
   0   4  -3 1081.04   20.18
   4   0  -3 1124.01   23.57
   0   3  -4 1110.21   20.26
   0  -3   4 1185.19   29.24
   0   3  -4 1096.45   19.84
   0  -4   3 1241.81   31.74
   3  -4   0 1081.22   25.66
   3   0  -4 1097.94   22.81
  -3   4   0 1103.28   20.77
   0   3   4 1351.51   26.69
  -4   0  -3 1070.88   21.77
   0   4   3 1202.85   24.73
  -4   3   0 1096.04   21.00
   4   0   3 1131.81   23.89
   3  -4   0 1107.52   26.68
   4   0   3 1073.40   22.32
   0   4   3 1230.30   22.69
   4  -3   0 1170.78   26.26
   4   0  -3 1035.02   22.81
  -3   0  -4 1108.11   21.68
   0   4  -3 1088.82   19.71
   0  -3   4 1115.63   28.51
   3   0   4 1099.39   23.38
  -4  -3   0 1118.43   22.96
   0   4  -3  798.16   54.06
   3   4   0  861.54   43.55
   0  -4   3 1072.78   24.77
  -3  -4   0 1082.41   22.40
   0  -4  -3 1066.29   26.15
  -3  -4   0 1517.73   30.71
   4  -3   0 1067.39   59.40
   0  -3   4 1075.57   78.25
   3   0  -4 1167.13   23.67
   3  -4   0 1048.36   50.93
  -4  -3   0 1740.58   32.31
  -4  -3   0 1046.25   21.34
  -3   0  -4 1243.70   28.11
  -4  -3   0 1203.68   24.62
   0   3   4 1079.51   21.93
   0  -4  -3 1027.27   68.13
  -3  -4   0 1177.96   28.07
  -4   0  -3 1110.64   20.74
  -4   0  -3 1156.14   25.99
   0   3  -4  778.67   65.96
   4   0   3 1078.70   22.76
   3   0   4 1209.18   23.67
  -3   4   0 1133.40   21.40
   0   3  -4 1117.02   20.36
   0   4  -3 1145.56   19.94
   3  -4   0 1090.95   26.30
  -3   0  -4 1009.09   20.18
  -4   0   3 1119.20   23.19
  -3   0   4 1108.52   23.46
  -4   3   0 1154.31   21.17
   0   3  -4 1076.87   20.04
   4  -3   0 1090.33   25.91
  -4  -3   0 1294.33   26.89
   0   4  -3 1104.40   20.12
   3   0   4 1159.30   24.06
   0   4   3 1129.19   21.42
   0   3   4 1108.81   25.09
  -3   0   4 1063.89   24.56
  -3   0  -4 1140.84   21.80
   0  -3   4 1078.95   24.62
   0  -4   3 1102.43   24.75
  -4   3   0 1122.01   22.83
  -4   0  -3 1131.71   21.38
   0  -3  -4 1088.59   23.49
   0  -4  -3 1032.69   24.74
   0  -3  -4 1067.97   23.96
   0  -4  -3 1025.58   24.09
   0  -4  -3 1441.09   31.41
   0  -3  -4 1126.22   24.45
   0  -4  -3  900.81   23.89
   0  -4  -3 1182.28   24.66
  -4  -3   0 1149.92   22.24
  -4   0   3 1177.80   24.56
  -4   0   3  955.12   20.80
  -3   0   4 1142.11   24.08
   0  -4   3 1138.89   28.83
   0  -3   4 1074.71   24.38
  -4   0   3 1080.77   23.36
  -3  -4   0 1214.99   22.51
  -4   0   3  973.02   21.28
  -3  -4   0 1193.28   29.20
  -3   0   4 1164.12   25.16
   0  -3   4 1112.31   27.03
   0  -4   3 1115.40   26.19
   4  -1  -3  829.91   19.42
  -1   4  -3  839.31   15.71
   4  -3  -1  840.85   19.50
   3  -1  -4  840.98   19.88
  -1   4  -3  820.15   15.94
   3  -1  -4  793.66   19.32
   4  -1  -3  771.68   19.31
   4  -1  -3  831.31   19.80
   4  -3  -1  862.83   21.72
  -1   3  -4  807.87   15.93
   3  -1  -4  822.50   19.46
   4  -3  -1  816.17   20.87
   3   1   4  838.69   19.47
   1   3   4  956.80   20.31
   4   1   3  816.04   18.13
  -3   4  -1  826.78   16.15
  -4   3  -1  831.38   16.67
  -4   3  -1  810.81   15.83
  -1  -3   4  866.95   24.41
   3  -4  -1  870.97   22.41
  -3   1  -4  831.37   17.07
  -1   3  -4  809.77   15.74
  -3   4  -1  853.13   16.51
  -4   1  -3  797.20   16.91
   1   4   3  933.05   21.36
  -1  -4   3  836.40   21.47
  -1  -3   4  853.03   19.43
   3   1   4  869.88   19.23
   1   4   3  699.20   57.91
  -1   4  -3  717.38   42.92
  -4   1  -3  848.26   21.15
   3  -1  -4  900.11   19.48
  -4  -3   1  914.17   20.21
   3   4   1  739.76   42.31
  -3  -4   1  827.92   17.97
  -4  -3   1  790.58   17.15
   1  -4  -3  789.20   62.90
   1   3   4  833.54   17.78
   3  -4  -1  795.63   41.74
  -3  -4   1  998.27   22.67
  -1  -4   3  733.99   42.51
  -3  -4   1  688.74   19.38
  -1  -4   3  801.43   19.56
  -1   3  -4  624.07   55.58
  -3   1  -4  920.55   22.99
  -1   3  -4  847.22   15.87
   1   3   4  824.23   20.80
   3  -4  -1  798.45   21.80
  -3  -1   4  818.17   20.03
  -4   1  -3  825.73   15.54
  -1   4  -3  811.60   16.00
   3   1   4  900.83   19.54
  -1   3  -4  875.70   16.38
   1   3   4  827.40   17.18
   4   1   3  817.09   18.49
  -4  -3   1  966.29   22.04
   3   1   4  904.43   19.87
   3  -1  -4 1002.15   20.14
  -1  -3   4  833.33   20.39
  -3   4  -1  793.69   18.17
   1  -3  -4  887.58   19.90
   1  -4  -3  855.05   21.04
   1  -4  -3 1023.86   26.02
   1  -3  -4  846.33   20.07
   1  -4  -3  815.67   21.74
  -1  -4   3  849.05   21.58
  -4   1  -3  809.37   19.08
  -4   3  -1  809.93   18.33
  -4   3  -1  794.04   18.39
   3  -4  -1  797.62   21.56
  -3  -1   4  721.01   16.31
  -3  -1   4  889.88   20.60
  -1  -4   3  850.14   19.61
  -3  -4   1  887.74   19.02
  -1  -3   4  795.53   19.14
  -1  -3   4  862.00   22.06
   3  -4  -1  883.17   20.41
  -1  -4   3  870.30   23.43
  -4  -3   1  858.64   18.67
  -1  -3   4  922.83   24.79
  -3  -4   1  857.17   23.40
  -4  -1   3  873.32   20.01
  -4  -3   1  854.10   18.75
  -1  -4   3  876.14   21.98
  -4  -3   1  825.35   17.88
   1  -4  -3  944.19   21.30
  -4  -3   1  872.03   19.69
  -3  -1   4  872.64   20.48
  -4  -1   3  865.85   19.93
   4  -2  -3  984.24   20.35
  -2   3  -4  993.37   18.46
   2  -3  -4  987.65   23.74
   3  -4  -2  967.50   24.63
   3  -4  -2  973.15   24.68
   2  -3  -4 1006.50   23.25
   4  -2  -3  985.72   23.26
   3  -2  -4  948.35   22.51
  -2   4  -3  988.59   18.21
   2  -4  -3  976.19   24.64
   4  -3  -2  999.31   21.43
   3  -2  -4  995.12   23.50
   4  -3  -2 1027.08   24.31
   4  -2  -3  937.91   22.77
   4  -2  -3 1047.79   22.75
   2  -4  -3 1025.04   24.43
   4  -3  -2 1025.10   24.59
   4   3   2  957.70   19.87
  -3   4  -2  959.54   18.59
   3   2   4 1014.59   21.67
  -4   3  -2 1014.25   19.22
  -2   4  -3  964.64   18.53
  -2  -3   4  995.19   21.75
   4   2   3  999.96   20.95
   2   4   3  996.94   22.06
   4  -2  -3  963.17   22.82
   4   2   3  938.48   20.52
   2   3   4  968.63   21.41
  -3   2  -4  955.86   18.95
   3  -4  -2 1030.38   25.18
  -4   3  -2  953.53   18.48
  -4   2  -3  982.79   19.08
  -3   4  -2  956.63   18.55
  -4  -3   2  953.15   19.71
  -3   4  -2  779.33   44.94
  -2  -4   3  984.02   19.70
  -2  -3   4  917.31   19.54
  -2   3  -4 1033.24   24.25
  -4  -2   3  882.29   19.34
   2  -3  -4 1029.59   23.55
  -3  -4   2  990.49   20.38
  -3  -2   4  845.35   18.34
  -4  -3   2  987.45   22.52
  -2  -4   3  984.42   21.82
  -3   2  -4 1055.62   24.83
  -2   4  -3  828.30   47.57
   3  -2  -4 1035.43   21.98
  -4  -3   2 1011.59   21.56
  -4   2  -3 1022.10   23.53
  -4   3  -2  967.82   21.88
   2   4   3 1029.52   66.37
  -3  -4   2 1101.61   23.45
   3   2   4  999.93   19.81
   3   4   2  976.68   54.38
  -4   2  -3  974.42   18.42
   3   2   4 1027.48   22.15
  -2   4  -3  971.22   18.38
  -3  -2   4  991.98   20.81
   2   3   4  993.24   23.02
  -2   4  -3 1012.17   18.66
   2   3   4  989.34   23.64
  -2   3  -4 1020.12   18.67
  -3   2  -4  982.37   18.48
  -3  -2   4  980.01   22.39
  -3   4  -2  957.54   18.82
  -4  -2   3 1104.19   21.91
  -4  -2   3  984.47   20.68
  -2   3  -4  991.58   18.17
  -3   2  -4  967.47   17.60
  -2  -3   4  981.96   21.70
  -4   3  -2  989.88   18.72
  -4   3  -2  993.20   21.09
  -2  -3   4 1027.97   23.15
   2  -3  -4  977.94   22.01
  -4   3  -2  958.11   20.92
   2  -3  -4 1063.92   23.83
   4  -3  -2  961.49   23.86
   2  -3  -4  833.54   22.38
   2  -4  -3 1171.32   29.25
   3  -4  -2 1024.91   24.79
   3  -2  -4 1082.63   23.04
  -3  -2   4 1132.82   24.29
  -3   4  -2  989.29   20.91
  -4   2  -3  946.00   21.41
   4  -2  -3 1093.21   23.37
  -2  -4   3 1108.28   24.94
  -3  -4   2 1336.70   26.12
   2  -4  -3  988.56   24.73
   3  -2  -4  994.62   21.00
  -4  -2   3 1059.80   23.20
  -2  -4   3 1057.04   24.78
  -4  -3   2 1049.27   22.08
  -4  -3   2 1047.27   22.94
  -2  -4   3 1049.40   22.45
  -3  -2   4  882.01   19.76
  -4  -3   2 1051.35   22.29
  -4  -3   2 1072.98   23.03
  -2  -4   3 1059.45   24.23
  -4  -2   3 1005.52   22.10
  -3  -4   2 1048.32   22.12
  -4  -3   2  962.23   20.42
  -2  -3   4  974.03   23.52
  -3  -2   4 1034.76   23.54
   3  -4  -2 1135.52   24.37
  -4  -2   3 1005.25   21.90
  -2  -3   4  922.74   19.13
  -4  -2   3  977.53   20.47
  -2  -3   4 1084.33   26.67
   4  -3  -3  585.49   17.70
  -3   4  -3  596.38   11.92
   4  -3  -3  592.02   17.52
   4  -3  -3  575.30   14.47
  -3   3  -4  574.18   12.19
   3  -4  -3  582.92   18.19
   3  -3  -4  618.77   17.72
   3  -3  -4  614.62   17.50
   3  -4  -3  609.70   17.95
  -3   4  -3  572.43   12.57
   4   3   3  552.40   14.22
   3   3   4  601.08   15.17
   4   3   3  602.15   14.28
   3   4   3  570.80   13.90
  -3  -4   3  604.16   15.57
  -4   3  -3  594.89   16.28
  -3   3  -4  586.13   16.88
  -3  -3   4  549.54   13.33
   3   3   4  606.75   13.91
  -4  -3   3  579.84   14.41
   3   4   3  547.98   13.76
   3  -3  -4  613.44   15.65
  -3  -3   4  568.55   15.43
  -3  -3   4  569.35   13.84
  -4   3  -3  585.68   11.77
  -3   3  -4  585.85   12.63
   3   4   3  537.22   13.67
   4   3   3  554.81   14.21
   4   3   3  539.63   13.84
  -3   3  -4  579.23   11.87
  -3   4  -3  580.53   12.32
   3   4   3  521.43   13.85
   3   3   4  602.39   15.78
  -4   3  -3  598.02   12.58
  -3   4  -3  574.82   12.67
   3   3   4  579.80   15.51
   4  -3  -3  608.88   15.88
  -3  -3   4  690.13   17.95
   3  -4  -3  556.77   16.44
   3  -3  -4  568.49   15.20
   3  -4  -3  715.07   21.97
  -4   3  -3  541.12   14.70
   4  -3  -3  600.97   17.63
   3  -4  -3  563.19   17.79
  -3  -4   3  517.68   17.38
  -4  -3   3  662.58   16.93
  -3  -3   4  624.20   16.07
  -4  -3   3  576.30   14.30
  -3  -4   3  615.48   14.74
  -3  -3   4  646.70   18.18
  -3  -4   3  672.81   17.60
  -4  -3   3  624.66   16.78
  -3  -3   4  563.39   13.61
  -3  -3   4  614.60   17.10
  -3  -3   4  530.69   15.64
  -4  -3   3  604.81   16.34
  -4  -3   3  627.59   15.91
  -3  -4   3  571.71   14.19
   4   4  -4  548.54   13.19
   4  -4   4  545.12   21.21
  -4   4   4  550.28   14.07
   4   4  -4  545.59   12.57
   4  -4   4  530.13   20.49
   4  -4   4  596.05   16.56
  -4   4   4  530.81   15.37
  -4   4   4  522.81   13.66
  -4  -4  -4  569.55   16.33
   4   4  -4  503.38   14.51
  -4  -4  -4  534.55   19.29
  -4  -4  -4  587.79   17.95
  -4  -4  -4  517.05   16.72
  -4   4   4  532.81   14.79
   4  -4   4  587.20   16.03
   4   4  -4  587.11   13.89
  -4   4   4  512.53   15.47
   4  -4   4  582.85   14.68
  -4  -4  -4  514.87   16.38
  -4  -4  -4  525.15   16.29
  -4   4   4  514.53   15.35
  -4  -4  -4  488.26   16.06
   4  -4   3  568.79   21.08
   4   3  -4  674.64   14.37
   4   4  -3  703.01   14.21
  -4   3   4  690.22   15.32
   3  -4   4  652.81   23.27
   4   3  -4  781.08   18.93
  -4   4   3  686.42   15.52
   3   4  -4  649.74   14.59
   4   3  -4  626.22   14.78
   3   4  -4  674.20   14.42
   4   3  -4  721.67   17.53
  -4   4   3  708.60   14.44
   4  -3   4  735.91   18.02
   4  -4   3  727.97   22.28
  -3   4   4  645.24   17.67
   4  -4   3  751.39   16.93
   3  -4   4  685.38   18.95
  -4   4   3  676.23   16.60
   4  -3   4  687.40   22.12
   3  -4   4  672.92   24.09
  -3   4   4  729.77   16.78
  -3   4   4  718.00   15.47
  -3   4   4  624.04   15.58
  -4  -3  -4  745.10   21.34
  -4  -4  -3  723.84   18.91
  -4  -4  -3  646.97   15.22
  -4   3   4  662.90   15.22
   4   3  -4  636.94   16.67
  -3  -4  -4  738.16   20.04
  -4  -4  -3  693.71   19.62
  -4  -3  -4  713.92   20.43
  -3  -4  -4  641.22   19.19
  -3  -4  -4  655.75   18.38
  -4  -4  -3  720.07   22.47
   3   4  -4  631.20   16.77
  -4  -4  -3  684.63   17.35
  -3  -4  -4  586.67   20.45
  -3   4   4  640.02   17.15
   4  -4   3  709.97   16.70
  -4   4   3  626.80   16.65
  -4   3   4  682.08   16.74
   3  -4   4  760.73   16.75
  -3   4   4  562.11   16.35
  -4   3   4  598.79   17.44
   4   3  -4  697.26   16.26
   3   4  -4  698.55   14.94
   4   4  -3  715.23   14.78
   4  -3   4  699.34   17.78
  -4   4   3  690.48   16.66
   4  -3   4  717.11   16.83
  -3   4   4  627.58   16.27
   3  -4   4  753.29   18.60
  -4  -3  -4  690.98   18.30
   3  -4   4  648.84   18.20
  -4  -3  -4  661.11   18.22
  -3  -4  -4  677.36   19.34
  -4  -3  -4  685.18   17.56
  -4  -4  -3  652.51   18.09
   3  -4   4  668.41   16.42
  -4  -4  -3  648.70   18.11
  -3  -4  -4  679.51   18.89
  -3  -4  -4  683.99   18.45
   4  -4   3  658.05   16.64
  -3  -4  -4  597.34   18.21
  -4   4   3  653.24   16.79
   3  -4   4  687.99   19.89
  -4   3   4  651.04   17.97
   4  -4   3  695.56   16.89
  -3   4   4  627.40   16.87
  -4  -4  -3  620.57   18.39
  -4  -3  -4  645.43   16.85
   3  -4   4  645.85   15.64
   4   4  -2 1046.13   19.05
   2   4  -4  933.64   18.68
   2  -4   4  868.90   28.38
   4   2  -4  994.86   22.79
   2   4  -4  931.27   18.50
   4   2  -4  956.47   18.80
   4  -4   2  906.40   25.80
  -4   4   2  961.66   19.50
   4   2  -4  971.60   21.45
   4   4  -2 1007.70   18.47
   4  -2   4  894.84   22.14
  -4   4   2  935.89   20.31
   4  -2   4  930.22   25.09
  -4   2   4  953.24   20.41
  -4   4   2  951.86   18.42
  -2   4   4  983.28   23.66
   4  -4   2 1019.61   25.57
   4  -4   2  909.13   24.97
   4  -2   4 1020.95   22.17
  -2   4   4 1061.83   21.56
   2  -4   4  889.90   27.57
  -4   2   4  989.44   19.51
  -4  -4  -2  936.19   20.95
  -2  -4  -4 1129.55   25.65
  -2  -4  -4  904.35   23.84
  -4  -4  -2 1042.11   27.44
   2   4  -4  885.86   22.66
  -4  -4  -2 1008.64   22.53
  -4  -4  -2  987.24   21.43
  -4  -4  -2  948.07   23.18
   4  -2   4 1028.56   22.53
  -4  -2  -4 1038.17   20.72
  -2   4   4  785.30   20.39
   2  -4   4 1109.88   25.86
  -2   4   4  920.90   21.82
   4   2  -4  945.11   20.62
  -4   4   2 1004.83   20.87
  -4   2   4  942.99   22.46
  -4   2   4 1058.23   21.37
  -2   4   4  912.97   20.52
  -4  -2  -4 1023.60   22.38
  -4  -4  -2  962.62   23.46
  -2  -4  -4 1026.99   24.03
  -4  -2  -4 1020.81   21.26
   4  -4   2  927.55   21.35
   2  -4   4  908.97   22.61
  -4  -2  -4 1019.89   22.46
  -4  -4  -2  846.93   21.60
  -2  -4  -4  895.57   23.58
  -4   2   4  859.08   20.00
  -4   2   4  943.31   23.00
  -4   4   2  912.87   20.59
   2  -4   4  912.97   23.85
  -4  -4  -2  975.80   18.91
  -4  -4  -2  958.18   24.33
   4  -4   2 1001.59   22.56
  -4   2   4  978.20   18.73
  -4  -4  -2 1018.77   20.13
   4   1  -4  962.08   21.75
   4   1  -4 1001.55   20.26
   4  -1   4  925.50   24.52
   1   4  -4  974.44   18.78
  -4   4   1 1002.72   19.72
   4   1  -4 1001.00   23.26
   4   4  -1 1047.04   19.29
   1  -4   4  890.80   29.85
   1   4  -4  975.58   18.99
   4  -4   1 1050.78   26.41
  -4   4   1 1027.45   18.94
   1   4  -4  964.36   17.91
   4  -4   1 1127.47   24.53
  -4   4   1 1044.44   20.58
   4  -1   4 1012.76   24.66
  -1   4   4 1079.66   22.06
   1  -4   4  908.77   26.54
  -4   1   4 1025.80   20.14
   1  -4   4  901.81   22.78
   1   4  -4  836.56   66.78
  -1   4   4  898.50   20.77
  -1  -4  -4  950.72   24.36
  -4  -4  -1 1230.87   30.24
  -4  -1  -4 1056.81   26.22
  -4  -1  -4  947.37   20.61
   4  -4   1  973.15   25.43
  -4   4   1 1083.91   21.00
  -1   4   4  930.42   22.67
  -4   1   4 1203.71   22.11
  -4   1   4  963.36   23.41
   1   4  -4 1053.27   19.23
   4  -1   4 1042.85   22.90
  -4   1   4  997.58   22.87
  -1   4   4  970.13   20.77
   1   4  -4 1005.14   19.01
  -4  -1  -4 1094.40   22.17
  -1  -4  -4  945.63   23.44
  -4  -1  -4 1039.98   21.28
  -1  -4  -4  871.65   23.45
  -4   4   1 1006.42   21.87
   1  -4   4  949.72   23.26
  -1  -4  -4 1036.18   24.37
  -4  -1  -4 1150.77   21.86
  -4   1   4  965.61   21.87
  -4   1   4  782.67   19.06
  -4  -4  -1 1113.81   26.88
  -4   1   4 1018.93   23.82
  -4  -4  -1 1095.55   21.30
   4  -4   1  966.84   22.15
   1  -4   4  904.22   23.83
  -4  -4  -1 1045.80   20.46
  -1  -4  -4 1016.65   22.63
   4  -4   0 1250.56   28.87
   4   0  -4 1130.21   25.65
   0  -4   4 1323.45   33.36
   0   4  -4 1225.60   22.28
   4   0   4 1172.59   27.25
   0   4  -4 1207.73   22.65
   4   0  -4 1207.39   24.14
   4   0  -4 1227.05   25.67
   4   0  -4 1206.52   26.79
   0   4  -4 1189.96   21.95
  -4   4   0 1238.19   22.58
   0   4   4 1324.23   25.87
   4  -4   0 1290.45   30.33
   4   0  -4 1231.45   25.42
   4   0   4 1254.69   26.02
   0   4   4 1349.54   28.94
   0  -4   4 1241.27   32.23
  -4   4   0 1259.81   23.71
  -4  -4   0 1135.68   26.40
  -4   0  -4 1304.72   30.30
   4  -4   0 1179.35   63.61
   0  -4   4 1170.39   26.13
   0   4   4 1098.15   24.45
  -4  -4   0 1281.07   25.15
  -4  -4   0 1516.66   30.90
   0  -4  -4 1153.57   28.64
  -4  -4   0 1422.45   32.06
   0   4  -4  785.84   68.49
  -4   0  -4 1217.65   23.41
  -4   0   4 1200.49   27.41
   4  -4   0 1221.59   29.60
   4   0   4 1334.27   26.21
   0   4   4 1183.29   24.09
  -4   4   0 1324.00   24.12
   0   4  -4 1256.75   22.69
   4   0   4 1309.98   26.68
  -4   0  -4 1129.90   22.21
   0   4   4 1140.60   27.39
  -4   0   4 1224.27   26.30
  -4   0   4 1561.45   25.77
   0   4  -4 1311.69   22.79
  -4   0  -4 1351.98   24.54
   0  -4  -4 1066.40   27.62
  -4  -4   0 1559.55   31.96
   0  -4   4 1188.33   27.69
  -4   4   0 1232.44   25.17
  -4   4   0 1117.85   25.56
   0  -4  -4 1287.56   28.90
   0  -4  -4 1252.15   28.13
   4   0  -4 1488.12   26.53
   4  -4   0 1281.80   26.99
  -4   0   4 1269.11   27.89
  -4   0   4 1083.74   23.20
  -4   0   4 1095.94   24.22
   0  -4   4 1193.38   28.22
  -4  -4   0 1291.79   25.38
  -4   0   4 1240.01   26.77
  -4  -4   0 1251.46   26.22
   0  -4   4 1255.36   30.70
  -4  -4   0 1351.93   25.77
  -4  -4   0 1396.17   25.82
   0  -4  -4 1411.27   28.30
  -4  -4   0 1383.56   31.73
   4  -1  -4  971.42   20.91
   1  -4  -4  940.38   24.03
  -1   4  -4  949.85   17.98
   4  -4  -1 1030.86   25.23
   4  -1  -4  964.77   22.88
   4  -1  -4  994.06   22.69
  -1   4  -4  986.29   18.67
   4  -4  -1 1057.27   24.20
   1  -4  -4  987.70   23.61
   4  -1  -4  928.52   22.77
  -4   1  -4  995.47   20.23
  -1   4  -4  951.63   18.32
   4  -1  -4  962.45   21.93
   1   4   4 1098.09   23.65
   4  -4  -1 1047.78   26.16
  -1  -4   4 1018.38   27.39
  -4   4  -1 1037.64   19.59
   4   1   4 1030.55   22.18
  -1  -4   4  997.22   21.41
   1   4   4  843.65   21.44
   4   1   4  989.84   22.67
  -4  -4   1 1139.20   26.47
  -4  -4   1  848.14   21.98
  -1  -4   4  961.42   18.99
  -1  -4   4  909.08   21.01
  -4  -4   1 1014.95   20.89
  -4  -4   1 1171.06   25.63
  -1   4  -4  780.60   56.85
  -4   1  -4  997.67   18.91
   1  -4  -4  871.32   24.70
   1   4   4  950.45   20.58
  -4   1  -4 1012.48   25.54
  -4  -1   4  969.16   23.25
   1   4   4  834.89   21.54
   1   4   4  942.56   19.71
  -4   1  -4  961.68   18.42
  -1   4  -4  981.36   18.55
   4   1   4 1042.43   22.61
   4   1   4 1029.31   21.99
   4  -4  -1  968.19   25.62
   1   4   4  911.87   22.23
  -4   4  -1  965.94   21.56
   1  -4  -4  800.98   23.04
   1  -4  -4 1013.84   24.76
   1  -4  -4 1296.56   30.72
   1  -4  -4 1005.51   23.83
   4  -1  -4 1168.54   23.29
  -1  -4   4 1000.39   24.67
  -4   4  -1 1008.77   21.02
  -4   1  -4  933.21   18.47
  -1  -4   4  980.50   23.48
  -4  -1   4  941.76   21.72
  -4  -4   1 1069.50   26.27
  -4  -4   1 1109.79   23.69
   4  -4  -1 1123.03   23.98
  -4  -4   1 1033.28   21.32
  -4  -1   4 1008.86   23.39
  -4  -1   4  887.10   19.72
  -4  -1   4 1046.83   23.82
  -4  -4   1 1073.19   22.90
  -1  -4   4 1087.40   28.98
  -2   4  -4  924.88   16.80
   4  -4  -2  910.39   24.56
   2  -4  -4  879.72   23.81
  -2   4  -4  922.30   17.64
   2  -4  -4  924.00   23.56
   4  -4  -2  938.20   21.91
   4  -4  -2  934.22   24.71
   4  -2  -4  844.49   22.23
   4  -2  -4  957.64   22.88
   4  -2  -4  872.73   22.53
   4  -2  -4  872.67   21.98
  -2   4  -4  903.29   17.86
  -4   4  -2  915.68   17.95
   4   2   4  956.84   21.11
   4   2   4  927.93   21.03
  -4   2  -4  901.91   18.61
   2   4   4  951.66   21.45
   2   4   4  905.08   20.54
  -4   4  -2  936.03   18.31
  -4   2  -4  919.25   17.64
  -4  -4   2  738.96   20.69
   4   2   4  976.83   19.19
  -4   2  -4  943.77   24.02
  -2  -4   4  898.51   18.51
  -2   4  -4  922.75   21.84
  -4  -4   2 1033.91   22.69
  -4  -2   4  802.92   18.12
  -4   4  -2  857.09   20.13
   4  -2  -4  970.30   21.20
  -2  -4   4  892.64   20.25
  -4  -4   2  958.29   19.95
   2   4   4  899.12   19.75
   2   4   4  831.05   21.85
   2   4   4  911.96   24.08
  -4   4  -2  927.40   18.25
   4   4   2  794.79   18.16
  -2  -4   4  889.30   20.19
  -4   2  -4  901.72   16.48
   2   4   4  914.30   18.55
  -4  -2   4  924.64   20.61
   4   2   4  946.09   20.98
  -2   4  -4  910.82   17.97
  -4  -4   2 1148.58   22.70
   4  -2  -4 1017.07   22.99
   4  -4  -2  865.39   24.26
   4  -4  -2  924.52   23.58
   2  -4  -4 1097.34   28.88
  -2  -4   4  978.11   23.25
   2  -4  -4  896.58   23.72
  -4   4  -2  920.50   20.62
   4  -2  -4  968.17   20.48
  -4   4  -2  914.69   20.08
  -2  -4   4 1055.52   27.78
  -4  -2   4  881.15   19.76
  -4  -2   4  974.99   20.73
  -4  -4   2  996.13   21.11
  -4  -2   4  926.26   22.81
  -2  -4   4 1025.95   21.19
  -4  -4   2  929.82   20.32
   4  -4  -3  638.99   19.96
   4  -3  -4  615.71   15.29
   4  -4  -3  660.79   20.48
  -4   3  -4  641.82   13.44
   4  -4  -3  656.94   16.68
   3  -4  -4  653.33   19.74
   3  -4  -4  646.12   20.01
   4  -3  -4  638.96   19.21
  -3   4  -4  648.39   13.39
   4  -3  -4  616.20   19.13
  -4   4  -3  674.40   12.88
   4  -3  -4  682.06   18.97
   4   3   4  654.25   16.73
   4  -4  -3  677.82   19.90
   3   4   4  634.52   16.19
   3  -4  -4  651.97   18.90
   4   3   4  673.79   16.33
  -4   4  -3  649.08   14.13
   4   4   3  638.02   15.04
  -3   4  -4  628.24   13.99
   4   4   3  617.32   15.41
   3   4   4  647.92   15.48
   4   3   4  667.74   14.94
  -4   3  -4  641.06   13.53
  -4   4  -3  601.85   16.57
   4  -3  -4  674.48   16.83
  -3   4  -4  614.64   17.19
   3  -4  -4  671.61   17.23
  -4  -3   4  623.55   14.92
   4   4   3  652.56   14.93
  -3  -4   4  634.81   15.98
  -4   3  -4  632.84   18.50
  -3  -4   4  643.79   14.95
  -4  -4   3  657.88   15.55
   4   4   3  599.65   15.10
   4   3   4  626.01   16.35
  -3   4  -4  658.50   13.95
  -3   4  -4  645.36   13.39
  -3  -4   4  604.44   16.20
   4   3   4  650.60   16.77
  -4  -3   4  617.57   15.58
  -4   4  -3  652.57   13.44
  -4   3  -4  642.19   13.88
  -4   3  -4  639.14   12.85
   3   4   4  599.55   16.91
  -4   4  -3  669.83   14.13
   3   4   4  622.58   16.60
   4   4   3  570.90   14.77
   3   4   4  629.61   13.98
   3  -4  -4  791.86   24.44
   3  -4  -4  677.29   19.05
   4  -3  -4  683.82   19.39
   4  -4  -3  649.12   18.82
   3  -4  -4  605.49   18.99
   4  -4  -3  644.41   20.21
  -4  -4   3  843.22   20.91
   4  -3  -4  653.16   17.18
  -4   4  -3  633.41   16.11
  -3  -4   4  778.31   20.14
  -3  -4   4  501.12   17.71
  -4  -4   3  672.16   18.24
  -4  -4   3  634.69   19.15
  -4  -4   3  671.48   16.87
  -4  -3   4  612.54   17.28
  -3  -4   4  645.33   15.52
  -4  -4   3  672.08   16.19
  -4  -3   4  655.70   15.83
  -3  -4   4  735.52   21.28
  -3  -4   4  673.64   16.86
  -4  -3   4  638.07   18.54
  -3  -4   4  644.02   18.36
  -4  -3   4  701.56   18.02
   4  -4  -4  510.22   18.16
  -4   4  -4  514.33   11.50
   4   4   4  531.21   14.62
   4  -4  -4  532.60   17.46
   4   4   4  549.72   13.57
   4  -4  -4  544.54   14.90
  -4  -4   4  527.04   14.28
  -4   4  -4  490.92   15.52
  -4   4  -4  516.10   11.50
   4   4   4  497.35   14.37
  -4   4  -4  523.39   12.23
   4   4   4  468.01   14.16
   4  -4  -4  515.11   16.44
   4  -4  -4  514.02   18.15
  -4  -4   4  562.46   15.91
  -4  -4   4  511.27   16.67
  -4  -4   4  450.63   16.00
  -4  -4   4  536.12   14.51
  -4  -4   4  538.85   15.50
   5   0   0  451.30   11.87
   0   0  -5  391.42   11.14
   0   0  -5  384.47   11.10
   0   5   0  458.00   10.53
   0   5   0  465.05   10.38
   5   0   0  430.31   11.69
  -5   0   0  439.50   13.36
   0  -5   0  400.34   12.28
  -5   0   0  422.81    9.99
   0  -5   0  405.29   16.19
   0   0   5  419.73   13.16
   0   0   5  386.08   13.43
   0   0  -5  340.24   10.12
  -5   0   0  442.10   12.18
   0  -5   0  391.84   12.30
   0  -5   0  436.15   16.87
  -5   0   0  419.00   11.45
   0  -5   0  396.87   12.14
  -5   0   0  445.79   13.02
   1   1  -5  183.40    6.82
   1  -1   5  156.84    9.01
   1   1  -5  177.93    6.71
  -1  -1  -5  167.45    7.51
   5   1  -1  175.43    6.71
   5  -1   1  178.73    7.72
  -1  -1  -5  184.00    8.00
   5   1  -1  166.48    6.83
   1  -5   1  188.71   11.53
  -1   5   1  190.50    6.45
   1   5  -1  186.34    5.88
   5  -1   1  169.38    6.97
   5   1  -1  170.39    7.02
  -1   5   1  188.37    6.55
  -1   5   1  179.00    6.28
  -5   1   1  166.64    5.75
  -1   1   5  185.95    6.48
  -1  -5  -1  157.70    7.59
   1  -5   1  171.02    7.27
  -5  -1  -1  173.48    6.13
  -5   1   1  158.15    7.76
  -5  -1  -1  174.84    8.19
  -1   1   5  172.23   10.02
   1  -1   5  178.43    9.51
   1   1  -5  160.67    6.24
  -1   5   1  177.01    6.14
  -1   1   5  177.33    9.72
  -1  -5  -1  189.00   10.91
   1  -5   1  155.60    7.46
  -5  -1  -1  186.56    6.90
  -5   1   1  168.87    7.36
  -1  -5  -1  157.49    7.27
  -1  -5  -1  159.24    9.08
  -1  -1  -5  181.03    6.79
  -5  -1  -1  165.69    7.10
   1   1  -5  186.19    5.91
  -1  -1  -5  193.72    7.35
  -5   1   1  169.86    6.75
  -5   1   1  178.09    7.77
   1  -5   1  167.06    7.39
   1  -5   1  174.15    9.23
  -1  -5  -1  199.86   10.14
  -5  -1  -1  164.74    7.66
   5   0   1  415.85   11.74
   1   0  -5  385.31   10.16
   1   0  -5  373.39   10.74
   0   5  -1  408.13    9.27
   5   1   0  420.84   11.13
   5  -1   0  384.07   11.11
  -1   0  -5  368.61   10.81
   5   0  -1  378.02   10.98
   1   0  -5  368.02   10.86
  -1   5   0  399.58    9.80
   0  -1  -5  397.86   11.88
   5  -1   0  395.40   12.12
   0   1  -5  406.98   10.55
   5  -1   0  395.97   11.65
   0   1  -5  403.55   10.79
   5   0  -1  394.25   11.29
   5   0  -1  384.20   11.31
  -5   1   0  372.46    9.50
   1   5   0  403.26    9.94
   1   0   5  350.36   13.54
  -5   0   1  405.41    9.46
  -1   0   5  430.20   16.25
   0   5  -1  410.55    9.66
   5   0   1  392.07   11.01
   5  -1   0  366.23   10.54
   5  -1   0  400.22   12.02
   1   5   0  436.13    9.75
  -1   5   0  390.30    9.83
   5   0   1  410.92   11.24
   0   5   1  436.67   10.33
   0   1   5  397.75   10.36
  -5   0  -1  413.64   13.01
  -5   0   1  384.99   12.72
  -1  -5   0  360.18   11.44
  -5   1   0  392.73   12.64
   0  -5   1  375.22   14.77
  -5  -1   0  392.50   12.68
   0  -5  -1  372.34   16.42
  -1  -5   0  451.00   17.54
  -5   0   1  388.29    9.44
  -5   0  -1  390.60    9.54
   0  -5  -1  368.12   12.35
   0   1   5  412.48   13.30
  -1   0   5  423.45   16.15
   0   1  -5  371.13   10.07
  -1   5   0  379.50    9.62
  -1   0  -5  337.33    9.70
   1   0   5  410.74   14.29
   0  -1   5  398.63   13.72
   1   0   5  388.06   14.33
   1   0  -5  337.49   10.21
  -1   0   5  439.16   15.58
   0   1   5  393.96   13.25
  -1  -5   0  345.20   11.46
   0  -5  -1  421.90   16.73
   1  -5   0  343.13   11.69
   0  -5  -1  384.98   14.42
  -5   0  -1  401.81   11.74
   0  -5   1  364.11   11.89
  -5   1   0  398.05   11.63
  -1  -5   0  414.83   16.32
   0   1  -5  404.58    9.90
   0  -1  -5  418.27   11.46
   0  -5   1  397.56   12.05
  -5   1   0  365.24   10.69
  -5   0   1  400.31   11.80
   0  -1   5  322.81    9.97
  -1   0  -5  393.09   10.09
   1   0  -5  378.38    9.85
   0  -5   1  394.92   12.58
   0  -5  -1  369.98   11.87
  -5  -1   0  391.87    9.88
  -5   0  -1  373.06   12.13
  -5   1   0  410.98   11.57
  -5   0   1  374.70   10.52
   1  -5   0  348.42   11.64
  -5   0   1  381.95   10.48
  -5   1   0  396.29   12.23
  -5  -1   0  384.95   10.73
   0  -5  -1  415.82   15.46
   0  -5  -1  344.60   11.72
  -5   0  -1  371.64   10.73
   0  -5   1  386.63   14.90
  -1  -5   0  380.36   11.67
  -5  -1   0  396.04   12.35
   0  -5   1  392.98   11.77
  -5   0   1  373.12   11.52
  -5   0   1  410.19   12.44
   5  -1  -1  168.06    7.06
  -1   5  -1  175.77    5.62
   1  -1  -5  168.85    7.28
   5  -1  -1  175.13    7.07
   1  -1  -5  169.44    7.57
   5  -1  -1  165.40    7.58
  -1   1  -5  171.50    6.53
  -1  -1   5  169.73    9.86
  -1   5  -1  173.86    5.77
   5  -1  -1  176.29    7.60
  -1   1  -5  183.83    6.03
   1   5   1  187.82    6.22
  -1  -1   5  180.87   10.38
   1   5   1  195.91    6.53
   5   1   1  173.19    6.44
   5   1   1  164.61    6.59
  -5  -1   1  174.61    5.99
  -5   1  -1  170.75    8.03
  -5  -1   1  165.02    7.99
  -1  -5   1  161.95    6.88
  -5   1  -1  157.64    5.50
  -1  -5   1  181.94    9.99
   1   1   5  175.07    6.29
  -1  -1   5  205.88   10.15
   1   1   5  171.98    9.11
   1  -5  -1  171.62    8.46
  -1  -1   5  188.85   10.92
   1   1   5  180.23    9.06
  -1  -5   1  198.99    8.84
  -1  -5   1  168.91    7.58
   1  -1  -5  182.87    7.23
   1  -1  -5  176.11    7.18
   1  -5  -1  154.93    8.97
  -5   1  -1  164.77    6.48
  -1  -1   5  155.84    6.23
   1  -5  -1  197.07   11.36
  -5   1  -1  170.27    7.19
  -1   1  -5  189.66    6.31
  -5   1  -1  169.63    6.95
   1  -5  -1  177.94    9.22
  -5  -1   1  171.71    6.74
  -5  -1   1  170.45    7.54
   1  -5  -1  174.99    7.96
  -5  -1   1  163.59    6.17
  -5  -1   1  174.54    7.76
  -1  -5   1  216.96   12.23
   1  -5  -1  160.81    7.64
  -1  -5   1  173.40    7.06
  -5   1  -1  159.41    7.46
   5   2  -2  528.42   13.95
   2  -2   5  446.08   17.72
   5   2  -2  496.22   11.15
   2   2  -5  527.58   12.83
   5  -2   2  497.96   15.94
   2   5  -2  508.09   11.75
   2   2  -5  484.22   11.96
  -5   2   2  492.98   12.15
   5  -2   2  523.92   15.44
   2  -2   5  472.25   19.07
   5  -2   2  506.63   14.83
  -2   2   5  465.26   16.84
  -2   5   2  523.27   12.92
   2  -5   2  501.38   18.36
  -2   5   2  524.16   12.51
  -2   2   5  572.21   13.96
  -2   5   2  529.97   13.35
   2   5  -2  522.04   11.16
  -2   2   5  535.38   16.20
  -2  -5  -2  527.13   15.83
   2  -5   2  487.15   13.22
  -5  -2  -2  457.39   11.55
   2   2  -5  491.14   16.54
  -5  -2  -2  482.78   13.31
  -5   2   2  425.97   14.22
  -2  -2  -5  498.32   15.90
  -2   2   5  505.55   12.70
  -2  -5  -2  439.29   19.23
  -2  -5  -2  423.75   15.47
   2   5  -2  525.35   11.27
   2   2  -5  485.98   12.87
   2  -2   5  569.50   16.33
  -5   2   2  583.79   12.92
   5  -2   2  473.37   15.08
  -2   2   5  496.85   16.76
  -2   2   5  490.85   13.56
  -2   5   2  503.85   12.75
   2  -2   5  551.72   17.69
  -5   2   2  520.16   14.83
   2  -2   5  458.86   13.63
  -2  -2  -5  503.62   14.31
  -2  -5  -2  511.40   17.03
  -2  -2  -5  500.52   13.35
  -2  -5  -2  456.92   13.54
   2  -5   2  491.51   14.53
  -5  -2  -2  488.39   13.86
  -2  -2  -5  575.30   14.81
  -5  -2  -2  521.11   14.01
  -2  -5  -2  591.51   20.00
  -5   2   2  437.00   12.48
  -5   2   2  540.00   13.39
  -5  -2  -2  541.43   11.80
  -5   2   2  509.60   14.67
   2  -5   2  507.35   14.23
   2  -5   2  497.17   16.76
  -1  -2  -5  419.18   13.57
   5   2  -1  442.39   11.37
   2   1  -5  401.74   10.60
   5   2  -1  385.54   11.73
   1  -2   5  354.99   15.42
   2   1  -5  420.11   11.44
  -2   5   1  432.41   10.73
   1   2  -5  392.11   10.25
  -2  -1  -5  430.41   13.13
   5  -1   2  403.42   13.15
   1  -5   2  419.00   18.91
   5  -2   1  425.98   12.55
   5   1  -2  421.36   11.89
   5  -2   1  418.01   13.42
   2  -1   5  368.42   14.63
   2  -5   1  438.55   16.44
   2   1  -5  406.05   11.49
   1   5  -2  387.94    9.91
  -1   2   5  493.67   14.87
   2  -1   5  377.15   13.64
  -2   5   1  437.04   10.97
  -2   1   5  375.65   14.66
   5  -1   2  418.85   12.52
   1   5  -2  396.53    9.51
  -2   1   5  456.11   13.16
  -1   5   2  437.85   11.24
   1  -2   5  372.34   14.97
   1  -5   2  418.36   15.00
   5   1  -2  420.58   12.32
  -5   1   2  394.71   10.00
   2   5  -1  448.45   10.15
  -1   5   2  410.18   10.74
  -5   2   1  404.05   10.29
  -2   5   1  434.71   10.55
  -2  -5  -1  380.26   12.04
  -2  -5  -1  348.43   13.55
  -5  -2  -1  428.98   11.61
   2   1  -5  427.93   14.65
   1  -5   2  366.28   14.60
  -1   2   5  401.23   10.96
  -5  -1  -2  419.03   13.77
  -5  -1  -2  393.78   10.58
  -2  -1  -5  424.55   19.12
   1  -5   2  393.10   11.27
  -1  -5  -2  392.26   14.22
  -5   1   2  375.41   13.02
  -1  -5  -2  378.46   13.02
  -5   2   1  384.19   12.55
  -2  -5  -1  353.58   15.99
  -1  -5  -2  332.94   13.68
  -2   1   5  419.08   10.72
  -1   2   5  408.31   15.47
  -1   2   5  403.42   11.62
   2  -1   5  423.05   15.03
   2   5  -1  438.19    9.78
  -1   5   2  430.95   10.93
   1   2  -5  390.45   10.44
  -2   1   5  418.28   14.97
   2   1  -5  385.73   11.05
   2  -5   1  387.83   14.40
  -5   2   1  449.47   10.43
   1  -2   5  451.60   14.28
  -2   1   5  384.36   15.16
  -2   5   1  420.38   10.85
   1  -2   5  430.34   14.96
   5  -2   1  389.29   13.25
  -1  -5  -2  457.76   17.38
  -2  -5  -1  385.72   14.63
  -1  -2  -5  408.05   11.32
  -2  -5  -1  388.94   11.99
   1  -2   5  372.21   12.05
   2  -5   1  400.28   12.73
  -5   2   1  423.56   12.51
  -1  -5  -2  368.68   12.04
  -2  -1  -5  417.08   11.47
  -1  -5  -2  398.45   14.70
  -5  -2  -1  436.22   12.00
  -5  -1  -2  448.21   12.34
   1  -5   2  403.97   12.75
  -1  -2  -5  422.41   12.52
  -1  -2  -5  406.48   12.40
  -5  -1  -2  398.44   12.17
  -2  -1  -5  405.27   10.60
   1  -5   2  396.03   12.59
  -5   1   2  422.85   12.74
  -1  -5  -2  349.80   13.44
  -5  -2  -1  409.79   11.98
  -2  -5  -1  434.83   16.74
  -5   2   1  413.70   12.73
  -2   1   5  394.33   13.58
  -5  -1  -2  371.68   12.82
   2  -5   1  460.48   15.48
   2  -5   1  399.22   12.62
  -2  -5  -1  471.28   13.92
  -5   1   2  359.54   10.35
   1  -5   2  384.62   14.42
  -5   1   2  411.89   10.99
  -5   1   2  379.47   11.52
  -1  -5  -2  407.78   12.71
  -5   1   2  421.19   13.06
  -5  -2  -1  443.49   10.50
   5  -2   0  481.08   14.91
   0   5  -2  451.99   10.89
   2   0  -5  434.87   11.65
   5   0  -2  453.80   13.21
   2   0  -5  450.27   12.74
   5  -2   0  498.88   14.09
  -2   0  -5  469.07   12.61
   5  -2   0  486.40   14.00
   0  -5   2  579.99   21.05
  -2   5   0  490.65   11.37
   0   2  -5  425.07   11.06
   0  -2  -5  460.36   14.01
   0  -2   5  480.14   15.91
   5   0  -2  454.65   13.13
   0  -2   5  437.75   15.68
   0   2   5  577.51   14.45
  -2   5   0  476.77   11.23
   0  -5   2  482.68   14.15
  -2   5   0  482.44   11.23
   5   0   2  510.43   13.04
  -5   0   2  477.74   10.80
   5  -2   0  479.27   12.60
  -5   2   0  469.58   11.27
   2   0   5  449.02   14.71
   5   0   2  498.80   13.35
  -5   0  -2  497.51   12.23
   0   5   2  512.07   12.21
  -2   0   5  450.21   15.78
   2   0   5  416.41   15.46
   5  -2   0  490.23   14.86
   0   2   5  471.29   12.06
  -5   0  -2  496.30   15.02
  -5   0   2  486.17   11.02
  -2  -5   0  607.31   20.38
   0  -5   2  462.98   16.14
  -5   0   2  455.48   14.64
   2   0  -5  473.97   15.67
  -5  -2   0  500.35   12.62
  -5  -2   0  463.03   12.54
  -5   0  -2  474.50   11.23
   0  -5   2  462.94   12.36
  -2  -5   0  450.18   13.07
  -5   2   0  485.49   14.12
  -2   0  -5  434.90   19.14
  -2  -5   0  359.90   14.02
   0  -5  -2  421.59   15.51
  -2  -5   0  376.71   15.58
   2   0   5  494.50   15.53
   0   5  -2  483.83   10.33
   0   5   2  493.80   11.61
  -2   5   0  481.49   11.62
   0  -2   5  506.02   15.55
  -5   2   0  524.05   11.15
   0   5  -2  466.63   10.76
   0   2   5  460.50   14.45
  -2   0   5  465.31   16.53
   0   2  -5  427.87   10.79
  -2   0   5  472.04   15.58
   2   0   5  487.57   16.02
   0  -2   5  516.85   14.55
   2  -5   0  443.06   15.49
  -2   0  -5  425.51   10.95
  -5   0  -2  475.84   13.45
  -5   0   2  498.16   13.70
   0  -5   2  487.80   14.06
  -5   2   0  449.33   12.82
   0  -2  -5  471.75   13.33
   0  -2  -5  474.07   13.82
  -2   0  -5  474.62   11.76
   0  -2  -5  499.08   14.12
   0  -5  -2  481.04   16.42
  -5  -2   0  478.05   12.82
   0  -2   5  429.10   13.16
  -5   2   0  482.90   13.41
  -5  -2   0  506.13   12.18
   0  -5  -2  396.23   15.06
  -2  -5   0  460.54   13.36
   0  -5  -2  541.16   19.34
  -5  -2   0  444.98   13.58
   0  -5   2  468.99   13.20
   2  -5   0  441.06   13.79
  -2   0   5  444.66   15.73
   2  -5   0  470.74   14.23
  -5   2   0  483.12   13.73
  -2  -5   0  622.36   18.63
   0  -2   5  430.31   14.24
  -5   0   2  503.96   14.47
  -5   0   2  475.73   11.89
  -5  -2   0  495.33   12.71
   0  -5   2  485.31   16.73
  -5   0   2  442.28   11.53
   0  -5  -2  452.90   13.85
  -5   0  -2  457.29   14.10
   5  -1  -2  406.38   12.85
   2  -1  -5  397.57   12.47
   5   1   2  415.74   11.93
   5  -2  -1  413.07   12.24
  -2   1  -5  409.00   10.99
   5  -2  -1  414.55   13.59
   5  -1  -2  398.70   12.48
  -1   5  -2  390.76    9.84
  -2   5  -1  413.75   10.02
  -1   2  -5  390.59   10.27
   2  -1  -5  375.93   11.70
   1  -2  -5  396.02   12.79
   2  -1  -5  361.45   11.12
   5  -1  -2  407.79   11.57
  -1   5  -2  387.49    9.31
   5   2   1  447.62   11.52
   1  -2  -5  412.68   13.92
  -2   5  -1  421.99   10.00
   1   5   2  418.54   11.82
  -2   5  -1  423.59    9.75
   2   1   5  372.78   13.16
  -1  -2   5  424.18   17.03
  -1  -2   5  418.77   15.07
  -5   2  -1  417.33   10.25
   5  -2  -1  391.64   10.79
  -1   5  -2  394.83    9.64
   5  -2  -1  432.58   13.73
   2   1   5  376.50   13.12
   5  -1  -2  398.10   12.54
  -2  -1   5  401.10   14.17
  -5   1  -2  397.46   10.28
   5   2   1  441.23   11.12
   5   1   2  413.19   11.78
   2   5   1  441.04   10.36
  -1   2  -5  386.01    9.51
   2   5   1  409.85   11.20
   1   5   2  429.70   10.87
  -1  -5   2  397.96   14.33
   1   2   5  404.70   11.01
  -2   1  -5  406.06   17.82
   2  -1  -5  423.54   14.72
  -5   1  -2  408.61   13.53
  -5  -2   1  451.30   11.77
  -5  -2   1  419.23   12.26
  -5  -1   2  389.34   13.44
  -1  -5   2  410.95   11.37
  -2  -5   1  447.50   15.52
  -5   1  -2  389.02    9.74
  -5   2  -1  418.55   13.08
  -2  -5   1  411.01   11.82
  -1   2  -5  381.66   10.04
  -5   1  -2  411.87    8.89
  -2   1  -5  373.57   10.02
  -1  -2   5  456.96   14.93
   1   2   5  398.64   13.79
   2   1   5  439.80   15.07
  -2  -1   5  424.90   13.69
   2   1   5  437.65   14.76
  -5   2  -1  414.00    9.47
  -1   5  -2  400.68    9.46
  -2   1  -5  391.97    9.80
  -1  -2   5  438.86   16.45
   1  -5  -2  365.25   13.23
  -2  -1   5  384.48   14.57
  -5   1  -2  407.55   12.27
  -5   2  -1  394.94   11.55
  -1  -5   2  425.90   12.88
  -2   5  -1  382.71   10.84
  -2  -5   1  578.72   18.37
   2  -1  -5  419.07   11.96
  -5  -1   2  417.28   12.24
   2  -1  -5  408.81   11.89
   1  -5  -2  352.28   14.11
  -5   2  -1  397.51   12.01
   1  -2  -5  421.54   12.43
   1  -2  -5  446.80   13.37
  -2  -5   1  410.66   16.16
  -5  -2   1  419.00   11.81
   1  -5  -2  396.32   14.77
  -2   1  -5  419.72   10.67
   2  -1  -5  495.64   13.64
  -1  -5   2  436.61   14.35
   1  -2  -5  380.51   12.19
  -5  -1   2  380.12   11.24
  -5  -2   1  415.58   12.94
  -5   2  -1  390.98   12.59
  -2  -5   1  583.32   20.26
  -1  -5   2  456.65   16.92
  -5  -1   2  387.87   10.88
  -2  -1   5  404.01   15.04
  -5   1  -2  382.77   12.79
  -1  -2   5  406.31   13.75
  -5  -2   1  408.28   11.65
  -5  -2   1  417.73   11.15
  -5  -1   2  419.03   13.05
  -2  -1   5  409.47   13.35
   1  -5  -2  394.99   13.09
  -5  -1   2  409.98   12.72
   1  -5  -2  392.07   13.21
   2  -5  -1  446.71   14.11
   2  -5  -1  402.12   13.02
  -2  -5   1  429.47   11.62
   5  -2  -2  505.97   15.49
   5  -2  -2  513.51   13.62
   2  -2  -5  471.35   13.97
  -2   5  -2  491.21   11.19
   5   2   2  535.53   13.26
  -2   2  -5  468.93   11.82
   5  -2  -2  497.55   15.00
   2  -2  -5  436.38   13.65
   2  -2  -5  505.45   15.82
  -5   2  -2  487.88   11.38
  -2   5  -2  481.60   11.24
   5   2   2  511.25   13.27
  -2  -2   5  468.82   15.21
   2   5   2  463.47   13.54
   5  -2  -2  488.24   15.20
   5   2   2  521.05   12.15
  -2   2  -5  474.51   18.61
  -5  -2   2  478.49   12.85
  -5   2  -2  516.73   15.26
  -2  -5   2  512.29   15.87
  -2  -2   5  470.19   15.69
  -2   2  -5  465.64   10.85
   2   2   5  495.45   16.75
  -2  -2   5  502.63   14.30
  -5   2  -2  513.99   10.85
  -2   2  -5  469.56   11.40
  -2   5  -2  491.19   11.24
   2  -5  -2  481.95   16.24
  -5  -2   2  498.31   13.45
  -2   5  -2  505.26   12.59
  -2  -5   2  590.66   18.02
   2  -5  -2  553.29   20.38
   2  -2  -5  465.07   14.05
   2  -5  -2  421.48   16.02
   2  -2  -5  491.95   13.76
  -2  -2   5  474.72   13.50
   2  -2  -5  537.14   15.15
  -5   2  -2  513.36   13.16
   2  -5  -2  482.24   15.23
  -5   2  -2  448.02   14.17
  -2  -5   2  585.83   18.71
  -5  -2   2  476.88   13.09
  -5  -2   2  500.73   13.65
  -5  -2   2  514.35   14.97
  -2  -2   5  587.51   18.26
  -2  -2   5  477.24   16.92
  -2  -2   5  437.95   11.07
  -2  -5   2  511.83   13.38
   3   5  -3  357.02    9.54
   3   3  -5  332.52    9.75
   3  -3   5  326.21   15.91
   3  -5   3  360.05   16.92
   3   3  -5  365.68    9.87
   5   3  -3  370.18    8.77
   5   3  -3  360.09    9.62
   5   3  -3  364.54   11.99
  -5   3   3  341.51    9.41
   5  -3   3  317.69   14.48
   5   3  -3  356.09   12.85
   3   5  -3  358.50    9.40
   3  -5   3  371.27   18.00
  -3   3   5  396.73   11.56
  -3   3   5  335.67   12.37
   5  -3   3  375.28   11.16
  -5   3   3  337.60   10.46
  -3   5   3  346.02   11.45
  -3   3   5  370.41   13.05
  -3   5   3  371.99   10.29
   5  -3   3  353.58   13.60
   5  -3   3  359.64   14.07
   3  -3   5  359.46   13.76
   3  -3   5  333.81   16.61
  -3   3   5  363.66   10.59
  -5  -3  -3  335.29    9.63
  -5  -3  -3  481.36   16.34
  -3  -5  -3  321.73   15.77
  -3  -5  -3  343.56   12.70
  -3  -5  -3  346.32   11.20
  -3  -5  -3  315.22   13.29
  -3  -3  -5  417.33   16.45
  -5  -3  -3  362.90   13.50
  -5  -3  -3  337.84   10.38
   3   3  -5  344.35   12.76
  -3  -3  -5  356.71   14.44
   3  -3   5  399.78   14.35
   3   3  -5  365.08   10.78
  -3   5   3  326.55   10.43
   3   5  -3  378.74    9.24
  -5   3   3  395.27   11.36
  -3   3   5  356.26   11.47
   3  -3   5  409.72   12.81
   5  -3   3  363.61   11.46
  -3   5   3  349.19   10.91
  -3   3   5  330.77   12.84
   5  -3   3  334.82   13.46
  -5  -3  -3  365.55   12.14
  -5  -3  -3  366.17   12.53
  -3  -3  -5  406.51   12.81
  -3  -3  -5  364.96   12.60
  -5  -3  -3  381.02   12.10
  -3  -3  -5  347.83   12.06
  -3  -5  -3  286.03   12.29
   3  -5   3  360.18   12.16
   3  -3   5  339.43   12.13
  -3  -5  -3  302.54   12.22
  -3  -5  -3  364.81   14.15
  -3  -3  -5  344.18   12.78
  -5   3   3  353.17   12.29
   3  -5   3  348.51   11.54
   3  -5   3  374.75   14.73
  -3  -5  -3  277.34   13.09
   3  -3   5  361.17   12.76
  -3   3   5  356.53   13.41
   3   2  -5  404.16   12.04
   2  -5   3  360.62   17.24
   2   3  -5  367.27    9.69
   5  -3   2  360.54   14.29
   5   2  -3  399.35   12.82
  -3   5   2  373.61   10.51
   2   5  -3  398.87    9.76
   5   2  -3  365.22   11.91
   5   3  -2  370.87    9.23
   5   3  -2  378.47   12.18
   3  -2   5  354.84   15.21
   2  -3   5  341.28   16.46
   5  -2   3  357.77   14.09
   5   2  -3  356.53    9.66
   2   3  -5  365.87    9.88
   3   2  -5  366.34   10.17
   3   5  -2  349.56    9.42
   5   3  -2  386.04   12.08
   2   5  -3  385.14    9.62
  -3   2   5  422.65   10.96
  -3   2   5  340.31   12.78
   5  -3   2  361.56   13.73
   3  -2   5  385.81   13.56
  -2   3   5  328.73   13.33
  -3   2   5  385.15   12.18
  -5   2   3  361.61   10.31
  -2   5   3  387.65   12.12
   3  -2   5  342.54   15.31
   5  -3   2  356.11   10.16
  -2   5   3  393.41   10.69
  -5   3   2  354.31   10.31
  -3   5   2  380.46   11.09
   2   5  -3  383.63    8.76
  -2   5   3  400.30   11.36
   5  -2   3  378.74   13.12
  -3   5   2  361.58    9.88
   5  -2   3  373.10   13.37
   3  -5   2  404.38   16.85
   5  -2   3  364.71   11.02
   2  -5   3  356.09   15.81
  -2   3   5  419.94   15.01
   3   5  -2  369.92    8.92
   2  -3   5  383.08   16.82
  -2   3   5  426.83   12.18
  -5  -3  -2  351.61   10.36
  -5  -2  -3  339.11   11.18
  -5   3   2  290.00   11.17
  -3   2   5  378.22   10.51
  -3  -5  -2  325.46   13.40
  -2  -5  -3  361.55   13.33
  -2  -5  -3  343.59   14.04
  -2  -3  -5  332.99   14.09
  -3  -5  -2  352.72   16.98
  -2  -5  -3  320.36   16.56
  -5  -3  -2  378.17   13.17
  -5  -3  -2  535.73   17.25
  -5  -3  -2  354.85   10.43
  -2  -3  -5  444.50   17.88
  -2   3   5  380.01   10.86
  -3  -5  -2  396.77   12.95
  -2  -5  -3  348.14   11.58
  -3  -5  -2  372.41   12.45
  -3  -2  -5  418.52   14.15
  -3   2   5  363.63   13.31
   2  -3   5  420.07   13.92
   5   2  -3  341.20   10.70
  -2   3   5  365.60   11.27
  -5   3   2  400.25   11.00
   3   5  -2  395.17    9.14
   5  -2   3  371.47   12.83
  -3   5   2  313.16    9.75
  -2   3   5  335.21   13.07
  -5   2   3  421.23   11.24
  -2   5   3  360.52   10.72
   3  -2   5  429.95   13.03
   5  -3   2  346.89   13.55
  -5   2   3  357.03   11.91
   5  -2   3  377.68   11.60
  -5  -3  -2  403.22   13.02
  -3   2   5  388.12   11.79
   2   3  -5  377.58   10.44
  -2   5   3  354.55   10.32
   2   5  -3  389.45    9.35
   3  -2   5  398.49   13.81
  -3   5   2  369.19   10.83
   2  -3   5  441.81   16.66
  -5  -2  -3  392.48   11.30
  -2  -3  -5  445.82   13.51
   2  -5   3  361.61   12.67
  -2  -5  -3  341.18   11.43
  -5  -3  -2  362.91   10.77
  -5  -3  -2  414.36   12.94
  -2  -3  -5  381.24   12.68
  -3  -5  -2  339.44   11.01
  -3  -2  -5  367.83   11.33
  -2  -3  -5  356.95   12.65
   3  -2   5  353.28   11.59
  -3  -2  -5  387.90   12.30
  -3  -5  -2  468.57   17.79
  -3  -5  -2  338.29   13.68
   2  -5   3  385.08   12.57
  -3  -2  -5  373.26   12.16
   3  -5   2  336.57   11.96
   2  -3   5  366.97   12.43
  -5  -2  -3  390.33   12.44
  -3  -2  -5  437.06   12.37
  -2  -5  -3  380.77   14.51
  -2  -5  -3  341.56   13.28
  -3  -5  -2  298.39   13.99
  -5  -3  -2  387.87   11.03
   2  -5   3  362.04   14.19
   3  -2   5  379.81   11.92
  -5  -3  -2  390.29    9.76
   2  -3   5  339.76   12.08
  -5   2   3  383.80   10.47
  -5   2   3  310.57   10.36
  -3   2   5  332.70   10.93
  -2  -5  -3  393.19   13.07
  -5   3   2  361.94   12.07
   3  -5   2  365.64   12.11
   2  -5   3  374.63   11.68
  -5   2   3  368.64   12.60
   1  -3   5  263.04   13.78
  -3   5   1  286.64    8.61
   5   1  -3  288.88    9.08
  -3  -1  -5  294.59   10.71
   5   3  -1  297.13    9.22
   1   3  -5  292.44    8.19
   1   5  -3  279.69    7.94
   3   1  -5  294.80    9.72
   1  -5   3  276.25   16.04
   5   3  -1  297.02    7.49
   5   3  -1  302.27   10.62
   5  -3   1  277.10   11.59
   3   1  -5  289.59    9.89
   1   5  -3  307.82    8.09
   1   3  -5  269.94    7.89
   5   1  -3  267.95   10.23
   3   1  -5  280.37    9.07
   3  -1   5  282.78   12.46
   3  -1   5  293.93   12.70
   3  -1   5  286.55   11.14
  -3   1   5  300.46    9.57
   5  -1   3  298.23   11.12
   1  -5   3  300.75   14.01
   1  -3   5  263.86   12.78
   5  -3   1  302.65   10.69
   1   5  -3  292.44    7.46
   5  -3   1  283.11   11.76
  -5   1   3  287.11    8.39
  -1   5   3  310.01    9.57
  -5   3   1  275.05    8.51
  -1   3   5  334.59   10.73
   5   1  -3  283.10   10.38
  -5   3   1  271.57    7.09
  -3   5   1  294.27    8.32
   3   5  -1  301.35    8.10
   3  -5   1  317.83   13.34
  -1  -3  -5  236.16   12.19
  -3  -5  -1  278.15   10.06
  -5  -3  -1  284.61    8.89
  -5  -1  -3  284.18   11.78
  -3   1   5  292.54    8.56
  -5  -1  -3  278.17    8.84
  -5  -3  -1  306.12   11.12
   1  -5   3  257.90   11.79
  -1  -5  -3  257.66   10.34
   3   1  -5  295.14   11.11
  -5   3   1  242.46    9.69
  -3  -5  -1  238.29   10.92
  -3  -1  -5  311.70   14.68
  -1   3   5  290.27    9.24
  -1  -3  -5  294.00   10.91
  -3  -5  -1  264.85   13.57
  -1  -3  -5  313.53   16.35
  -3  -1  -5  381.32   12.38
   1  -5   3  288.77    8.81
  -5   1   3  275.80   10.07
  -3   1   5  329.29   10.60
  -5   1   3  338.93    9.32
   3  -1   5  316.48   11.86
   5  -3   1  268.70   11.66
   1   3  -5  290.06    8.32
  -5   3   1  305.28    8.84
  -3   1   5  274.77   11.13
   3   5  -1  314.32    7.62
   1   5  -3  289.42    7.86
  -3   5   1  294.80    9.03
   1  -3   5  311.73   11.96
  -3   1   5  270.95   11.66
  -1   3   5  267.90   12.44
   1   5  -3  310.25    7.45
   3  -5   1  287.50   12.51
  -1   3   5  282.51    9.44
  -5  -3  -1  342.32   12.34
   1  -3   5  319.51   11.24
  -3  -1  -5  318.48   10.14
  -1  -5  -3  268.37   11.79
   1  -5   3  285.52   10.95
  -5  -3  -1  282.87    9.64
  -1  -3  -5  295.68   11.36
  -3  -1  -5  302.57    9.26
  -3  -5  -1  248.86   11.50
  -5  -1  -3  308.99    9.41
  -5  -3  -1  303.93   10.22
  -1  -5  -3  366.57   15.72
  -3  -5  -1  329.92   14.43
  -3  -1  -5  289.94    9.24
  -1  -3  -5  291.44   10.86
   3  -1   5  266.10    9.08
  -5  -1  -3  317.39   10.62
  -1  -5  -3  287.19   12.38
  -1  -3  -5  334.70   11.66
   3  -5   1  273.82   10.49
  -3  -5  -1  279.53    9.78
  -3   5   1  271.43    8.80
  -5  -3  -1  315.53    9.97
  -5  -3  -1  303.78    9.60
  -3  -5  -1  302.30    8.82
  -5   1   3  283.86    8.48
   1  -3   5  263.27   10.26
  -1  -5  -3  279.46   10.62
  -5   3   1  282.80   10.10
  -1  -5  -3  262.44   10.15
  -5   1   3  245.77    8.33
  -5  -3  -1  271.26   10.51
   1  -5   3  290.57    9.89
  -3  -5  -1  264.02   13.42
   1  -5   3  268.64   12.01
  -5   1   3  271.66    9.69
  -5  -3  -1  302.78    8.65
  -5   1   3  282.82   10.84
  -3   1   5  282.13   10.60
   5   3   0  347.83   10.93
   5   0  -3  329.16   11.69
   3   0   5  335.35   12.70
  -3   5   0  339.98    9.35
   0  -3   5  371.20   14.69
   3   0  -5  333.26   11.11
   0   3  -5  338.97    8.73
   0  -5   3  392.78   16.98
  -3   0  -5  360.39   11.00
   5   0  -3  347.71   10.72
   3  -5   0  327.36   13.35
   5  -3   0  351.60   12.49
   5   0   3  356.18   12.18
   0   5  -3  368.76    9.15
   5   0  -3  358.42   11.91
   3   0  -5  352.23   11.14
   0   3  -5  354.79    9.24
   5  -3   0  332.52   12.41
   3   0  -5  333.73   10.33
   3   0  -5  331.54   10.42
   0   3   5  425.87   12.76
   0   5   3  353.95   11.54
  -5   3   0  340.50    9.47
   3  -5   0  325.48   13.89
   5   0   3  365.08   11.92
  -5   0   3  349.73    8.98
   0   5   3  383.80   10.74
   3   0   5  349.81   12.97
   0  -3   5  442.46   15.28
   3   5   0  396.62    9.05
   0  -5   3  357.75   13.95
   0   5  -3  361.03    8.71
   5  -3   0  344.28   10.97
   5   0  -3  337.79   11.32
  -3   0   5  325.28   12.41
  -5   3   0  330.88    8.32
  -3   5   0  352.13    9.54
  -3   5   0  342.16    9.08
   3   0   5  350.13   12.22
   3   0  -5  341.53    9.64
   5   0   3  336.59   10.56
   0  -3   5  336.46   14.19
  -5   0  -3  366.48   13.34
   0  -5   3  339.17   13.14
  -5   3   0  312.74   11.04
   3   0  -5  355.99   12.41
   0  -3  -5  356.91   12.48
   0  -5  -3  284.57   11.54
  -5  -3   0  365.44   11.83
   0  -5  -3  302.73   13.44
  -3  -5   0  325.67   14.50
  -3  -5   0  359.17   11.26
  -5  -3   0  365.52   11.25
  -5  -3   0  361.06   12.14
  -3   0  -5  332.34    9.35
   0  -5   3  375.98   10.18
  -5   0  -3  350.80    9.46
  -3  -5   0  490.88   17.84
  -3   0  -5  372.62   15.92
   0   3   5  370.53   10.55
  -5   0  -3  343.66    7.97
   0  -3   5  399.20   13.77
  -5   3   0  372.99    9.65
   0   5  -3  370.79    9.07
   0   3   5  335.74   10.28
  -3   0   5  336.61   12.98
  -5   0   3  353.96   11.41
   0   3   5  336.64   12.11
  -3   0   5  422.93   12.27
   3   0   5  396.12   12.74
   0   5   3  364.58    9.96
  -5  -3   0  434.63   14.26
   3  -5   0  331.46   13.61
   3   0   5  374.75   12.89
   0   3  -5  357.58    9.08
   0  -3   5  405.65   12.23
   0   5  -3  381.29    8.72
  -3   5   0  352.26    9.77
   0   3  -5  363.93    9.52
  -3   0   5  340.14   12.16
  -5   0  -3  328.47   11.33
   0  -3  -5  399.29   13.09
  -5   3   0  310.71   10.94
  -3   5   0  308.15   10.49
  -3   0  -5  362.70   10.14
   0  -5   3  390.83   12.30
   0  -5  -3  380.33   14.09
  -3  -5   0  364.74   11.38
   0  -5  -3  352.47   13.81
   0  -3  -5  376.86   12.27
  -5   3   0  344.89   11.21
   0  -5   3  338.39   12.41
   0  -3   5  344.61   12.54
   0  -3  -5  332.92   12.35
  -5   0  -3  379.80    9.98
  -3  -5   0  382.37   15.62
  -5  -3   0  354.48   10.65
   0  -5  -3  417.25   17.05
   5  -3   0  372.78   11.34
   0  -3   5  348.69   13.26
  -5  -3   0  326.05   11.58
  -3   0   5  359.99   12.83
   0  -3   5  317.99    8.35
  -5   0  -3  334.50    9.29
  -5   3   0  333.10   11.15
  -3  -5   0  347.99   16.08
   0  -5  -3  359.55   12.38
  -5   0   3  349.59   11.55
   0  -5   3  350.05   13.96
  -5   0   3  351.43   12.29
   0  -5   3  378.38   15.86
  -5   0   3  326.09   10.10
   0  -5   3  370.95   11.89
  -3   0   5  284.19    8.00
   0  -5  -3  360.38   12.34
  -5  -3   0  355.89   12.07
  -5  -3   0  396.40   11.71
  -3  -5   0  338.26   10.51
   0  -3   5  323.12   11.18
   1  -3  -5  277.45   10.78
   5  -1  -3  267.22   10.47
   5  -1  -3  269.28   10.56
   3  -1  -5  260.14    9.54
   5   1   3  284.35   10.13
  -1   5  -3  279.88    7.68
   3  -5  -1  282.79   11.55
   5  -3  -1  276.95   11.82
  -1   3  -5  279.73    7.97
   3  -1  -5  283.66   10.38
  -3   1  -5  283.48    8.90
   5  -3  -1  261.18   10.97
   1  -3  -5  279.38   10.13
  -1   3  -5  279.39    7.42
   5  -3  -1  284.28   10.51
   3  -1  -5  282.36    9.94
   5  -1  -3  290.16   10.16
  -5   3  -1  276.90    7.46
  -3   1  -5  281.28    8.80
  -3  -1   5  270.68   10.94
   3  -1  -5  265.11    8.57
  -3   5  -1  278.27    7.93
  -5   3  -1  281.46    8.30
   5   1   3  271.37    9.28
  -3   5  -1  270.57    7.81
  -1  -3   5  310.07   15.08
  -1  -3   5  299.17   11.72
   3   1   5  270.97   10.78
   1   3   5  331.68   10.75
   3   1   5  288.01   10.74
   5  -3  -1  274.37    8.99
   1   5   3  297.23    9.15
   1   5   3  284.41   10.46
   3   5   1  243.88    8.98
  -3  -5   1  232.88   11.32
  -5   1  -3  273.81    7.83
  -1  -5   3  264.25   10.89
  -5   1  -3  267.68   11.29
  -5  -3   1  280.11    9.59
  -1  -5   3  297.20    9.01
  -5  -3   1  298.00   10.88
  -5  -3   1  292.68   10.94
   1   3   5  286.06    9.09
  -3   1  -5  283.27    7.57
  -5   3  -1  273.08   10.13
  -3  -5   1  292.63    9.75
  -1   3  -5  233.67   13.57
   3  -1  -5  303.65   11.23
  -3  -5   1  334.15   13.28
  -5  -3   1  262.11    8.56
  -3   1  -5  302.98   13.93
  -1  -3   5  307.95   10.73
   1  -5  -3  272.70   11.39
   3   1   5  316.22   11.44
   1   3   5  269.26   10.98
   3  -5  -1  270.91   12.24
  -1  -3   5  301.64   12.41
  -1   3  -5  289.21    8.10
   3   1   5  303.63   11.45
  -1   5  -3  275.56    7.73
  -3   1  -5  270.36    7.52
   1   5   3  291.60    8.36
  -3   1  -5  250.97    7.77
  -5   1  -3  273.70    7.07
  -5  -3   1  334.70   12.04
  -3  -1   5  260.83   11.19
  -1   5  -3  293.73    7.62
  -5   3  -1  273.53    7.81
  -3  -1   5  293.75   10.55
  -1   3  -5  286.36    7.66
   1  -5  -3  263.47   12.21
  -5   3  -1  272.11    9.72
  -3  -5   1  362.69   11.83
   3  -1  -5  318.39   10.87
  -5  -3   1  286.38    9.21
  -5   3  -1  276.92    9.76
  -5   1  -3  268.40    9.96
  -3  -5   1  284.29   13.15
   1  -5  -3  334.15   15.61
   1  -5  -3  287.25   12.16
   1  -3  -5  268.59   11.21
  -5  -1   3  291.40   10.35
   1  -3  -5  319.67   11.67
  -3   5  -1  270.31    9.33
   1  -3  -5  301.48   10.75
  -1  -5   3  307.58   12.33
  -1  -3   5  261.55   10.22
   3  -1  -5  295.97    9.67
  -3   1  -5  300.36    8.86
  -3  -5   1  290.40    9.68
  -1  -3   5  283.35   13.49
  -5  -3   1  289.21   10.50
  -5  -1   3  256.75    8.88
   1  -5  -3  299.57   11.74
  -5  -3   1  294.22   10.81
   1  -5  -3  294.33   11.45
  -3  -5   1  248.13   13.20
   3  -5  -1  279.17   10.96
  -5  -3   1  293.73    9.67
  -1  -5   3  296.78   12.65
  -5   3  -1  260.82    9.92
  -5  -1   3  295.57   11.05
  -5   1  -3  267.04    8.24
  -5  -3   1  285.74    9.82
  -3  -1   5  230.54    7.26
  -1  -5   3  292.51   10.08
  -1  -3   5  270.17    9.34
  -1  -3   5  258.65    7.58
  -1  -5   3  292.57   12.76
  -5  -1   3  285.32   10.66
   5  -2  -3  331.14   12.46
   5  -3  -2  356.22   11.74
   3  -2  -5  353.47   12.51
   2  -3  -5  347.24   12.94
   2  -3  -5  395.18   14.12
  -2   3  -5  353.58    9.44
  -2   3  -5  335.82    8.40
   2  -3  -5  365.94   12.70
   5  -2  -3  372.30   12.03
   5   3   2  384.49   10.63
   5  -3  -2  341.48   13.18
   5   2   3  384.06   11.38
   3  -2  -5  380.24   13.49
   3  -2  -5  323.23   11.98
   5  -2  -3  347.36   10.92
   5  -2  -3  363.43   13.15
   5  -3  -2  355.58   13.69
  -2   5  -3  381.12    9.11
  -3   5  -2  349.26    8.78
   3  -2  -5  358.11   11.90
  -3   2  -5  364.82   10.22
   3  -5  -2  370.71   14.78
  -3   5  -2  347.89    9.01
  -2  -3   5  355.34   12.53
   2   3   5  359.18   12.57
  -3   5  -2  352.57    9.26
   5   2   3  373.91   11.48
   5  -3  -2  332.34    9.84
  -3   2  -5  353.87    9.77
   3   2   5  361.03   12.27
   3   5   2  310.10    9.00
   5   2   3  339.58   10.77
   3   2   5  352.42   11.92
   3  -2  -5  338.86   10.79
   5   3   2  349.54   10.60
  -2   5  -3  377.56    9.35
   2  -5  -3  355.08   13.79
  -3   2  -5  378.62   15.30
  -2  -3   5  325.80    9.10
  -3  -2   5  304.64    8.37
  -2   3  -5  372.85   15.18
  -2  -5   3  394.03   10.87
  -5  -3   2  356.43   12.74
  -5   3  -2  359.90   12.32
  -5  -3   2  542.18   15.37
  -3   2  -5  361.04    8.57
  -3  -5   2  404.89   13.82
  -5  -3   2  363.43   11.63
  -5   2  -3  351.41   13.00
  -2  -5   3  376.42   12.78
  -3  -5   2  372.20   11.06
   3   2   5  379.67   10.50
  -2   3  -5  369.50    9.01
   2   5   3  395.86    9.74
  -3   5  -2  344.82    9.33
  -3  -2   5  362.26   11.62
   2   3   5  368.14   14.57
   3   2   5  393.20   13.33
  -3  -2   5  352.95   13.05
  -2   5  -3  378.82    9.26
  -2  -3   5  374.96   13.19
  -2   5  -3  358.93    9.21
  -3   2  -5  351.92    8.71
   2   5   3  317.68   11.52
  -5   2  -3  365.90    8.84
   2  -5  -3  370.93   14.15
  -2   3  -5  370.23    9.46
   2   3   5  369.35   14.82
  -3   2  -5  365.63    9.53
  -2  -3   5  373.00   11.30
  -5   3  -2  357.15    9.15
   3  -2  -5  361.90   11.40
   2  -5  -3  414.53   18.03
  -3  -2   5  379.20   12.21
   5  -2  -3  398.96   13.16
  -5   3  -2  356.67   11.16
  -5  -2   3  362.22   11.56
   2  -3  -5  333.75   13.08
   5  -3  -2  327.34   12.91
   2  -3  -5  358.98   11.95
  -2  -3   5  379.99   12.25
  -3   5  -2  352.43   10.74
   3  -2  -5  357.24   12.62
   3  -5  -2  328.82   13.84
   2  -3  -5  536.90   17.98
   2  -3  -5  380.21   13.15
  -5   3  -2  342.57   11.43
  -3  -5   2  523.19   17.06
   2  -5  -3  345.92   14.48
  -5  -3   2  361.46   10.80
  -5  -2   3  371.19   12.00
  -2  -5   3  406.62   14.56
  -5  -3   2  384.16   12.25
  -2  -3   5  367.62   14.54
   3  -5  -2  384.06   13.50
  -3  -2   5  358.95   13.79
  -2  -3   5  351.66    9.60
  -5   2  -3  364.97   10.26
  -5  -2   3  371.21   11.75
  -5  -3   2  384.45   11.60
  -5  -3   2  386.31   12.49
   2  -5  -3  399.98   13.90
  -5  -3   2  370.85   12.65
  -5  -3   2  364.70   11.95
  -2  -5   3  369.95   13.65
  -3  -2   5  381.15   13.83
  -5  -2   3  371.69   12.87
  -3  -5   2  374.54   11.78
  -2  -5   3  371.15   11.84
  -3  -2   5  319.34    9.47
  -3   3  -5  340.02    9.27
   5  -3  -3  337.84   13.47
   5  -3  -3  339.50   13.54
   3  -3  -5  321.28   13.04
  -3   5  -3  357.01    8.67
   3  -3  -5  345.92   13.56
   3  -3  -5  338.99   13.02
   5  -3  -3  333.56   11.15
   3   5   3  317.88    9.75
  -3   5  -3  333.72    9.21
   5   3   3  365.86   11.19
   3   5   3  318.14   11.05
   3   3   5  355.71   12.21
   3  -5  -3  345.57   14.20
  -3   3  -5  343.66    9.47
  -3   5  -3  347.33    8.77
   3   3   5  363.96   10.49
  -3   3  -5  349.12    8.28
   3  -3  -5  351.23   13.07
  -3   3  -5  348.20   14.15
  -3  -5   3  373.94   10.91
  -5   3  -3  321.40   12.26
  -3  -3   5  310.69    9.05
  -3  -3   5  342.28   10.89
  -3  -3   5  336.70   12.39
  -3   5  -3  327.71    8.95
  -3   3  -5  350.49    9.29
   3   3   5  350.77   13.08
  -5   3  -3  341.46    8.01
   3   5   3  288.37   10.14
  -3   5  -3  355.28    9.26
   3  -5  -3  336.56   14.34
  -3   3  -5  353.03    8.70
   5   3   3  318.44   10.54
  -5   3  -3  352.83    9.02
   3   3   5  357.35   13.44
   3  -5  -3  313.77   14.04
   3  -5  -3  332.36   13.62
   5  -3  -3  320.65   12.83
  -3  -3   5  390.22   12.79
   3  -3  -5  350.41   12.16
  -5   3  -3  319.53   11.20
  -5  -3   3  344.67   10.87
  -3  -5   3  462.49   16.34
   3  -3  -5  288.64   12.36
  -3  -3   5  341.91   10.08
  -5  -3   3  366.43   12.56
  -5  -3   3  371.13   12.65
  -3  -3   5  340.79   13.73
   3  -5  -3  370.30   13.80
  -3  -5   3  364.66   12.32
  -3  -3   5  363.42   12.92
  -3  -5   3  365.51   13.07
  -5  -3   3  350.55   12.36
  -5  -3   3  372.16   11.52
  -5  -3   3  404.67   13.46
  -5  -3   3  353.16   12.85
  -4   5   4  354.64   11.46
   4   5  -4  368.95    9.81
   4   4  -5  402.61   12.90
   5   4  -4  350.36   10.33
   5   4  -4  362.05    9.64
   4   4  -5  358.52   10.06
  -5   4   4  329.98   10.43
   4   4  -5  341.50   10.30
   5   4  -4  384.90   13.00
   5   4  -4  373.70   13.72
  -4   4   5  353.64   11.49
   4  -5   4  339.92   17.80
   4   5  -4  348.83   10.10
   4  -4   5  343.10   17.70
   4  -4   5  360.48   14.26
   4  -4   5  353.69   18.24
  -5   4   4  324.02   11.72
  -4   5   4  327.17   12.20
   4  -5   4  371.97   18.77
  -4  -4  -5  374.88   15.52
  -5  -4  -4  346.37   15.29
  -5  -4  -4  348.74   13.86
  -4   5   4  306.60   10.61
   4   4  -5  328.67   12.39
  -4  -5  -4  295.78   15.39
  -4   4   5  349.65   10.93
  -4  -5  -4  310.02   13.78
  -5  -4  -4  355.75   14.31
  -4  -5  -4  359.92   14.00
   5   4  -4  317.47   11.27
  -4  -4  -5  312.37   13.33
  -4   4   5  323.42   12.83
  -4   4   5  326.37   11.62
  -4   5   4  330.50   11.39
   4   5  -4  369.12   10.32
  -5   4   4  313.15   12.23
  -4   5   4  319.65   11.78
   5   4  -4  369.93   11.39
   5  -4   4  368.82   12.65
   4   4  -5  366.16   11.31
   4  -4   5  407.38   12.89
   4  -4   5  391.91   14.20
  -4   4   5  289.50   12.16
  -5  -4  -4  333.95   13.07
  -4  -4  -5  366.25   14.26
  -4  -5  -4  298.25   13.65
  -4  -5  -4  320.73   13.62
  -4  -4  -5  338.44   14.00
   4  -4   5  328.13   13.00
   4  -4   5  339.59   14.04
  -5   4   4  315.37   12.24
  -4  -5  -4  264.11   12.74
   4  -5   4  381.25   15.82
  -5  -4  -4  314.83   12.57
  -4   4   5  340.80   12.95
   4   3  -5  372.67   10.92
   3   5  -4  417.43   10.69
   3   4  -5  376.54   10.62
   5   3  -4  421.53   13.26
   3  -4   5  367.55   18.31
   5   3  -4  393.55   10.85
   4   5  -3  424.58   10.30
  -4   3   5  387.08   11.31
   5   4  -3  431.00   14.76
   5  -4   3  354.58   16.20
   5   3  -4  404.63   10.11
   3   4  -5  401.11   10.57
   4   3  -5  441.40   13.72
   5   4  -3  402.27   10.54
   3   5  -4  385.90   10.26
   4   3  -5  410.71   10.79
   5   4  -3  406.34    9.78
  -4   5   3  395.82   11.48
   4   3  -5  421.64   12.72
   5  -3   4  346.01   15.87
  -5   4   3  382.71   10.82
   3  -5   4  357.33   18.31
   5   4  -3  454.84   14.07
  -5   3   4  362.81   10.30
  -3   5   4  409.92   12.41
  -5   4   3  381.17   11.86
   5  -4   3  422.14   16.49
  -3   5   4  406.35   13.81
   5  -3   4  409.00   16.44
   5  -4   3  376.16   15.27
   4  -3   5  396.36   17.53
   3  -4   5  393.32   19.21
   5  -3   4  375.30   14.21
   5  -3   4  411.02   13.02
  -4   3   5  389.72   13.12
   4  -5   3  432.27   18.60
  -4   5   3  397.84   10.55
   4  -3   5  416.77   14.72
  -5   3   4  382.20   11.98
  -3   4   5  417.12   12.80
  -4   5   3  385.37   12.31
   3  -5   4  394.70   18.77
  -3   5   4  410.79   11.44
  -3  -4  -5  443.01   16.67
  -5  -3  -4  456.59   16.42
  -5  -4  -3  379.69   11.09
  -3  -5  -4  373.01   14.59
  -4   3   5  409.72   11.39
  -3   5   4  343.14   11.38
  -3  -5  -4  313.85   15.78
  -3  -4  -5  343.49   15.63
  -4  -5  -3  371.17   15.00
  -5  -4  -3  415.36   14.45
  -4  -5  -3  410.60   13.93
  -4  -5  -3  379.75   11.74
  -4  -3  -5  410.01   15.54
  -3  -5  -4  363.43   15.14
  -3  -4  -5  375.84   14.63
  -4  -3  -5  414.65   16.65
  -5  -4  -3  404.09   16.52
   3   4  -5  370.00   13.83
  -5  -4  -3  388.45   12.48
   4   3  -5  388.02   13.26
  -5  -4  -3  375.92   13.90
  -3   4   5  395.10   11.66
  -4  -5  -3  359.90   16.97
  -5  -3  -4  397.17   15.31
   4  -3   5  445.64   14.78
   4   5  -3  427.03   10.30
   3  -4   5  446.00   15.99
  -4   3   5  335.77   13.54
   5  -3   4  418.40   13.31
   4   3  -5  393.06   11.84
  -3   4   5  327.74   12.68
  -4   5   3  349.95   11.66
  -3   5   4  354.00   11.57
   4  -3   5  458.55   13.67
   5  -4   3  391.30   15.48
   3   4  -5  410.64   11.45
  -4   5   3  386.55   11.94
   3   5  -4  407.94   10.47
  -3   4   5  364.03   13.42
  -5   3   4  409.55   12.34
  -3   5   4  347.38   11.92
   5  -4   3  416.89   12.52
   5   3  -4  403.92   11.92
  -3   4   5  358.84   11.98
   3  -5   4  394.26   12.83
   3  -5   4  357.13   13.61
  -5  -3  -4  391.73   13.84
   4  -5   3  394.14   13.04
  -4  -5  -3  379.26   14.58
  -3  -5  -4  355.12   13.95
  -3  -4  -5  399.66   13.96
  -3  -4  -5  385.66   13.96
  -4  -3  -5  384.13   13.27
  -4  -3  -5  409.77   14.25
   3  -4   5  371.13   13.61
  -5  -4  -3  364.36   13.14
  -3  -5  -4  332.48   14.20
   4  -3   5  374.65   13.21
  -3  -5  -4  378.36   14.92
  -4  -3  -5  394.22   13.33
  -5  -3  -4  394.91   13.28
  -4  -5  -3  314.87   13.27
   3  -5   4  370.99   11.92
  -5   3   4  398.91   10.86
  -5   4   3  381.69   12.78
  -5  -4  -3  393.18   14.08
  -4  -5  -3  319.27   14.02
   4  -5   3  402.03   12.89
   3  -5   4  373.04   15.18
  -5   3   4  378.56   13.65
   3  -4   5  381.47   14.50
  -3   4   5  367.19   13.33
  -4   3   5  395.44   14.35
  -5  -3  -4  387.76   12.64
   2  -5   4  395.11   19.55
   5   2  -4  428.99   14.73
   4   2  -5  430.05   11.61
   5   2  -4  435.49   13.49
   5   4  -2  457.68   10.24
   4   2  -5  451.82   13.87
   4   5  -2  465.17   11.22
   5   4  -2  453.68   10.78
  -4   5   2  426.54   11.63
   5   2  -4  456.34   11.06
   4   2  -5  441.15   12.87
   4   5  -2  456.77   10.90
   5  -4   2  408.58   16.62
   2   5  -4  446.85   10.87
   5   4  -2  452.07   14.30
   2  -4   5  375.17   19.01
  -5   4   2  413.96   11.05
   2   4  -5  422.85   10.96
   2   5  -4  432.65   10.79
   2   4  -5  442.81   11.05
   4  -2   5  424.73   17.13
  -4   5   2  416.05   12.22
  -2   4   5  451.51   16.24
   4  -2   5  460.54   14.75
   5  -2   4  438.76   16.07
  -4   5   2  428.72   10.87
  -5   2   4  419.67   11.96
   5  -2   4  457.23   13.55
   2  -5   4  429.54   17.93
   5  -4   2  454.38   15.84
   4  -5   2  478.47   17.69
  -5   4   2  421.80   10.10
  -4   2   5  433.28   12.82
   5  -2   4  447.24   14.42
  -2   5   4  444.54   14.64
  -2   4   5  472.46   13.77
  -2   4   5  355.35   13.46
   2  -4   5  406.27   17.68
  -5   4   2  408.75   11.94
  -2  -4  -5  385.97   15.39
  -5  -4  -2  435.45   12.56
  -2  -5  -4  429.68   15.90
  -4   2   5  451.88   11.91
  -4  -5  -2  450.02   13.88
  -5  -4  -2  445.95   12.96
  -2  -4  -5  354.12   16.25
  -5  -4  -2  449.39   14.42
  -5  -4  -2  509.39   18.39
  -4  -5  -2  453.71   13.82
  -5  -4  -2  456.58   15.02
  -2  -5  -4  320.45   16.63
  -4  -2  -5  528.13   16.43
  -2  -4  -5  410.53   14.90
  -2  -4  -5  527.13   18.71
  -4  -5  -2  397.24   14.86
  -4  -5  -2  405.79   17.87
  -4   2   5  412.22   14.34
   4   2  -5  417.42   12.49
  -4   2   5  475.94   13.48
   5  -4   2  408.07   16.08
   4   5  -2  466.38   10.24
  -2   5   4  391.97   12.06
  -4   5   2  422.64   12.18
  -2   5   4  395.04   12.43
   2  -4   5  454.16   16.40
  -2   4   5  402.74   12.34
  -2   4   5  359.75   13.50
   2   5  -4  445.68   10.73
  -2   4   5  386.11   14.26
  -5   2   4  496.59   13.17
   4  -5   2  420.64   16.39
   2   4  -5  444.85   11.33
   4  -2   5  473.34   14.99
   4  -2   5  498.82   14.36
   5  -2   4  471.57   14.09
  -5   2   4  424.56   13.89
   5   2  -4  400.46   12.36
  -2  -5  -4  342.98   14.34
  -4  -2  -5  464.08   14.08
  -4   5   2  411.69   12.93
  -2  -4  -5  391.90   14.50
   5  -4   2  416.45   12.76
  -4  -5  -2  391.64   14.78
  -5  -2  -4  466.56   14.20
  -2  -5  -4  421.54   15.42
  -5   4   2  431.87   13.86
  -2  -4  -5  461.01   15.17
   2  -5   4  458.81   13.85
  -5  -4  -2  370.66   12.72
  -4  -2  -5  443.31   13.10
  -5  -2  -4  467.58   13.70
   4  -5   2  404.74   13.43
   2  -5   4  422.73   14.51
  -4  -2  -5  469.92   13.87
   4  -2   5  418.38   13.19
  -5   2   4  436.78   14.64
  -5  -4  -2  472.12   12.87
   4  -5   2  436.21   13.98
  -5   2   4  329.76   10.38
  -4   2   5  378.78   12.24
  -4  -5  -2  443.87   11.71
  -5   2   4  362.12   11.89
  -4  -5  -2  402.95   16.01
   2  -4   5  382.12   14.30
   2  -5   4  414.66   15.68
  -5  -4  -2  471.21   11.35
  -5  -4  -2  442.98   15.21
  -5   4   2  419.67   13.08
  -4   2   5  441.46   15.47
  -2  -5  -4  399.62   12.94
  -5  -4  -2  466.93   12.50
  -4  -5  -2  441.69   11.36
  -5   2   4  447.72   11.14
   4   5  -1  480.61   11.63
   5   4  -1  516.60   13.67
   5   1  -4  468.81   15.05
   1   4  -5  455.78   11.25
   1  -4   5  438.83   19.12
   1   5  -4  476.50   11.17
   5   1  -4  462.90   14.22
   4   1  -5  480.46   13.59
   4   1  -5  457.52   14.30
   4   1  -5  463.91   12.48
   5   4  -1  531.12   11.44
   4  -5   1  437.47   17.30
   5   4  -1  512.19   10.96
   1   4  -5  449.27   11.15
   1  -5   4  426.52   19.68
   5   1  -4  483.96   13.51
   4   1  -5  443.04   13.18
   1   5  -4  471.33   11.29
  -4   5   1  455.03   11.88
   5  -4   1  476.10   17.01
   5  -1   4  449.45   15.99
   1   5  -4  475.52   10.46
   4  -5   1  506.16   16.59
  -5   1   4  467.60   11.95
   4  -1   5  474.27   14.80
  -4   1   5  463.33   12.37
   5  -1   4  492.94   16.16
   5  -4   1  482.68   17.15
   4  -1   5  441.03   16.23
  -1   4   5  432.13   15.75
  -1   5   4  488.71   13.62
  -4   5   1  484.58   11.43
   1  -4   5  438.69   17.36
  -4   5   1  469.01   12.41
  -5   4   1  477.93   10.79
   1   4  -5  461.91   10.13
  -5   4   1  464.52   12.30
  -1   4   5  495.09   14.33
   4  -5   1  453.82   17.27
   5  -4   1  530.73   15.80
   1  -5   4  474.15   18.37
  -1  -4  -5  521.80   20.15
  -4  -5  -1  411.54   15.33
  -1   4   5  469.03   13.05
  -1  -4  -5  450.71   15.94
  -5  -4  -1  510.01   14.64
  -4  -5  -1  545.72   16.81
  -4  -1  -5  490.55   18.40
  -5  -4  -1  489.70   13.25
  -1  -5  -4  415.12   16.21
  -5  -1  -4  468.97   16.77
  -5   4   1  386.17   12.56
   4   1  -5  480.88   14.57
  -1  -5  -4  432.31   16.09
   1  -5   4  438.68   15.29
   1  -4   5  446.66   13.68
  -5  -4  -1  450.93   14.51
  -5  -4  -1  500.17   14.82
  -4  -1  -5  411.11   12.47
  -1  -5  -4  410.06   12.51
   1   4  -5  460.86   11.72
  -1   4   5  408.24   15.49
  -1   5   4  427.61   13.29
   5  -1   4  478.63   14.32
   1   5  -4  498.96   11.31
   1   5  -4  500.66   11.06
  -4   1   5  449.46   14.88
   1  -4   5  513.41   15.64
   4  -5   1  439.39   16.84
  -4   5   1  493.50   12.70
  -4   1   5  535.46   14.29
  -5   1   4  454.41   14.40
  -1   4   5  425.28   12.58
  -5   1   4  564.33   13.62
  -1   4   5  366.46   14.41
   1   4  -5  463.54   11.35
  -4   1   5  424.15   15.48
   4  -1   5  501.45   15.40
  -4  -5  -1  559.36   19.39
  -5  -1  -4  509.05   14.10
  -1  -5  -4  457.58   16.26
  -1  -4  -5  486.83   15.96
  -1  -4  -5  437.85   15.08
  -1  -5  -4  371.68   14.88
  -4  -1  -5  526.75   14.29
  -1  -5  -4  460.62   16.48
  -5  -1  -4  484.22   12.98
  -5   4   1  482.75   14.17
   4  -1   5  451.81   12.95
   1  -5   4  452.89   15.14
  -4   5   1  463.45   13.15
   1  -4   5  451.00   15.15
  -4  -1  -5  493.82   13.30
  -1  -4  -5  447.40   15.84
   1  -5   4  472.90   17.93
  -5  -4  -1  459.45   14.35
  -5   1   4  429.37   13.55
  -4   1   5  354.55   11.12
  -5   1   4  456.33   11.21
  -4   1   5  447.14   14.07
  -5  -4  -1  516.26   13.46
  -5  -4  -1  577.49   15.27
  -5   4   1  461.85   13.47
  -1  -5  -4  457.17   14.44
  -1  -4  -5  500.89   14.94
   4  -5   1  514.75   15.77
  -5   1   4  383.51   11.61
   1  -4   5  426.74   14.91
  -5   1   4  472.00   15.39
  -4  -5  -1  483.83   12.94
  -5  -4  -1  499.18   12.51
  -4   1   5  460.96   15.99
  -5  -4  -1  507.17   17.01
  -4  -5  -1  441.21   17.51
  -4  -5  -1  501.26   12.96
   4  -5   1  472.54   14.61
  -1  -5  -4  456.47   14.70
   5  -4   1  463.08   13.87
   0   4  -5  411.28   10.23
   0   4  -5  427.07   10.67
   5   0  -4  447.30   13.07
   4   0  -5  396.11   12.63
   0   5  -4  452.13   10.71
   0  -4   5  464.44   17.81
   4  -5   0  439.72   16.09
   0  -5   4  479.82   18.99
   4   0  -5  413.32   12.98
   4   0  -5  428.35   12.17
   5   0  -4  447.87   14.57
   5  -4   0  449.34   15.62
   4   0  -5  434.48   14.33
   5   0  -4  412.68   13.68
   4   0   5  367.44   14.09
   0   5  -4  459.14   10.48
   5   0   4  437.31   14.88
  -4   0  -5  450.20   13.35
   4   0   5  449.20   14.19
   4  -5   0  433.17   16.78
   4   0  -5  402.56   11.85
   0   4   5  439.92   13.41
   0  -4   5  424.47   17.14
   4   0   5  428.10   15.18
   0   4  -5  428.02    9.93
  -5   4   0  432.95   11.43
   0   5   4  448.54   12.94
   5   0   4  452.45   13.33
   0   5   4  433.80   14.53
   5  -4   0  442.99   16.32
  -5   4   0  423.75   10.23
   5   0  -4  441.79   13.48
   5   0   4  452.69   14.55
  -5   0   4  440.63   10.76
  -4   5   0  433.86   10.71
   5  -4   0  469.76   13.80
   0   4   5  465.17   14.69
   0  -4   5  483.76   15.48
  -4   5   0  428.57   11.38
   0   5  -4  444.40   10.18
   0  -4   5  415.29   12.32
  -5  -4   0  581.59   19.43
  -5  -4   0  494.15   15.62
  -5   0  -4  447.51   16.09
   0  -4  -5  404.02   15.65
  -4   0  -5  440.61   17.27
  -5   4   0  379.36   12.31
   4   0  -5  447.50   13.96
  -5  -4   0  418.90   13.82
  -4  -5   0  433.04   12.85
  -4  -5   0  359.61   13.97
  -4   0  -5  413.01   11.14
  -4  -5   0  583.79   19.26
  -5   0  -4  437.67   11.33
   0  -5   4  465.04   11.37
   0   4   5  448.93   12.64
  -4  -5   0  422.63   17.11
  -5  -4   0  437.10   12.42
   0  -5   4  418.85   14.16
  -5  -4   0  468.51   14.14
   0  -5  -4  366.66   12.48
   0  -5  -4  381.54   15.84
   0   5   4  428.20   11.72
   0   5  -4  453.89   10.57
   4   0   5  478.43   14.31
   5  -4   0  421.75   16.09
   0   5  -4  463.50   10.49
  -4   5   0  442.05   11.67
   0   5   4  380.64   13.10
  -4   0   5  408.06   14.87
  -5   0   4  431.53   13.58
  -4   0   5  534.65   13.96
   0  -4   5  476.58   15.57
   0   4   5  376.09   13.49
  -5   0   4  547.34   12.76
   4  -5   0  417.30   16.20
   4   0   5  440.81   14.39
   0   4  -5  448.59   10.76
   5   0   4  458.85   13.81
   0   4   5  401.17   14.03
   0   4  -5  451.17   11.00
   0   4   5  394.12   11.83
  -4   0   5  421.81   13.90
  -5   0  -4  419.65   10.05
  -4  -5   0  487.64   17.67
   0  -4   5  417.79   14.97
  -5  -4   0  541.84   17.01
  -4   5   0  378.58   12.72
  -5   4   0  446.59   13.14
  -5  -4   0  435.00   11.89
  -5   0  -4  473.43   12.00
   0  -5   4  434.03   15.07
   4   0  -5  461.81   12.27
   0  -5  -4  434.91   15.68
  -4   5   0  422.64   12.08
   0  -5  -4  410.25   15.96
   4   0  -5  523.06   14.57
  -5   4   0  391.63   13.11
   0  -4  -5  421.43   14.40
   5   0  -4  524.98   13.36
   0  -4  -5  377.47   14.56
   0  -4  -5  462.65   15.58
  -5  -4   0  494.44   17.13
   0  -5   4  474.60   15.79
   4  -5   0  419.89   13.86
  -4  -5   0  431.27   17.75
  -4   0   5  425.40   14.41
  -5   0   4  444.58   14.83
   0  -5  -4  430.59   14.49
  -5  -4   0  506.92   13.88
  -5   0   4  393.61   11.52
  -4   0   5  357.97   10.09
  -5  -4   0  438.25   13.62
  -5  -4   0  423.92   13.77
   0  -5  -4  459.16   14.84
  -4  -5   0  417.80   13.03
  -5  -4   0  468.00   12.75
  -4   0   5  362.97   11.89
   5  -4   0  436.74   13.58
  -5   0   4  380.43   11.88
  -4  -5   0  473.04   12.80
  -5   0  -4  397.62   10.40
   0  -4   5  412.42   14.31
   0  -4   5  434.22   15.88
  -5  -4   0  498.29   13.45
   0  -5   4  434.40   16.87
  -5   4   0  425.22   12.93
  -4   0   5  445.85   15.38
  -5   0   4  436.77   13.98
   5  -1  -4  423.56   14.59
   5  -4  -1  474.85   15.34
   4  -5  -1  478.95   16.11
   5   1   4  453.09   14.47
  -1   5  -4  474.30   10.68
   1  -4  -5  442.44   14.77
  -1   4  -5  447.28   11.09
   4   1   5  403.38   13.89
   4  -1  -5  419.63   14.48
  -4   5  -1  474.37   10.53
   5  -1  -4  465.39   14.35
  -4   1  -5  473.24   12.55
   5  -1  -4  465.96   15.37
  -1   4  -5  444.46   10.55
   1  -4  -5  427.78   15.29
   4  -1  -5  436.95   13.39
   5  -4  -1  463.47   16.22
   5  -1  -4  435.83   14.19
   4  -1  -5  426.08   12.71
   1   4   5  496.14   14.44
   4   1   5  457.60   14.42
  -5   4  -1  458.09   10.95
  -1  -4   5  479.55   14.78
   4   1   5  468.72   14.99
  -4   1  -5  457.04   12.43
   5   1   4  476.81   13.85
  -5   1  -4  483.76   12.82
  -1  -4   5  522.82   21.06
   5  -4  -1  483.29   17.02
  -4   5  -1  461.83   11.64
  -1   5  -4  454.67   10.85
   4  -5  -1  478.23   17.73
   1   5   4  458.72   13.10
   1   5   4  469.34   14.86
   5   1   4  487.58   14.88
   5  -4  -1  492.41   13.32
   1  -4  -5  410.62   16.16
   4  -1  -5  479.07   14.55
  -1   4  -5  402.08   16.46
  -1  -4   5  415.71   10.47
  -4   1  -5  463.45   17.61
  -5  -4   1  487.72   13.07
  -5   1  -4  458.42   11.33
  -5   1  -4  477.69   16.58
  -5  -4   1  561.33   16.85
  -4   1  -5  459.96   11.16
  -4  -5   1  361.71   14.15
  -1  -5   4  483.25   12.00
  -4  -5   1  419.59   15.94
  -5   4  -1  417.88   13.08
  -5  -4   1  557.30   17.84
   1   4   5  452.65   12.71
  -1  -5   4  439.52   14.14
  -4  -5   1  577.91   18.44
  -5  -4   1  433.35   14.13
  -4  -5   1  486.43   13.52
  -5  -4   1  488.14   14.83
  -1  -4   5  440.18   12.42
   1   5   4  420.68   12.70
  -5  -1   4  461.64   13.89
   1   4   5  429.40   12.04
   1   4   5  426.18   13.96
   1  -5  -4  441.65   15.42
  -1   5  -4  496.13   11.12
  -4  -1   5  472.80   14.39
   4   1   5  501.65   14.90
  -5   1  -4  452.49   10.53
  -4  -1   5  423.54   15.20
   4  -5  -1  448.42   17.02
  -4   1  -5  441.89   11.03
   5  -4  -1  453.52   16.83
  -4  -1   5  604.00   15.06
   1   5   4  402.89   13.08
   4   1   5  500.99   15.31
  -1   4  -5  452.38   10.80
   1   5   4  441.10   11.77
  -1   5  -4  467.36   10.99
  -1  -4   5  453.42   15.02
   5   1   4  478.74   14.20
   1   4   5  411.59   13.83
   1  -5  -4  450.25   15.95
   5  -1  -4  529.90   14.80
  -4   5  -1  449.38   12.37
   1  -4  -5  666.63   22.15
  -5   4  -1  444.40   13.60
   1  -4  -5  453.17   15.82
  -4   1  -5  484.76   12.49
   1  -5  -4  432.27   16.50
  -4  -5   1  579.38   13.90
  -5   4  -1  465.57   13.35
   1  -4  -5  435.28   14.63
   1  -5  -4  554.89   21.11
  -4  -5   1  492.86   17.74
   4  -1  -5  482.36   13.15
  -1  -4   5  455.39   15.06
  -1  -5   4  479.32   16.60
   4  -1  -5  530.24   15.11
  -5   1  -4  497.49   12.12
  -4  -5   1  439.75   17.54
  -5  -4   1  484.64   14.31
  -5   4  -1  437.23   13.52
  -5   1  -4  428.38   11.00
  -5  -4   1  520.17   14.13
  -5  -1   4  460.22   15.15
  -4  -1   5  383.34   10.93
  -1  -4   5  431.64   11.49
  -4  -5   1  507.45   14.09
  -5  -1   4  427.33   13.45
  -5  -1   4  448.16   12.61
  -5  -4   1  478.70   14.72
  -1  -4   5  469.13   17.51
  -5  -4   1  496.39   16.83
   1  -5  -4  500.58   16.11
  -1  -4   5  476.73   17.43
  -1  -4   5  455.94   14.17
  -4  -1   5  465.80   15.82
  -1  -5   4  456.44   15.09
  -4  -5   1  482.78   14.17
   5  -4  -1  518.17   15.20
  -5  -4   1  503.55   14.45
  -1  -5   4  510.81   19.77
   2  -4  -5  434.95   15.29
  -2   5  -4  426.23    9.70
   5  -2  -4  436.39   14.34
  -4   5  -2  417.21    9.59
   5  -4  -2  404.19   15.91
  -2   5  -4  430.86   10.29
   4  -2  -5  385.26   14.22
   5  -4  -2  433.29   14.13
   4  -5  -2  428.63   14.47
  -2   4  -5  405.41    9.62
   2  -4  -5  388.09   15.10
   5  -4  -2  412.67   15.57
  -4   2  -5  418.16   11.27
   5  -2  -4  381.31   14.15
   5  -2  -4  420.39   12.39
  -2   4  -5  421.43   10.57
   5  -2  -4  426.10   15.12
   4  -5  -2  435.10   16.70
   2   5   4  408.35   13.10
   5   2   4  459.45   13.74
  -4   2  -5  412.69   11.38
   4   2   5  434.13   13.95
   2   5   4  399.37   12.22
  -2   5  -4  412.61   10.42
   5   2   4  422.82   13.05
   2   4   5  388.71   13.49
  -5   4  -2  438.09   11.20
   4   2   5  427.70   13.79
   4  -2  -5  374.38   12.63
  -4   5  -2  410.19   10.53
   5  -2  -4  407.45   14.30
  -4   5  -2  432.25   10.84
  -5   2  -4  420.30   11.42
   2   4   5  423.14   13.16
  -5   2  -4  423.75   15.34
  -2  -4   5  405.69   11.54
  -2   4  -5  408.81   15.15
   2   5   4  395.10   12.14
  -5  -4   2  455.52   14.28
  -5  -4   2  417.87   12.10
  -4   2  -5  413.25   16.10
  -2  -5   4  454.22   11.86
  -5  -4   2  342.15   12.56
  -4  -5   2  500.55   15.83
  -5   4  -2  393.20   12.87
  -4  -2   5  360.85    9.99
  -5  -4   2  464.50   14.95
  -5   2  -4  424.36   10.55
  -4  -5   2  458.74   12.82
   4   2   5  430.87   11.26
  -4   2  -5  424.16   10.21
  -2  -5   4  423.59   13.24
  -4  -5   2  346.97   13.74
   2   5   4  374.97   13.04
   2   4   5  395.83   15.15
   2   4   5  382.88   11.09
  -2   4  -5  425.58   10.65
   4  -5  -2  412.48   16.42
   5   2   4  415.43   12.69
  -2  -4   5  405.00   13.47
   2   4   5  385.61   14.45
  -5   4  -2  418.97   10.64
   2  -5  -4  404.16   15.40
   2   5   4  409.05   10.95
  -5  -2   4  450.47   12.99
   4   2   5  439.32   14.03
  -2   5  -4  421.10   10.22
  -5  -2   4  404.00   12.79
  -4   5  -2  398.60   10.69
  -4   2  -5  411.82    9.62
  -5   2  -4  423.80   10.22
  -4  -2   5  413.40   13.03
  -2   5  -4  428.48   10.46
   2  -4  -5  526.11   20.06
   4  -5  -2  402.03   16.00
  -5   4  -2  412.23   12.67
  -5   4  -2  424.50   12.89
   2  -5  -4  483.36   20.24
   2  -5  -4  405.24   16.01
   2  -4  -5  416.85   15.18
  -4  -5   2  550.84   15.60
   4  -2  -5  427.97   12.80
  -2  -4   5  436.34   14.32
   2  -4  -5  425.20   14.79
   4  -2  -5  439.85   14.53
  -2  -5   4  455.40   15.40
   5  -2  -4  466.26   14.98
  -4   5  -2  407.04   11.75
  -5  -2   4  427.19   14.66
  -2  -4   5  507.93   19.80
  -2  -4   5  422.86   15.92
  -5  -4   2  458.72   14.11
   2  -5  -4  491.59   16.41
  -4  -2   5  422.82   15.22
  -4  -5   2  442.70   13.92
  -5   2  -4  410.15   10.90
  -2  -5   4  422.51   14.16
  -4  -5   2  431.56   12.74
  -5  -4   2  442.46   13.62
  -2  -5   4  436.75   17.49
  -2  -5   4  437.43   14.84
   4  -5  -2  455.63   15.36
  -5  -4   2  488.42   15.39
  -4  -2   5  378.78   11.17
  -5  -4   2  464.52   13.31
  -4   3  -5  380.94   10.29
   3  -5  -4  357.97   15.51
   5  -3  -4  359.15   11.77
   5  -3  -4  363.39   14.65
  -4   5  -3  383.41    9.06
  -3   5  -4  386.22    9.56
   5  -4  -3  353.56   15.06
   3  -4  -5  355.37   14.98
   4  -5  -3  380.58   15.75
   5  -4  -3  370.29   15.35
   4  -3  -5  348.78   14.20
   3  -4  -5  355.58   14.45
  -3   4  -5  369.74    9.81
   5  -3  -4  374.24   13.76
   5  -4  -3  372.02   12.71
   3  -5  -4  373.58   15.37
   5  -3  -4  359.34   14.61
   5   4   3  347.78   11.19
   5   3   4  401.61   12.52
   4   3   5  397.00   13.24
   3   5   4  367.95   11.57
   4  -5  -3  393.87   15.79
   3  -5  -4  366.63   14.44
   3   5   4  325.77   11.57
   5  -3  -4  361.26   14.42
   5   4   3  393.20   11.61
   4   3   5  395.09   12.72
   4   5   3  350.40   10.71
  -5   3  -4  369.46   10.43
  -4   5  -3  379.97   10.13
  -3   5  -4  370.53   10.07
   3   4   5  378.29   12.94
  -4   3  -5  370.31   10.53
  -4   5  -3  408.04   10.16
  -3   4  -5  358.72   13.77
  -5   4  -3  359.17   12.74
  -4  -5   3  407.48   12.02
  -3  -5   4  383.92   12.48
   3   5   4  368.12   11.45
   3   4   5  398.96   11.66
  -5  -3   4  363.94   11.07
   3  -4  -5  378.11   14.46
  -5   3  -4  382.90    9.84
  -5   3  -4  357.05   13.93
   4   3   5  398.80   11.20
  -4   3  -5  375.22    9.36
   4  -3  -5  404.46   13.60
  -4  -3   5  352.10   10.22
  -3  -4   5  370.76   10.96
   4   5   3  363.86   11.03
  -3  -5   4  410.46   11.55
  -4   3  -5  366.20   14.72
  -4   5  -3  364.88    9.66
   5   3   4  353.68   11.64
   5   4   3  322.57   10.41
   5   4   3  329.77   10.88
  -3   4  -5  388.13    9.52
   5   3   4  378.73   12.35
   3   4   5  352.18   10.27
  -4   5  -3  391.03   10.15
   4   3   5  394.04   13.55
   4   3   5  394.87   13.49
  -4   3  -5  379.98   10.03
  -3  -4   5  353.91   12.75
  -4  -3   5  359.55   11.78
   3   4   5  343.01   13.97
   3   4   5  365.65   13.87
  -3   4  -5  368.31    9.90
   4   5   3  314.73   10.29
  -4   3  -5  389.28    9.21
  -3   5  -4  373.15    9.93
  -5   4  -3  385.68   10.04
  -3   5  -4  371.30    9.53
  -4  -3   5  359.08   13.37
   3   5   4  317.13   12.50
  -5   4  -3  370.69    9.12
   5  -3  -4  389.95   15.01
  -5  -3   4  362.95   11.91
   4  -5  -3  373.20   15.31
  -4  -5   3  520.26   17.65
   3  -5  -4  432.91   19.59
  -5   4  -3  357.79   11.96
   3  -5  -4  341.42   14.96
   4  -3  -5  368.35   12.61
   5  -4  -3  359.57   15.04
  -3  -4   5  420.91   14.19
   4  -5  -3  339.59   15.23
   3  -5  -4  371.79   15.13
   4  -3  -5  374.36   14.27
   3  -4  -5  387.11   15.39
   3  -4  -5  362.29   13.69
  -5  -3   4  372.44   12.91
  -3  -5   4  370.20   11.72
  -4  -5   3  402.36   13.75
  -5  -4   3  412.89   14.37
  -5  -4   3  390.50   14.43
  -5  -4   3  388.49   14.05
  -5  -3   4  371.14   14.11
  -3  -5   4  382.06   13.67
  -3  -4   5  395.37   11.41
  -4  -5   3  317.79   14.51
  -5  -4   3  419.73   12.70
  -5  -3   4  394.13   13.69
  -4  -3   5  375.91   14.71
  -4  -3   5  384.18   13.83
  -3  -5   4  421.53   16.32
  -5  -3   4  419.15   12.55
  -5  -3   4  389.76   12.91
  -5  -4   3  388.07   13.04
  -3  -4   5  435.59   18.23
  -5  -3   4  385.66   14.26
  -3  -4   5  377.75   13.30
  -4  -5   3  389.17   12.22
   3  -5  -4  434.14   15.82
  -3  -4   5  360.13   14.58
  -5  -4   3  478.82   16.17
   4  -5  -3  408.47   15.00
  -4  -3   5  377.27   11.59
   5  -4  -4  304.27   14.40
   4  -4  -5  307.87   14.49
   4  -5  -4  323.18   14.96
   4  -4  -5  315.29   14.32
   5  -4  -4  299.92   14.34
  -4   4  -5  339.44    9.36
  -4   5  -4  333.63    8.73
   4  -4  -5  310.15   12.53
   4  -5  -4  338.14   14.61
   5   4   4  327.83   11.48
   4   4   5  353.91   12.52
  -4   5  -4  333.23    9.71
   4   5   4  313.80   10.90
   4   5   4  352.49   10.99
  -4  -4   5  329.37   10.51
   4   4   5  356.10   10.89
  -4  -5   4  343.22   11.92
  -4  -5   4  369.49   11.43
  -4   4  -5  301.85   12.88
  -5   4  -4  298.00   12.27
  -4   4  -5  338.08    8.85
   5  -4  -4  351.34   11.80
  -5  -4   4  346.57   11.43
   4  -4  -5  337.73   12.84
  -4   5  -4  331.53    9.44
  -4   5  -4  333.95    8.94
  -4   4  -5  336.83    9.45
  -5   4  -4  328.01    9.31
   4   4   5  308.85   12.41
  -4   4  -5  342.03    8.80
   4   5   4  280.18   10.88
   4   4   5  306.57   12.19
  -5   4  -4  321.83    8.41
   5   4   4  310.68   11.15
   5   4   4  300.92   10.80
   4  -5  -4  317.24   14.18
   5  -4  -4  311.74   14.24
   4  -4  -5  316.60   14.29
   4  -5  -4  316.70   15.04
  -4  -4   5  404.73   14.84
  -4  -5   4  471.98   17.65
   4  -4  -5  304.99   12.56
  -5  -4   4  331.44   12.63
  -4  -5   4  245.87   12.81
  -4  -5   4  360.33   11.81
  -5  -4   4  299.19   12.68
  -5  -4   4  331.47   13.63
  -4  -4   5  319.10   13.97
  -4  -4   5  336.67   11.72
  -4  -5   4  337.15   13.37
  -4  -4   5  345.77   12.95
  -5  -4   4  361.89   12.07
  -5  -4   4  367.48   13.24
  -5   5   5  240.18   10.16
   5   5  -5  269.47    8.98
   5  -5   5  259.99   16.98
   5   5  -5  296.95   12.80
   5   5  -5  298.61   12.13
  -5   5   5  231.23   11.46
  -5  -5  -5  235.33   13.14
  -5  -5  -5  255.31   13.13
  -5  -5  -5  204.99   13.00
  -5   5   5  241.81   10.46
  -5   5   5  220.49   11.11
   5   5  -5  290.30   10.83
   5  -5   5  246.18   12.34
  -5  -5  -5  246.89   13.23
   5  -5   5  277.94   14.14
  -5   5   4  270.39   10.01
  -4   5   5  290.59   11.22
   5   5  -4  292.31    9.43
   5   4  -5  323.91   12.02
  -5   4   5  279.03   10.13
   5  -4   5  293.22   16.64
   4  -5   5  270.60   16.90
   5   5  -4  310.71    9.07
   4   5  -5  305.17    9.31
   5  -5   4  271.29   16.39
   4   5  -5  303.45    9.77
   5   4  -5  296.57    9.23
   5   5  -4  348.44   13.53
  -4   5   5  278.30   12.52
   5  -4   5  263.30   15.83
  -5   4   5  278.04   11.67
  -5   5   4  265.73   11.04
   5  -4   5  318.73   13.10
   5  -5   4  299.97   16.52
   5   4  -5  280.33   11.43
  -5  -5  -4  301.05   13.08
  -5  -4  -5  308.36   14.44
  -4  -5  -5  317.33   14.02
  -4   5   5  292.12   10.42
  -5  -5  -4  301.95   12.93
  -4  -5  -5  243.85   12.86
  -5  -5  -4  258.44   13.07
  -4  -5  -5  227.94   13.68
  -5  -5  -4  254.33   14.32
   4   5  -5  327.45   10.56
  -4   5   5  270.32   11.75
   5   4  -5  305.99   10.76
   5  -4   5  328.13   11.88
  -5   5   4  243.66   10.87
  -4   5   5  262.92   10.47
   5  -4   5  334.37   13.21
  -5   5   4  253.57   10.32
  -5   4   5  273.39   12.14
  -4  -5  -5  288.76   13.94
  -5  -4  -5  281.30   12.96
  -4  -5  -5  265.94   13.36
  -5  -5  -4  250.28   12.69
  -5  -4  -5  276.39   13.02
  -5  -5  -4  241.97   12.17
  -5   4   5  274.97   12.09
   4  -5   5  299.01   14.18
   3   5  -5  312.94    9.54
   5   5  -3  346.21    9.20
   5   5  -3  337.01    9.76
   5   3  -5  332.94   11.93
   5   3  -5  334.80    9.82
   5   5  -3  373.88   14.01
   3   5  -5  315.27    9.46
   5   3  -5  330.95   12.76
  -5   5   3  309.11   10.17
   3  -5   5  270.62   17.09
  -5   5   3  301.46   11.01
  -3   5   5  314.41   10.47
  -3   5   5  313.37   13.57
  -5   3   5  306.07   11.56
   5  -3   5  346.91   13.13
  -3   5   5  341.17   12.05
   5  -5   3  343.62   16.28
   5  -3   5  321.07   16.13
  -5  -5  -3  336.91   12.56
  -3  -5  -5  312.71   14.69
  -5  -5  -3  302.08   10.51
  -3   5   5  316.57   10.91
   5   3  -5  301.97   11.84
  -5  -3  -5  322.60   15.00
  -5  -5  -3  295.67   13.30
  -3  -5  -5  298.19   14.31
  -5  -5  -3  297.61   15.25
  -5   3   5  264.84   11.96
   3   5  -5  326.49    9.95
  -3   5   5  287.82   11.82
  -3   5   5  268.90   10.60
   5  -3   5  352.65   13.17
   5   3  -5  315.43   11.00
  -5   3   5  327.04   11.62
  -5   5   3  313.56   11.00
   5  -3   5  353.41   12.29
  -5   5   3  303.87   12.18
  -5  -5  -3  242.75   11.66
  -5  -3  -5  323.15   12.54
  -3  -5  -5  290.83   13.03
  -5  -3  -5  323.76   12.96
  -3  -5  -5  303.84   13.52
   3  -5   5  313.26   13.21
   5  -5   3  322.66   11.90
   3  -5   5  300.62   13.76
  -5   3   5  315.63   13.20
  -5  -5  -3  284.17   13.34
   5   2  -5  324.95   11.58
  -5   5   2  297.85    9.67
   2  -5   5  284.77   17.96
   5   2  -5  330.42   12.73
   5   5  -2  317.72    8.78
   2   5  -5  323.20    9.30
   5   5  -2  335.19    9.41
   5  -2   5  281.05   14.09
   5  -5   2  278.94   14.69
   5   2  -5  330.46   10.13
   2   5  -5  318.72    9.20
   5   5  -2  331.78   13.37
   5   2  -5  331.61   11.06
  -2   5   5  321.58   13.89
  -2   5   5  335.20   11.80
   5  -2   5  335.87   12.46
   5  -2   5  317.65   14.65
  -5   5   2  295.43    8.71
   5  -5   2  342.26   14.70
  -5   5   2  295.58   10.34
  -5   2   5  311.27   10.68
   2  -5   5  290.07   14.88
   5  -5   2  282.78   14.23
  -5  -5  -2  317.30   11.62
  -5  -2  -5  408.94   15.05
  -5  -5  -2  303.17   13.22
  -2  -5  -5  281.26   13.86
  -5  -5  -2  304.67   11.21
  -2  -5  -5  220.81   13.69
  -2  -5  -5  281.47   13.47
   2  -5   5  287.51   12.43
  -5  -5  -2  319.51   15.97
  -5   2   5  285.33   12.10
  -5   5   2  318.35   10.67
   5  -2   5  337.62   12.04
   5  -5   2  318.33   14.76
   5  -2   5  341.28   12.85
  -2   5   5  284.79   10.50
  -5   2   5  346.97   11.62
   5   2  -5  296.04   10.75
  -2   5   5  285.81   11.81
  -5  -2  -5  313.59   11.43
  -2  -5  -5  270.94   13.28
  -2  -5  -5  295.26   13.30
   2  -5   5  308.50   12.87
  -5   5   2  301.25   11.48
   5  -5   2  291.15   11.34
  -5  -2  -5  333.92   12.06
  -5  -5  -2  353.25   12.69
   5  -5   2  318.16   12.29
  -5   2   5  254.74   10.28
  -5   2   5  309.62   13.14
  -5  -5  -2  320.79   10.43
   2  -5   5  301.97   13.40
  -5  -5  -2  323.04    9.72
  -5  -5  -2  275.67   13.34
   5  -1   5  255.48   12.77
   5   1  -5  314.31    9.94
   5   5  -1  340.99    9.24
   5   1  -5  285.26   11.05
   1   5  -5  301.62    8.82
   1  -5   5  286.15   15.68
   5   1  -5  297.56   12.43
   5   5  -1  314.49    8.80
   5   1  -5  305.18   10.90
   5  -5   1  298.46   14.36
   1  -5   5  294.85   14.46
   5  -5   1  315.01   13.15
  -5   5   1  290.42    8.45
   5   1  -5  307.11   10.79
   1   5  -5  296.15    7.80
  -5   1   5  286.52    9.48
   5  -1   5  304.96   13.57
  -5   5   1  286.39    9.66
   5  -5   1  288.77   14.08
   1  -5   5  266.54   11.10
  -1  -5  -5  280.79   13.71
  -5  -1  -5  303.22   14.35
  -1   5   5  284.36   10.25
  -5  -5  -1  326.46   12.68
  -5  -1  -5  269.45    9.89
  -1  -5  -5  275.12   13.70
  -5  -5  -1  268.39   11.93
   5   1  -5  291.24   11.24
  -5  -5  -1  313.42   15.94
  -5  -5  -1  308.54   11.04
   1   5  -5  313.38    8.93
  -5   5   1  308.24    9.99
  -5   1   5  341.29   11.20
   5  -1   5  326.09   11.75
  -5   1   5  283.11   11.76
  -1   5   5  234.21   11.02
   1   5  -5  311.76    8.95
   5  -5   1  288.12   13.89
   5  -1   5  307.46   12.13
  -1  -5  -5  296.07   13.28
  -5  -1  -5  315.72   10.68
   1  -5   5  288.63   12.59
  -1  -5  -5  251.06   12.65
  -5   5   1  284.99   10.72
  -1  -5  -5  284.18   12.81
  -5  -1  -5  324.73   10.90
  -5  -5  -1  358.61   15.78
  -5  -1  -5  320.51   10.57
   5  -5   1  280.83   11.23
  -1  -5  -5  294.34   11.85
  -5  -5  -1  283.94   13.92
   1  -5   5  280.07   12.71
  -5  -5  -1  347.08   12.38
  -5  -5  -1  308.73   10.48
   1  -5   5  282.51   13.66
  -5  -5  -1  312.10   10.10
  -5   1   5  228.65    8.89
  -5   1   5  282.08   12.51
  -5   1   5  269.12   11.04
   5   0  -5  307.01   12.78
   5   0  -5  320.72   11.43
   5   0  -5  304.62   10.16
   0   5  -5  325.18    8.75
   0   5  -5  323.62    9.12
   5   0   5  290.45   12.81
   5   0  -5  296.95   11.39
   5  -5   0  308.97   13.86
   0   5   5  307.51   11.24
  -5   5   0  293.79    8.66
   0   5  -5  321.28    8.45
   5   0   5  325.17   13.27
   5   0  -5  286.97   10.62
   5   0   5  328.06   12.14
   0  -5   5  320.47   11.61
   0  -5   5  333.21   15.72
   5  -5   0  318.64   14.71
   0   5   5  323.83   12.81
  -5   0  -5  317.99    9.80
  -5   0  -5  317.69   14.58
  -5  -5   0  369.16   15.11
   5   0  -5  314.16   11.74
   0   5   5  307.05   10.71
  -5  -5   0  271.89   12.12
  -5  -5   0  319.30   15.19
   0  -5   5  298.90   11.18
   0  -5  -5  278.69   14.14
  -5  -5   0  322.18   11.14
   0   5   5  289.21   11.95
   0   5  -5  331.79    9.08
   0   5  -5  325.90    8.92
  -5   5   0  327.60    9.98
  -5   0   5  390.75   11.69
   5   0   5  334.27   12.03
   0   5   5  302.47   10.10
  -5   0   5  299.58   11.90
   5  -5   0  289.31   13.96
   5   0   5  329.85   12.47
  -5   0  -5  269.00    8.57
  -5   0  -5  355.94   10.63
   0  -5  -5  311.56   13.17
  -5   5   0  277.60   11.14
  -5   0  -5  335.49   10.25
  -5   0  -5  310.90   10.54
   0  -5   5  321.30   13.59
   5   0  -5  381.97   12.49
  -5  -5   0  336.71   14.84
  -5   5   0  305.93   10.77
   0  -5  -5  216.29   12.05
   0  -5  -5  420.39   19.01
   5  -5   0  292.79   11.72
   0  -5   5  319.60   14.14
  -5  -5   0  358.71   12.17
   0  -5   5  323.58   13.46
  -5  -5   0  288.21   11.57
  -5   0   5  319.41   13.35
  -5  -5   0  311.87   15.07
  -5  -5   0  336.58   11.51
  -5   0   5  299.72   12.27
  -5   0   5  276.94   10.43
  -5   0   5  269.55    8.92
  -5  -5   0  329.83   11.24
   0  -5  -5  348.43   13.65
   0  -5  -5  307.36   12.41
  -1   5  -5  292.15    8.10
   5  -1  -5  255.19   11.13
   5  -1  -5  286.56   12.47
   5  -5  -1  296.49   12.96
   5  -1  -5  297.23   11.46
   5   1   5  279.64   11.66
   5   1   5  304.62   11.68
   1   5   5  304.73   11.53
  -1  -5   5  294.10   10.85
   5  -5  -1  293.24   14.26
   5  -1  -5  265.05   10.45
  -5   5  -1  288.39    8.53
  -1  -5   5  324.97   16.51
  -5   5  -1  290.22    9.16
   5   1   5  310.83   12.57
  -5   1  -5  299.64    9.94
  -1   5  -5  293.44    8.32
   1   5   5  288.47   10.25
  -5  -5   1  367.06   14.94
   5  -1  -5  294.72   11.35
  -5  -5   1  230.21   11.25
  -5  -5   1  306.99   10.68
  -5   1  -5  287.65   13.78
  -5   1  -5  292.26    8.87
  -1  -5   5  278.56   10.44
  -5  -5   1  281.99   13.31
  -5   1  -5  282.53    8.38
   5   1   5  300.09   11.35
  -5  -1   5  287.44   11.37
   1   5   5  265.68   10.54
  -1   5  -5  315.46    8.79
   5  -5  -1  274.54   13.72
  -1   5  -5  308.07    8.55
   1   5   5  270.10    9.32
   5   1   5  295.50   11.78
  -5   1  -5  308.08    9.75
   1  -5  -5  279.65   13.21
   1  -5  -5  351.23   17.68
   1  -5  -5  281.25   12.35
  -5   5  -1  276.57   10.71
  -1  -5   5  289.60   12.76
  -5   5  -1  282.30   10.16
   5  -1  -5  343.54   12.31
  -5  -5   1  292.80   11.63
  -5  -5   1  280.04   13.90
   1  -5  -5  350.61   13.98
  -5  -5   1  313.88   11.33
  -1  -5   5  326.19   14.86
  -5  -1   5  285.06   11.44
  -1  -5   5  306.26   13.76
  -5  -1   5  258.86    8.98
   5  -5  -1  284.29   11.84
  -1  -5   5  293.50   12.05
  -5  -1   5  297.94   12.78
  -5  -5   1  336.22   11.64
   5  -2  -5  265.37   12.25
   5  -2  -5  315.50   12.99
  -2   5  -5  321.94    8.95
  -2   5  -5  306.82    8.11
   5  -5  -2  297.34   13.98
   5  -2  -5  304.38   13.41
   2  -5  -5  313.75   13.91
   5  -5  -2  297.55   12.58
  -5   5  -2  297.82    9.29
  -2   5  -5  331.00    9.10
   5   2   5  318.33   12.00
   5   2   5  315.76   12.16
   5  -2  -5  276.53   11.43
  -5   2  -5  310.19   10.07
   2   5   5  270.97   11.27
   2   5   5  293.53   11.17
  -5   2  -5  307.19   14.03
  -5   2  -5  313.65    8.94
  -2  -5   5  326.50    9.72
  -5  -5   2  344.62   13.40
  -2  -5   5  312.04   10.87
  -5  -5   2  317.48   10.95
   2   5   5  277.85   11.32
   5  -5  -2  285.97   14.20
   5   2   5  318.24   11.96
  -2   5  -5  318.28    8.96
  -5   5  -2  290.50    9.02
  -5  -2   5  303.79   11.54
   2   5   5  291.23    9.45
  -5   2  -5  308.28    8.76
   2  -5  -5  280.20   13.49
  -5   5  -2  279.06   10.26
  -2  -5   5  319.82   12.92
   5  -2  -5  329.62   13.05
  -5   5  -2  298.67   10.98
   2  -5  -5  358.21   18.25
  -5  -2   5  309.21   13.33
  -5  -5   2  362.62   14.59
  -5  -2   5  297.39   10.09
  -5  -5   2  312.87   12.06
   5  -5  -2  321.97   13.01
  -2  -5   5  314.52   10.30
  -5  -5   2  306.05   12.25
  -5  -2   5  299.73   12.82
  -2  -5   5  300.15   13.30
  -2  -5   5  354.13   17.50
  -5   2  -5  290.58    8.59
  -5  -5   2  322.99   11.58
   5  -3  -5  284.61   13.48
   5  -5  -3  285.00   14.31
   3  -5  -5  301.72   14.44
   5  -3  -5  303.89   13.27
  -3   5  -5  306.66    8.87
   3  -5  -5  290.04   14.21
   5  -3  -5  299.72   13.91
   5   3   5  323.54   11.94
   5   5   3  264.02    9.66
   5  -3  -5  290.83   12.50
  -5   5  -3  308.28    9.25
   5   3   5  312.09   12.00
   3   5   5  290.49   11.42
  -5   3  -5  304.45    9.81
   5  -5  -3  312.34   14.70
   3   5   5  286.49   10.92
  -5   3  -5  310.20    8.80
  -5   3  -5  291.88   13.39
   3   5   5  311.68   10.68
  -5  -3   5  290.81    9.60
  -5  -5   3  328.53   12.36
  -5  -5   3  330.71   11.15
  -3  -5   5  303.22   10.81
   5  -3  -5  326.80   12.31
  -5   5  -3  302.36    9.09
  -5  -3   5  286.04   11.01
   5   5   3  238.11    8.86
   3   5   5  268.55   12.50
   5   3   5  310.67   11.84
   5  -5  -3  279.76   14.27
  -5   5  -3  296.65    8.49
  -3   5  -5  311.65    9.12
  -3   5  -5  313.20    8.67
   5   3   5  308.14   12.16
  -3  -5   5  341.82   13.50
   3  -5  -5  283.50   14.37
   3  -5  -5  284.76   13.36
   5  -5  -3  272.90   14.24
   5  -3  -5  313.51   13.83
  -5   5  -3  290.66   10.62
  -5  -5   3  260.44   13.20
  -5  -5   3  321.00   13.19
  -5  -5   3  319.32   12.97
   5  -5  -3  333.17   13.93
  -5  -5   3  339.51   11.87
  -5  -5   3  382.85   15.57
  -3  -5   5  362.05   17.81
  -5  -3   5  309.88   10.94
  -5  -3   5  311.68   12.99
  -5  -3   5  310.83   13.76
  -3  -5   5  334.96   11.09
   4  -5  -5  280.97   14.43
  -4   5  -5  284.69    8.48
   5  -5  -4  248.38   13.95
   4  -5  -5  273.08   14.41
   5   4   5  287.53   11.47
   5  -5  -4  265.50   13.64
   5   5   4  270.23   10.40
  -5   4  -5  287.87    9.45
   4   5   5  270.99   11.00
   4   5   5  294.98   10.38
  -5   4  -5  247.21   12.08
  -5  -5   4  291.01   11.26
  -5   4  -5  296.44    8.58
  -5  -4   5  279.16    9.98
  -4  -5   5  275.35   10.46
   5  -4  -5  279.37   11.61
  -5   5  -4  272.93    8.69
   5   4   5  276.64   11.48
  -5   5  -4  267.43    7.98
  -4   5  -5  284.77    8.82
   5   5   4  230.42    9.51
   5   4   5  265.56   11.24
  -5   4  -5  273.96    8.66
  -4   5  -5  285.17    8.22
  -5   4  -5  286.70    7.85
   4   5   5  228.89   11.34
   5  -5  -4  250.07   13.90
   5  -4  -5  276.31   14.17
   4  -5  -5  266.63   12.91
   4  -5  -5  252.98   13.95
  -4  -5   5  350.03   14.46
  -5  -5   4  228.68   12.27
  -5  -4   5  273.13   13.34
  -5  -5   4  305.45   12.96
  -5  -4   5  288.64   12.43
  -5  -4   5  249.56   11.69
  -5  -4   5  302.95   11.52
  -5  -4   5  321.61   11.55
  -5  -5   4  300.70   11.56
   5   5   5  258.66   10.95
   5  -5  -5  224.08   11.97
  -5   5  -5  249.01    8.04
  -5  -5   5  261.97   10.41
   5   5   5  218.23   10.15
  -5   5  -5  258.42    8.60
   5   5   5  213.84   10.44
  -5   5  -5  247.38    7.61
   5  -5  -5  237.54   14.14
  -5  -5   5  187.82   11.37
  -5  -5   5  249.45   12.93
  -5  -5   5  289.34   11.50
   0   0  -6 1367.38   25.67
   6   0   0 1505.28   29.48
   6   0   0 1408.02   27.69
   6   0   0 1467.08   29.17
   0   0  -6 1307.67   27.74
   0   0  -6 1357.20   27.86
   0   6   0 1405.78   26.45
   0   6   0 1545.91   26.13
   0   0   6 1183.74   29.36
   0   6   0 1480.31   26.25
   0   0   6 1771.69   28.61
  -6   0   0 1427.27   31.63
   0  -6   0 1321.94   35.81
   0  -6   0 1332.86   29.67
   0   0  -6 1220.36   26.55
   0   0   6 1421.55   30.69
   0   0   6 1302.32   30.93
   0   6   0 1437.44   25.61
  -6   0   0 1434.23   29.51
   0   0  -6 1413.33   26.75
   0  -6   0 1277.28   29.80
   0   0   6 1100.16   24.45
   0  -6   0 1390.43   29.39
  -6   0   0 1363.40   26.98
  -6   0   0 1632.49   27.84
   0  -6   0 1524.53   36.69
   0  -6   0 1333.09   29.67
  -6   0   0 1389.57   28.52
  -6   0   0 1409.16   30.78
   0  -6   0 1312.55   27.03
   1   6  -1 1035.28   19.68
  -1  -1  -6 1004.81   23.36
   1   1  -6  973.84   20.07
   1   1  -6 1126.43   21.78
   6  -1   1 1014.52   22.56
   6  -1   1 1006.25   24.26
  -1  -1  -6 1037.78   23.91
   1  -6   1 1164.87   35.83
   1  -1   6  952.87   25.43
   6   1  -1 1064.26   22.90
   1   1  -6 1006.92   22.05
   1   1  -6 1004.51   21.91
   6   1  -1  988.42   22.40
   6  -1   1  993.46   22.86
   1  -1   6  896.39   25.50
   6   1  -1  988.80   22.95
  -1   1   6  961.73   23.90
  -1   6   1 1028.83   21.08
  -1   1   6 1118.16   28.26
  -1   1   6 1223.36   24.32
  -1   6   1 1074.94   21.24
  -1   6   1 1072.92   21.34
   1   6  -1 1081.83   20.55
   6  -1   1 1000.22   23.94
  -6   1   1  963.61   24.97
  -1  -6  -1  951.17   24.13
  -6  -1  -1 1053.74   25.73
   1  -6   1  897.80   27.98
   1  -6   1  984.54   23.42
  -6  -1  -1 1005.61   21.15
  -1   1   6 1009.83   21.05
  -6   1   1  982.02   20.30
  -1   1   6 1033.26   27.69
   1  -1   6  993.13   26.13
  -1   6   1 1048.13   21.03
  -6   1   1 1104.12   19.80
  -1   1   6 1048.60   26.56
   1   6  -1 1021.07   18.90
   1  -1   6 1130.45   26.23
   6  -1   1  999.12   24.01
   1   1  -6  957.54   21.43
  -6   1   1 1040.52   23.96
   1  -6   1  952.36   24.16
   1  -6   1 1027.45   23.93
  -1  -1  -6  997.24   21.75
  -1  -6  -1 1094.84   31.67
   1   1  -6 1084.26   20.67
   1  -1   6  862.37   21.09
  -6  -1  -1 1016.34   23.33
  -1  -1  -6 1035.76   20.48
  -6  -1  -1 1129.70   22.70
  -1  -6  -1  891.56   27.44
  -1  -6  -1  958.80   23.88
  -1  -1  -6 1072.99   22.90
   1  -6   1 1005.43   26.29
   1  -6   1  955.93   27.36
  -6   1   1  999.78   22.47
  -6   1   1 1035.78   24.75
  -6  -1  -1  997.79   24.89
  -1  -6  -1 1105.73   28.68
   1  -6   1  972.29   23.77
   6   0  -1 1131.09   24.29
   6   1   0 1050.66   21.93
   1   0  -6 1033.65   21.30
   1   0   6  954.00   23.71
   0   1  -6 1004.18   22.09
  -1   0  -6 1013.10   22.81
   6  -1   0 1014.42   23.06
   0  -1  -6 1037.70   23.68
   1   0  -6  970.03   20.47
   6   0   1 1044.03   21.54
   0   1  -6 1025.62   22.00
   6  -1   0 1069.22   24.82
   6   0  -1 1022.60   23.02
   6   1   0 1099.46   23.53
   0   6  -1 1100.12   20.37
   0  -1  -6  979.63   20.50
   0  -1  -6 1026.67   23.78
   1  -6   0 1204.61   35.22
   1   0  -6 1018.89   22.92
   1   0  -6 1014.64   22.59
   0  -6   1 1270.26   31.94
   6   0  -1 1074.67   23.44
   6   1   0 1109.61   22.89
   6   0   1 1064.72   23.42
   6   0   1 1106.06   24.33
   6  -1   0 1040.13   24.02
  -1   0  -6 1027.31   22.52
   1   6   0 1135.96   20.96
   6  -1   0 1049.17   24.33
   6   0   1 1112.12   23.72
   1   6   0 1053.49   21.18
   6   0  -1 1025.87   23.70
  -1   0   6 1112.92   28.71
   0   6  -1 1084.09   20.84
  -1   0   6  995.53   25.55
   0   1   6 1337.18   24.14
   0   1   6  911.01   22.92
   0   6   1 1104.70   21.70
   0  -1   6  941.58   25.11
   1   0   6  912.98   25.07
   6   0   1 1050.37   23.20
   6  -1   0 1026.29   22.64
  -1   6   0 1071.23   20.68
  -1   6   0 1060.29   21.10
   0   6   1 1154.69   22.04
  -6  -1   0 1106.06   21.78
   0   1   6 1022.19   21.41
  -6   0   1 1103.78   21.10
   0  -6   1 1018.55   23.46
  -6   0   1 1067.79   26.06
   0  -6   1  964.83   28.49
  -6   0  -1 1072.56   26.09
  -6   1   0 1072.07   25.87
  -6   1   0 1026.29   20.62
   0  -6  -1 1010.48   25.03
  -6   0  -1 1053.49   21.03
  -1  -6   0  976.17   23.71
  -1  -6   0 1106.05   31.92
  -6  -1   0 1087.12   26.05
   0   6   1 1110.97   21.04
  -1   0   6 1080.26   27.09
   1   0   6 1114.53   26.66
   1   0  -6  908.22   21.67
   1   0   6 1002.20   26.40
   0   1   6 1079.25   25.39
   0   1  -6  970.39   21.25
   0   1   6 1015.95   25.46
   0   6  -1 1045.51   19.79
  -1   0   6 1118.20   28.89
   1   6   0 1125.17   20.01
  -1   0  -6  948.80   21.08
   0  -1   6 1034.64   26.06
   0  -1   6 1177.41   25.62
  -1   6   0 1073.79   20.81
   1   0  -6 1105.40   21.82
   0  -1   6  907.21   20.91
   0  -6  -1  958.71   28.19
  -1   0  -6 1071.67   21.77
  -6  -1   0 1219.33   22.40
  -1  -6   0 1201.65   27.19
  -1  -6   0 1048.54   31.16
  -1   0  -6 1107.86   20.44
   0  -6  -1 1141.93   32.65
  -1   0   6  842.60   19.75
  -6   1   0 1034.23   22.74
   0   1  -6 1091.10   21.30
   0  -6   1 1029.43   24.79
  -1   6   0  948.74   21.09
  -1  -6   0  977.52   24.23
  -6   0   1 1086.50   24.24
   0  -1  -6 1105.91   23.12
  -6   0  -1 1216.78   23.94
  -6   0  -1 1080.12   21.73
  -6   1   0 1053.79   24.17
  -6   0  -1 1055.57   24.02
   1  -6   0  861.71   23.88
   0  -6   1 1066.87   24.92
   0  -6  -1  951.96   24.41
   0  -1   6  945.23   23.04
  -6  -1   0 1044.98   22.75
   1  -6   0 1007.21   23.82
   0  -6  -1 1097.38   28.99
  -6  -1   0 1065.67   21.50
   0  -6  -1 1002.76   24.50
   0  -6   1 1021.23   24.05
  -1  -6   0 1383.50   36.38
   0  -6   1 1024.07   29.05
  -1  -6   0 1030.14   21.32
   1  -6   0  904.12   23.80
  -6   0  -1 1017.23   24.91
  -6  -1   0 1067.22   25.29
  -6   1   0 1028.20   24.93
  -1  -6   0 1035.93   24.34
  -6   0   1 1102.61   25.55
  -6   0  -1 1026.72   22.79
  -6   0   1 1060.62   22.71
  -6   0   1  998.86   22.23
  -6   1   0 1069.16   23.65
   0  -6   1 1037.60   24.24
   1  -1  -6  989.27   21.29
   6  -1  -1  941.05   22.53
   1  -1  -6  954.80   22.79
  -1   1  -6  993.95   21.58
   1  -1  -6  903.60   20.39
   1  -1  -6 1005.75   23.36
   6  -1  -1 1009.90   23.03
  -1   6  -1 1009.89   19.90
   6   1   1 1026.75   22.84
  -1   1  -6 1005.69   21.15
   6  -1  -1 1037.50   24.46
   6  -1  -1  988.80   23.89
  -1   6  -1 1009.46   20.11
  -1  -1   6  998.47   26.43
   6   1   1  996.05   22.35
   1   6   1 1071.01   20.70
  -1   6  -1 1029.76   19.23
  -1  -1   6 1120.92   28.89
   1   6   1  986.89   20.37
   6   1   1 1025.22   22.15
  -1   1  -6 1018.21   20.18
   1   1   6 1268.11   23.84
   1   1   6  876.99   23.54
  -6   1  -1 1019.29   20.71
  -6   1  -1  953.92   19.87
  -1  -6   1 1065.55   29.53
  -6  -1   1 1045.97   21.08
   1   1   6 1024.51   20.87
  -6  -1   1 1023.57   25.46
  -1  -6   1  980.08   22.71
  -6   1  -1  993.48   25.09
   1   1   6 1029.74   25.71
  -1  -1   6 1068.92   28.57
  -1  -1   6 1117.96   26.92
  -6   1  -1 1002.17   18.43
   1   1   6  982.16   25.82
   1   6   1 1056.29   19.75
  -1   1  -6  960.25   20.58
   1  -6  -1  987.73   26.19
  -1   6  -1 1005.39   20.58
  -6   1  -1  991.06   21.60
   1  -1  -6 1067.51   22.53
  -6  -1   1 1057.59   23.47
  -1  -6   1  978.35   24.05
  -1   1  -6 1088.36   21.19
  -1  -1   6  892.30   20.37
  -6   1  -1  983.12   23.34
  -1  -6   1 1151.10   27.01
   1  -1  -6 1014.33   22.32
  -6  -1   1 1020.38   24.83
   1  -6  -1 1047.22   28.06
  -6   1  -1  988.28   22.52
   1  -6  -1  956.91   24.29
  -6  -1   1  999.78   21.26
   1  -6  -1  951.54   24.41
  -1  -6   1 1228.07   33.84
  -6   1  -1  939.16   24.08
  -6  -1   1  941.70   23.68
  -6  -1   1 1007.92   22.19
  -1  -1   6  961.83   22.69
  -1  -6   1 1003.93   22.30
   2   2  -6  792.25   18.31
   2   2  -6  889.71   19.62
   6   2  -2  863.08   20.11
   2   2  -6  827.46   18.02
   6   2  -2  767.21   20.55
   2  -2   6  689.37   25.20
  -2   6   2  800.38   18.32
   2  -6   2  822.11   28.41
   6   2  -2  751.58   16.42
   2   6  -2  786.23   17.17
   2   2  -6  790.48   18.57
   6  -2   2  799.95   22.57
  -2   2   6  933.99   21.15
  -2   2   6  774.01   26.82
   2  -2   6  718.78   24.33
   6  -2   2  838.43   21.30
   2   6  -2  804.06   16.52
  -2   2   6  981.66   26.68
   2  -6   2  830.32   24.94
  -2  -6  -2  808.29   23.01
  -2   2   6  770.63   18.26
  -2  -6  -2  748.83   21.21
   2  -6   2  768.84   19.35
  -6  -2  -2  752.89   18.92
  -2  -2  -6  750.74   21.51
  -2  -6  -2  634.94   22.12
  -2   2   6  784.21   20.03
  -6   2   2  889.11   18.04
   2   6  -2  853.17   16.78
   6  -2   2  775.12   21.51
   2  -2   6  822.07   25.24
   2   2  -6  752.25   18.21
  -2   2   6  788.20   25.94
   2  -2   6  914.00   25.63
   2   2  -6  860.95   17.07
  -2  -2  -6  943.69   21.42
  -2  -6  -2  735.20   20.06
  -6  -2  -2  877.76   20.48
  -2  -2  -6  775.65   19.77
  -2  -2  -6  799.29   18.66
  -2  -6  -2  739.11   23.41
   2  -2   6  734.41   19.62
  -6   2   2  803.57   20.96
  -2  -6  -2  864.61   27.50
  -6  -2  -2  760.28   19.91
   2  -6   2  758.88   20.85
  -2   2   6  671.17   21.18
   2  -6   2  736.43   23.51
  -6   2   2  817.00   21.47
  -6   2   2  833.69   19.18
   2  -6   2  779.69   20.37
  -2  -6  -2  795.03   19.58
   1   6  -2  865.48   18.57
  -2  -1  -6  929.40   22.58
   1   2  -6  867.38   19.64
  -2  -1  -6  890.40   21.92
   6   2  -1  969.74   20.72
   6   2  -1  889.72   21.12
   6   1  -2  932.38   21.64
   1  -2   6  834.39   25.04
   1   2  -6  933.38   19.02
   1  -6   2  913.58   31.13
   6  -2   1  914.87   23.50
   6  -2   1  892.88   21.83
  -1  -2  -6  896.83   23.16
   2   1  -6  890.69   19.27
  -1  -2  -6  931.96   24.18
   2   1  -6  965.62   20.52
   2  -6   1  954.42   29.15
  -2   6   1  934.67   19.47
   2   1  -6  853.04   20.02
   1   6  -2  873.57   17.15
   2   1  -6  901.05   20.64
   6   1  -2  920.64   19.55
   2  -1   6  795.40   25.81
   6   1  -2  859.49   21.50
   6  -1   2  898.46   23.34
   6  -1   2  895.35   22.07
  -2   6   1  939.89   19.27
   6   1  -2  884.80   21.80
  -1   6   2  919.63   20.45
   2  -1   6  839.56   26.48
  -1   2   6  924.59   25.01
  -6   1   2  889.25   18.77
   2   6  -1  951.87   17.79
   1   6  -2  892.89   18.09
  -2   1   6 1038.43   25.41
   2   6  -1  960.71   18.79
  -1   2   6 1038.12   23.07
  -6   2   1  880.90   18.94
   1  -2   6  796.83   24.11
   1  -6   2  873.07   22.92
   6   2  -1  961.64   21.85
  -2   1   6  899.40   29.17
  -1   6   2  900.97   19.51
  -1   6   2  898.99   19.72
  -2   6   1  950.46   19.74
  -2  -6  -1  864.68   22.03
  -6  -1  -2  880.30   19.42
  -6  -1  -2  913.97   24.08
  -2   1   6  917.05   19.30
  -2  -1  -6  767.07   32.06
  -6   2   1  843.71   22.54
  -6  -2  -1  876.43   20.45
   2  -6   1  865.36   21.95
   1  -6   2  789.12   25.24
  -1  -6  -2  850.47   23.15
  -6   1   2  828.22   23.15
  -1  -2  -6  803.53   23.35
  -1   2   6  911.25   20.32
  -2  -6  -1  679.07   23.04
   1  -6   2  859.13   20.51
  -2  -1  -6  932.79   22.35
  -1  -6  -2  850.06   24.48
   1  -2   6  966.49   23.52
   1   6  -2  943.53   17.21
   2   1  -6  835.29   19.88
   6  -2   1  867.73   23.34
   1   2  -6  868.90   19.78
  -1   6   2  906.31   19.51
   1   6  -2  908.22   18.24
   2  -1   6  999.69   27.00
  -6   1   2 1002.11   18.79
   2  -1   6  961.81   28.53
   2   6  -1  967.68   18.37
  -1   2   6  881.02   24.27
  -2   1   6  938.97   28.42
   1  -2   6  913.78   24.09
  -2   1   6  866.50   28.79
  -6   2   1  980.01   18.88
   6  -1   2  847.38   21.73
  -1   2   6  870.29   21.12
  -1  -2  -6  853.61   19.50
  -1  -2  -6  845.65   21.21
  -1  -2  -6  933.44   22.28
  -6   1   2  919.37   22.54
  -6  -1  -2  856.45   21.52
  -2  -1  -6  895.11   20.22
  -2  -1  -6  897.45   19.01
  -2  -6  -1  859.42   21.90
  -6  -2  -1 1041.97   21.72
   1   2  -6  944.00   18.85
   2  -6   1  841.93   22.47
  -1  -6  -2  822.35   21.86
  -6  -1  -2  995.83   21.98
   1  -2   6  825.17   21.63
   2   1  -6  950.97   18.73
  -6   2   1  922.60   22.26
  -1  -6  -2  796.94   24.98
   1  -6   2  844.44   22.27
   2  -1   6  789.47   19.86
  -1  -6  -2  944.04   29.34
  -6  -2  -1  905.79   21.51
  -2  -6  -1  935.16   28.82
  -2  -6  -1  948.64   23.94
  -6   1   2  915.61   23.27
  -2   1   6  846.85   25.60
  -6   1   2  811.80   20.85
   2  -6   1  883.24   25.68
  -6  -1  -2  814.93   22.64
   2  -6   1  869.99   22.40
  -1  -6  -2  901.87   22.75
  -6  -2  -1  997.07   19.56
  -6   1   2  923.75   20.27
  -1  -6  -2  868.96   22.60
   1  -6   2  975.35   28.07
  -6   2   1  914.83   21.38
  -6   2   1  924.47   22.88
   1  -6   2  831.62   25.09
   0  -2  -6 1026.92   25.22
   0   6  -2  984.55   20.58
   6   0   2 1084.85   24.95
   2   0  -6 1000.72   22.22
   0  -2  -6 1066.73   26.30
   0   2  -6 1009.99   21.80
   2   0  -6  920.60   21.07
   6  -2   0 1049.18   26.11
  -2   6   0 1059.27   21.08
   6  -2   0 1049.77   24.92
   0  -6   2 1325.31   35.23
   2   0  -6 1005.02   23.12
   6   2   0 1056.53   22.28
   2   0   6  917.83   26.74
   0   6  -2 1003.92   19.54
  -2   0  -6 1024.28   22.45
   6  -2   0 1034.17   24.53
  -2   0  -6 1040.97   22.83
   2  -6   0 1125.49   30.51
   6   0  -2 1047.75   24.29
   0   2  -6 1025.68   21.55
   6  -2   0 1096.13   26.17
   2   6   0 1110.49   20.61
   2   6   0 1071.08   21.18
   2   6   0 1020.81   19.99
   6  -2   0 1051.89   23.05
   0   6  -2 1039.02   20.32
   0  -2   6  942.86   26.17
   0  -6   2 1015.31   23.71
  -6   0   2 1082.80   20.70
  -6   2   0 1027.37   21.04
   6   0   2 1091.34   23.66
   6   2   0 1115.06   23.34
   0   2   6 1242.98   24.45
   6   0  -2 1023.14   24.09
  -2   6   0 1065.53   20.88
  -2   6   0 1064.78   21.02
   6   0   2 1071.38   24.07
   2   0   6  924.20   27.81
   0   6   2 1055.20   21.74
   0   2  -6 1021.45   20.08
  -2   0   6 1006.07   30.34
  -6   0  -2  999.49   20.98
   0  -6   2 1009.70   22.73
   0   2   6 1063.58   22.47
  -2   0  -6  824.47   34.65
  -6   0   2 1078.30   21.09
  -6  -2   0 1109.05   23.10
   0  -6   2  973.53   27.90
  -6   0   2  973.45   25.90
  -6   0  -2 1060.75   26.40
  -6   2   0 1032.95   25.28
  -2  -6   0 1277.20   34.95
   0  -6  -2  949.74   25.70
   0  -6  -2  879.17   26.42
  -2  -6   0 1002.93   23.73
  -2   0   6 1018.99   31.74
   2  -6   0 1036.80   27.65
   0   6  -2 1056.48   19.68
   0   2   6  982.80   24.72
   0   6  -2 1014.97   20.36
   0   6   2 1058.00   21.22
   2   0   6 1071.90   29.26
   0  -2   6 1099.67   26.78
   2   0   6 1067.64   30.49
   0   2  -6  966.82   21.16
  -2   0  -6  901.39   20.53
   0  -6  -2 1028.20   25.76
  -2   0   6 1013.98   29.57
   0  -2   6 1124.30   25.08
   0   2  -6 1086.61   21.13
   0  -2  -6 1158.66   25.74
  -6   2   0 1069.51   24.35
  -6   0   2 1039.70   24.40
  -2  -6   0 1034.91   24.45
   0  -2  -6 1052.11   24.31
  -2  -6   0 1082.13   31.21
   2   0  -6 1120.05   22.30
   0  -6  -2 1105.92   32.37
  -6  -2   0 1103.24   22.40
  -2   0  -6 1080.78   21.06
  -6  -2   0 1061.99   23.55
   2  -6   0  961.97   24.86
  -6   0  -2 1226.83   25.33
   0  -6   2 1014.93   24.85
   0  -6  -2  943.04   27.62
  -6   0  -2 1010.50   23.93
  -2   6   0  925.11   21.78
   0  -6   2 1061.59   25.69
  -2  -6   0 1343.46   30.24
  -2   0  -6 1075.32   21.97
   0  -2   6  918.94   22.43
   0  -6   2 1047.55   26.85
   0  -2   6  969.86   24.32
   0  -6  -2  974.26   25.10
  -6   2   0 1043.75   24.74
   0  -6   2 1019.59   28.72
  -6   0   2  999.94   24.06
  -6   0   2 1073.02   25.81
  -6  -2   0 1045.02   23.00
  -2  -6   0 1315.25   32.34
  -6   0  -2  927.02   24.74
  -2   0   6 1012.35   30.32
   2  -6   0 1040.51   25.34
  -2   0   6  924.24   22.04
   0  -6  -2 1008.03   25.06
  -6   2   0 1065.13   24.40
   6  -1  -2  889.42   21.07
   1  -2  -6  884.02   23.08
   1  -2  -6  754.90   19.45
  -1   2  -6  886.81   19.08
   6  -2  -1  894.39   23.61
  -2   1  -6  874.26   19.92
  -1   6  -2  858.67   17.57
   2  -1  -6  841.42   20.26
   2  -1  -6  869.29   21.65
  -2   1  -6  885.85   19.02
   6  -2  -1  842.34   22.05
   6  -2  -1  860.66   21.59
   6   1   2  917.78   21.67
   2  -1  -6  779.63   19.38
  -1   2  -6  834.41   19.46
   1  -2  -6  854.23   22.50
   6   2   1  957.89   21.01
   1  -2  -6  808.82   20.22
  -6   2  -1  907.91   18.15
   6   1   2  899.96   20.15
  -2   6  -1  912.32   17.93
  -1   6  -2  866.85   18.01
   2   1   6  812.97   24.38
   1   2   6 1065.98   22.05
  -2  -1   6  859.76   26.38
   6  -1  -2  862.92   22.25
  -1   2  -6  889.22   18.27
   2   1   6  795.86   23.56
  -2   6  -1  893.87   18.45
   2   6   1  853.34   18.83
   6   1   2  897.95   21.15
  -2   1  -6  872.57   18.84
   6  -2  -1  837.65   19.77
   2   6   1  950.33   18.74
   6  -2  -1  886.80   23.24
   1   6   2  860.08   19.80
  -1  -2   6  964.59   27.24
   6   2   1  936.93   20.24
  -6   1  -2  910.36   19.54
  -6   1  -2  870.77   18.29
  -2   1  -6  707.21   30.44
  -1  -6   2  872.27   25.14
  -6  -1   2  841.16   23.41
  -6   2  -1  923.40   23.25
  -6  -2   1 1026.12   21.26
   1   2   6  917.84   19.92
  -6  -1   2  986.02   19.71
  -1  -6   2  886.07   20.54
  -6   1  -2  892.12   23.70
  -2  -6   1 1006.47   28.02
  -2  -6   1  895.33   21.10
  -1   2  -6  821.98   28.36
   2  -6  -1  886.41   25.15
  -2  -1   6  963.18   26.43
  -6   1  -2  874.37   16.63
   2   1   6  940.56   26.94
  -2   1  -6  853.17   18.57
  -1   6  -2  877.90   17.70
   1   2   6  894.61   23.20
  -1  -2   6  951.17   26.62
   1   6   2  936.08   18.59
  -6   2  -1  893.23   17.44
   2   1   6  947.99   28.29
  -2  -1   6  887.60   28.30
   1  -6  -2  839.53   23.95
  -1  -2   6 1005.08   25.08
  -6  -2   1  979.32   19.57
   2  -1  -6 1045.79   23.11
  -2   6  -1  865.79   19.62
  -6  -1   2  935.17   21.89
  -6   1  -2  881.13   21.66
  -2  -6   1 1229.54   30.85
   1  -6  -2  918.25   29.67
  -1  -2   6  836.13   20.04
   2  -1  -6  933.05   21.01
   1  -2  -6  935.36   23.05
  -2   1  -6  926.27   19.37
  -2  -1   6  820.94   19.17
  -6   2  -1  875.44   21.55
  -6  -2   1  892.22   21.15
   1  -6  -2  848.79   26.14
   1  -2  -6  840.16   21.90
  -1  -6   2  917.68   22.62
  -1  -6   2  965.22   24.96
   2  -1  -6  922.61   21.90
   1  -2  -6  911.02   22.09
  -1  -2   6  800.90   17.00
  -6  -2   1  916.57   21.02
  -2  -6   1  870.74   19.33
   1  -6  -2  829.53   22.83
   1  -6  -2  822.45   23.40
  -2  -6   1  897.97   20.29
  -6  -2   1  926.53   20.20
  -1  -6   2  871.93   19.48
  -6   1  -2  795.09   22.19
  -2  -1   6  863.68   21.67
  -1  -2   6  866.81   22.11
  -6  -1   2  827.63   20.31
   2  -6  -1  838.75   22.80
  -6  -1   2  941.37   23.34
   2  -6  -1  901.36   23.52
  -6  -1   2  880.38   20.02
  -2  -6   1 1244.52   34.46
   2  -6  -1  990.31   26.49
  -1  -6   2  984.81   28.78
  -6  -2   1  875.37   22.52
  -6   2  -1  863.38   22.30
  -6  -1   2  865.67   22.30
  -1  -6   2  901.28   22.62
  -6   2  -1  906.51   21.66
   2  -2  -6  654.09   18.27
   6  -2  -2  778.69   19.71
   6  -2  -2  783.00   21.88
   6  -2  -2  715.61   20.53
   6   2   2  849.20   19.68
   2  -2  -6  715.39   19.48
  -2   2  -6  774.32   18.11
  -2   2  -6  760.86   16.85
   2  -2  -6  749.47   21.15
  -2   6  -2  772.80   16.43
   6  -2  -2  757.02   21.43
  -6   2  -2  804.76   17.02
   2   6   2  706.79   18.14
   6   2   2  820.71   18.04
  -2   6  -2  772.52   16.52
  -2  -2   6  781.53   23.76
   2   6   2  793.63   17.43
  -2   2  -6  769.31   16.97
  -2  -6   2  774.90   22.61
  -6   2  -2  824.09   21.94
  -6  -2   2  829.46   18.52
  -2   2  -6  627.79   26.89
  -6   2  -2  772.70   16.61
  -2   2  -6  717.05   16.96
   2  -6  -2  772.42   23.26
  -2   2  -6  751.86   16.59
  -6   2  -2  783.60   15.62
   2   2   6  772.79   23.57
  -2  -2   6  801.62   25.13
  -2  -2   6  846.23   22.75
  -2   6  -2  830.72   18.13
  -6   2  -2  756.65   19.82
  -6  -2   2  820.66   19.67
   2  -2  -6  791.96   20.17
   2  -2  -6  771.51   20.87
   2  -2  -6  867.24   21.93
  -2  -6   2  961.12   25.76
  -6  -2   2  787.41   19.56
  -6  -2   2  803.14   21.10
  -2  -2   6  672.06   15.69
   2  -6  -2  775.12   21.64
  -6   2  -2  723.13   20.54
  -2  -6   2  921.52   26.74
   2  -6  -2  874.98   24.38
  -2  -6   2  775.72   19.97
  -6  -2   2  797.64   19.17
  -2  -2   6  806.74   21.52
  -2  -2   6  752.41   26.10
  -2  -6   2  782.85   18.63
   2  -6  -2  807.60   22.65
   6   3  -3  492.62   12.48
   3   3  -6  486.63   12.96
   3   3  -6  556.83   15.46
   3   6  -3  505.60   12.43
   3   6  -3  489.09   12.19
   6   3  -3  527.34   16.34
   3   3  -6  510.61   14.10
   3  -3   6  442.43   20.40
  -3   6   3  474.16   13.77
   6  -3   3  445.41   17.93
  -3   6   3  464.83   14.48
   6  -3   3  473.82   16.99
   6  -3   3  489.19   14.00
  -3   3   6  434.03   17.16
   3  -6   3  472.76   19.94
   6  -3   3  503.75   17.58
   3  -3   6  448.53   20.82
  -3   3   6  517.74   15.52
  -3   3   6  475.52   17.87
  -3   6   3  501.51   13.23
  -3  -3  -6  534.64   22.12
  -6  -3  -3  648.47   20.46
  -3  -6  -3  396.11   16.97
  -3  -6  -3  372.50   19.27
  -6  -3  -3  505.80   17.35
  -3   3   6  506.56   13.78
  -3  -6  -3  461.74   14.76
  -3  -3  -6  414.34   16.55
   3   3  -6  457.56   17.76
  -3  -6  -3  469.11   16.69
  -6   3   3  536.05   14.18
  -6  -3  -3  524.81   15.75
   3  -3   6  536.14   17.83
   3  -3   6  534.79   20.06
  -3   6   3  448.38   13.39
  -3   3   6  454.39   14.69
  -3   3   6  439.69   17.76
   6  -3   3  463.89   16.84
   3   6  -3  526.81   12.11
  -3   3   6  424.77   17.47
  -6   3   3  461.45   15.92
  -3  -3  -6  492.75   16.38
  -3  -6  -3  465.18   18.46
   3  -6   3  498.92   15.98
  -3  -3  -6  519.73   16.09
  -3  -3  -6  512.33   15.51
  -3  -6  -3  528.47   21.82
  -6  -3  -3  503.05   16.08
  -3  -3  -6  470.52   16.43
   3  -3   6  452.03   15.24
  -6   3   3  502.20   13.72
   3  -6   3  457.35   18.16
  -6   3   3  465.88   15.71
   3  -6   3  459.99   14.80
   3   2  -6  601.15   15.50
   6  -3   2  579.50   19.57
   6   3  -2  612.92   13.62
   6   2  -3  635.59   17.94
   2   6  -3  610.97   14.03
   2   3  -6  591.68   14.60
   6   3  -2  606.21   17.75
   3   2  -6  609.18   15.49
   2  -3   6  544.18   23.30
   3  -2   6  517.58   21.05
   2   6  -3  619.22   14.15
   6   3  -2  647.95   16.94
   3   6  -2  586.78   14.19
  -3   6   2  579.68   14.97
   6  -2   3  595.89   19.76
   3   2  -6  601.20   15.86
   3   2  -6  627.59   16.41
   3  -6   2  618.67   23.49
   6  -2   3  612.73   18.36
  -3   6   2  617.77   14.68
   6  -2   3  608.43   18.69
  -2   6   3  621.68   15.80
   2   6  -3  612.63   13.09
   2  -6   3  621.26   21.70
  -2   3   6  551.55   21.23
  -2   3   6  652.34   17.87
   6  -3   2  631.29   18.56
   6  -3   2  597.91   19.25
   3  -6   2  615.86   22.49
   3   6  -2  604.91   13.33
   6  -2   3  601.30   15.95
  -6   3   2  576.31   14.77
   6  -3   2  566.99   14.83
   2  -3   6  552.79   21.06
   3  -2   6  586.97   19.88
  -2   6   3  618.29   15.24
  -6   2   3  579.89   14.67
  -3   2   6  576.34   18.28
  -2   6   3  604.13   16.65
   3  -2   6  553.16   22.23
  -2   3   6  714.74   23.11
  -3   2   6  566.78   20.58
  -3   6   2  589.30   15.59
  -3   2   6  635.24   15.32
  -6  -3  -2  572.67   15.12
  -6  -3  -2  577.82   15.07
   3  -6   2  572.06   16.51
  -6  -3  -2  620.44   18.93
  -2   3   6  615.53   15.65
  -3  -2  -6  591.25   18.47
  -2  -6  -3  492.66   19.51
  -2  -6  -3  558.99   18.66
  -3  -6  -2  616.28   18.52
  -2  -3  -6  625.20   25.54
  -2  -6  -3  543.88   16.70
  -3  -6  -2  482.81   21.86
  -6   3   2  479.26   16.43
  -2  -3  -6  519.89   18.97
  -3  -6  -2  505.84   19.04
  -6  -2  -3  559.77   15.88
  -2   3   6  570.25   16.39
  -6  -3  -2  695.03   18.86
   3   6  -2  665.71   13.69
  -3   2   6  587.53   20.81
   2   6  -3  638.82   13.75
  -2   3   6  566.59   21.05
   2  -3   6  660.40   20.35
   3  -2   6  672.23   19.82
   2   3  -6  584.20   15.17
  -6   3   2  646.30   15.38
  -3   6   2  588.79   15.20
  -2   3   6  512.40   20.08
   3  -2   6  629.45   20.92
  -6   2   3  648.91   15.38
   6  -3   2  565.71   18.84
   2  -3   6  655.13   21.34
  -3   2   6  591.56   17.11
  -2  -6  -3  546.73   16.81
   2  -6   3  623.39   18.09
   3  -2   6  565.90   16.43
  -6  -3  -2  634.30   17.49
   2  -6   3  588.49   18.15
  -3  -2  -6  688.92   17.62
  -2  -6  -3  507.50   18.56
  -2  -3  -6  583.43   18.25
  -3  -2  -6  603.04   16.76
  -6   2   3  583.35   17.91
  -6   3   2  599.60   17.77
  -2  -3  -6  676.04   18.74
  -6  -2  -3  637.52   17.69
  -3  -6  -2  542.14   20.14
  -3  -2  -6  654.40   18.06
  -2  -3  -6  571.87   16.60
  -3  -2  -6  574.81   15.32
  -3  -6  -2  550.20   16.38
  -2  -6  -3  568.39   20.63
   2  -3   6  600.48   17.84
   3  -6   2  567.83   17.52
  -2  -6  -3  675.54   24.52
  -6   2   3  593.52   18.15
  -6   2   3  499.55   15.17
  -6   2   3  618.08   15.18
   3  -6   2  580.30   17.30
   2  -6   3  597.81   16.84
  -6  -3  -2  552.76   17.62
  -6  -3  -2  673.23   14.74
  -6   3   2  578.35   17.39
   3  -6   2  625.97   21.13
   2  -6   3  564.93   20.03
  -2  -6  -3  636.53   19.14
  -3  -1  -6  679.33   18.97
   1   6  -3  661.82   14.94
   6  -3   1  664.76   19.05
   6   1  -3  666.01   16.63
   6   3  -1  690.15   14.10
   1   3  -6  673.50   15.68
   3   1  -6  678.09   16.65
   6   1  -3  635.45   18.72
   6   3  -1  676.98   18.32
   3   1  -6  680.96   17.29
   3  -6   1  734.80   24.43
   6   3  -1  738.47   17.06
  -3   6   1  673.69   15.87
   3   1  -6  674.58   17.34
   3   1  -6  653.60   16.39
   3  -1   6  612.88   21.52
   1  -3   6  651.42   22.41
   6   1  -3  696.82   19.07
   1  -6   3  657.35   25.50
   6  -3   1  675.71   20.44
   6  -1   3  652.20   16.96
  -1   3   6  762.61   19.83
   1  -3   6  607.33   21.13
  -1   3   6  768.29   19.49
   3  -1   6  639.27   20.34
   6  -3   1  678.52   18.60
   6   1  -3  640.37   18.40
  -1   3   6  669.99   20.48
  -6   1   3  648.15   15.30
   1  -6   3  677.05   22.09
  -1   6   3  680.32   18.13
  -6   3   1  656.39   15.82
   6  -3   1  669.13   20.36
  -3   6   1  676.58   15.51
   3   6  -1  712.58   15.16
  -3   6   1  686.61   16.07
   6  -1   3  675.86   19.16
  -3   1   6  705.27   18.28
   1   6  -3  672.42   14.29
  -1   6   3  672.48   16.68
   3  -1   6  654.92   22.83
  -3  -6  -1  516.68   19.36
   3   1  -6  682.88   21.10
  -6   3   1  592.44   18.12
   1  -6   3  596.85   20.54
  -3  -1  -6  777.17   19.68
  -6  -3  -1  678.11   17.28
  -6  -3  -1  711.25   20.03
  -1  -3  -6  514.13   19.74
  -1   3   6  660.23   16.63
  -3  -1  -6  679.74   27.03
   1  -6   3  664.38   16.40
  -6  -1  -3  657.49   20.33
  -3  -6  -1  771.27   23.07
  -1  -3  -6  678.65   18.55
  -3  -6  -1  622.05   17.94
  -6  -1  -3  615.96   15.98
  -1  -3  -6  691.39   25.19
  -1  -6  -3  597.07   18.50
  -1   3   6  604.83   16.97
  -6   1   3  744.60   15.98
   6  -3   1  624.73   20.21
  -6   3   1  706.91   15.87
   3   1  -6  624.51   16.74
  -6  -3  -1  833.05   21.82
  -3   1   6  645.08   22.70
  -1   6   3  648.30   16.00
   1   3  -6  684.77   15.99
   1   6  -3  709.34   14.04
   3  -6   1  681.38   22.21
   1  -3   6  743.46   19.12
  -1   3   6  655.54   20.81
  -3   6   1  666.87   16.14
   1  -3   6  723.99   20.51
  -3   1   6  641.76   21.55
   3   6  -1  759.76   14.77
  -3   1   6  750.94   19.16
   3  -1   6  711.00   22.11
  -3  -6  -1  655.85   18.06
  -1  -3  -6  632.42   19.02
  -6  -3  -1  706.50   18.36
  -1  -3  -6  701.73   19.55
  -6  -1  -3  728.43   17.04
  -3  -1  -6  723.05   17.11
  -1  -6  -3  569.62   20.24
  -3  -6  -1  688.73   24.34
  -6  -1  -3  774.84   19.31
  -6  -1  -3  611.81   17.77
  -6  -3  -1  669.48   17.61
  -3  -1  -6  726.58   17.63
  -3  -1  -6  692.03   16.20
   3  -1   6  610.34   16.38
   3  -6   1  651.38   19.03
  -6   1   3  645.21   18.78
   1  -6   3  649.80   19.35
   1  -3   6  632.81   18.94
  -1  -6  -3  723.46   25.33
  -1  -3  -6  689.35   19.60
  -1  -6  -3  599.38   20.64
  -1  -6  -3  646.23   19.16
  -6   1   3  602.39   17.48
   1  -3   6  620.98   20.10
   1  -6   3  686.12   18.15
  -6   1   3  657.75   15.82
  -6  -3  -1  727.16   16.13
  -1  -6  -3  627.73   18.62
  -6   1   3  661.48   19.37
  -6  -3  -1  724.85   17.73
  -6   3   1  653.41   18.39
   1  -6   3  631.34   21.23
  -6  -3  -1  644.71   18.99
  -6   1   3  549.68   15.51
  -3   1   6  604.81   19.69
   1  -3   6  616.78   17.52
  -3  -6  -1  684.89   15.81
   6   0   3  665.94   19.29
   6   0  -3  626.96   18.41
   0   3  -6  658.48   15.59
  -3   0  -6  677.12   17.38
   0  -6   3  818.15   26.37
   3   0  -6  623.86   16.33
   0   6  -3  675.96   14.96
  -3   6   0  665.83   15.46
   3   0  -6  693.78   17.97
   6   0  -3  664.77   17.16
   3   0   6  619.35   20.37
   6   3   0  677.99   16.99
   6  -3   0  672.49   19.68
   3   0  -6  662.87   16.90
   0   3  -6  679.07   14.32
   0   6  -3  679.52   14.61
   3   0  -6  637.22   15.11
   6   0   3  697.88   18.93
   3   6   0  712.46   14.77
  -3   6   0  681.61   15.53
  -3   0   6  652.60   21.66
  -6   3   0  680.46   15.73
   0   6   3  672.92   16.46
   6   0   3  640.70   16.91
   0  -6   3  706.42   20.50
  -6   0   3  661.94   14.92
  -3   6   0  672.63   15.27
   6   0  -3  612.15   18.14
   0  -3   6  775.09   22.15
   6  -3   0  679.02   17.69
   0   3   6  794.36   18.94
   0  -3   6  605.72   20.69
   3   0   6  634.48   19.96
  -6  -3   0  706.16   18.53
   0  -6  -3  540.66   18.45
  -3  -6   0  493.20   20.31
  -6  -3   0  705.28   19.90
   3   0  -6  658.77   21.08
  -6   0  -3  647.71   15.56
  -6   3   0  642.16   18.54
   0   3   6  692.69   16.86
  -6   0   3  711.71   15.72
  -6  -3   0  743.26   18.19
   0  -6   3  629.79   20.30
  -6  -3   0  675.49   19.00
  -3   0  -6  654.10   26.23
  -3  -6   0  692.20   18.19
  -3  -6   0  927.58   28.22
   0  -6   3  700.08   16.71
  -6   0  -3  689.89   20.74
  -6  -3   0  848.09   22.27
   6  -3   0  640.10   20.42
   0   6  -3  702.74   14.29
   0  -3   6  725.44   20.63
   0   3   6  613.04   16.62
  -3   0   6  663.10   21.15
   3   0   6  691.42   21.77
  -3   6   0  685.79   15.86
   3   0   6  750.35   21.55
   0   6   3  675.08   15.82
   0   6  -3  678.01   14.79
  -3   0   6  621.71   22.38
   0  -6  -3  628.27   19.09
   0   3  -6  663.63   15.28
   3  -6   0  664.70   21.80
   0  -3   6  762.49   19.11
  -3   0  -6  610.27   14.76
  -3   0  -6  699.94   16.54
  -6   0  -3  762.25   18.44
  -6   0  -3  601.17   17.73
  -6  -3   0  686.39   17.39
   0  -6   3  738.57   19.61
  -3  -6   0  716.77   24.56
  -3  -6   0  720.02   18.75
  -6   0  -3  694.17   15.77
   0  -3  -6  692.22   19.39
   3   0  -6  720.68   16.84
   0  -6  -3  615.87   20.87
   0  -3  -6  706.12   19.74
  -6   3   0  636.93   17.74
  -3   6   0  616.15   16.94
   0  -3   6  643.58   18.59
   0  -6  -3  715.90   25.81
  -6   0   3  656.38   18.56
   0  -3  -6  649.49   19.87
   0  -6   3  666.69   22.11
   3  -6   0  681.43   19.89
  -6  -3   0  678.11   19.34
   6  -3   0  694.84   17.59
  -6  -3   0  850.28   20.54
  -6   0   3  637.32   18.27
   0  -6  -3  679.68   19.76
  -6   0   3  682.08   19.74
   0  -6  -3  657.24   19.28
   0  -6   3  665.93   17.40
  -6  -3   0  737.25   16.84
   3  -6   0  617.62   18.78
  -3   0   6  658.48   21.84
  -6   3   0  659.61   18.50
  -6   0   3  624.52   16.56
   0  -3   6  658.31   19.49
   0  -3   6  612.49   16.46
   6   1   3  692.11   18.60
   6  -3  -1  650.61   18.71
  -3   1  -6  656.29   16.34
   6   3   1  726.48   17.14
   1  -3  -6  640.98   17.89
   6  -1  -3  685.02   17.63
   3  -1  -6  649.71   18.13
   3  -1  -6  647.60   17.35
   6  -3  -1  633.38   19.30
   3  -1  -6  593.40   16.59
   1  -3  -6  684.72   20.93
  -3   6  -1  636.43   14.83
  -1   3  -6  650.05   15.25
   6  -1  -3  589.10   18.18
   6  -1  -3  654.66   19.28
   6  -1  -3  648.21   17.29
   3  -1  -6  619.97   17.58
   1   6   3  641.84   15.93
   1   6   3  596.16   17.01
   3   6   1  590.91   15.47
   3   1   6  647.01   20.18
  -3  -1   6  639.26   20.88
  -3   6  -1  676.51   14.80
   6  -1  -3  626.21   18.55
  -1  -3   6  653.52   22.52
   3   6   1  680.63   14.91
  -3   6  -1  644.69   14.72
   3   1   6  660.69   19.85
  -1   3  -6  675.94   14.52
  -1  -3   6  758.12   22.97
   6   3   1  730.30   16.96
   6  -3  -1  639.67   16.56
  -3   1  -6  650.04   15.70
  -6   3  -1  659.24   15.36
  -6   1  -3  683.27   16.51
   3  -1  -6  676.78   21.08
  -6  -3   1  772.86   20.18
  -6   3  -1  637.98   18.51
  -6   1  -3  664.40   20.23
  -3   1  -6  620.09   24.79
   1   3   6  685.98   16.65
  -1  -6   3  694.45   16.68
  -6  -3   1  704.68   19.90
  -1   3  -6  552.65   22.92
  -1  -6   3  641.16   19.60
  -6  -3   1  623.88   16.35
  -3  -6   1  684.50   17.57
  -3  -6   1  763.72   23.29
  -6   1  -3  629.50   14.78
  -1   3  -6  635.01   15.28
  -6   1  -3  633.63   13.30
  -1   6  -3  660.47   14.17
  -1  -3   6  703.94   20.33
  -1  -3   6  721.55   22.72
   3   1   6  695.26   21.73
   3   1   6  703.50   21.42
  -6   3  -1  656.34   14.52
   3  -6  -1  637.45   21.41
  -3  -1   6  669.63   20.21
  -3  -1   6  618.15   21.51
  -1   6  -3  630.14   14.36
  -1   3  -6  656.18   14.78
   1   3   6  629.65   18.94
   1  -6  -3  604.15   19.82
  -3   1  -6  640.29   14.79
   1   6   3  665.87   15.25
  -6  -3   1  789.57   21.03
   1  -6  -3  646.23   21.90
   1  -6  -3  718.64   25.89
  -1  -6   3  719.50   21.42
   3  -1  -6  702.00   17.49
  -3  -6   1  687.33   23.59
  -6   3  -1  641.23   17.31
  -6   1  -3  607.87   17.72
   1  -6  -3  564.81   20.44
   3  -1  -6  763.37   19.96
  -6  -3   1  666.86   16.97
  -3   1  -6  664.75   15.93
  -3   6  -1  627.20   16.56
   1  -3  -6  672.50   18.96
  -3  -6   1  838.14   21.28
  -6  -1   3  663.08   18.18
   1  -3  -6  730.01   20.46
   1  -3  -6  589.51   19.01
  -6   3  -1  662.07   17.77
   3  -6  -1  623.26   18.96
   1  -6  -3  681.76   20.29
  -1  -6   3  651.36   17.03
  -6  -3   1  623.72   18.65
  -1  -3   6  673.43   19.67
  -1  -6   3  653.00   21.80
  -6  -1   3  624.60   16.63
  -6   1  -3  624.83   15.43
  -6   3  -1  606.43   18.02
  -6  -3   1  712.87   17.50
   3  -6  -1  714.79   20.89
  -1  -3   6  671.09   23.40
  -3  -1   6  551.91   13.38
  -6  -1   3  652.24   18.84
  -3  -6   1  656.51   16.71
  -6  -3   1  705.18   17.95
  -1  -3   6  626.90   14.14
  -6  -1   3  661.39   19.43
  -6  -3   1  698.30   19.34
   6  -2  -3  590.99   16.37
   6   2   3  611.87   16.63
   6   3   2  637.24   15.94
   3  -2  -6  555.80   17.44
   6  -2  -3  543.82   17.58
  -2   6  -3  603.64   13.37
   2  -3  -6  582.93   19.33
   6  -2  -3  570.99   16.18
   2  -3  -6  557.80   17.50
   6  -3  -2  570.75   16.83
   6  -3  -2  562.87   18.41
  -2   3  -6  585.12   14.37
   6  -2  -3  578.71   18.69
   3  -2  -6  560.37   17.82
  -3   6  -2  577.79   13.12
   2  -3  -6  529.57   17.11
  -3   2  -6  570.73   14.72
   6  -3  -2  541.53   18.85
   3  -2  -6  497.44   15.91
   3  -2  -6  563.08   17.27
  -2   6  -3  600.38   13.60
  -3  -2   6  575.45   19.19
   2   6   3  522.72   15.93
  -3   6  -2  578.95   13.09
  -3   6  -2  585.31   13.63
   6   3   2  624.29   14.92
   3   2   6  554.55   18.02
   6   2   3  618.16   16.80
  -2   3  -6  588.64   13.80
  -6   2  -3  582.33   14.26
   3   6   2  497.61   15.09
   2   3   6  636.57   16.88
  -2  -3   6  612.49   19.72
   6  -3  -2  540.69   14.53
   3   6   2  597.70   14.23
   3   2   6  562.73   17.91
   2   3   6  512.93   17.92
   6   3   2  588.66   15.83
  -6   3  -2  567.10   17.64
  -6  -3   2  605.75   16.82
  -2   3  -6  495.95   21.64
  -3   2  -6  554.28   22.45
  -6   2  -3  570.47   13.55
  -3  -6   2  591.73   16.00
  -2  -6   3  628.92   15.73
  -6   2  -3  590.93   18.57
  -6  -3   2  596.27   18.47
  -3  -6   2  628.36   19.54
   3   2   6  577.77   14.42
  -2   3  -6  573.11   13.93
  -2   6  -3  585.73   13.29
  -3   6  -2  557.74   13.50
   2   3   6  535.36   19.05
  -3  -2   6  576.55   17.59
  -2  -3   6  598.52   17.33
  -6   3  -2  590.42   13.19
   2  -6  -3  558.72   19.69
  -3   2  -6  544.89   13.72
   3   2   6  586.82   19.86
  -2  -3   6  619.65   20.68
  -3   2  -6  574.65   13.36
  -3  -2   6  573.69   19.67
  -2   3  -6  581.62   13.36
  -6   2  -3  581.35   12.69
  -2   6  -3  555.44   13.24
   3  -6  -2  566.20   20.28
  -6  -2   3  578.63   16.61
   3  -2  -6  551.72   17.69
   2  -6  -3  494.49   19.48
   3  -2  -6  575.73   16.57
  -6  -3   2  581.68   15.71
   3  -6  -2  554.65   20.68
   2  -3  -6  539.22   18.36
  -2  -6   3  636.75   20.07
  -2  -3   6  589.90   16.46
   2  -3  -6  621.68   19.01
  -6   3  -2  573.63   16.59
  -3  -2   6  577.14   15.97
  -3   6  -2  589.02   15.29
   2  -6  -3  632.89   24.94
  -6   3  -2  588.75   15.89
   2  -3  -6  585.73   17.41
  -3  -6   2  881.95   25.46
  -6  -2   3  607.29   16.71
  -6  -3   2  598.21   17.06
  -2  -3   6  547.00   21.73
  -6  -3   2  595.82   17.65
  -3  -2   6  625.26   19.88
  -6  -3   2  611.94   16.87
  -6  -3   2  586.76   17.98
  -2  -6   3  579.02   16.21
  -6  -2   3  595.69   18.27
  -3  -2   6  554.32   20.87
  -6   3  -2  534.83   16.86
   3  -6  -2  598.22   18.67
  -2  -3   6  573.35   13.77
  -3  -2   6  510.03   13.10
  -3  -6   2  590.38   16.17
  -3  -6   2  614.96   16.81
   2  -6  -3  575.07   18.56
  -6   2  -3  574.48   14.71
  -6  -2   3  569.91   16.70
   2  -6  -3  571.49   17.63
  -2  -3   6  624.65   19.65
  -2  -6   3  633.10   20.40
   6  -3  -3  457.61   14.65
   6  -3  -3  442.89   17.11
   3  -3  -6  470.36   17.42
  -3   3  -6  480.61   12.72
   3  -3  -6  408.30   15.26
   3  -3  -6  444.73   16.02
   6  -3  -3  421.68   16.39
  -3   6  -3  469.46   11.24
  -6   3  -3  465.24   12.20
   3   6   3  412.29   13.65
   3  -6  -3  453.29   17.96
   6   3   3  495.44   14.50
   3   3   6  455.39   16.14
  -3   6  -3  463.56   11.76
   3   3   6  474.00   13.27
  -3   3  -6  436.66   18.64
  -6   3  -3  446.37   15.83
  -3  -6   3  512.93   14.26
   3  -6  -3  459.00   18.28
  -3   6  -3  448.78   11.61
   3   3   6  451.60   17.70
  -6   3  -3  466.66   11.24
  -3  -3   6  456.23   16.89
  -3  -3   6  466.78   14.82
  -3   3  -6  462.79   11.37
  -6  -3   3  523.16   16.03
  -3   3  -6  451.30   11.99
   6   3   3  419.57   13.24
  -6   3  -3  435.64   14.27
   6  -3  -3  448.91   16.38
   3  -6  -3  459.28   18.32
   3  -6  -3  412.35   17.79
   3  -3  -6  451.72   16.43
  -3  -3   6  477.67   14.78
  -3  -6   3  614.10   20.25
   3  -3  -6  448.85   14.98
  -6  -3   3  458.38   13.96
   3  -3  -6  415.45   16.36
  -3  -3   6  480.24   12.84
  -6  -3   3  485.56   15.90
  -3  -6   3  463.45   14.69
  -3  -3   6  539.43   19.52
  -3  -3   6  463.39   18.87
   3  -6  -3  468.14   16.84
  -3  -3   6  428.35   12.23
  -6  -3   3  504.29   16.12
  -3  -3   6  480.68   17.44
  -6  -3   3  473.43   16.36
  -6  -3   3  457.73   15.36
   6   4  -4  298.63    9.86
   6   4  -4  309.45   13.71
   4   4  -6  306.44   10.00
   4   4  -6  317.83   11.68
  -6   4   4  272.71    9.46
   4   6  -4  306.29    9.30
  -4   6   4  285.39   10.89
  -4   4   6  286.02   11.67
   4  -6   4  291.38   17.55
  -4   4   6  261.78   13.46
   6  -4   4  281.41   13.79
  -4   6   4  289.92    9.97
  -6  -4  -4  298.06   13.86
  -4  -4  -6  264.75   12.17
  -4   6   4  246.81   10.02
  -4   4   6  276.08   10.23
   4   4  -6  268.61   13.11
  -4  -4  -6  306.11   15.94
  -4  -6  -4  309.85   14.42
  -4  -4  -6  266.01   14.33
  -4   6   4  239.83   10.23
   4   4  -6  304.44   11.01
  -4   4   6  244.77   12.48
   4   6  -4  321.57    9.76
  -6   4   4  302.71   11.15
   4  -4   6  314.08   14.98
   6  -4   4  318.22   12.21
  -4   4   6  255.02   12.85
  -6  -4  -4  299.19   13.01
  -4  -4  -6  278.59   13.63
  -4  -6  -4  267.92   13.85
   4  -6   4  299.27   12.00
  -4  -4  -6  296.97   13.33
   4  -4   6  286.25   12.66
  -6   4   4  296.04   10.10
   4  -6   4  292.67   14.88
  -6   4   4  280.50   12.21
  -6  -4  -4  266.83   11.77
   4  -4   6  273.74   12.91
  -4   4   6  243.32   12.40
   4   6  -3  416.28   11.30
   4   3  -6  432.26   13.99
   3   4  -6  374.98   11.37
   6   4  -3  417.39   15.00
   3   4  -6  389.53   11.44
   6   3  -4  400.15   13.87
   4   3  -6  402.63   11.88
   3   6  -4  394.50   10.81
   3  -4   6  343.80   19.28
   4   6  -3  415.91   10.88
   6  -3   4  343.44   16.77
   4   3  -6  410.31   13.09
   6   3  -4  418.40   15.69
   3  -6   4  383.27   20.65
   4  -3   6  370.77   18.54
   6   4  -3  448.42   14.87
   6   4  -3  420.99   11.31
   6  -4   3  366.82   17.23
   3   6  -4  389.58   10.90
   4  -3   6  380.69   16.05
   6  -4   3  392.68   16.31
  -3   6   4  387.90   11.91
   6  -4   3  420.93   17.06
   3  -6   4  377.86   18.31
   6  -3   4  408.44   17.12
   6  -3   4  385.53   15.26
   6  -3   4  414.47   13.54
  -4   3   6  369.64   14.69
  -3   4   6  318.21   13.98
  -6   3   4  378.78   12.31
  -4   6   3  404.85   11.50
  -3   4   6  402.15   14.12
  -6   4   3  384.38   12.34
  -4   6   3  399.26   13.12
   3  -4   6  367.48   18.36
  -3   6   4  375.12   13.95
  -3   4   6  396.76   17.16
   4  -6   3  439.67   21.11
   4  -3   6  400.60   19.69
  -3  -6  -4  393.50   16.50
  -6  -3  -4  476.19   17.67
  -6  -4  -3  420.53   13.55
  -4   3   6  409.51   12.15
  -3  -4  -6  437.82   19.16
  -4  -6  -3  278.42   16.20
  -6  -4  -3  432.65   15.90
  -6  -3  -4  390.21   16.01
  -6  -4  -3  447.55   18.12
  -4  -3  -6  419.09   19.13
  -3  -4  -6  396.92   15.21
  -3   4   6  391.14   12.31
  -3  -6  -4  321.07   15.86
  -6  -4  -3  386.02   14.79
  -4  -6  -3  341.14   15.91
  -4  -6  -3  374.22   12.89
   4   3  -6  380.72   15.11
  -4  -6  -3  410.33   15.44
  -3  -4  -6  309.82   15.34
  -3  -6  -4  281.18   16.47
  -6  -4  -3  389.36   11.76
  -4  -3  -6  375.22   15.96
  -3   4   6  310.49   14.21
  -3   4   6  345.59   12.75
   4  -3   6  445.52   15.41
  -4   3   6  381.96   15.91
  -3   4   6  350.07   15.29
  -4   3   6  343.55   15.38
  -6   4   3  417.02   12.70
  -4   6   3  377.56   12.39
   6  -4   3  393.67   16.42
   3   4  -6  397.83   12.34
   4   3  -6  401.93   12.87
  -3   6   4  346.91   11.97
  -6  -3  -4  396.25   13.37
  -6   3   4  415.00   12.98
   3  -4   6  459.31   19.51
   4   6  -3  444.56   10.96
   3   6  -4  412.46   11.00
   6  -3   4  409.85   14.02
   4  -3   6  426.43   16.85
   6  -4   3  406.20   13.18
   3  -6   4  363.86   14.76
  -4  -3  -6  383.46   13.33
  -3  -4  -6  355.26   15.20
  -6  -3  -4  415.59   14.98
   4  -6   3  395.93   14.18
  -6  -3  -4  401.19   13.81
  -6   4   3  380.95   14.44
  -3  -6  -4  345.74   15.13
  -3  -6  -4  391.87   16.72
  -3  -6  -4  475.82   21.60
  -3  -4  -6  401.19   15.42
   4  -3   6  392.84   14.07
   3  -6   4  409.84   14.22
  -3  -4  -6  402.60   15.46
  -4  -3  -6  398.47   14.63
  -4  -6  -3  356.29   15.95
   3  -4   6  378.48   14.49
   3  -6   4  396.19   13.22
   4  -6   3  391.66   13.74
   3  -4   6  356.80   14.25
   4  -6   3  414.02   17.57
  -6   4   3  392.21   14.07
  -6  -4  -3  396.01   14.63
  -3   4   6  341.15   14.99
  -4   3   6  376.70   15.94
  -6   3   4  394.88   11.49
  -6   3   4  378.21   14.62
  -4   6   2  452.21   12.84
   4   2  -6  473.40   14.19
   2   6  -4  465.02   11.79
   6   4  -2  483.39   11.70
   6   4  -2  490.84   15.69
   2   6  -4  456.12   11.66
   2   4  -6  428.94   11.99
   2  -4   6  370.84   19.72
   2  -6   4  397.55   21.69
   6   4  -2  507.35   15.02
   6   2  -4  457.03   15.01
   4   2  -6  466.06   13.39
   2   4  -6  445.75   12.14
   4   2  -6  479.38   14.75
   6   2  -4  485.90   16.61
   4  -2   6  435.61   18.86
   4  -6   2  506.98   21.16
   6  -4   2  433.69   17.83
   4   6  -2  485.64   12.05
   6   2  -4  493.46   13.72
  -2   6   4  444.83   13.76
   6  -2   4  470.23   15.83
   6  -2   4  476.24   17.39
  -2   4   6  386.17   16.61
  -2   4   6  467.89   15.41
   6  -2   4  479.83   14.60
   4  -2   6  459.29   16.90
  -4   6   2  462.15   12.14
   2  -4   6  411.10   18.01
   6  -4   2  494.20   17.14
  -2   4   6  506.67   19.75
  -2   6   4  450.74   13.04
  -6   2   4  450.61   12.90
   2  -6   4  446.43   18.63
  -4   6   2  445.98   13.32
   6  -4   2  456.67   17.63
  -4   2   6  442.33   14.87
  -6   4   2  429.51   12.85
  -2   6   4  451.02   15.39
   4  -6   2  499.10   21.09
   4  -2   6  445.32   19.24
  -4  -2  -6  501.02   17.10
  -6  -2  -4  395.24   13.61
  -6  -4  -2  472.60   16.34
  -6  -4  -2  550.04   19.81
  -4   2   6  489.11   12.73
  -6  -4  -2  463.88   13.64
  -4  -6  -2  367.95   16.12
  -6  -4  -2  486.99   16.33
  -2  -4  -6  524.02   21.91
   2  -6   4  392.41   16.60
  -6  -4  -2  475.40   14.12
  -4  -6  -2  483.39   15.90
  -4  -6  -2  475.77   15.70
  -2  -4  -6  348.07   16.56
  -4  -6  -2  370.44   18.93
  -2  -4  -6  410.70   15.48
  -2  -6  -4  431.94   17.07
  -2   4   6  450.54   13.46
  -4   2   6  434.63   17.07
   4  -2   6  535.45   16.85
  -2   4   6  400.91   13.56
  -2   4   6  364.40   16.09
   4   2  -6  441.85   13.61
   2  -4   6  486.99   17.12
  -2   4   6  405.93   17.07
   4  -2   6  499.02   17.59
  -6   4   2  492.39   13.49
  -4   6   2  448.06   13.23
  -6   2   4  410.62   14.79
   2   4  -6  448.83   12.76
   6  -4   2  444.52   17.33
  -6   2   4  494.46   13.78
  -4   2   6  472.36   15.03
   2   6  -4  475.53   11.69
   6  -2   4  486.32   15.30
   2  -6   4  502.94   15.82
  -2  -6  -4  494.66   21.78
  -4  -6  -2  492.49   20.80
  -4  -2  -6  488.29   15.53
  -4  -2  -6  450.88   13.67
  -4  -2  -6  522.75   15.05
  -6  -2  -4  474.44   14.42
   4  -6   2  455.53   15.49
  -2  -4  -6  505.28   17.47
  -4   6   2  422.75   13.37
  -2  -6  -4  469.84   18.31
  -6  -2  -4  485.07   15.47
  -2  -4  -6  401.54   15.98
  -2  -6  -4  410.81   14.58
  -6   4   2  452.65   15.35
  -2  -6  -4  409.11   16.89
   2  -4   6  452.95   16.03
  -4  -6  -2  418.94   17.20
   2  -6   4  432.39   15.93
   4  -2   6  447.12   14.28
  -6  -4  -2  493.58   14.01
  -6  -4  -2  511.08   12.73
  -4  -6  -2  333.82   16.57
  -6  -4  -2  459.46   16.50
   2  -4   6  412.26   15.03
   4  -6   2  466.06   15.51
  -6   2   4  371.52   13.04
  -4  -6  -2  455.32   12.64
  -6   2   4  461.48   12.20
  -6   4   2  449.16   14.82
  -6   2   4  428.64   15.81
  -4   6   1  529.17   13.78
   4   1  -6  539.37   16.11
   1   4  -6  531.54   13.41
   1  -6   4  482.94   21.62
   4   1  -6  548.90   14.76
   6   4  -1  612.64   12.90
   6   1  -4  511.31   16.41
   6   4  -1  587.25   17.70
   1   6  -4  519.62   12.63
   1  -4   6  495.17   20.16
   4   6  -1  571.34   13.77
   1   6  -4  509.23   12.79
   4  -1   6  512.93   19.46
   4   1  -6  530.91   15.44
   6   1  -4  560.67   15.36
   6  -1   4  535.22   18.52
   6  -4   1  508.61   18.56
  -6   1   4  527.27   13.62
   6  -4   1  548.58   19.28
   1  -6   4  556.15   20.95
  -1   4   6  490.41   17.17
   1   6  -4  516.69   11.96
   6  -1   4  549.94   18.03
   6   1  -4  520.27   16.31
   6  -4   1  567.86   17.37
  -4   6   1  569.53   13.45
  -6   4   1  532.59   12.19
  -1   6   4  505.74   14.88
  -6   4   1  534.16   14.13
   4  -1   6  529.65   17.79
   1  -4   6  480.40   18.83
  -4   1   6  532.22   14.96
  -1   4   6  555.32   16.87
   4   6  -1  584.34   13.18
  -1   6   4  474.83   16.64
  -1  -6  -4  418.18   18.58
  -6  -4  -1  701.11   22.71
   1  -6   4  479.63   17.69
  -4  -1  -6  701.36   19.02
   4   1  -6  544.06   17.82
  -4  -6  -1  440.41   17.71
  -6  -4  -1  590.98   17.66
  -4  -1  -6  553.26   22.90
  -1  -4  -6  564.33   22.80
  -1  -6  -4  441.15   14.44
  -1  -4  -6  520.58   18.35
  -6  -4  -1  540.68   16.74
  -6  -1  -4  534.20   18.90
  -1  -6  -4  480.93   18.58
  -1   4   6  545.87   15.04
  -6  -4  -1  601.07   16.68
  -6   4   1  441.05   14.96
  -4  -6  -1  643.49   20.47
  -4  -6  -1  544.27   16.30
  -6  -1  -4  485.84   14.18
  -4  -6  -1  458.39   20.53
  -6  -4  -1  570.54   15.29
   1  -4   6  538.82   17.17
  -6   1   4  492.40   16.21
  -1   4   6  499.28   18.28
   1   6  -4  568.31   12.51
   6  -4   1  523.44   19.08
  -4   1   6  489.66   18.87
   4  -6   1  523.10   19.75
  -4   6   1  555.43   14.50
  -1   4   6  453.72   17.70
  -6   1   4  597.75   14.75
   1   4  -6  505.13   13.28
  -1   6   4  497.57   14.06
   1   6  -4  533.39   12.70
  -4   1   6  487.49   17.87
   4  -1   6  560.10   18.67
  -6   4   1  589.92   14.40
  -1   4   6  458.62   14.51
   6  -1   4  532.49   16.30
  -4   1   6  606.00   17.23
   4  -6   1  542.94   17.15
  -6  -4  -1  515.83   14.86
  -4  -1  -6  565.45   14.83
  -1  -6  -4  477.81   18.81
  -6  -1  -4  574.29   15.20
  -1  -6  -4  594.14   23.55
  -1  -4  -6  491.47   18.24
  -4  -1  -6  567.36   15.12
  -6   4   1  547.88   16.46
   1  -6   4  475.02   17.09
  -4  -1  -6  604.29   16.04
  -6  -1  -4  566.28   16.13
  -4  -6  -1  581.08   22.07
  -1  -6  -4  515.86   19.51
  -1  -4  -6  577.58   19.06
  -1  -4  -6  553.60   18.30
  -6  -4  -1  611.56   19.85
  -6   1   4  520.71   17.64
  -1  -6  -4  514.11   17.30
  -6   1   4  517.75   13.21
   4  -6   1  594.44   18.06
  -6  -4  -1  606.81   15.93
  -4  -6  -1  413.57   19.29
  -6  -4  -1  596.22   14.63
  -4   1   6  487.82   16.93
   1  -6   4  526.52   20.08
  -6  -4  -1  513.62   16.57
  -1  -6  -4  495.52   16.62
  -6   4   1  514.00   15.97
  -4  -6  -1  572.19   14.67
  -6   1   4  478.80   15.48
  -6  -4  -1  648.19   17.43
  -4   1   6  527.64   19.74
  -6   1   4  435.21   13.58
   1  -4   6  489.70   16.43
   1  -4   6  491.43   18.21
   0   6  -4  557.29   12.90
   4  -6   0  537.63   20.00
  -4   0  -6  573.35   16.09
   0   4  -6  532.90   13.05
   6   4   0  588.19   16.42
   4   0  -6  548.94   16.75
   0   6  -4  549.41   13.14
   4   0   6  535.00   18.82
   6   0  -4  546.95   17.71
   4   0  -6  545.38   15.20
   6  -4   0  567.06   18.94
   6  -4   0  554.03   18.40
   6   0  -4  516.49   17.15
   4   0  -6  526.65   15.40
   4   0  -6  558.73   16.17
   6   0  -4  555.42   15.86
  -4   6   0  542.55   13.86
   6   0   4  553.89   18.02
   0   4  -6  548.50   13.59
   0  -4   6  643.65   20.57
  -4   6   0  570.11   13.54
   6  -4   0  565.85   19.58
   6  -4   0  558.56   16.41
  -6   4   0  554.56   12.75
   0   6   4  512.11   16.53
   6   0   4  593.06   18.01
   0   4   6  603.84   17.11
   0  -4   6  545.65   20.01
   0   6   4  542.92   15.22
   0  -6   4  596.59   21.09
  -6   4   0  556.71   14.26
   0   6  -4  566.13   12.75
  -6   0   4  560.99   13.46
  -4   6   0  570.78   14.13
   4   0   6  573.76   18.20
   4   0  -6  512.96   14.11
   6   0   4  557.26   16.16
   4   0   6  546.74   19.65
   0  -6  -4  453.77   15.62
  -6  -4   0  745.99   23.69
  -4   0  -6  527.82   14.06
   4   0  -6  568.82   18.31
  -6  -4   0  597.57   17.96
   0  -6   4  591.71   14.48
  -6   4   0  496.20   15.71
  -4   0  -6  563.05   22.77
  -6  -4   0  567.68   17.11
  -4  -6   0  596.27   16.68
  -6  -4   0  641.56   18.79
  -4  -6   0  474.58   19.82
  -6   0  -4  564.51   19.41
  -4  -6   0  743.89   25.14
   0   4   6  565.98   15.45
  -6  -4   0  576.93   15.40
  -4  -6   0  435.68   17.29
   0  -6   4  520.22   17.56
   0   4  -6  536.58   13.85
  -4   0   6  673.94   18.31
   0   6  -4  556.87   13.03
   4  -6   0  556.14   20.25
  -4   0   6  526.22   18.00
  -4   6   0  565.00   14.41
   4   0   6  618.22   18.73
  -4   0   6  493.80   18.95
   0   4   6  464.53   16.05
   0   6  -4  586.77   12.84
   0  -4   6  581.29   18.46
   0   6   4  521.88   14.13
  -6   0  -4  530.55   12.16
   4   0   6  598.77   19.19
   0   4   6  524.84   16.86
   6   0   4  568.15   16.80
   0   4  -6  567.19   13.65
   0   4   6  504.50   14.71
  -6   0  -4  636.97   16.45
  -6  -4   0  563.84   15.22
  -4  -6   0  553.79   21.50
   0  -6  -4  551.84   19.94
  -6   0  -4  581.53   14.46
   0  -4  -6  559.71   18.13
   4   0  -6  602.33   15.18
  -6   4   0  547.55   16.50
   0  -4  -6  510.96   18.67
  -4   0  -6  603.83   15.13
  -4   6   0  500.27   15.54
   4   0  -6  675.49   18.22
  -4   0  -6  601.62   15.02
  -6   4   0  563.81   16.38
   0  -4  -6  595.30   19.43
   0  -4   6  547.36   18.00
   0  -6   4  542.28   18.42
   0  -6   4  575.83   20.83
   0  -4   6  520.08   18.09
  -4  -6   0  464.37   21.34
   0  -6  -4  549.02   18.00
  -6  -4   0  514.60   16.89
   4  -6   0  604.83   19.10
  -6  -4   0  627.80   20.66
  -6   0   4  484.36   14.76
   0  -6   4  534.99   19.40
  -4  -6   0  523.95   15.43
  -4   0   6  459.99   11.99
  -4   0   6  554.93   19.98
   0  -4   6  530.17   16.14
  -6  -4   0  562.13   17.14
  -6   4   0  527.11   16.18
   0  -6   4  566.36   17.56
   0  -6  -4  558.35   18.01
   6  -4   0  589.67   16.62
  -4   0   6  536.46   18.79
   4  -6   0  559.18   17.66
  -6   0   4  558.85   18.18
  -6  -4   0  624.25   15.75
  -6  -4   0  609.54   16.46
  -6  -4   0  717.60   19.21
  -4   0   6  473.23   14.99
  -6   0   4  546.80   17.15
  -4  -6   0  589.46   15.59
   6  -4  -1  540.56   17.59
  -4   1  -6  542.18   14.48
  -1   4  -6  496.76   12.20
  -4   6  -1  534.09   12.34
   6  -1  -4  483.17   16.73
   4  -1  -6  472.36   15.08
   4  -1  -6  501.97   15.20
   4  -6  -1  531.07   18.82
  -1   6  -4  523.06   12.12
   6  -1  -4  524.86   16.24
   4  -1  -6  508.94   16.00
   6  -1  -4  529.51   17.68
   6   1   4  536.90   17.00
   4   1   6  522.35   17.87
   6  -4  -1  542.92   19.08
   1   6   4  472.42   14.14
  -1  -4   6  561.31   21.47
   6   1   4  572.18   17.11
   6   1   4  522.18   15.58
   4   6   1  426.46   13.35
   6  -4  -1  535.61   15.17
   6  -1  -4  492.68   16.59
  -1   6  -4  534.16   12.43
   4  -1  -6  476.88   13.74
   1   6   4  482.92   15.98
  -6   4  -1  546.90   12.63
  -6   4  -1  544.70   13.66
   4   1   6  535.57   17.42
  -1  -4   6  558.77   18.57
  -4   6  -1  544.74   13.27
   4   6   1  559.93   12.95
   1   4   6  554.44   15.96
  -4   6  -1  550.36   13.02
  -4   1  -6  504.06   13.88
  -6  -4   1  697.54   21.65
  -4   1  -6  526.78   12.83
  -4   1  -6  508.08   21.06
  -4  -6   1  543.04   15.58
   4  -1  -6  543.75   17.86
  -6   1  -4  521.95   18.53
  -6  -4   1  504.60   16.10
   1  -6  -4  413.85   15.45
   1   4   6  522.26   14.64
  -6  -4   1  550.82   17.29
  -1   4  -6  383.94   19.08
  -6  -4   1  656.30   19.72
  -6   4  -1  496.68   15.58
  -1  -6   4  530.76   17.02
  -4  -6   1  680.69   22.20
  -6   1  -4  532.13   13.19
  -4  -6   1  390.05   17.07
  -1  -6   4  560.60   14.23
   1  -6  -4  480.86   17.51
   1   4   6  439.96   13.50
   4   1   6  582.38   18.35
   6   1   4  535.06   16.03
  -1   6  -4  534.90   12.33
  -4  -1   6  527.34   17.16
  -4  -1   6  480.20   18.33
   1   4   6  501.36   15.92
   1   6   4  496.69   13.31
  -4  -1   6  699.11   18.86
  -1  -4   6  574.50   19.85
  -1   6  -4  514.01   12.41
  -6   1  -4  502.69   11.71
   1   4   6  461.82   15.51
  -4   1  -6  461.97   12.80
  -1   4  -6  510.61   12.51
   4  -6  -1  522.75   19.87
   4   1   6  565.97   18.56
  -6   4  -1  526.62   12.94
   6  -4  -1  505.08   19.03
  -6   4  -1  529.39   15.56
   1  -6  -4  509.96   19.03
   4  -1  -6  547.94   15.63
   4  -1  -6  584.26   17.74
  -6   1  -4  563.54   13.95
   1  -4  -6  452.68   17.47
  -4   1  -6  530.72   14.03
  -6  -1   4  506.83   16.25
  -4  -6   1  528.45   20.50
  -4   6  -1  521.17   15.27
  -1  -6   4  515.92   18.78
   1  -6  -4  473.08   19.15
  -4  -6   1  648.34   16.24
  -6   4  -1  508.93   15.49
   1  -4  -6  535.61   18.66
  -1  -4   6  502.57   16.45
   1  -6  -4  557.16   23.50
   1  -4  -6  500.29   17.12
   1  -6  -4  532.32   17.87
  -4  -6   1  412.48   19.47
  -6  -4   1  662.73   17.78
  -1  -4   6  508.41   12.89
  -4  -1   6  560.52   19.76
   1  -6  -4  535.33   18.17
   6  -4  -1  569.65   16.88
  -6  -4   1  560.57   16.83
  -6  -4   1  572.36   19.29
  -1  -6   4  516.45   18.24
  -6   1  -4  482.36   12.80
  -6  -4   1  569.01   16.29
  -4  -6   1  520.99   15.51
  -1  -6   4  565.54   21.68
  -4  -1   6  531.79   19.22
  -4  -1   6  449.27   12.02
  -6  -1   4  516.42   14.93
  -6   4  -1  502.48   15.72
  -6  -1   4  525.27   17.49
  -1  -4   6  554.13   22.07
  -6  -4   1  599.93   16.37
  -1  -6   4  504.84   16.14
  -6  -1   4  497.50   15.49
   6  -2  -4  439.15   13.92
   6  -4  -2  442.25   15.42
   6  -4  -2  421.60   17.09
   6  -2  -4  448.63   15.04
   4  -2  -6  389.53   14.26
  -4   2  -6  451.19   12.67
  -2   6  -4  449.00   11.17
   6  -4  -2  427.97   16.77
   2  -4  -6  410.80   16.11
   4  -2  -6  395.53   15.32
   6  -2  -4  424.34   16.24
  -2   6  -4  435.48   10.50
   4  -2  -6  430.81   15.55
   6  -2  -4  397.74   15.36
  -2   4  -6  442.68   11.88
   2  -4  -6  400.27   15.47
  -4   6  -2  447.51   10.68
  -2   4  -6  407.03   10.54
   4   2   6  435.84   15.50
   2   6   4  395.82   12.74
   4   2   6  456.05   15.80
   4  -6  -2  433.78   18.29
   2   4   6  452.15   14.11
  -2  -4   6  448.98   16.04
   4   6   2  377.47   12.83
  -4   6  -2  430.63   11.48
  -4   6  -2  455.60   11.57
   6   2   4  436.20   14.05
   6   2   4  483.46   15.14
  -2   4  -6  441.43   11.52
   6   4   2  456.05   13.39
   2   4   6  394.89   15.46
  -4   2  -6  438.45   12.64
   6  -2  -4  416.38   15.60
  -4   2  -6  439.10   18.79
  -2   4  -6  375.50   17.13
  -6  -4   2  498.14   15.85
  -6   2  -4  445.16   11.60
  -4  -6   2  475.09   14.15
   4   2   6  452.38   12.09
  -6   2  -4  442.25   16.68
  -2  -6   4  490.51   13.26
  -6   4  -2  419.84   14.43
  -4  -6   2  513.78   17.67
  -6  -4   2  444.66   15.52
  -2  -6   4  443.55   15.07
  -2   4  -6  441.91   11.76
  -4   2  -6  430.52   10.93
  -2  -4   6  440.77   16.32
  -2   6  -4  442.22   11.19
  -6   2  -4  436.89   10.68
   4   2   6  468.96   16.60
  -6  -2   4  514.32   14.80
  -6   4  -2  462.05   11.63
   2  -6  -4  425.71   17.26
  -2   6  -4  419.18   11.01
   2   4   6  379.48   15.08
  -2   4  -6  429.45   11.09
   4  -6  -2  416.95   17.69
  -4   6  -2  434.54   11.61
  -4  -2   6  437.27   14.90
   2   4   6  379.16   11.99
   2   4   6  430.39   15.47
   4  -2  -6  478.72   16.59
  -4   2  -6  470.99   12.62
  -6  -2   4  430.71   14.32
   2  -6  -4  392.19   17.35
  -4   6  -2  445.31   13.45
  -6   4  -2  452.67   14.09
   2  -4  -6  433.08   16.74
  -6   4  -2  429.10   13.99
   2  -4  -6  413.00   15.30
  -4  -6   2  603.18   18.06
  -2  -4   6  451.78   14.82
   2  -6  -4  467.93   22.08
   4  -2  -6  447.68   14.45
   2  -4  -6  382.51   16.32
  -2  -4   6  447.38   12.16
  -4  -6   2  441.96   14.42
  -4  -2   6  398.76   11.44
  -2  -4   6  422.66   18.63
  -2  -6   4  447.91   16.38
  -6  -4   2  463.53   15.90
  -6  -2   4  443.10   16.07
  -2  -6   4  439.39   14.92
  -4  -2   6  429.63   17.65
  -4  -6   2  338.02   17.02
  -6  -4   2  467.99   15.34
   4  -6  -2  439.69   15.98
  -6   2  -4  432.77   11.88
  -6  -4   2  505.06   16.10
  -6  -4   2  474.70   15.27
  -2  -6   4  442.57   18.08
   2  -6  -4  457.62   16.95
   6  -3  -4  355.86   15.47
   6  -4  -3  369.82   16.40
   6  -3  -4  357.01   12.72
  -4   6  -3  400.63    9.80
  -3   6  -4  379.01    9.96
  -4   3  -6  388.89   11.51
   6  -4  -3  378.22   13.76
   6  -3  -4  337.06   14.89
   4  -3  -6  347.07   14.43
   4  -3  -6  367.49   15.60
   4  -3  -6  352.73   15.01
   3  -4  -6  363.10   15.38
   6  -4  -3  377.43   16.12
   3  -4  -6  335.71   15.12
  -3   4  -6  374.09   10.82
   3   6   4  327.11   12.06
   3   4   6  352.29   14.21
  -3   6  -4  374.02   10.52
   3   4   6  352.45   12.65
   4   3   6  386.33   14.52
   4  -6  -3  383.87   16.96
   6  -3  -4  361.22   15.34
  -4   6  -3  388.27   10.74
   6   4   3  346.00   11.78
   4   6   3  314.46   11.59
  -4   6  -3  398.33   10.40
   6   3   4  419.53   13.83
   3  -6  -4  340.41   14.78
   6   4   3  404.79   12.72
  -4   3  -6  376.86   11.28
  -6   3  -4  379.06   10.49
  -6   3  -4  357.40   14.76
  -3   4  -6  341.62   15.53
   3   4   6  382.89   12.08
   4   3   6  389.87   11.61
  -6  -4   3  424.90   13.81
  -4   3  -6  344.00   16.16
   4  -3  -6  395.22   15.57
  -3  -6   4  385.42   13.69
  -6   4  -3  358.78   13.73
   3   6   4  357.09   12.10
  -3  -6   4  432.17   12.69
  -6  -3   4  369.82   11.90
  -4   3  -6  386.51   10.77
  -3   4  -6  364.73   10.49
  -6   3  -4  387.63   10.17
   3   4   6  320.22   10.70
   3   4   6  366.10   16.61
   3  -6  -4  344.94   16.18
   6   3   4  344.20   11.94
  -4   6  -3  396.35   10.67
  -3   6  -4  372.49   10.11
   3   4   6  336.20   15.33
  -3   6  -4  382.02   10.36
  -3  -4   6  350.43   14.37
  -4  -3   6  364.50   13.09
  -4   3  -6  379.32    9.90
  -4   6  -3  365.97   10.23
  -6   4  -3  390.69   10.41
   4  -6  -3  369.12   16.83
   4   3   6  387.58   15.62
  -4  -3   6  361.40   14.95
   6   3   4  366.86   12.72
   6   4   3  328.20   11.36
  -3   4  -6  376.23   10.03
  -6   4  -3  364.36   12.89
  -6  -3   4  359.43   12.69
   4  -6  -3  391.43   17.46
   3  -4  -6  357.42   15.40
   6  -3  -4  359.93   15.00
   3  -4  -6  353.18   14.06
   6  -4  -3  347.34   15.48
   3  -6  -4  347.23   16.47
   4  -3  -6  385.33   15.73
  -3  -6   4  455.69   16.73
   4  -3  -6  385.27   14.06
  -4  -6   3  558.92   20.44
  -3  -4   6  391.95   13.97
   3  -6  -4  429.46   21.42
   3  -6  -4  327.55   15.45
  -4  -6   3  367.55   13.71
  -3  -4   6  398.66   11.96
  -6  -4   3  390.55   14.62
  -6  -4   3  391.60   15.13
  -6  -3   4  368.45   14.99
  -3  -6   4  365.35   13.90
  -6  -4   3  478.61   16.94
  -4  -6   3  387.94   13.00
  -4  -3   6  359.91   16.40
  -3  -4   6  365.58   16.74
  -6  -4   3  401.60   15.35
  -3  -6   4  403.35   16.59
  -3  -4   6  385.13   15.08
  -6   3  -4  372.56   11.28
  -6  -4   3  339.74   13.53
  -6  -3   4  380.98   14.52
   3  -6  -4  388.58   15.99
  -6  -3   4  412.44   14.16
  -4  -3   6  387.75   15.47
   4  -6  -3  390.01   15.60
  -6  -4   3  431.01   14.11
  -6  -3   4  375.53   14.74
  -4  -3   6  358.67   11.36
  -6  -3   4  398.22   13.90
  -4   6  -4  287.55    8.29
   4  -4  -6  242.13   13.32
   4  -4  -6  252.79   13.38
  -4   4  -6  280.33    9.31
   4  -6  -4  269.07   13.79
  -6   4  -4  277.63    9.42
   4   6   4  237.29   10.02
   4   4   6  293.70   12.52
   6   4   4  271.24   10.83
   6   4   4  291.47   11.23
  -4  -6   4  321.85   11.24
  -6   4  -4  250.58   12.03
  -4   4  -6  229.07   12.69
  -6   4  -4  274.81    8.80
   4   4   6  290.60   10.25
   4  -4  -6  271.73   13.53
  -6  -4   4  284.09   10.91
   4   6   4  278.46   10.30
  -4  -6   4  283.22   11.76
   4   4   6  275.07   13.43
  -4   6  -4  272.97    8.39
   4  -6  -4  265.84   14.64
   6   4   4  238.15    9.72
  -4  -4   6  255.16   12.25
  -4   4  -6  278.64    8.26
  -6   4  -4  282.85    8.73
   4   4   6  271.28   13.20
   6   4   4  260.79   10.52
   4  -6  -4  257.35   14.17
   6  -4  -4  264.54   13.94
   4  -4  -6  280.23   14.36
  -4  -6   4  377.74   16.69
   4  -4  -6  294.29   13.14
  -4  -4   6  275.42   10.38
  -4  -6   4  270.69   12.37
  -4  -4   6  311.25   11.01
  -6  -4   4  272.30   12.46
  -4  -4   6  279.35   12.88
  -6  -4   4  289.99   12.52
   5   6  -5  257.52   12.34
   5   5  -6  198.15    8.90
   5   5  -6  236.68   11.55
  -5   6   5  199.88    9.95
   5   5  -6  238.09   10.99
   6   5  -5  236.91   11.44
   5   5  -6  217.79    8.75
   6   5  -5  245.09   12.36
   5  -5   6  184.14   15.60
   6  -5   5  215.21   15.94
   5  -6   5  194.62   16.22
   6   5  -5  208.67    8.95
   5   6  -5  211.33    8.17
  -5   6   5  192.58   11.03
  -5   5   6  184.19   11.71
   5  -6   5  210.96   16.70
   5  -5   6  204.62   17.03
   6  -5   5  225.33   16.19
  -5  -6  -5  170.68   12.53
  -5  -5  -6  186.60   11.98
  -5  -6  -5  133.55   11.60
  -6  -5  -5  197.67   12.73
  -5  -5  -6  161.83   12.20
  -6  -5  -5  155.62   11.98
  -6   5   5  179.37   10.44
  -5   5   6  172.24   10.77
  -6   5   5  199.95    9.76
  -5   5   6  172.37    9.37
  -5   6   5  189.53    9.43
   5   5  -6  216.55    9.75
  -5   6   5  173.97    9.81
  -5  -5  -6  195.88   12.66
   5  -6   5  215.11   12.20
  -5  -6  -5  164.23   11.68
  -6  -5  -5  178.74   11.61
   5  -5   6  197.38   11.45
   5  -6   5  211.83   13.37
   5  -5   6  210.94   12.55
  -6   5   4  218.40    9.06
  -5   6   4  233.17    9.83
   5  -6   4  238.04   16.53
   5   4  -6  268.68   11.92
   4   6  -5  241.80    8.78
   5   6  -4  244.15    8.83
   6   4  -5  253.43   12.25
   5   6  -4  241.06    8.28
   6   5  -4  255.06    9.20
   4   5  -6  242.13    8.86
   4   6  -5  255.23    8.68
   6   4  -5  253.09   11.36
   6   5  -4  275.97   12.01
   5   4  -6  258.19   11.03
   4  -5   6  225.08   16.84
   4  -6   5  225.40   17.06
   5   4  -6  255.18    9.26
   4   5  -6  238.89    9.17
  -4   5   6  227.08   10.99
   6  -5   4  268.48   15.91
   6  -4   5  242.70   15.20
  -6   4   5  231.70   10.70
   5  -4   6  234.07   12.94
  -6   5   4  226.91   10.32
  -5   6   4  218.74   10.56
  -5   4   6  215.21   11.78
  -4   6   5  230.30   11.83
   4  -6   5  220.65   15.51
   4  -5   6  213.58   15.34
   5  -4   6  245.89   16.87
  -6  -4  -5  228.28   13.25
  -4   6   5  233.10    9.74
  -4  -5  -6  252.06   14.19
  -6  -5  -4  220.88   12.72
  -5   6   4  209.46    9.09
  -6  -5  -4  232.73   12.35
   6   4  -5  225.23   10.51
   5   4  -6  224.21   11.52
  -5  -6  -4  260.76   13.31
  -6  -5  -4  210.41   13.48
  -6  -4  -5  240.22   13.36
  -4  -5  -6  200.28   12.00
  -5  -4  -6  224.54   13.85
  -4  -6  -5  192.62   12.61
  -4  -6  -5  159.39   12.52
  -4  -5  -6  173.84   12.25
  -5  -6  -4  181.48   13.07
  -4   5   6  243.25    9.79
  -5  -4  -6  200.65   12.67
  -5  -6  -4  191.56   12.50
   6  -4   5  270.00   11.26
  -6   4   5  213.90   11.32
  -5   4   6  215.43   11.99
   4   6  -5  258.28    9.26
   5   4  -6  259.47   10.54
   5  -4   6  271.83   12.00
  -4   5   6  202.53    9.89
  -6   5   4  242.94   10.31
  -5   6   4  215.64    9.72
  -4   6   5  208.97    9.56
  -6   4   5  237.48   10.36
   5  -4   6  267.88   13.59
  -5   6   4  188.92    9.56
   6  -4   5  264.20   12.16
  -4   6   5  197.83    9.94
  -4  -5  -6  230.10   12.76
  -6  -4  -5  234.38   12.03
  -5  -4  -6  219.68   11.52
  -6   5   4  222.99   11.69
  -4  -6  -5  229.45   13.68
   4  -6   5  232.75   12.29
   4  -5   6  234.99   12.16
  -5  -4  -6  230.87   12.75
  -4  -5  -6  218.93   13.14
  -6  -4  -5  241.77   12.78
  -4  -6  -5  194.06   12.44
  -6  -5  -4  189.08   10.94
   5  -6   4  249.48   14.23
  -6   4   5  218.53   11.44
  -5   4   6  207.31   11.62
  -5  -6  -4  163.95   11.11
   4  -6   5  239.49   13.68
   4  -5   6  225.56   12.47
   5   3  -6  317.11   12.71
   3   6  -5  289.21    9.48
   5   6  -3  315.16    9.29
  -6   5   3  277.14    9.74
   5   3  -6  304.19   11.68
   5   3  -6  312.00   10.51
   3  -6   5  240.30   17.54
   6   5  -3  315.27    9.77
   3  -5   6  266.54   18.15
   5   6  -3  325.43    9.85
   3   5  -6  277.51    9.59
   6   3  -5  307.39   12.29
   6   5  -3  345.35   13.50
  -5   6   3  279.68   10.28
   5  -3   6  301.94   16.87
   6   5  -3  319.08   14.01
   6  -5   3  254.66   15.29
   6  -5   3  303.31   15.41
   6  -3   5  294.95   15.59
  -3   6   5  297.65   10.74
   5  -3   6  304.19   13.99
   5  -3   6  290.86   16.57
  -6   5   3  275.03   10.88
  -3   6   5  290.31   11.69
   3  -6   5  285.05   16.11
  -6   3   5  284.34   11.22
  -5   6   3  280.51   11.15
  -5   3   6  276.81   12.15
   6  -3   5  322.22   12.95
  -3   6   5  282.57   13.31
   6  -5   3  289.36   14.91
   5  -6   3  324.67   17.91
  -3   5   6  285.62   12.34
  -5  -3  -6  283.05   13.86
  -3  -6  -5  296.42   15.33
  -6  -5  -3  320.43   13.57
  -3   5   6  295.54   10.89
  -5  -6  -3  300.48   11.29
  -5  -6  -3  245.97   15.16
   5   3  -6  296.10   12.96
  -6  -5  -3  302.41   10.85
   3  -6   5  268.75   13.92
  -5  -3  -6  299.23   16.13
  -3  -5  -6  278.47   14.37
  -6  -3  -5  316.89   15.38
  -3   6   5  267.75   10.57
  -3  -5  -6  214.75   13.75
   6   3  -5  277.57   11.62
  -6  -5  -3  324.60   12.86
  -5  -6  -3  306.39   13.34
  -3  -5  -6  305.74   15.54
  -5  -6  -3  239.37   13.20
  -6  -5  -3  281.12   15.48
  -3   6   5  239.46   10.71
   6  -5   3  290.85   14.94
   5   3  -6  288.05   11.09
  -5   3   6  257.12   13.26
   3   5  -6  312.92   10.69
  -5   6   3  275.82   10.69
   6  -3   5  326.59   12.42
  -6   3   5  302.64   11.51
  -3   5   6  248.01   10.60
  -5   3   6  303.33   12.13
   5  -3   6  341.40   13.38
   5  -3   6  336.92   14.48
   6  -3   5  322.97   13.15
  -3   6   5  249.18   10.30
  -3   5   6  261.60   12.73
   3   6  -5  299.06    9.56
  -5  -3  -6  300.35   13.26
  -3  -6  -5  269.24   14.03
  -3  -5  -6  283.39   14.00
  -6  -3  -5  296.27   12.73
  -5  -6  -3  368.19   19.19
  -6   5   3  290.19   12.56
  -3  -5  -6  280.03   14.00
  -5  -3  -6  299.13   13.10
  -5   6   3  278.66   11.73
  -6  -3  -5  295.34   12.74
   5  -3   6  288.98   12.33
   3  -6   5  277.02   13.29
  -6   3   5  269.09   12.89
   5  -6   3  291.83   12.11
   3  -5   6  253.33   12.85
  -6  -5  -3  248.94   12.76
  -5   3   6  291.12   14.02
  -5  -6  -3  216.15   12.78
   3  -6   5  280.72   14.30
   2   5  -6  314.10    9.84
   6   2  -5  318.34   14.24
   2   6  -5  303.82    9.55
   5   2  -6  333.63   13.03
   6   5  -2  333.46   12.93
   6   5  -2  342.07    9.87
   5   2  -6  322.10   10.92
   2   6  -5  317.83    9.71
   5   6  -2  349.01   10.15
   2   5  -6  310.45    9.89
   6   2  -5  308.89   12.24
   5   2  -6  310.18   11.81
   5   6  -2  332.23    9.62
   6   5  -2  364.47   13.89
   2  -5   6  271.06   17.05
   2  -6   5  288.13   18.07
   5  -2   6  331.12   16.54
   6  -2   5  264.08   14.55
   6  -5   2  289.79   15.43
   6   2  -5  343.76   12.14
  -5   6   2  303.89   11.04
   5  -2   6  325.82   13.97
   6  -5   2  327.38   14.99
   5  -6   2  347.87   16.76
   6  -2   5  343.92   13.09
  -6   2   5  308.76   11.05
   6  -2   5  312.61   15.31
   2  -5   6  265.67   14.76
   5  -2   6  312.23   16.28
  -6   5   2  296.31   10.71
   2  -6   5  310.57   15.82
  -2   5   6  306.69   12.66
  -5   2   6  292.96   11.67
  -2   5   6  313.47   15.60
  -2   6   5  300.90   13.88
  -5   6   2  310.21    9.59
  -5  -2  -6  361.71   14.69
  -5  -6  -2  330.07   12.76
  -2  -6  -5  259.32   14.58
  -2  -5  -6  372.40   17.45
  -6  -5  -2  312.76   14.16
  -6  -5  -2  324.59   11.92
  -2  -6  -5  287.28   14.95
  -5  -6  -2  335.36   13.10
  -5  -6  -2  281.66   14.20
  -6  -5  -2  339.87   12.60
   2  -6   5  281.46   13.36
  -2  -5  -6  204.88   13.65
  -2  -5  -6  281.14   14.45
  -5  -6  -2  277.95   16.57
  -6  -5  -2  322.14   16.73
   5  -2   6  353.21   14.55
  -5   2   6  298.67   13.83
  -2   5   6  266.14   10.79
  -6   2   5  280.45   12.69
  -2   5   6  255.00   12.93
  -2   6   5  266.35   11.15
  -6   2   5  346.66   12.00
   5  -2   6  374.19   13.97
  -5   6   2  308.54   10.84
   2   5  -6  322.54   10.20
   6  -5   2  305.86   15.23
   6  -2   5  342.27   12.69
  -2   6   5  274.02   10.56
   2   6  -5  324.67    9.77
   5  -6   2  318.34   15.78
  -5   2   6  338.30   12.61
   6  -2   5  338.78   13.40
   5  -2   6  321.15   12.15
  -6   5   2  304.83   12.39
  -2  -6  -5  368.57   19.75
  -6  -2  -5  327.66   12.53
  -2  -5  -6  266.96   13.90
  -2  -5  -6  319.03   14.93
  -5  -2  -6  329.04   12.23
  -6  -2  -5  323.61   12.27
   5  -6   2  306.95   12.61
  -5   6   2  294.11   11.50
  -5  -2  -6  316.91   11.65
  -2  -6  -5  240.86   13.48
  -2  -6  -5  277.52   14.24
  -5  -6  -2  362.35   18.07
   2  -6   5  283.76   13.34
  -5  -2  -6  326.67   12.68
  -6   2   5  301.61   13.86
  -6  -5  -2  346.64   10.65
  -5  -6  -2  269.88   14.45
  -6  -5  -2  295.50   14.21
  -6  -5  -2  331.17   11.39
   2  -6   5  275.14   13.95
   2  -5   6  291.17   13.43
   5  -6   2  322.27   13.19
   6   1  -5  374.46   15.00
   1   6  -5  361.65   10.33
   6  -5   1  367.89   16.55
   1   5  -6  361.41   10.49
   5   1  -6  356.96   14.04
   6   1  -5  359.05   13.37
   5   1  -6  384.64   12.03
   6   5  -1  424.16   10.84
   5   1  -6  361.63   12.86
   6   5  -1  419.72   15.14
   1  -5   6  368.00   17.79
   1  -6   5  352.27   17.99
   5   6  -1  401.59   10.97
   1   5  -6  386.74   10.93
   6   1  -5  386.55   12.99
   5  -6   1  346.15   16.98
  -5   6   1  359.72   11.02
   6  -1   5  337.41   15.49
   1  -6   5  358.01   16.85
  -1   5   6  350.15   13.50
  -6   5   1  366.33   11.56
  -6   5   1  376.55   10.11
  -5   6   1  368.82   10.51
   6   1  -5  352.38   12.85
   1  -5   6  330.28   15.92
   6  -5   1  364.86   16.61
  -1   6   5  344.97   12.70
   1   6  -5  365.27    9.46
   6  -5   1  392.83   15.12
   5   1  -6  373.82   12.23
  -6   1   5  356.34   11.22
   6  -1   5  379.10   15.70
  -1   6   5  335.55   14.90
   5  -6   1  356.84   16.90
  -6  -5  -1  334.68   14.20
  -6  -1  -5  354.09   16.24
  -1   5   6  362.07   12.18
   5   1  -6  368.56   14.25
  -6  -5  -1  401.04   13.34
  -1  -6  -5  302.87   16.15
  -5  -6  -1  322.87   14.60
   6   1  -5  361.03   13.22
  -5  -1  -6  382.81   18.42
  -6  -5  -1  403.52   14.52
  -1  -5  -6  330.08   15.94
  -1  -6  -5  337.92   16.35
  -5  -6  -1  415.05   15.90
  -1  -5  -6  294.23   13.95
  -6  -1  -5  330.55   11.80
  -1   6   5  332.14   12.08
  -5  -6  -1  338.30   17.61
  -6  -5  -1  390.88   18.78
   1  -6   5  321.65   13.60
   1   6  -5  385.25   10.41
  -1   5   6  341.43   15.24
  -6   1   5  414.73   12.79
   5  -1   6  410.97   15.73
  -6   1   5  333.86   13.78
   6  -5   1  357.48   16.26
  -5   6   1  374.00   11.70
  -5   1   6  346.45   14.64
  -5   1   6  343.22   15.57
   5  -6   1  366.02   16.78
   1   5  -6  376.37   10.93
  -5   1   6  435.07   14.19
  -1   6   5  311.16   11.11
   1   6  -5  367.57   10.29
  -1   6   5  286.84   12.01
   6  -1   5  389.14   13.65
   6  -1   5  381.95   14.25
  -6  -5  -1  444.52   18.39
  -1  -6  -5  401.88   20.38
  -6  -1  -5  392.05   12.90
  -5  -1  -6  389.38   12.34
  -6  -1  -5  406.93   12.63
   1  -6   5  345.75   14.81
   5  -6   1  356.56   13.81
  -5  -1  -6  383.70   12.39
  -5   6   1  348.51   12.21
  -1  -6  -5  339.04   15.60
  -6   5   1  362.24   13.19
  -1  -6  -5  329.64   15.64
  -1  -5  -6  387.15   16.60
  -1  -5  -6  380.21   15.98
   5   1  -6  463.89   14.69
  -1  -5  -6  324.99   15.68
   1  -5   6  360.72   15.12
  -5  -1  -6  395.89   13.23
  -5  -6  -1  383.40   18.13
   1  -6   5  361.34   16.27
   1  -5   6  353.82   15.60
  -5  -6  -1  386.67   12.37
  -6  -5  -1  512.95   17.08
   6  -5   1  365.12   13.32
  -6   1   5  330.62   13.03
  -6  -5  -1  407.33   13.12
  -1  -6  -5  339.79   13.95
  -5   1   6  342.97   13.87
  -5  -6  -1  388.72   12.36
   5  -6   1  399.69   15.18
   1  -5   6  333.45   14.32
  -6   1   5  273.53   10.76
  -6  -5  -1  343.82   13.23
  -5  -6  -1  313.40   16.35
  -5   1   6  353.60   15.77
  -6   1   5  355.98   15.00
  -6  -5  -1  407.24   12.30
  -6  -5  -1  372.15   16.76
   1  -6   5  338.76   15.31
   0   6  -5  333.89    9.74
   6   0  -5  297.66   12.52
   0   6  -5  330.38    9.36
   0   5  -6  336.37    9.64
   6   0  -5  311.69   13.77
   6   5   0  352.85   13.70
   6   5   0  395.54   10.26
   5   0  -6  329.31   11.31
   5  -6   0  328.39   15.73
   6   0  -5  321.73   12.21
   5   0  -6  342.00   12.59
   5   0  -6  330.41   13.78
   0   5  -6  341.63   10.14
   6   0   5  315.80   14.15
   6  -5   0  325.15   15.07
   6  -5   0  330.82   15.72
   0   6   5  303.87   11.72
  -6   5   0  318.84    9.39
   0  -5   6  355.30   14.33
  -5   6   0  328.32   10.54
   0  -5   6  315.81   15.69
   0   6   5  317.70   13.78
   6   0   5  342.86   13.00
   0   5   6  328.14   12.85
   0   6  -5  324.94    9.09
   0  -6   5  373.37   17.76
  -6   5   0  324.03   10.58
   6   0  -5  306.99   12.01
   5   0   6  344.34   15.19
   5   0  -6  318.27   11.20
   5   0   6  358.79   14.12
  -5   6   0  329.56    9.74
   5  -6   0  311.06   15.88
  -6   0  -5  332.73   10.73
   0   5   6  339.08   11.71
   0  -5  -6  301.18   15.55
  -5   0  -6  330.66   16.94
  -6   0  -5  321.28   15.34
  -6  -5   0  395.39   15.74
  -5  -6   0  443.06   18.38
  -5  -6   0  261.80   13.30
  -5  -6   0  348.44   12.63
  -5   0  -6  328.70   10.73
   0   6   5  312.93   11.48
   0  -6  -5  258.76   15.07
   5   0  -6  337.38   13.54
  -5  -6   0  278.65   15.14
   0  -6   5  304.25   12.46
  -6  -5   0  308.37   13.49
  -6  -5   0  370.22   17.44
   0   5  -6  345.51   10.20
   0   5   6  290.00   12.33
   0   6   5  299.71   10.43
   0   6  -5  354.27    9.66
  -5   6   0  342.50   10.90
   5   0   6  369.04   14.05
   5  -6   0  312.69   15.64
  -5   0   6  302.59   14.56
  -5   0   6  306.84   13.35
  -6   0   5  305.08   12.75
   0   5  -6  336.64    9.81
   0   5   6  280.95   10.69
   5   0   6  364.43   14.66
   6   0   5  354.20   13.59
  -5   0   6  403.59   13.55
   0   6  -5  348.40    9.70
   6   0   5  355.20   12.94
   6  -5   0  311.53   15.22
  -6   0  -5  289.67    9.05
  -5   0  -6  365.72   11.46
  -5   0  -6  356.33   11.31
  -5   0  -6  373.98   11.67
  -6   0  -5  357.43   11.92
  -6   5   0  324.64   12.05
  -6   0  -5  351.69   11.15
   0  -6  -5  313.49   14.86
  -6   5   0  316.47   12.53
   5   0  -6  406.12   14.44
   0  -5  -6  327.99   14.69
   0  -5  -6  278.01   14.39
   0  -5   6  319.86   14.40
  -5  -6   0  318.60   16.30
   0  -6   5  325.19   14.64
   0  -6  -5  386.93   20.07
   0  -6   5  332.00   15.43
   0  -5   6  319.85   13.07
  -5  -6   0  373.17   13.13
  -5  -6   0  307.47   12.22
   6  -5   0  321.89   12.69
  -6  -5   0  314.30   13.05
   0  -5   6  365.01   16.77
  -5   0   6  271.42    8.97
  -6   0   5  331.31   13.57
   0  -6   5  349.57   15.28
  -5   0   6  327.15   14.18
   0  -5  -6  380.09   15.03
  -6  -5   0  415.96   14.75
   5  -6   0  325.11   13.37
  -6  -5   0  343.59   16.43
  -5  -6   0  372.93   13.49
   0  -6  -5  324.30   13.83
  -5  -6   0  297.20   16.39
  -5  -6   0  362.93   12.24
   0  -6  -5  334.19   14.27
  -6   0   5  319.42   14.24
   0  -6   5  315.59   14.42
  -5   0   6  320.24   14.99
  -6   0   5  268.91   11.13
  -6  -5   0  352.19   12.46
  -6  -5   0  375.31   12.51
  -5   0   6  282.54   11.36
   0  -5   6  319.45   14.44
   5  -1  -6  343.54   12.47
   5  -1  -6  338.25   14.41
  -1   5  -6  356.35    9.80
   5  -1  -6  362.55   13.44
  -1   6  -5  349.69    9.52
   6  -1  -5  312.44   13.49
   6  -1  -5  347.04   14.91
   5  -6  -1  364.29   15.98
   6  -1  -5  347.23   13.37
   6  -5  -1  359.96   15.21
   5  -6  -1  372.43   17.35
  -6   5  -1  369.86   10.25
   1   6   5  315.72   11.90
  -5   6  -1  369.96   10.39
   5  -1  -6  333.84   11.91
  -1  -5   6  368.99   14.20
  -6   5  -1  360.87   11.02
   6  -5  -1  352.85   16.36
   5   1   6  371.49   14.33
   6   1   5  384.54   13.73
   1   5   6  371.75   13.11
   1   6   5  333.18   12.99
   6  -1  -5  326.57   12.93
  -1  -5   6  391.11   18.67
  -5   6  -1  378.38   11.02
   6   1   5  371.90   14.48
   5   1   6  374.48   15.34
  -1   6  -5  360.57    9.85
  -6   1  -5  356.47   11.71
  -5   1  -6  380.97   10.84
  -6   1  -5  364.89   10.77
  -6  -5   1  389.57   12.82
  -5  -6   1  406.40   13.28
   1   6   5  344.16   12.03
  -6  -5   1  472.63   17.87
  -5   1  -6  346.47   17.06
   1   5   6  386.48   12.54
  -6   1  -5  345.40   15.80
  -6  -5   1  301.28   13.38
  -5  -6   1  467.82   18.65
   5  -1  -6  377.11   14.45
   6  -1  -5  356.03   13.24
  -1  -6   5  335.63   12.74
  -5  -6   1  271.25   13.41
  -5  -6   1  278.94   14.27
  -6  -5   1  379.68   16.52
  -1   6  -5  366.55   10.07
  -1   5  -6  380.38   10.68
  -6  -1   5  350.23   13.45
  -5  -1   6  361.42   14.07
   6   1   5  365.58   13.23
   1   5   6  307.84   12.12
  -5   6  -1  354.45   10.77
   5   1   6  388.28   14.59
  -5  -1   6  321.03   14.96
  -1   5  -6  368.61   10.26
  -1   6  -5  375.68   10.12
  -6   1  -5  341.66    9.72
   6  -5  -1  315.86   15.76
   1   6   5  324.25   10.77
   5   1   6  381.10   15.14
   6   1   5  379.50   14.04
   5  -6  -1  350.86   16.67
   1   5   6  309.42   11.01
  -5   1  -6  337.52   10.36
   1  -5  -6  449.55   21.34
  -5   1  -6  385.44   11.71
  -6   1  -5  372.50   11.44
  -1  -5   6  347.05   14.11
   1  -6  -5  387.26   20.36
   1  -6  -5  343.62   15.52
   1  -6  -5  335.90   16.08
   1  -5  -6  365.42   16.32
  -6   5  -1  338.70   12.69
   1  -5  -6  357.69   15.21
  -6   5  -1  364.92   12.67
   5  -1  -6  412.39   15.23
  -1  -6   5  346.93   15.04
  -1  -5   6  348.20   13.18
   6  -5  -1  365.59   14.01
  -5  -6   1  316.70   16.52
  -6  -5   1  361.36   13.94
  -6  -5   1  395.41   13.78
  -5  -1   6  347.90   15.49
  -5  -1   6  349.00   15.47
  -1  -6   5  360.39   14.57
  -5  -6   1  407.27   13.80
  -1  -5   6  366.55   11.15
  -1  -6   5  380.88   17.22
  -5  -6   1  415.49   15.53
   1  -5  -6  405.09   16.37
  -6  -1   5  333.56   11.27
  -6   1  -5  329.59    9.75
  -1  -6   5  354.20   14.94
  -6  -5   1  365.17   16.55
  -6  -1   5  347.97   14.85
  -6  -1   5  360.61   14.85
  -6  -5   1  462.03   15.06
  -6  -1   5  336.50   13.25
   5  -6  -1  361.55   14.40
  -1  -5   6  361.31   15.63
  -5  -1   6  329.22   13.69
  -5  -6   1  376.43   13.13
   1  -6  -5  383.54   15.89
  -5  -6   1  362.75   13.49
   1  -6  -5  356.13   15.02
  -5  -1   6  312.87   10.04
   5  -2  -6  257.96   12.18
   5  -2  -6  289.72   13.69
   6  -5  -2  285.43   14.37
  -2   6  -5  310.02    9.23
   6  -2  -5  253.07   12.74
   6  -2  -5  290.33   14.14
   5  -2  -6  293.45   12.96
  -2   6  -5  297.31    8.34
   6  -2  -5  286.24   11.34
   6  -2  -5  295.29   13.16
   2  -5  -6  296.97   14.27
  -2   5  -6  316.54    9.61
   6  -5  -2  291.88   13.29
  -6   5  -2  300.27    9.34
   5  -6  -2  302.57   15.66
  -2   6  -5  310.92    9.30
   6   2   5  328.79   12.65
  -5   6  -2  302.78    9.67
   5   2   6  307.18   13.13
  -6   5  -2  322.03   10.15
   6  -2  -5  277.02   12.37
   2   6   5  272.27   10.82
   6   2   5  316.56   12.97
   5   2   6  325.52   13.34
   5  -2  -6  263.15   11.09
   2   5   6  310.81   11.74
   2   6   5  279.69   11.23
   6   5   2  293.82   10.52
  -5   2  -6  319.27   10.90
  -6   2  -5  303.66   10.74
  -5   2  -6  289.66   15.30
   2   6   5  291.77   11.03
  -5   2  -6  310.33    9.31
  -6  -5   2  316.58   11.57
  -5  -6   2  333.62   11.93
  -2  -6   5  339.15   10.68
  -6  -5   2  358.61   14.34
  -5  -6   2  341.33   14.61
  -6   2  -5  301.09   14.56
  -2  -6   5  298.63   11.68
  -6   2  -5  307.82    9.57
  -5   2  -6  290.12    9.30
  -2   6  -5  308.52    9.04
  -6   2  -5  304.45    8.96
  -2   6  -5  320.63    9.33
   2  -6  -5  305.37   14.85
   6   2   5  307.24   12.02
   5  -6  -2  294.80   15.39
   2   5   6  274.64   11.51
  -5   6  -2  290.67    9.48
  -5  -2   6  299.95   12.52
   6  -5  -2  295.84   15.02
   2   5   6  258.24    9.75
   5   2   6  319.12   13.34
  -2   5  -6  312.37    9.51
  -6   5  -2  295.59   11.36
  -6  -2   5  289.94   12.30
   2  -6  -5  265.88   14.53
  -2  -6   5  309.10   13.53
   2  -5  -6  295.60   14.94
   5  -2  -6  353.53   14.93
   2  -6  -5  337.15   19.36
  -2  -5   6  319.60   13.02
  -6   5  -2  296.73   11.59
   2  -5  -6  369.15   19.58
  -5  -6   2  325.85   12.87
  -5  -2   6  311.56   14.49
  -6  -2   5  301.65   13.82
  -6  -5   2  294.85   12.91
  -5  -6   2  333.28   12.39
  -5  -6   2  303.74   12.59
  -5  -2   6  305.67   14.86
  -5  -6   2  368.93   16.50
  -6   2  -5  284.70    9.07
  -6  -2   5  311.65   11.09
   2  -6  -5  328.05   14.80
  -5  -2   6  287.67    9.85
   6  -5  -2  312.78   13.29
  -2  -5   6  325.34   10.74
  -5  -6   2  251.82   14.62
  -6  -2   5  290.04   13.14
  -6  -5   2  355.84   14.75
  -2  -6   5  351.82   18.38
  -2  -5   6  332.11   15.92
  -6  -5   2  340.12   13.22
  -2  -6   5  301.03   13.52
   3  -5  -6  260.54   13.94
   3  -5  -6  260.46   13.99
   6  -3  -5  280.61   12.92
   6  -5  -3  272.85   14.50
   6  -3  -5  256.02   13.45
   5  -3  -6  241.13   12.75
   6  -3  -5  278.22   14.34
   5  -3  -6  274.89   13.59
  -3   5  -6  291.56    9.32
  -3   6  -5  304.18    8.94
   6   5   3  265.14   10.08
   3   5   6  259.94   12.25
   6   3   5  306.05   12.46
   6  -5  -3  278.23   14.50
   3   5   6  259.18   10.80
  -5   3  -6  283.85   10.02
   6  -3  -5  262.31   12.72
   5  -6  -3  269.46   14.79
  -6   3  -5  292.09   10.13
   5  -3  -6  297.45   13.19
   3   5   6  293.88   10.82
   3   6   5  294.10   11.00
  -3  -6   5  283.70   11.35
  -3  -6   5  322.10   10.87
   5   3   6  301.52    9.72
  -6   3  -5  292.57    9.09
  -5   3  -6  261.11   14.01
  -5  -3   6  269.08    9.12
  -6   3  -5  262.28   13.27
   6  -3  -5  295.79   12.09
   3  -6  -5  262.63   14.49
  -5   6  -3  269.79    8.60
  -5   6  -3  285.86    9.24
  -3   6  -5  283.30    8.65
   6   3   5  276.59   11.41
   6  -5  -3  267.77   14.63
   6   5   3  207.56    8.56
  -6   3  -5  292.22    8.94
  -3   5  -6  285.06    9.18
   3   5   6  230.65   12.08
  -5  -3   6  263.93   11.46
   3   5   6  245.34   12.03
  -3   5  -6  285.35    8.60
   5   3   6  304.93   13.45
   6   3   5  271.78   11.75
  -6   5  -3  256.46   10.69
   3  -5  -6  252.22   12.86
   3  -6  -5  275.62   14.61
   5  -6  -3  279.65   15.04
  -3  -5   6  299.81   12.73
   3  -6  -5  247.60   14.70
   6  -3  -5  288.55   14.17
   3  -5  -6  258.96   14.18
   5  -3  -6  293.72   14.56
  -6  -3   5  290.93   11.33
  -6  -5   3  341.76   12.88
  -6  -5   3  296.06   13.28
  -3  -5   6  309.36   10.93
  -5  -6   3  279.74   12.48
  -5  -6   3  309.90   12.10
  -6  -3   5  278.63   13.59
  -5  -6   3  210.22   13.20
  -3  -6   5  274.31   13.11
  -3  -5   6  330.53   17.76
  -6  -5   3  268.00   13.92
  -5  -3   6  272.13   14.44
  -5  -3   6  277.95   10.30
  -6  -3   5  279.74   13.01
  -6   3  -5  276.49    9.21
  -5  -3   6  286.67   13.59
  -5  -6   3  368.61   16.53
  -3  -6   5  319.21   17.25
   6  -5  -3  299.19   13.63
  -6  -5   3  406.67   17.32
   5  -4  -6  203.80   12.68
   6  -4  -5  204.14   12.91
   6  -5  -4  212.34   13.40
   6  -5  -4  198.72   13.06
   5  -4  -6  201.66   12.60
   6  -4  -5  213.52   13.24
  -4   5  -6  228.39    8.27
  -4   6  -5  233.73    7.88
  -4   5  -6  231.34    8.67
   5  -6  -4  219.25   13.10
   6   4   5  239.40   10.89
   4   5   6  231.10   11.26
   5   4   6  224.70   11.27
  -5   4  -6  218.44    8.78
   4   5   6  201.64    9.63
  -6   4  -5  232.94    8.93
  -6   4  -5  204.39   11.43
   5  -4  -6  233.06   12.15
   4   6   5  246.59    9.86
   4   5   6  237.19    9.75
  -5   4  -6  188.04   11.60
  -6  -5   4  252.45   10.86
  -5  -4   6  227.17    8.90
  -6   4  -5  241.87    8.18
  -4  -5   6  236.76    9.36
  -5  -6   4  242.36   11.09
   6  -4  -5  235.23   10.93
  -4   5  -6  231.94    8.35
  -4   6  -5  235.81    8.24
  -6   4  -5  229.43    8.04
   6   5   4  185.66    8.56
   5   4   6  212.58   11.47
  -5   6  -4  225.51    8.13
  -5   4  -6  217.18    8.07
   4   5   6  206.82   12.47
   6   4   5  216.59   10.12
   5  -6  -4  205.99   13.55
  -5   6  -4  220.79    7.54
   4   5   6  215.65   12.30
  -4   5  -6  230.86    7.57
   6   5   4  196.24    8.94
   4  -5  -6  221.04   12.73
   5  -6  -4  213.18   13.18
   4  -6  -5  213.89   12.92
   6  -5  -4  194.09   12.91
   6  -4  -5  210.30   12.78
   5  -4  -6  208.32   12.88
   5  -6  -4  182.77   12.97
  -4  -5   6  252.40   12.19
  -6  -4   5  214.60   11.41
  -4  -6   5  228.52   12.19
  -4  -5   6  268.53   10.75
   4  -6  -5  252.10   13.86
  -6  -4   5  242.30   13.84
  -4  -5   6  212.19   12.83
  -5  -4   6  219.02   13.18
  -4  -5   6  230.03   10.18
  -4  -6   5  261.17   10.86
  -6  -5   4  270.10   11.57
  -5  -6   4  237.31   12.25
  -6  -4   5  220.69   11.58
  -5  -4   6  208.18   11.56
  -5  -6   4  255.68   11.08
  -6  -4   5  224.76   12.60
   5  -6  -4  230.95   12.83
  -5  -6   4  218.78   11.70
  -6  -5   4  267.16   12.92
  -5  -4   6  232.59    9.95
  -6  -5   4  246.51   13.23
   5  -5  -6  183.97   12.99
   5  -5  -6  170.64   12.56
   6  -5  -5  167.69   12.65
   5  -6  -5  185.34   13.16
  -6   5  -5  212.35    8.68
   6   5   5  198.18    9.95
   5   5   6  191.45   10.42
   6  -5  -5  183.01   11.45
  -5   5  -6  187.24    8.22
  -6   5  -5  198.36    7.61
  -5  -6   5  214.27   10.14
  -6  -5   5  201.15    9.62
  -5  -5   6  207.06    9.14
  -6   5  -5  203.74    7.80
  -5   6  -5  190.42    7.68
   5   5   6  166.00   10.64
  -5   5  -6  191.54    7.84
   6   5   5  162.49    9.02
   5   5   6  173.69   10.64
  -5   6  -5  199.48    7.18
   5  -6  -5  167.81   13.06
   6   5   5  188.25    9.60
   5  -6  -5  166.28   12.86
   6  -5  -5  175.93   12.87
   5  -5  -6  177.16   12.93
  -6  -5   5  216.78   14.08
  -6  -5   5  240.12   11.38
  -5  -6   5  228.35   10.83
  -6  -5   5  196.81   12.13
  -5  -6   5  201.40   10.87
  -5  -5   6  184.53   12.39
   5  -6  -5  197.67   12.65
  -6  -5   5  223.80   11.32
  -5  -6   5  179.31   11.38
  -5  -5   6  198.38    9.94
   6   6  -6  115.39    7.39
   6   6  -6  145.07   10.36
   6   6  -6  117.88    8.75
   6  -6   6   92.14   13.12
   6  -6   6  110.66   13.86
  -6  -6  -6   96.38   10.72
  -6  -6  -6   77.81    9.60
  -6   6   6   91.29    8.43
  -6   6   6  100.85    7.69
   6  -6   6  112.25    9.91
  -6  -6  -6   73.84    9.43
   6  -6   6  115.21   10.91
  -6   6   5  151.42    8.80
   5   6  -6  149.89    7.91
   6   6  -5  172.20    8.21
   5   6  -6  203.77   11.27
  -5   6   6  146.63    9.58
   6   5  -6  172.89   10.15
   6   6  -5  184.14   10.50
   5   6  -6  183.62   10.24
   5  -6   6  136.18   14.80
   6  -5   6  162.81   15.05
   6  -6   5  153.09   14.89
   5   6  -6  162.68    7.71
   6   6  -5  181.69   11.25
   6   5  -6  174.62   10.80
   5  -6   6  158.45   14.44
  -6   6   5  144.03    9.67
  -6   5   6  146.84   10.53
   6  -6   5  147.30   14.76
   6  -5   6  130.57   13.95
  -6  -6  -5  134.15   11.78
  -6  -5  -6  151.28   11.79
  -6  -5  -6  145.46   11.28
  -6  -6  -5  109.82   10.89
  -6   6   5  145.18    8.72
  -5   6   6  126.45    9.30
  -6   5   6  139.15    8.83
  -5   6   6  140.19    8.71
   5   6  -6  177.15    9.33
  -6   5   6  146.58   10.39
   6  -5   6  146.22   10.43
   6  -6   5  148.23   10.73
  -5  -6  -6  121.21   11.15
  -6  -5  -6  140.97   11.27
  -6   6   5  132.60    9.86
   5  -6   6  145.41   10.68
   6  -5   6  147.87   11.27
   6  -6   5  158.84   12.35
   5  -6   6  147.21   11.62
   4  -6   6  133.18   14.53
  -4   6   6  166.37    9.82
  -6   6   4  165.32    8.41
   6   6  -4  186.74    8.16
   6   6  -4  206.43   11.62
   6   4  -6  189.28   10.02
   4   6  -6  175.04    7.95
   6  -6   4  175.54   14.82
   4   6  -6  178.37    7.83
   4  -6   6  153.37   13.39
  -6   6   4  166.12    9.42
  -6   4   6  152.86    9.83
  -4   6   6  151.37   11.28
   6  -6   4  191.50   15.13
   6  -4   6  170.86   14.42
  -6  -4  -6  169.21   12.42
  -6  -6  -4  146.02   11.64
  -4  -6  -6  102.28   10.50
  -4   6   6  176.06    8.66
   6   4  -6  169.04   10.19
  -4  -6  -6  144.18   11.60
  -6  -6  -4  127.43   11.72
  -6  -4  -6  149.96   11.51
   4   6  -6  184.74    8.69
  -4   6   6  148.03    9.56
   6  -4   6  207.06   10.79
  -6   6   4  163.99    8.74
  -4   6   6  140.72    8.43
  -6   4   6  159.44   10.79
  -6   4   6  170.77    9.42
   6  -4   6  199.06   11.69
  -4  -6  -6  151.37   11.86
   6  -4   6  174.88   10.55
  -4  -6  -6  164.43   11.92
  -6   6   4  150.26    9.71
  -6  -4  -6  159.86   11.07
  -6  -4  -6  161.68   10.42
   4  -6   6  167.40   11.67
  -6  -6  -4  122.80    9.81
  -6   4   6  149.40   10.33
   6   6  -3  249.80   13.19
  -6   6   3  227.27    9.30
   6   6  -3  257.37    9.08
   3   6  -6  219.04    8.71
   6   3  -6  236.30   11.05
   3  -6   6  204.10   17.16
   6  -3   6  240.72   15.73
   6   3  -6  253.27   12.43
   6   3  -6  250.71   10.85
  -3   6   6  221.71   11.37
   6  -3   6  242.07   12.55
  -6   6   3  218.12    9.95
   3  -6   6  208.94   14.24
  -3   6   6  203.79   12.90
   6  -3   6  224.45   15.22
  -3   6   6  214.99    9.62
  -6  -3  -6  243.38   13.40
  -6  -3  -6  219.75   14.27
  -6  -6  -3  239.53   10.27
   6   3  -6  210.69   11.12
  -3  -6  -6  189.88   13.37
  -3  -6  -6  146.15   12.24
  -6  -6  -3  195.60   12.57
  -6  -6  -3  187.65   13.91
  -6   3   6  199.25   11.84
   3   6  -6  246.69    9.33
   6  -3   6  276.36   12.39
  -6   6   3  218.93    9.76
  -6   3   6  238.60   11.04
  -3   6   6  191.97    9.54
   6  -3   6  258.31   13.09
   6  -3   6  217.00   11.13
  -6  -6  -3  283.23   17.76
   3  -6   6  228.53   12.59
  -3  -6  -6  223.75   13.78
  -6  -3  -6  238.90   12.41
  -6  -3  -6  228.60   11.13
  -6   3   6  223.37   12.68
   3  -6   6  202.22   12.44
  -6  -6  -3  180.57   11.81
   6   6  -2  273.59    9.07
   6  -6   2  233.63   15.05
   6   2  -6  263.24   12.81
   2   6  -6  234.26    8.68
   6   2  -6  236.17   11.10
   2  -6   6  217.84   15.61
   6   2  -6  257.22   11.07
   2   6  -6  240.58    8.72
   6  -2   6  249.47   14.83
  -2   6   6  226.24   11.39
   6  -2   6  267.29   12.80
  -6   2   6  219.87   10.10
  -6   6   2  231.51    9.72
  -2   6   6  222.82   13.42
   6  -6   2  270.19   14.97
  -6  -2  -6  292.66   14.05
  -2  -6  -6  201.19   12.26
  -6   2   6  232.53   12.49
  -6   2   6  260.40   11.21
  -2   6   6  192.37   10.95
   6  -2   6  284.87   12.57
   6  -6   2  240.57   14.33
  -6   6   2  239.82    9.81
   6  -2   6  272.22   13.18
  -2   6   6  190.77    9.33
  -6  -2  -6  240.93   10.65
  -6  -6  -2  277.54   16.52
  -2  -6  -6  181.47   12.50
  -6   6   2  227.43   10.69
  -2  -6  -6  229.57   13.80
  -6  -2  -6  248.55   10.93
   2  -6   6  220.97   12.50
   2  -6   6  237.07   13.96
   6  -6   2  259.42   12.18
  -6   2   6  230.75   13.04
  -6  -6  -2  205.19   12.98
   2  -6   6  206.52   12.36
   6   1  -6  274.07   13.27
   6   6  -1  351.53   10.20
   6   1  -6  272.48   11.81
   1  -6   6  294.96   16.61
   1   6  -6  258.12    9.17
   6  -1   6  282.80   14.94
  -6   6   1  299.35   10.71
  -6   6   1  296.43    9.33
   6   1  -6  282.94   11.39
   6  -6   1  276.80   15.51
  -1  -6  -6  238.67   14.94
  -6  -1  -6  272.51   15.65
  -1   6   6  279.09   11.14
  -1  -6  -6  242.52   13.25
   6   1  -6  278.08   12.63
   1   6  -6  287.51    9.72
  -6   6   1  301.26   10.72
  -6   1   6  264.09   13.10
  -1   6   6  220.78   11.92
   1   6  -6  289.06    9.49
  -6   1   6  315.00   12.29
   6  -1   6  301.36   13.79
   6  -6   1  292.64   15.65
  -1  -6  -6  357.43   20.47
  -6  -1  -6  294.09   11.21
  -6   6   1  275.16   11.44
  -6  -1  -6  299.92   11.04
  -1  -6  -6  268.24   14.91
  -1  -6  -6  207.39   13.33
  -6   6   1  246.51   11.88
  -1  -6  -6  280.95   15.34
   6  -6   1  272.94   12.32
   1  -6   6  281.35   14.05
  -6  -6  -1  279.88   15.89
   1  -6   6  253.38   13.85
   1  -6   6  278.97   13.94
  -6  -6  -1  405.25   16.30
  -6   1   6  255.39   12.37
  -6  -6  -1  257.55   15.15
  -6  -6  -1  311.71   11.65
  -6   1   6  269.25   14.27
  -6  -6  -1  318.27   11.36
   6   0  -6  283.14   14.00
   0   6  -6  277.39    8.80
   6   0  -6  257.79   11.83
   6   0  -6  278.17   11.85
   6   0   6  249.62   13.32
   6  -6   0  280.09   15.04
   0   6  -6  288.33    9.38
   6  -6   0  268.62   15.32
   0   6  -6  278.49    8.51
   0   6   6  264.66   11.74
   0   6   6  260.83   12.09
  -6   6   0  284.35    9.12
   6   0   6  296.87   13.11
   6   0  -6  273.01   11.26
  -6  -6   0  241.83   13.15
  -6   0  -6  258.72   15.40
   6   0  -6  279.86   12.56
   0   6   6  276.93   11.08
  -6  -6   0  362.31   16.60
  -6   0  -6  273.78   10.23
   0  -6  -6  214.70   14.49
  -6  -6   0  254.48   15.33
   0   6  -6  292.32    9.48
  -6   0   6  262.93   12.73
   0   6   6  228.77   11.35
   6   0   6  328.42   13.48
   6  -6   0  270.33   15.16
   0   6   6  238.18    9.92
   6   0   6  307.29   13.86
   0   6  -6  287.92    9.27
   0  -6  -6  326.83   19.58
   0  -6  -6  276.78   14.98
  -6   6   0  272.75   11.13
  -6   0  -6  306.06   11.17
  -6   6   0  264.82   11.88
  -6   0  -6  300.19   10.57
   0  -6   6  262.97   13.94
   6  -6   0  278.39   12.71
  -6  -6   0  356.57   14.42
  -6   0   6  239.64   11.00
  -6   0   6  257.85   12.99
   0  -6   6  280.06   13.20
   0  -6  -6  286.52   13.91
  -6   0   6  270.10   14.12
  -6  -6   0  304.79   12.00
  -6  -6   0  280.80   16.34
   0  -6   6  318.70   16.81
  -6  -6   0  335.94   12.57
   0  -6   6  273.71   14.14
   6  -1  -6  246.45   12.04
  -1   6  -6  268.39    8.45
   6  -1  -6  280.52   12.26
   6  -1  -6  274.77   13.97
   6  -6  -1  274.91   14.28
   1   6   6  259.43   11.24
   6   1   6  287.65   13.69
   1   6   6  245.75   11.11
   6  -6  -1  290.48   15.84
   6  -1  -6  247.27   11.03
  -6   6  -1  288.75    9.29
   6   1   6  272.58   12.70
   6  -1  -6  265.11   12.39
  -6  -6   1  255.97   14.14
  -6   1  -6  263.47   15.08
  -6  -6   1  375.76   17.46
  -6   1  -6  282.46    9.76
   1   6   6  274.25   10.90
  -6  -6   1  214.03   12.01
  -6  -6   1  308.36   12.06
  -6   1  -6  257.67    8.94
   1   6   6  233.39   10.51
   6   1   6  305.87   13.15
   1   6   6  223.56    9.39
  -1   6  -6  270.48    8.78
   6   1   6  296.30   13.42
  -6   6  -1  287.53    9.72
   6  -6  -1  266.68   15.00
   1  -6  -6  265.74   15.10
   1  -6  -6  271.10   14.61
  -6   1  -6  290.69   10.24
  -6   6  -1  269.34   11.45
  -1  -6   6  274.77   13.20
   1  -6  -6  304.47   19.18
   6  -6  -1  286.51   13.04
   1  -6  -6  297.84   14.64
  -6  -6   1  312.09   12.54
  -6  -1   6  257.70    9.43
  -1  -6   6  283.53   12.62
  -1  -6   6  299.95   15.55
  -1  -6   6  280.23   14.47
  -6  -1   6  264.74   13.91
  -6  -6   1  268.61   12.45
  -6  -6   1  252.99   15.22
  -6  -1   6  250.33   12.22
   6  -2  -6  198.81   11.23
   6  -2  -6  218.50   12.90
  -2   6  -6  247.47    8.64
   6   2   6  254.40   12.52
   6  -6  -2  235.88   14.31
   6   2   6  237.23   11.80
   6  -2  -6  191.66   10.19
  -6   6  -2  243.95    8.66
   2   6   6  209.03    9.92
  -6   2  -6  233.00    9.57
  -6  -6   2  271.01   11.17
  -6  -6   2  284.72   13.88
  -6   2  -6  245.57    8.71
  -6   2  -6  224.21   13.77
   2   6   6  200.75    9.51
   6   2   6  239.94   11.66
   6  -6  -2  237.51   14.38
  -2   6  -6  243.29    8.50
  -6   6  -2  238.31    8.67
   2   6   6  198.48    8.63
   2  -6  -6  214.81   13.89
  -6   6  -2  253.93   10.75
   6  -2  -6  235.60   12.51
  -6   2  -6  239.44    9.49
   2  -6  -6  248.52   17.86
  -2  -6   6  237.49   11.97
   2  -6  -6  265.34   14.24
   6  -6  -2  237.46   12.26
  -2  -6   6  242.11   13.94
  -2  -6   6  265.13   14.96
  -6  -6   2  256.34   12.03
  -6  -6   2  298.92   14.76
  -3   6  -6  224.98    8.27
   6  -3  -6  234.74   12.76
   6  -3  -6  200.03   12.90
   6  -6  -3  219.30   13.92
   6   6   3  194.19    8.59
   3   6   6  200.58    9.65
  -6   3  -6  215.87    9.31
   3   6   6  229.53    9.99
  -6   3  -6  209.75   12.87
  -6   3  -6  224.53    8.17
  -3  -6   6  222.76    9.85
   6  -3  -6  230.25   11.82
  -6  -6   3  252.25   12.22
  -6   3  -6  216.65    8.05
  -6   6  -3  217.87    7.63
  -3   6  -6  224.73    8.29
   3   6   6  179.10    9.42
   6  -6  -3  199.57   13.45
   6   3   6  231.06   11.57
   3  -6  -6  203.49   13.32
  -6   6  -3  221.07    8.31
   6   3   6  231.59   11.96
  -3   6  -6  218.74    7.78
   3  -6  -6  207.01   12.72
   3  -6  -6  188.96   13.34
   6  -3  -6  219.22   13.01
  -3  -6   6  247.89   12.15
  -6  -6   3  260.51   11.77
  -6  -6   3  223.28   11.98
  -3  -6   6  248.12   10.34
   6  -6  -3  231.83   12.70
  -6  -6   3  166.73   12.05
  -3  -6   6  217.97   13.12
  -6  -3   6  204.53   12.94
  -6  -3   6  219.43   12.52
  -3  -6   6  257.82   16.63
  -6  -3   6  219.40    9.63
  -6  -6   3  316.05   17.07
  -6  -3   6  216.61   13.74
  -6  -6   3  227.30   12.06
   6  -6  -4  154.30   12.08
   4   6   6  137.32    8.04
   6  -6  -4  156.21   11.87
   6   4   6  179.76   10.42
  -6   4  -6  170.98    8.09
   6   6   4  153.23    8.13
   6  -4  -6  168.03   10.46
   4   6   6  188.30    9.07
  -4  -6   6  168.50    8.70
  -6   4  -6  144.43   10.37
  -6  -4   6  178.99    8.34
  -6  -6   4  189.01   10.20
  -6   4  -6  166.25    7.17
  -4   6  -6  174.88    7.42
   6   4   6  140.76    9.40
  -6   6  -4  168.42    7.20
   6  -6  -4  147.28   12.18
   6   4   6  160.15    9.98
  -4   6  -6  165.66    6.71
   4  -6  -6  138.30   11.52
   4  -6  -6  162.40   12.08
   6  -4  -6  157.33   12.04
  -4  -6   6  192.35   11.35
  -6  -6   4  195.32   10.49
  -6  -4   6  164.09   11.98
   6  -6  -4  166.30   11.33
  -4  -6   6  156.77   11.49
   4  -6  -6  183.87   12.61
  -4  -6   6  191.82    9.76
  -6  -6   4  134.42   10.81
  -6  -6   4  168.66   10.81
  -6  -4   6  165.58    9.01
  -6  -4   6  166.70   10.90
  -6  -6   4  204.19   12.30
  -6  -6   4  168.80   11.64
   6  -5  -6  125.61   11.43
   5  -6  -6  134.86   11.99
   6  -5  -6  129.43   11.61
   5  -6  -6  138.28   11.91
  -6   5  -6  155.53    7.84
  -5   6  -6  159.73    7.68
   6   6   5  135.50    8.41
   6   5   6  149.77    9.58
   5   6   6  109.25    7.45
  -5  -6   6  157.60    8.70
  -6   6  -5  146.71    6.75
  -6  -5   6  162.90    8.62
  -6  -6   5  163.92    9.34
  -6   5  -6  149.44    7.05
  -5   6  -6  148.41    6.99
   6  -6  -5  128.22   11.87
   6   5   6  121.24    9.03
  -6   6  -5  152.28    7.03
   6   5   6  137.27    9.26
  -5   6  -6  151.79    6.43
   5  -6  -6  129.42   11.99
   6  -6  -5  121.23   11.67
   6  -5  -6  130.92   12.04
  -6  -6   5  176.56   13.64
  -6  -5   6  177.43   14.84
  -5  -6   6  150.59    9.28
  -5  -6   6  131.44   10.97
  -6  -6   5  147.54   10.97
  -6  -5   6  135.61   11.09
  -6  -6   5  181.10   10.43
   5  -6  -6  146.41   11.68
  -6  -5   6  159.83    9.39
   6  -6  -5  150.34   11.60
  -6  -6   5  178.25   10.80
   6  -6  -6   95.18   10.96
   6  -6  -6   82.34   10.06
  -6   6  -6  113.07    6.93
  -6  -6   6  119.19    8.10
  -6   6  -6  109.43    6.28
   6  -6  -6   94.38   11.04
  -6  -6   6  137.60   14.30
  -6  -6   6  149.74   10.00
   6  -6  -6  121.96   11.11
  -6  -6   6  124.35    9.03
   7   0   0  175.70    8.54
   0   0  -7  151.73    7.48
   0   0  -7  155.35    6.22
   0   0  -7  162.94    7.70
   7   0   0  163.92    7.48
   0   7   0  167.84    6.61
   7   0   0  182.48    8.83
   0   7   0  162.75    6.77
   0   0   7  141.75    8.16
   0   7   0  168.13    6.30
   7   0   0  166.28    7.85
   0  -7   0  151.06   11.58
   0  -7   0  154.67    8.65
  -7   0   0  175.19    9.77
   0   7   0  176.25    6.46
   0   0   7  162.47    8.80
   0   0   7  160.97    9.31
  -7   0   0  175.53    7.37
   0   0  -7  169.00    7.14
  -7   0   0  173.86    8.68
   0   0   7  125.55    5.40
  -7   0   0  200.16    7.75
   0  -7   0  160.70    8.65
   0  -7   0  145.18    8.61
   0  -7   0  170.92    9.09
   0  -7   0  184.75   12.35
  -7   0   0  171.19    8.25
  -7   0   0  175.53    9.58
   7  -1   1  174.97    9.18
   1   1  -7  189.39    7.41
   7   1  -1  183.71    8.67
   7  -1   1  180.36    8.28
  -1  -1  -7  169.21    8.52
   7   1  -1  193.42    8.81
   1   1  -7  184.80    8.09
   7   1  -1  174.40    8.20
   1   1  -7  172.97    6.60
  -1  -1  -7  181.32    8.74
   1  -7   1  190.37   13.92
   1   7  -1  184.34    6.48
   7   1  -1  167.66    8.47
  -1   7   1  169.91    7.10
  -1   1   7  185.91   10.59
   1  -1   7  155.11    9.64
   1   7  -1  185.62    6.97
   7  -1   1  170.17    8.94
  -1   7   1  175.68    7.13
   7  -1   1  176.91    8.60
  -1   1   7  208.45    8.52
  -1  -7  -1  161.50    9.02
  -7   1   1  178.50    7.07
  -7  -1  -1  178.80   10.01
   1  -7   1  165.44    8.74
  -1  -1  -7  186.58   12.50
   1  -7   1  158.66   11.69
  -7   1   1  168.20    9.68
  -7  -1  -1  176.83    7.45
   1   1  -7  168.67    7.54
  -1   1   7  184.92    9.93
   1  -1   7  201.92    9.90
  -1   1   7  167.40   10.22
  -1   7   1  185.95    7.17
   1  -1   7  175.76   10.08
   7  -1   1  175.04    9.18
   1  -7   1  176.90    9.20
  -1  -7  -1  169.14    9.19
  -7  -1  -1  196.54    8.30
  -7   1   1  176.08    9.06
   1   1  -7  193.81    7.25
  -1  -1  -7  187.38    8.14
  -7   1   1  169.58    8.13
  -1  -7  -1  171.91   12.85
   1  -1   7  145.51    6.70
   1  -7   1  178.89    9.54
  -1  -1  -7  182.27    7.67
   1  -7   1  166.03    9.31
   1  -1   7  162.47    8.62
  -1  -7  -1  173.96   10.93
  -7   1   1  177.53    8.33
   1  -7   1  164.73   11.22
  -7  -1  -1  168.83    9.48
  -7   1   1  191.07    9.91
   1  -7   1  175.90    9.18
   7   0  -1  190.80    9.26
   7   0   1  184.38    9.07
   7  -1   0  180.80    9.05
   7  -1   0  174.50    9.20
   0  -1  -7  178.22    8.70
   1   0  -7  171.83    7.02
   0   1  -7  190.83    7.17
   7   0  -1  188.33    8.83
   0   1  -7  168.50    7.64
   0  -1  -7  171.42    8.42
   7   0  -1  172.83    8.28
   7   1   0  179.43    7.72
  -1   0  -7  180.74    8.13
  -1   0  -7  169.99    7.81
  -1   7   0  180.43    6.98
   0   1  -7  174.67    7.89
   7  -1   0  166.42    8.16
   0   7  -1  184.25    6.60
   7   1   0  192.09    8.82
   1   0  -7  168.06    7.96
  -1   7   0  180.93    7.15
  -1   0   7  180.34   10.58
   1   7   0  180.30    6.82
   1   0   7  225.20    8.62
   0   7  -1  186.15    7.00
   0   7   1  181.67    7.33
   0   1   7  217.69    8.50
   7   0   1  172.53    8.51
   0   7   1  179.24    7.14
   0   1   7  158.28    8.11
   0  -1   7  164.14    9.45
  -1   0   7  160.68    9.00
   7   0   1  183.80    8.58
   1   0   7  152.45    8.96
  -1   7   0  181.27    6.70
   7   0  -1  180.96    8.91
   0   7   1  181.71    7.19
   7   1   0  182.70    8.53
   7  -1   0  173.86    9.11
   0  -7   1  164.82   11.53
  -1  -7   0  173.87    9.01
   0  -7   1  179.01    8.86
  -1   0  -7  171.11   12.07
   1  -7   0  165.89   12.25
   0  -7  -1  173.62    9.54
  -7  -1   0  193.93    7.71
  -7   0  -1  192.64   10.32
  -7  -1   0  185.58   10.09
  -7   1   0  176.34    9.78
  -7   0   1  180.86   10.03
  -7   0  -1  178.86    7.13
  -7   0   1  187.03    7.29
  -1  -7   0  183.20   12.98
   0   7   1  200.24    7.13
  -1   0   7  178.98    9.72
   0   1  -7  170.40    7.41
   0  -1   7  209.28    9.71
   0   1   7  181.85    9.22
   1   0   7  187.14    9.72
  -1   7   0  175.92    6.81
  -1   0   7  174.42   10.49
   0  -1   7  181.73   10.06
   0   1   7  180.93    9.81
   1   0   7  183.79   10.28
   0   7  -1  182.53    6.31
  -1   0  -7  156.12    7.03
   1  -7   0  178.78    8.98
  -7  -1   0  197.43    7.73
   0  -7   1  172.90    9.40
   0  -1  -7  191.16    8.16
   1   0  -7  193.04    7.54
  -7   1   0  188.58    9.14
  -7   0   1  179.54    8.87
   0   1  -7  198.18    7.50
  -7   0  -1  184.51    7.39
   1  -7   0  160.35    9.18
  -7   0  -1  200.04    8.63
  -7   1   0  172.32    7.89
  -7   0   1  171.38    7.68
  -7   0  -1  179.90    8.90
   0  -1   7  158.07    6.77
   0  -7  -1  188.19   13.52
   0  -7  -1  166.40    9.33
   0  -1  -7  187.61    8.13
   0  -7   1  180.96    9.64
   0  -7  -1  178.16   11.14
  -1  -7   0  202.70   13.82
   0  -7  -1  172.91    9.37
   1  -7   0  171.46    9.25
  -7   0  -1  169.79    9.43
   0  -1   7  166.87    8.04
   0  -7   1  182.32   12.14
  -7   0  -1  175.68    8.30
  -7   1   0  174.29    8.60
  -7  -1   0  177.16    9.61
  -7   0   1  192.27    9.93
  -7   1   0  184.71    9.71
   1  -7   0  173.24   11.49
  -1  -7   0  183.92    9.45
   0  -7   1  174.29    9.01
   0  -7   1  182.27    8.58
   7   1   1  193.84    9.07
   1  -1  -7  176.65    8.53
   1  -1  -7  166.01    7.19
   7  -1  -1  176.83    9.39
   7  -1  -1  181.17    8.82
   7  -1  -1  163.98    8.26
  -1   1  -7  177.23    7.86
  -1   1  -7  177.49    7.58
  -1   7  -1  178.65    6.69
   7  -1  -1  173.54    9.17
  -1  -1   7  188.20   10.95
   7   1   1  178.01    8.26
  -1   7  -1  172.84    6.76
   1   1   7  158.88    8.55
   1   1   7  219.24    8.82
   7  -1  -1  170.29    7.88
   1   7   1  167.94    7.10
  -1  -1   7  166.56    9.75
   1   7   1  183.15    7.10
   7   1   1  180.98    8.45
  -7   1  -1  188.54    7.82
  -7   1  -1  174.60    6.84
   1  -7  -1  161.13   12.51
  -7   1  -1  181.19   10.07
   1  -7  -1  168.41    9.81
  -7  -1   1  180.15   10.09
  -7  -1   1  181.31    7.62
  -1   1  -7  192.59   12.86
  -1  -7   1  170.92   11.84
  -1   1  -7  173.99    7.34
  -1  -1   7  189.22   10.19
   1   1   7  191.22    9.82
  -1  -1   7  186.43   10.99
   1   1   7  174.95   10.01
  -1   7  -1  165.42    6.36
   1  -1  -7  171.34    7.82
  -1  -7   1  175.14    9.35
  -7  -1   1  184.22    8.95
  -7   1  -1  178.57    7.78
  -7   1  -1  178.27    8.90
   1  -1  -7  167.59    7.81
  -1  -1   7  156.84    6.72
  -1  -7   1  194.90   10.85
   1  -7  -1  160.31    9.33
   1  -7  -1  177.47    9.65
  -7  -1   1  183.60    9.84
  -7  -1   1  170.23    8.00
  -1  -1   7  174.34    7.94
   1  -7  -1  186.22   11.97
  -7   1  -1  164.75    9.23
  -7   1  -1  170.71    8.31
  -1  -7   1  165.34    7.82
   7   2  -2  240.15   10.14
   2   2  -7  242.20    9.30
   2   2  -7  212.68    8.98
  -2   7   2  215.55    8.51
   7   2  -2  219.21   10.27
   2   2  -7  205.97    8.02
   2  -2   7  203.22   12.60
   2  -7   2  227.89   16.39
   2   2  -7  210.10    9.05
   2   7  -2  218.17    7.99
   7  -2   2  222.31   11.61
  -2   2   7  207.69   12.77
   7  -2   2  228.66   10.65
   2   7  -2  224.34    7.50
   7   2  -2  235.34   10.63
  -2   7   2  227.84    9.07
  -2   2   7  255.36   11.70
  -7   2   2  219.73    8.26
   2  -7   2  173.79   12.20
  -7  -2  -2  211.42    9.11
  -2   2   7  223.95    8.53
   2  -7   2  208.12    9.52
  -2  -7  -2  213.92   11.04
  -2  -7  -2  215.82   11.74
  -2   2   7  215.75   10.26
   2   2  -7  209.18    8.83
   2   7  -2  241.27    7.71
  -7   2   2  234.31    8.09
  -2   7   2  208.12    8.40
   2  -2   7  228.85   11.75
   2  -2   7  211.27   11.94
   7  -2   2  219.33   10.87
  -2   2   7  211.91   13.01
   2  -7   2  214.54   10.74
  -7  -2  -2  208.20    9.80
  -2  -7  -2  188.46   12.34
  -2  -2  -7  208.48    9.66
  -7  -2  -2  244.84   10.13
  -7   2   2  216.61   10.47
  -2  -2  -7  248.96   10.35
  -2  -2  -7  218.66    8.51
   2  -2   7  204.15    9.73
  -2  -7  -2  216.08   14.44
  -2  -7  -2  209.58   10.28
  -2  -2  -7  208.16    9.25
  -2  -7  -2  214.95    9.61
   2  -7   2  190.72   12.12
  -7   2   2  231.04    9.33
  -7   2   2  223.47   11.12
   2  -7   2  229.46   10.68
   7  -1   2  204.17   10.51
   7  -2   1  187.46   10.20
  -2  -1  -7  194.93    9.26
   2   1  -7  197.22    7.62
   7   1  -2  214.98    9.78
   2   1  -7  199.11    8.18
   2   1  -7  193.39    8.51
   1   2  -7  193.61    8.35
   7  -2   1  195.30    9.34
   7   1  -2  196.26    9.39
  -1  -2  -7  197.75   10.24
   7   2  -1  201.32    8.99
  -2  -1  -7  199.25    9.49
   1  -2   7  199.14   11.01
   1  -7   2  217.93   14.71
   2  -1   7  171.59   10.76
   2  -7   1  219.14   15.22
   1   7  -2  187.26    7.33
   2   1  -7  188.78    8.58
   1   2  -7  198.27    7.32
  -2   7   1  197.18    7.80
   7   2  -1  215.74    9.09
   1   2  -7  201.83    8.43
  -1  -2  -7  187.91    9.79
  -1   7   2  194.70    8.00
   7  -1   2  211.18    9.90
  -2   1   7  208.02   12.99
  -1   2   7  188.87   10.62
   1   7  -2  200.45    7.06
  -7   1   2  202.72    7.58
  -2   7   1  195.29    7.66
   7   1  -2  184.47    9.32
  -1   7   2  197.53    8.34
  -1   2   7  219.37    9.34
  -7   2   1  201.14    7.66
   2   7  -1  200.00    7.36
  -2   7   1  196.06    7.77
   2  -1   7  169.70   10.98
  -2   1   7  232.94   10.39
  -1   7   2  194.30    7.90
  -2  -7  -1  192.94    9.79
   1  -7   2  181.18   11.88
   1  -7   2  194.70    8.97
  -7  -1  -2  191.76    7.96
  -2  -1  -7  164.77   13.70
  -1  -7  -2  182.66   10.29
  -7   1   2  200.01    7.72
   2  -7   1  190.55    9.62
  -7  -1  -2  199.37   10.86
  -7   2   1  198.75   10.50
  -7   1   2  187.28   10.54
  -1   2   7  194.49    7.90
  -1  -7  -2  179.44   10.88
   7  -2   1  194.19   10.32
  -1   7   2  192.40    7.69
  -7   2   1  225.86    7.43
  -2   1   7  200.67   13.04
   1   2  -7  177.98    7.80
   2   1  -7  182.09    8.21
   1  -2   7  213.20   10.01
  -2   7   1  208.32    7.88
   1   7  -2  198.43    7.13
   2   7  -1  210.96    7.33
  -1   2   7  182.56   10.14
   1  -2   7  210.82   10.93
  -2   1   7  195.83   12.54
   2  -1   7  199.85   11.97
   2  -1   7  221.84   11.78
  -1   2   7  199.58    8.90
  -2  -7  -1  193.99    9.75
  -7  -1  -2  236.69    9.78
  -7  -2  -1  202.96    9.26
  -2  -1  -7  200.99    7.58
  -7  -2  -1  222.46    9.28
   1  -7   2  191.22    9.98
  -7   1   2  205.08    9.97
  -1  -2  -7  184.46    8.63
   2  -7   1  196.23   10.25
  -1  -7  -2  181.50   11.94
  -7  -1  -2  181.70    9.16
  -1  -2  -7  200.01    9.20
  -7   2   1  193.15    9.69
  -2  -1  -7  201.62    8.30
   1   2  -7  217.24    7.66
   2   1  -7  217.86    7.81
  -2  -1  -7  210.93    8.77
  -1  -7  -2  182.47    9.72
  -7   2   1  183.40    9.01
  -2  -7  -1  196.52   13.77
   1  -2   7  175.92    8.45
  -1  -7  -2  200.25   13.95
   1  -7   2  198.88   10.18
   1  -7   2  192.13   11.52
   1  -2   7  178.93    9.66
  -1   2   7  175.57    9.32
   2  -7   1  190.31    9.82
  -7   2   1  200.42    9.17
  -7  -1  -2  169.49    9.77
  -2  -7  -1  200.92   10.59
  -1  -7  -2  175.29    9.61
  -7   1   2  198.30    8.50
   1  -7   2  170.23   11.43
   2  -7   1  183.86   11.94
  -2   1   7  186.75   11.42
   1  -7   2  200.78    9.72
  -7   2   1  207.89   10.45
  -1  -7  -2  204.51   10.40
  -7   1   2  198.61   10.47
   0  -2  -7  180.89    9.56
   0   2  -7  195.06    8.31
   0   7  -2  194.87    7.37
   7   0   2  214.63   10.18
   7  -2   0  199.78    9.95
   7  -2   0  206.94   10.72
  -2   0  -7  176.36    8.09
   7  -2   0  191.71    9.46
   2   0  -7  183.49    8.47
   7   0  -2  206.91    9.36
   7   2   0  216.68    9.31
   2   0  -7  175.51    7.36
   7   2   0  205.40    8.29
   0  -2  -7  193.26    9.97
   0   7  -2  194.94    6.64
   2   0  -7  187.12    8.76
   7   0  -2  190.87    9.30
   2   0  -7  184.43    7.98
   0   2  -7  183.15    7.88
  -2   0  -7  182.91    8.49
   7   0  -2  214.53   10.12
  -2   7   0  194.60    7.21
   7  -2   0  196.89   10.30
   7  -2   0  195.16    8.81
   0   7   2  198.32    7.88
   0   7  -2  201.86    7.19
   2   7   0  208.31    7.65
   0   2   7  228.76    9.18
   0   7   2  186.14    7.73
   7   0   2  203.74    9.49
  -2   7   0  193.01    7.43
   0  -2   7  189.63   10.61
   7   0  -2  189.25    9.51
   2   0   7  170.84   10.62
   7   0   2  215.30    9.53
  -2   0   7  195.42   12.77
   2   7   0  205.32    7.18
   0   7   2  203.36    8.39
   0   2  -7  189.55    6.87
   7   2   0  213.38    9.18
   0  -7   2  196.03    8.86
   0  -7   2  183.43   11.55
   0  -7  -2  178.61   11.18
  -7   2   0  202.96   10.51
  -2   0  -7  172.54   14.12
  -7   0  -2  193.17    7.57
   0  -7  -2  186.79   10.66
  -7   0   2  218.12    8.01
  -7   0  -2  207.10   11.01
   0   2   7  182.20    7.74
  -7   0   2  193.06   10.69
  -7  -2   0  220.26    9.01
   2  -7   0  186.73   10.12
  -7   2   0  200.35    7.47
  -2  -7   0  231.99   15.46
  -2  -7   0  186.74    9.36
  -2   0  -7  178.20    7.37
   0   7   2  204.58    7.59
   0   2  -7  181.59    7.80
   2   0   7  186.38   11.10
  -2   7   0  190.79    7.45
   0  -2   7  210.26    9.94
   0   2   7  183.20    9.49
  -2   0   7  208.06   13.65
   0   7  -2  196.76    7.13
   0  -2   7  207.70   10.75
   0   7  -2  204.97    6.65
   2   0   7  189.49   11.72
  -2   0   7  200.69   12.62
   2   0  -7  203.29    8.12
   0  -7   2  193.97    9.98
  -7   0   2  204.11    9.75
   2  -7   0  181.93    9.97
  -2  -7   0  198.91    9.84
  -2   0  -7  203.15    7.28
   0  -2  -7  200.38    9.15
  -7   2   0  203.02    9.76
   0  -2  -7  199.38    9.37
  -7   0  -2  193.37    9.36
   0  -7  -2  207.22   14.35
  -7  -2   0  199.87    9.13
   0  -7  -2  186.29   10.01
   0  -2  -7  223.46   10.02
   0   2  -7  203.28    7.58
  -2   0  -7  200.57    7.96
  -7   2   0  196.56    8.96
  -2   7   0  174.98    7.91
  -2  -7   0  195.53   13.57
  -7   0  -2  238.26   10.05
   0  -2   7  175.44    7.98
  -7  -2   0  223.95    8.55
   0  -7   2  203.16   10.64
   0  -7  -2  183.60   12.08
   0  -2   7  178.90    9.10
  -2  -7   0  214.12   12.73
   2  -7   0  196.36   10.25
   0  -7   2  189.56   12.35
   2  -7   0  195.40   12.17
  -7   0   2  192.07    9.60
  -7   0  -2  178.23    9.88
   0  -7  -2  203.91   10.40
  -2   0   7  172.06   11.70
  -7   2   0  197.26   10.12
  -7   0   2  217.67   10.91
  -7  -2   0  206.80    9.02
   0  -7  -2  171.09    9.80
  -7   2   0  197.29    9.51
   0  -7   2  188.56   10.13
   1  -2  -7  180.94    9.50
   7   1   2  213.94    9.84
   7  -2  -1  191.82    9.56
   7  -1  -2  203.83   10.43
   7  -1  -2  196.82    9.29
   1  -2  -7  180.43    8.16
   2  -1  -7  180.35    8.14
  -2   1  -7  198.96    8.45
   7   2   1  219.48    9.42
   7  -2  -1  187.85    9.60
   7  -1  -2  173.46    9.09
   2  -1  -7  171.85    7.67
  -1   2  -7  194.56    8.30
   1  -2  -7  197.22    9.97
   2  -1  -7  194.45    9.25
  -2   1  -7  190.03    7.82
  -1   2  -7  184.83    7.66
   7  -2  -1  194.26   10.57
  -1   7  -2  183.29    6.67
  -2   7  -1  189.02    7.15
   1   7   2  193.99    7.68
   2   7   1  204.99    7.46
   7  -1  -2  184.36    9.72
   7   2   1  209.07    8.80
   7   1   2  201.29    8.78
  -2  -1   7  205.79   13.41
  -1  -2   7  195.98   11.75
  -1   7  -2  197.38    7.16
  -2   7  -1  201.78    7.41
   7  -2  -1  193.59    8.45
   2   7   1  178.73    7.05
  -2   7  -1  194.69    6.81
   1   2   7  235.72    9.46
  -1  -2   7  185.04   10.95
   7   1   2  199.27    9.21
   7  -2  -1  197.88   10.45
   7   2   1  202.59    8.99
   2   1   7  175.24   10.22
  -1   2  -7  194.29    7.28
  -7   1  -2  214.88    8.51
  -7   2  -1  212.45    7.62
  -7  -2   1  212.88    9.06
   1  -7  -2  151.48   10.83
  -7  -1   2  227.61    8.72
   1   2   7  192.66    7.83
  -1   2  -7  183.14   12.78
  -2   1  -7  171.57   13.97
  -7   2  -1  195.57    7.32
  -7   1  -2  202.62   11.07
  -7   2  -1  207.15   10.57
  -7   1  -2  191.62    7.30
  -7  -1   2  187.34   10.55
  -2  -7   1  192.39    9.07
  -1  -7   2  190.74    8.76
  -2  -7   1  221.98   13.66
  -1  -7   2  187.44   11.39
  -2   1  -7  187.00    7.55
  -1   7  -2  192.19    6.74
  -7   2  -1  195.94    6.41
  -2  -1   7  201.85   12.31
  -1  -2   7  213.16   10.79
   2   1   7  194.13   11.26
  -1   2  -7  186.22    7.78
  -2   7  -1  192.50    7.16
   2   1   7  201.86   11.87
  -2  -1   7  188.50   13.17
   1   2   7  191.60    9.84
  -1  -2   7  200.50   11.59
   1  -7  -2  187.64   10.93
   2  -7  -1  203.01   11.80
   1  -7  -2  180.54   12.10
  -1   2  -7  208.22    7.84
  -7   1  -2  187.57    9.22
  -7   2  -1  189.43    9.37
   1  -2  -7  196.78    9.54
   2  -1  -7  203.13    9.16
   2  -1  -7  205.01    8.79
   1  -2  -7  194.69    9.24
  -7   2  -1  198.04    8.66
  -2   7  -1  194.53    8.00
  -1  -7   2  209.74   11.65
   1  -2  -7  221.35   10.40
   2  -1  -7  234.71   10.07
  -7  -1   2  210.67    9.69
  -7  -2   1  205.08    9.24
   1  -7  -2  206.80   14.61
  -1  -2   7  186.73    8.10
  -2   1  -7  200.29    7.79
  -2  -7   1  256.79   14.53
  -1  -7   2  201.17   10.07
  -7  -1   2  199.90   10.45
  -7   2  -1  188.51    9.89
  -2  -7   1  196.95    8.39
  -7  -2   1  200.65    9.00
  -1  -7   2  209.34   13.19
  -7  -1   2  198.02    8.44
   2  -7  -1  205.11   12.33
  -7  -2   1  209.55    8.66
   1  -7  -2  187.30   10.31
  -7   1  -2  179.44    9.95
  -7  -2   1  182.51    9.82
   2  -7  -1  210.60   10.86
  -2  -1   7  206.18   13.23
   1  -7  -2  172.87   10.19
  -1  -2   7  199.02   11.70
  -7  -1   2  180.56    8.59
  -7   2  -1  203.86    9.38
   2  -7  -1  182.94   10.20
  -7  -1   2  187.95    9.84
  -2  -1   7  182.98    8.48
  -1  -7   2  196.44    9.60
  -1  -2   7  187.54    9.13
   7  -2  -2  204.94   11.11
   2  -2  -7  197.32    9.21
   7   2   2  243.43   10.23
  -2   2  -7  201.99    8.47
   7  -2  -2  209.45   10.60
   2  -2  -7  181.96    8.42
   2  -2  -7  194.61   10.19
  -2   7  -2  213.81    7.57
   2   7   2  204.75    7.88
   7   2   2  228.47    9.04
   2   7   2  190.55    8.09
   2   2   7  246.06   10.15
  -2  -2   7  231.28   14.55
  -2   7  -2  218.95    7.69
   7  -2  -2  202.78    8.65
   7  -2  -2  209.80   10.97
  -2   2  -7  210.55    8.03
  -7   2  -2  228.26    8.33
  -7  -2   2  231.85    9.21
  -2   2  -7  173.90   14.15
  -7   2  -2  217.21    7.74
  -7   2  -2  222.88   11.34
  -2  -7   2  225.96    9.56
  -2  -7   2  220.96   12.19
   2  -7  -2  212.01   12.26
  -2  -2   7  235.17   13.26
  -2   7  -2  213.29    7.40
  -7   2  -2  220.73    6.77
  -2   2  -7  205.94    8.10
  -2  -2   7  231.71   14.58
   2   2   7  207.46   11.35
  -7   2  -2  226.74   10.16
  -7   2  -2  231.52    9.24
   2  -2  -7  212.66   10.95
   2  -2  -7  243.80   11.33
  -2  -2   7  205.19    8.62
  -2  -7   2  278.07   14.29
  -7  -2   2  222.42    9.81
   2  -2  -7  215.08    9.91
  -2   2  -7  230.27    8.55
   2  -7  -2  205.78   11.34
   2  -7  -2  207.59   11.06
  -2  -7   2  258.99   14.73
  -2  -2   7  212.40   13.98
  -7  -2   2  202.44   10.50
   2  -7  -2  211.65   11.89
  -7   2  -2  191.70   10.14
  -7  -2   2  236.20    9.80
  -7  -2   2  213.33    9.70
  -2  -7   2  214.13    9.71
  -2  -2   7  199.47    9.71
   7   3  -3  274.65   12.11
   3   3  -7  288.72   11.10
  -3   7   3  237.53    9.73
   3   3  -7  252.07    9.85
   3   7  -3  247.30    8.54
   3   3  -7  264.63    9.99
   7   3  -3  249.38   11.78
   3  -3   7  239.16   16.21
   3  -7   3  256.40   17.56
   3  -7   3  252.51   14.44
  -3   7   3  249.80    9.38
   7  -3   3  254.67   10.20
   7  -3   3  253.52   12.73
  -7   3   3  239.41    9.51
  -3   7   3  239.75   10.30
   3  -3   7  238.15   14.70
  -3   3   7  286.96   14.96
  -3   3   7  223.56   14.58
  -3  -3  -7  245.65   17.33
  -3   3   7  266.90    9.95
  -7  -3  -3  261.20   13.05
  -3  -7  -3  227.55   10.77
  -3  -3  -7  209.73   12.17
  -3  -7  -3  265.41   13.20
   3   7  -3  284.12    8.67
  -7  -3  -3  268.51   11.71
   3  -3   7  280.41   14.80
  -3   3   7  227.60   14.70
  -7   3   3  270.62    9.81
  -3   3   7  209.56   13.99
   3  -3   7  257.44   14.75
  -3   7   3  228.60    9.26
  -3   3   7  215.96   10.75
   3  -7   3  240.62   12.20
  -7   3   3  235.89   11.68
  -3  -3  -7  245.17   10.58
  -3  -7  -3  222.80   13.98
  -3  -3  -7  274.99   12.35
   3  -7   3  253.71   11.88
  -3  -3  -7  265.52   12.53
   3  -3   7  243.29   11.40
  -3  -7  -3  241.22   15.97
   3  -7   3  246.55   11.23
  -7   3   3  233.69   11.69
  -7   3   3  256.52    9.85
   7   3  -2  235.57   10.00
   7   2  -3  235.06   10.97
   3   2  -7  223.89    9.44
   2   3  -7  231.38    8.69
   2  -3   7  193.52   13.10
   3   2  -7  220.62    8.82
   3   2  -7  200.55    8.90
   2   7  -3  222.69    7.84
   7   2  -3  196.38   10.56
   2   3  -7  211.69    8.73
   2  -7   3  191.92   15.76
   2   7  -3  213.43    7.75
  -3   7   2  197.84    8.35
   7   3  -2  208.08   10.53
   3  -2   7  190.44   13.56
   3  -7   2  226.25   15.67
   3   7  -2  204.34    7.90
   3   2  -7  210.32    9.28
   7  -2   3  195.39   11.47
   7  -3   2  205.64   11.85
   2   3  -7  210.40    8.77
  -3   2   7  192.84   14.24
   2   7  -3  206.19    7.02
  -2   3   7  186.29   12.11
   7  -3   2  211.81   10.79
  -2   3   7  247.98   11.62
  -3   7   2  210.41    8.22
   3   7  -2  211.77    7.28
   7  -2   3  216.59    9.33
   7  -2   3  209.01   10.75
   2  -7   3  225.79   13.05
  -7   2   3  198.94    8.15
   2  -3   7  191.15   12.19
  -7   3   2  200.82    8.23
  -2   7   3  212.41    8.54
  -3   7   2  196.32    8.59
   7  -3   2  219.36   11.62
  -3   2   7  204.32   11.69
  -2   7   3  208.09    8.76
  -2   3   7  254.88   12.22
   7   2  -3  213.83   10.76
   7  -2   3  220.56   11.23
  -7  -3  -2  218.58   11.47
  -2   3   7  227.02    9.15
  -2  -3  -7  192.54   14.92
   2  -7   3  184.04   12.32
   3  -7   2  188.94    9.46
  -2  -3  -7  194.94    9.01
  -7   3   2  178.96    9.95
  -7  -2  -3  194.14    9.10
  -3  -7  -2  207.52   11.17
  -2  -7  -3  181.03    9.64
  -2  -7  -3  160.27   11.61
  -2  -3  -7  161.78   10.68
  -3  -7  -2  146.21   10.73
  -3   2   7  213.44    8.32
  -3  -2  -7  201.80   10.89
  -2   7   3  199.41    8.48
   2  -3   7  229.17   11.38
   3   7  -2  234.92    7.52
  -2   3   7  211.44   12.96
  -7   2   3  228.38    8.43
   2   3  -7  209.13    8.89
  -7   3   2  221.27    8.30
  -3   7   2  196.08    8.33
   2   7  -3  227.41    7.58
   7  -3   2  202.54   11.25
  -2   3   7  193.51   12.95
   2  -3   7  222.76   11.94
   3  -2   7  228.03   13.16
   3   2  -7  194.31    8.81
  -3   2   7  186.37   13.78
   3  -2   7  247.32   15.18
  -2   3   7  180.39    9.44
  -3   2   7  191.02   10.03
  -7  -3  -2  186.75    9.28
  -3  -7  -2  193.00   12.57
   2  -7   3  228.78   11.08
  -3  -2  -7  218.16   10.17
  -7  -3  -2  221.51   10.17
  -2  -7  -3  201.13   10.27
  -3  -7  -2  191.36    9.82
  -3  -2  -7  205.48    8.78
  -3  -2  -7  192.14    9.14
  -7   2   3  210.49   10.67
  -2  -3  -7  243.45   11.49
  -3  -2  -7  245.91   10.23
  -7   3   2  201.64   10.29
  -2  -7  -3  196.68   12.65
  -2  -3  -7  193.41   10.09
   3  -7   2  214.18   10.84
   2  -3   7  204.43   10.48
   3  -2   7  192.70    9.42
  -2  -7  -3  201.09   14.27
   2  -7   3  199.35   10.79
  -7   2   3  202.11   10.85
   2  -7   3  212.02   10.03
  -7  -3  -2  233.66    8.42
   2  -7   3  178.11   11.76
   3  -7   2  191.76   10.05
   3  -7   2  197.27   12.56
  -7  -3  -2  184.15   10.32
  -7   3   2  197.38   10.43
  -7   2   3  221.06    8.71
  -7   3   2  216.01    9.41
  -3  -1  -7  221.24   10.45
   3   1  -7  225.08    8.91
   7   1  -3  227.13   10.77
   3   1  -7  229.51    9.40
   7  -3   1  209.88   10.46
   1   3  -7  231.83    9.01
   3   1  -7  236.36    9.66
   1   7  -3  224.84    7.90
   7   3  -1  226.22   10.07
   1  -3   7  225.72   12.50
   1  -7   3  253.18   15.72
   3  -1   7  217.44   13.45
   3  -7   1  242.60   15.36
   3   1  -7  225.79    9.67
  -3   7   1  220.41    8.49
   1   3  -7  255.74    8.75
   1   3  -7  233.12    8.92
   7  -1   3  235.45   12.06
   7  -3   1  226.80   11.80
  -1   3   7  229.64   11.48
   7  -1   3  244.38   11.36
   1   7  -3  227.67    7.48
  -1   7   3  222.58    9.01
   3   7  -1  230.54    7.93
   7   1  -3  207.19   10.39
  -1   7   3  213.66    8.68
   1  -7   3  227.22   11.74
  -7   1   3  218.86    8.19
  -7   3   1  230.65    8.60
  -1   3   7  271.65   10.68
   3  -1   7  216.33   14.16
   1  -3   7  212.55   12.03
  -3   7   1  222.28    8.62
  -1   7   3  219.77    9.70
   7  -1   3  223.52    9.50
   7  -3   1  236.61   10.71
   1  -7   3  205.74   12.35
  -3  -1  -7  190.73   16.85
  -3  -7  -1  217.71   10.49
  -7   1   3  238.26    8.74
  -1  -7  -3  209.25   11.73
  -7  -3  -1  244.34   11.96
  -7  -1  -3  216.71    8.84
  -1  -3  -7  246.15   14.74
  -7  -3  -1  218.53   10.52
  -7   3   1  194.23   10.32
  -7  -1  -3  230.08   12.03
   3  -7   1  215.34   10.75
  -1   3   7  234.54    9.33
  -3  -7  -1  252.31   13.90
  -1  -7  -3  203.38   10.73
   1  -7   3  231.87    9.35
  -1   3   7  200.18    9.60
  -3   1   7  254.27   11.63
   1   3  -7  235.19    9.26
  -7  -3  -1  280.26   12.91
  -7   3   1  248.21    8.44
  -3   1   7  223.72   14.97
  -3   1   7  214.47   15.34
   1   7  -3  246.99    7.93
   1  -3   7  253.83   10.77
   7  -3   1  208.70   11.61
   3  -1   7  248.01   13.75
   3   7  -1  255.98    7.92
  -3   7   1  218.41    8.66
  -1   7   3  213.58    8.49
  -1   3   7  211.41   11.60
   1  -3   7  231.22   11.39
   3  -1   7  245.35   14.86
  -1   3   7  231.49   11.60
  -7  -1  -3  204.08    9.86
  -7  -3  -1  247.90   10.53
   1  -7   3  229.43   10.97
  -7   3   1  210.92   10.31
  -3  -1  -7  225.20    9.14
  -7  -3  -1  214.22    9.69
  -1  -3  -7  218.98   10.70
  -3  -1  -7  236.85    9.58
  -3  -1  -7  230.85    8.52
  -7   1   3  228.81   10.88
  -1  -3  -7  253.58   11.87
  -1  -7  -3  213.40   10.81
   1  -3   7  207.37   10.39
  -3  -7  -1  211.85   14.31
  -1  -7  -3  226.84   15.30
  -1  -7  -3  210.57   12.93
   1   3  -7  251.49    8.49
  -1  -3  -7  225.52   10.97
  -3  -7  -1  219.27   10.32
   1  -7   3  237.45   13.98
   1  -3   7  217.59   11.27
   3  -7   1  235.21   13.51
  -7   3   1  224.17   10.93
  -7   1   3  203.46    9.83
  -7   1   3  222.77    8.71
   1  -7   3  199.21   12.25
  -7  -3  -1  239.33    9.99
  -7  -3  -1  207.91   10.80
  -7  -3  -1  256.14    9.06
  -3   1   7  207.54   12.62
  -1  -7  -3  228.41   11.56
  -7   1   3  241.50   11.76
  -7   3   1  240.59   10.57
   7   0   3  214.53   10.83
   7  -3   0  193.63   10.54
   7   0  -3  201.66   10.36
   3   0  -7  181.87    8.72
   7  -3   0  187.03   10.07
   3   0  -7  186.99    8.13
   3  -7   0  203.62   13.34
   3   0  -7  187.04    8.75
   0   3  -7  201.19    8.28
  -3   0  -7  187.61    8.82
   0   7  -3  205.40    7.44
   3   0  -7  205.04    9.45
  -3   7   0  194.99    7.66
   0   3  -7  210.42    8.16
  -3   0   7  202.20   13.96
   0   7   3  190.89    8.15
   3   7   0  201.67    7.70
   0   7  -3  208.88    7.17
   3   0   7  193.29   12.53
   0   3  -7  217.29    7.27
   7   0   3  207.87   10.17
   0   3   7  232.87    9.72
   7   3   0  221.06    9.57
   7  -3   0  195.61    9.25
   0  -7   3  201.44   10.21
   0  -3   7  232.68   12.04
  -7   0   3  214.50    7.68
  -7   3   0  199.98    7.86
   3   0   7  176.25   11.14
   0  -3   7  207.52   11.53
  -3   7   0  186.35    7.43
  -3   7   0  196.44    7.57
   7   0  -3  190.97    9.90
   0  -7  -3  162.72    9.99
  -7  -3   0  204.05   10.18
  -7  -3   0  187.14    8.60
  -7   0  -3  204.13    7.95
  -7   0   3  220.28    8.35
  -3   0  -7  160.94   15.76
   0   3   7  197.07    8.52
  -7   0  -3  199.90   11.23
  -7  -3   0  211.24   10.99
   0  -7  -3  171.60   11.01
  -7   3   0  184.11    9.96
  -3  -7   0  186.67    9.50
  -3  -7   0  278.37   17.59
   0  -7   3  211.26    8.80
   0  -7   3  185.66   11.21
   0   3   7  180.36    8.51
  -3   0   7  199.40   14.80
   0  -3   7  215.48    9.92
   0   3   7  194.37    9.90
  -3   0  -7  172.20    7.21
  -7  -3   0  242.53   12.24
   3   0   7  213.57   12.89
   0   7  -3  204.36    7.23
   0   7  -3  215.99    6.85
   0   7   3  199.10    7.82
   0  -3   7  197.14   10.70
   0   3   7  189.54   10.06
   3   7   0  219.76    7.52
   0   3  -7  206.78    8.17
   3   0   7  208.03   13.56
   7  -3   0  187.36   11.02
   3  -7   0  197.24   12.05
  -3   0   7  181.63   12.85
  -7   0  -3  185.16    9.33
  -3   0  -7  214.46    7.97
  -3   0  -7  211.51    8.38
   0   3  -7  223.53    7.91
   3  -7   0  185.00   10.24
   3   0  -7  224.81    8.85
   0  -7  -3  188.31   12.18
   0  -3  -7  213.32   10.98
  -3   7   0  176.34    8.51
  -3  -7   0  189.22   13.42
   0  -7   3  210.49   10.46
  -7  -3   0  188.70    8.93
   0  -3   7  188.03    9.19
   0  -7  -3  204.53   14.67
   0  -7   3  206.57   11.33
  -3  -7   0  204.53   10.03
   0  -3  -7  186.25    9.98
   0  -3   7  195.05   10.02
  -7   3   0  194.25   10.05
  -7   0   3  182.26    9.68
   0  -7  -3  205.21   10.85
   3  -7   0  187.87   10.50
   0  -7   3  196.97   12.41
  -3   0   7  197.61   13.49
  -7  -3   0  217.97    8.77
   0  -7  -3  201.19   10.75
  -7  -3   0  201.94   10.42
  -7   3   0  186.17    9.83
  -7   0   3  207.65   11.02
  -7   0   3  184.31    8.57
  -7  -3   0  206.20    9.29
   0  -7   3  220.22   12.44
   7   1   3  234.12   10.87
   7  -3  -1  219.67   11.97
   3  -1  -7  214.47    9.70
   7   3   1  260.33   10.18
  -3   1  -7  223.35    9.11
   7  -1  -3  185.88   10.03
   1  -3  -7  221.29   11.70
  -1   3  -7  232.71    8.91
   3  -1  -7  199.60    8.88
   3  -1  -7  224.64   10.31
   7  -3  -1  215.51   11.09
   3  -1  -7  215.73    9.81
  -1   3  -7  232.80    8.53
   3   1   7  205.06   11.84
   7   3   1  241.92    9.54
  -1   7  -3  237.75    7.84
   1   7   3  216.88    8.62
  -3  -1   7  215.29   13.76
  -1  -3   7  251.46   13.61
  -3   7  -1  225.08    7.99
   7  -1  -3  202.89   10.62
   7  -3  -1  214.37    9.27
  -1  -3   7  238.31   12.94
   1   7   3  190.38    8.90
   7   1   3  232.52   10.52
   1   3   7  265.95   10.39
  -3   7  -1  212.54    7.60
   3   7   1  222.93    7.84
   3   1   7  208.01   12.48
  -7   1  -3  230.22    9.08
  -1   3  -7  238.15    8.02
  -7   3  -1  222.21    7.74
   1  -7  -3  172.52   10.80
  -1   3  -7  211.92   13.75
  -3   1  -7  172.06   15.57
  -7   1  -3  234.16   12.10
  -7   3  -1  219.21   10.87
   1   3   7  245.90    9.54
  -7  -3   1  231.98   11.73
  -3  -7   1  237.46   10.14
  -1  -7   3  236.03    9.46
  -7   1  -3  220.68    8.14
  -3  -7   1  263.07   14.57
  -7  -3   1  238.05   10.78
  -1   7  -3  223.46    7.70
   1   3   7  210.26   10.34
  -7  -3   1  269.96   12.55
   3   1   7  238.59   14.05
  -1   7  -3  233.14    7.44
  -3   1  -7  219.62    8.06
  -7   3  -1  228.16    7.49
  -3  -1   7  206.27   14.47
  -1  -3   7  236.97   11.40
   1   7   3  232.44    8.26
  -1  -3   7  234.70   12.66
   1   3   7  214.28   10.78
   3   1   7  235.68   14.48
  -3  -1   7  228.53   13.33
   1  -7  -3  223.70   12.05
  -7  -3   1  231.30    9.75
   1  -7  -3  197.87   12.48
   1  -3  -7  238.92   12.06
  -3   1  -7  243.91    8.89
   3  -1  -7  233.62    9.67
  -7  -1   3  221.46   10.40
  -3   7  -1  206.79    8.87
   3  -1  -7  262.00   11.30
   1  -3  -7  211.64   11.42
  -1  -3   7  212.27    9.50
  -1  -7   3  240.56   12.81
   1  -3  -7  228.21   11.15
  -7   1  -3  208.58   10.05
  -7   3  -1  232.75   10.70
   3  -7  -1  233.09   12.10
  -1  -7   3  222.17   13.05
   3  -7  -1  205.96   11.09
   3  -7  -1  240.46   13.59
  -7   3  -1  199.41   10.25
   1  -7  -3  233.20   11.92
  -7  -3   1  249.44    9.91
  -1  -3   7  229.50   13.22
  -7  -1   3  233.13   11.64
  -7  -3   1  219.31    9.93
  -7  -3   1  216.46   11.03
  -7  -1   3  232.29    9.71
  -7  -3   1  228.94   11.23
  -3  -1   7  233.87   15.62
  -7   1  -3  207.67    8.45
  -1  -7   3  229.46   11.87
  -1  -3   7  219.80   10.60
  -2   7  -3  206.47    7.32
   7   2   3  226.29   10.17
   7  -2  -3  203.21    9.77
  -2   3  -7  218.63    8.78
   7  -2  -3  185.78   10.51
   7   3   2  215.25    9.50
   2  -3  -7  197.71   10.38
   3  -2  -7  194.70   10.01
  -3   2  -7  206.11    8.68
   3  -2  -7  179.28    8.85
   2  -3  -7  204.07   11.30
   3  -2  -7  197.00   10.26
   7  -3  -2  199.61   10.13
   7  -2  -3  200.88   11.26
  -3   7  -2  203.46    7.32
   3  -2  -7  187.51    9.86
   3   7   2  189.58    7.65
   2   7   3  189.80    8.07
  -3  -2   7  191.86   12.62
  -2  -3   7  221.93   13.48
   2   3   7  227.00    9.85
   7   3   2  210.80    8.69
  -3   7  -2  202.61    7.52
  -2   7  -3  210.66    7.52
   2   7   3  177.69    8.61
   7   2   3  218.90   10.13
   3   7   2  170.29    7.93
   7  -3  -2  193.68    8.55
   7   3   2  219.75    9.58
   3   2   7  187.16   11.30
   7  -2  -3  188.53   10.64
  -3   2  -7  210.19    8.24
  -7   3  -2  208.32    7.76
  -7   2  -3  213.50    8.48
  -2   3  -7  217.05    7.94
  -3   2  -7  162.99   14.43
  -7   2  -3  209.35    7.73
  -2   3  -7  155.73   13.41
  -7   3  -2  199.44    7.56
  -7   2  -3  206.94   11.38
  -7   3  -2  194.95   10.50
  -3  -7   2  224.15    9.79
  -2  -7   3  231.47    9.54
  -7  -3   2  209.71   11.35
  -3  -7   2  217.44   12.11
  -7   3  -2  203.70    6.95
  -7   2  -3  208.51    6.67
  -3  -2   7  210.59   11.94
  -2  -3   7  206.06   11.61
  -3  -2   7  210.72   13.82
  -2   7  -3  207.67    7.24
   2   3   7  204.70   10.99
   3   2   7  213.20   13.23
  -3   2  -7  192.49    7.52
   2  -7  -3  198.97   12.07
  -2   3  -7  208.44    7.86
   3  -7  -2  195.76   12.35
  -2   7  -3  202.83    7.35
  -2  -3   7  210.49   13.99
   2   3   7  191.75   10.92
  -7   3  -2  195.39    9.69
   3  -2  -7  215.90   10.21
   2  -7  -3  214.72   15.65
  -7  -2   3  203.96    9.70
  -3   2  -7  215.94    8.50
  -7   2  -3  200.07    9.73
  -3   7  -2  210.92    8.75
  -7   3  -2  213.78    9.38
   2  -3  -7  181.04   11.09
   2  -3  -7  212.35   11.55
  -3  -7   2  295.20   16.34
  -2  -7   3  243.37   12.85
   2  -3  -7  203.96   10.52
  -7  -3   2  197.74    9.15
  -7  -2   3  190.02   10.47
  -7   3  -2  210.11    9.47
   3  -7  -2  204.23   11.81
   3  -7  -2  190.32   10.97
  -7  -3   2  195.26   10.62
   2  -7  -3  219.19   12.08
  -2  -3   7  204.32   14.28
  -2  -7   3  227.40   12.79
  -2  -7   3  194.14    9.00
  -3  -2   7  204.83   15.03
   2  -7  -3  201.28   11.27
  -7   3  -2  185.85    9.91
  -7  -2   3  220.40   10.14
  -7  -3   2  228.99   10.27
  -7   2  -3  209.35    8.51
  -3  -2   7  205.98   10.41
  -7  -2   3  198.76    9.75
  -7  -3   2  202.91    9.83
  -2  -3   7  206.63   10.57
  -2  -7   3  209.19   10.87
  -7  -3   2  212.10   10.84
   7  -3  -3  229.02   12.83
   3  -3  -7  220.80   11.76
   3  -3  -7  213.98   10.65
   7  -3  -3  211.80   12.01
  -3   3  -7  249.65    9.50
  -3   7  -3  247.05    7.99
   7  -3  -3  232.73   10.87
  -7   3  -3  236.75    8.77
   3   7   3  210.45    8.66
   3   3   7  232.87   12.69
   3   7   3  200.02    9.37
   7   3   3  265.14   11.02
  -3   3  -7  248.93    9.01
   3   3   7  255.05    9.49
  -7   3  -3  241.63    8.45
  -3   3  -7  207.74   15.02
  -7   3  -3  246.91   12.16
  -3  -7   3  276.67   10.71
  -3  -3   7  240.65   11.97
  -7   3  -3  238.14    7.70
  -3   3  -7  247.90    8.49
  -3  -3   7  239.41   14.17
  -3   7  -3  230.65    8.09
   3  -7  -3  224.23   13.49
   3   3   7  242.43   14.20
  -7  -3   3  267.57   11.96
   3  -3  -7  209.53   12.43
  -7  -3   3  242.95   10.42
   3  -3  -7  251.92   12.85
  -7   3  -3  230.49   10.63
  -3  -3   7  238.94   10.23
  -3  -7   3  318.50   15.51
   3  -7  -3  230.82   14.23
   3  -3  -7  226.99   11.18
   3  -7  -3  254.36   13.62
  -3  -3   7  217.18    8.23
  -3  -7   3  242.29   10.59
   3  -7  -3  247.14   12.32
  -7  -3   3  236.34   11.74
  -3  -7   3  244.55   11.60
  -3  -3   7  248.90   12.27
  -7   3  -3  242.03    9.67
   4  -4   7  167.90   14.84
   7   4  -4  202.94   11.88
   4   4  -7  237.06   10.85
   4   4  -7  210.91    9.07
  -4   7   4  196.21    9.43
   4   7  -4  202.70    7.82
   4   4  -7  225.89   10.06
   7  -4   4  172.88   13.13
   4   7  -4  207.72    8.15
  -4   7   4  200.06    8.66
  -4   7   4  188.96   10.14
  -4   4   7  181.91   13.63
   4  -4   7  191.15   14.85
  -7   4   4  186.49    9.19
  -7  -4  -4  212.59   13.28
  -4  -7  -4  144.58   11.70
  -4  -4  -7  213.64   15.39
  -7  -4  -4  199.28   12.08
  -4  -4  -7  174.72    9.96
  -4  -7  -4  220.09   13.49
  -4  -7  -4  120.38   11.70
  -4  -4  -7  160.34   11.51
  -7   4   4  195.36    9.24
   4   4  -7  205.93    9.47
  -4   4   7  154.24   11.50
  -4   7   4  178.16    8.85
   4   7  -4  215.09    8.07
  -4   4   7  178.24    9.89
  -4   4   7  181.08   12.68
   4  -7   4  189.45   11.58
  -7  -4  -4  194.48   11.62
  -4  -4  -7  203.60   11.98
  -4  -7  -4  218.49   16.20
   4  -7   4  210.23   10.88
   4  -4   7  183.03   10.67
  -7  -4  -4  188.36   10.38
  -4   4   7  167.01   11.88
  -7   4   4  195.05    8.59
   4   3  -7  217.34    9.37
   3   4  -7  230.34    9.06
   7   4  -3  227.20   11.35
   4   3  -7  228.17   10.44
   4   7  -3  224.66    8.31
  -4   7   3  213.97    9.30
   3   7  -4  214.50    8.08
   3   7  -4  215.59    8.02
   7   4  -3  226.04   11.26
   4   3  -7  226.42    9.69
   3  -4   7  180.94   15.20
  -3   7   4  200.23    9.41
   7   4  -3  197.20    7.97
   4  -7   3  220.11   16.43
   7  -3   4  189.54   13.03
   7  -4   3  189.51   12.98
   4   3  -7  223.75    9.93
   7  -4   3  215.46   12.61
   7  -4   3  190.36   11.98
   3  -7   4  196.00   13.25
  -3   4   7  167.97   11.93
  -3   4   7  210.31   11.45
  -4   3   7  190.49   12.38
   7  -3   4  204.41   12.51
  -4   7   3  214.20    8.59
   7  -3   4  214.59   10.09
   7  -3   4  217.56   11.91
  -3   7   4  203.10    8.83
  -7   4   3  196.94    8.91
  -4   7   3  214.11    9.78
   3  -4   7  183.04   13.30
   4  -7   3  212.19   14.16
  -3   7   4  195.07   10.23
   4  -3   7  199.55   15.26
  -3  -7  -4  206.10   12.72
  -7  -4  -3  232.76   13.55
  -7  -3  -4  258.26   13.64
  -3  -7  -4  166.06   12.47
  -4  -7  -3  163.04   12.13
  -3  -4  -7  224.59   16.05
   3  -7   4  190.73   12.93
  -7  -4  -3  232.13   12.40
   4   3  -7  205.04   13.04
  -4  -7  -3  218.71   10.36
  -3  -4  -7  203.93   10.78
  -4   3   7  231.50    9.01
  -4  -7  -3  149.98   13.07
  -3  -4  -7  165.78   11.64
  -3   4   7  212.55    9.12
  -4  -3  -7  176.77   11.24
  -7  -3  -4  220.34   10.31
   3  -4   7  216.84   13.04
  -3   4   7  181.34    9.77
  -4   3   7  196.39   13.33
   4  -3   7  225.30   12.78
  -7   4   3  223.59    9.33
  -4   7   3  200.99    9.01
  -3   4   7  170.12   12.17
  -7   3   4  232.71    9.61
  -3   7   4  185.55    8.72
   3   7  -4  236.33    8.05
  -3   4   7  182.43   12.96
   4  -3   7  236.86   14.84
   7  -4   3  220.86   12.76
   4   3  -7  212.49    9.58
   7  -4   3  226.94   10.28
  -3  -4  -7  191.96   11.72
  -4  -3  -7  210.35   10.91
   4  -7   3  217.58   11.15
  -7   4   3  212.69   11.26
  -7   3   4  200.97   11.27
  -4  -7  -3  191.63   13.05
  -7  -3  -4  225.96   11.49
  -3  -4  -7  212.45   11.64
   3  -7   4  228.24   11.25
  -4  -3  -7  223.57   11.63
   3  -4   7  208.91   11.29
   4  -3   7  216.20   10.78
   3  -7   4  186.27   11.29
  -3  -7  -4  234.32   16.72
  -7   4   3  221.96    9.46
   3  -7   4  206.60   10.12
   4  -7   3  211.47   10.62
   4  -7   3  234.78   14.16
  -7   4   3  198.69   10.56
  -7   3   4  213.14    8.59
   4   2  -7  221.98    9.50
   4   7  -2  219.94    8.19
   7   2  -4  226.62   11.66
   7   4  -2  223.27   11.42
   4  -2   7  204.10   14.03
   2  -4   7  202.04   13.87
   4   2  -7  223.89    9.45
   4  -7   2  234.98   15.88
   7   2  -4  241.16   10.10
   7  -2   4  220.06   13.08
   7  -2   4  229.30   10.34
  -2   4   7  199.76   12.38
  -2   4   7  234.11   11.79
   7  -4   2  220.17   12.57
   4  -2   7  206.10   12.63
  -4   7   2  211.86    8.34
  -7   2   4  218.85    8.96
   2  -7   4  227.58   13.63
  -2   7   4  215.58    9.03
   7  -4   2  230.13   11.96
  -4   2   7  206.76   11.36
  -2   4   7  258.63   12.92
   2  -7   4  205.08   12.70
  -2  -7  -4  217.54   12.72
  -2  -4  -7  232.13   16.55
  -7  -4  -2  236.51   11.96
  -7  -4  -2  227.37    9.67
  -7  -4  -2  243.55   12.16
  -4  -7  -2  241.45   11.92
  -4  -7  -2  235.11   11.61
  -2   4   7  240.65    9.75
  -2  -4  -7  197.43   10.41
  -2  -4  -7  151.15   11.16
  -4  -2  -7  215.25   11.44
   4   2  -7  206.81    9.50
  -2   4   7  206.85   13.32
   7  -4   2  210.00   12.37
  -7   4   2  237.92    9.20
  -2   4   7  183.70   12.93
  -7   2   4  241.10    9.37
  -2   7   4  196.35    8.68
   2  -4   7  239.55   12.26
   4  -2   7  236.02   13.95
  -4   2   7  221.94   11.13
   7  -2   4  239.71   11.02
   4  -2   7  245.73   13.14
   2   7  -4  241.24    8.13
  -4  -2  -7  228.58   10.83
  -4  -2  -7  206.39    9.02
  -2  -4  -7  213.14   12.19
  -2  -7  -4  204.68   13.50
  -7   4   2  218.30   10.96
  -2  -7  -4  189.16   12.19
   2  -7   4  251.86   11.69
  -2  -4  -7  225.66   12.04
  -4  -2  -7  244.45   10.33
   2  -4   7  212.61   11.49
  -4  -7  -2  210.05   14.76
  -2  -7  -4  241.07   16.30
   4  -7   2  211.58   11.02
  -7   2   4  182.25    9.20
  -7   2   4  222.04    8.54
  -7  -4  -2  253.25    9.12
   4  -7   2  227.38   13.83
   4  -7   2  222.49   11.18
  -7  -4  -2  237.49   12.21
  -7   4   2  220.11   10.78
  -7   4   2  227.26   10.15
  -7   2   4  210.80   11.59
   4   1  -7  233.50   10.34
   7   1  -4  242.15   12.09
   4   7  -1  234.22    8.74
   4   1  -7  221.34    9.42
  -4   7   1  225.53    8.72
   1   7  -4  226.70    7.86
   7   1  -4  209.46   10.86
   4   1  -7  220.72    9.36
   7   4  -1  230.06   10.87
   1   7  -4  225.45    8.00
   4   1  -7  217.37    9.93
   1   4  -7  231.89    8.80
   1  -7   4  229.19   14.90
   4  -1   7  205.80   13.20
   4  -7   1  252.44   15.70
   7   1  -4  233.52    9.81
   7  -1   4  222.10   12.38
   7  -4   1  222.60   12.43
  -1   4   7  251.45   11.25
  -1   4   7  212.15   11.11
  -4   7   1  224.65    8.32
   1  -4   7  254.80   12.47
   4  -1   7  217.74   12.48
   7  -4   1  227.92   11.06
   7  -4   1  218.54   12.38
   4   7  -1  241.64    8.18
   7  -1   4  244.37   12.09
   7   1  -4  216.93   10.96
   1  -7   4  249.64   14.13
  -7   1   4  219.52    8.53
  -7   4   1  216.92    8.71
   1   7  -4  220.27    7.35
  -1   7   4  216.27    9.44
  -4   7   1  216.47    8.77
  -1   7   4  205.43   10.51
   7  -1   4  230.69   10.35
   4  -1   7  230.23   14.38
   1  -4   7  217.11   12.55
   1  -7   4  214.32   12.32
  -4  -1  -7  266.30   12.04
  -7  -4  -1  303.34   15.68
  -7  -1  -4  209.56    8.99
   4   1  -7  214.50   12.72
  -1   4   7  227.15    9.50
  -1  -4  -7  229.82   14.37
  -7  -4  -1  237.90   10.52
  -1  -7  -4  214.55   12.77
  -7  -4  -1  248.31   12.04
  -7   4   1  188.28    9.92
  -4  -7  -1  227.43   10.76
  -4  -7  -1  269.98   14.25
  -7  -1  -4  229.04   12.68
  -4  -1  -7  213.52   16.80
  -4  -7  -1  160.13   12.65
  -4  -7  -1  160.49   11.02
  -7  -4  -1  239.95   11.28
  -1   4   7  201.66   11.26
  -7   4   1  247.06    8.98
   4  -1   7  256.26   13.49
  -4   7   1  228.27    8.96
   1   4  -7  224.06    8.93
  -4   1   7  211.28   13.58
  -4   1   7  211.05   14.45
  -1   4   7  202.63   11.46
  -1   7   4  205.99    8.74
   1  -4   7  248.17   11.93
   4  -7   1  216.27   13.37
   4  -1   7  236.11   13.74
   7  -4   1  225.00   12.78
  -1   4   7  187.09    9.23
   7  -1   4  231.66   10.79
  -4   1   7  243.96   11.93
  -7  -4  -1  216.61    9.59
  -7   1   4  229.32   11.50
  -7  -1  -4  249.12   10.70
  -1  -4  -7  203.50   11.73
  -4  -1  -7  231.29    9.05
  -7   4   1  231.57   10.90
  -4  -1  -7  236.90    9.97
  -4  -1  -7  232.93    9.43
  -1  -4  -7  212.33   11.36
  -1  -4  -7  227.40   12.12
   4  -7   1  214.39   11.22
  -7   4   1  204.69   10.36
  -1  -7  -4  213.29   13.60
  -1  -7  -4  191.48   12.51
   1  -4   7  228.27   11.89
  -4  -7  -1  212.11   14.66
  -1  -7  -4  219.24   15.58
   1  -7   4  202.40   11.58
   1  -4   7  213.41   11.69
  -1  -7  -4  217.53   11.43
  -7   1   4  213.82   10.40
  -1  -7  -4  233.17   12.19
  -4   1   7  201.23   12.01
  -7  -4  -1  217.31   11.10
  -7  -4  -1  258.97    9.50
  -7   4   1  213.32   10.54
  -7  -4  -1  272.72   13.62
   4  -7   1  230.83   11.71
  -7   1   4  185.82    8.70
  -7  -4  -1  249.12   10.48
   1  -7   4  215.51   12.94
  -7   1   4  224.49   11.84
  -4   1   7  221.35   15.13
  -4   0  -7  201.55    9.54
  -4   7   0  198.77    7.98
   4   0  -7  213.18    9.41
   4   0  -7  210.45    9.93
   7  -4   0  197.78   11.07
   0   7  -4  213.08    7.69
   0   7  -4  235.32    7.74
   4   0  -7  193.82    8.99
   0   4  -7  215.56    8.40
   7   0  -4  221.79    9.86
   4  -7   0  247.17   14.69
   7   0   4  218.64   11.70
   7   0  -4  202.05   10.96
  -7   4   0  216.18    8.54
   0   4   7  228.79   10.20
   0  -4   7  229.83   12.42
   7   0   4  243.37   11.68
   7   0   4  215.23    9.92
   0  -7   4  207.27   12.25
   0   7  -4  229.54    7.55
   4   0   7  202.14   11.78
   7  -4   0  219.11   10.25
   0  -4   7  206.06   12.18
  -4   7   0  210.94    8.22
   0   7   4  208.93    9.08
   7  -4   0  216.50   12.23
   7   0  -4  205.65   10.85
   4   0   7  205.99   13.01
   0  -7  -4  168.34    9.47
  -4   0  -7  189.22   15.51
  -7  -4   0  304.67   16.14
   4   0  -7  204.91   12.35
  -4  -7   0  307.57   17.65
  -7   0  -4  225.80    8.62
  -7   0  -4  229.96   12.59
  -7  -4   0  242.11   11.56
  -7  -4   0  219.15   10.67
  -7  -4   0  226.73   11.55
  -7   4   0  190.74    9.87
  -4  -7   0  212.54   10.14
   0  -7   4  233.85    9.03
   0   4   7  219.77    9.27
  -4  -7   0  136.79   11.04
   0  -7   4  202.86   11.48
   4  -7   0  212.89   13.07
  -4   0   7  259.10   12.42
   0   7  -4  226.41    7.74
   0   4   7  200.00   10.17
  -4   0   7  201.78   12.64
   4   0   7  234.20   13.00
   0   4  -7  205.62    8.08
  -4   0   7  195.60   13.83
   0  -4   7  225.56   11.77
   0   4   7  192.99   10.09
   0   7   4  207.16    8.41
   4   0   7  222.97   13.29
   7  -4   0  213.44   12.55
   0   7  -4  232.38    7.41
  -4   7   0  221.72    8.56
   7   0   4  219.45   10.45
  -7   0  -4  247.20   10.30
  -4   0  -7  228.45    8.72
  -7   4   0  210.78   10.28
   4  -7   0  202.07   11.03
   0  -7  -4  217.69   13.57
  -7   4   0  203.09    9.99
  -4   0  -7  215.00    8.87
   4   0  -7  231.79    9.23
   0  -4  -7  215.22   11.82
  -4   0  -7  231.37    9.28
  -4   7   0  193.49    9.35
   4   0  -7  262.14   11.20
   0  -4  -7  221.63   11.75
  -4  -7   0  212.44   14.23
   0  -4   7  205.23   10.54
   0  -7  -4  191.77   12.65
   0  -4   7  202.84   11.03
  -7   0   4  203.43   10.50
  -4   0   7  199.11   12.93
  -7  -4   0  237.88   10.41
   4  -7   0  219.90   11.69
   0  -7   4  198.99   12.51
   0  -7   4  197.26    9.94
  -7  -4   0  218.51   10.91
   0  -7  -4  214.07   11.73
  -7  -4   0  243.01    9.78
   0  -7  -4  216.74   11.65
  -7   0   4  218.01   11.66
  -7   4   0  203.38   10.22
  -7   0   4  199.95    9.30
  -4   0   7  193.32   13.85
  -7  -4   0  232.60   13.13
  -4  -7   0  220.76    9.26
   7  -4  -1  220.94   11.58
   4  -1  -7  213.57    9.91
  -4   7  -1  220.92    7.69
   4  -1  -7  220.20   10.72
  -1   7  -4  224.64    7.52
   7   4   1  262.36   10.24
   7  -4  -1  191.04   11.31
  -4   1  -7  215.91    9.19
   4  -1  -7  202.68    9.51
   7  -1  -4  235.60   10.57
   4  -1  -7  213.02   10.40
   7  -1  -4  192.75   10.73
   7  -1  -4  225.00   12.04
   7   1   4  230.81   11.52
  -1   4  -7  225.70    7.87
   1   7   4  199.99    8.92
  -1   7  -4  228.26    7.80
  -1  -4   7  270.16   14.72
   4   1   7  219.24   12.14
   7   1   4  253.38   11.66
   7   4   1  263.28   10.27
   7   1   4  237.90   10.43
   7  -4  -1  213.90    9.78
   1   7   4  187.51    9.71
  -1  -4   7  246.19   13.84
  -7   4  -1  227.98    8.71
   7  -4  -1  228.89   12.74
  -4   7  -1  226.90    8.11
  -4   7  -1  224.80    8.21
   4   7   1  221.10    7.87
  -7   1  -4  225.25    9.25
   4   1   7  208.67   12.34
  -7  -4   1  305.07   15.01
   1  -7  -4  172.34   10.21
   1   4   7  232.08    9.55
   4  -1  -7  208.16   12.62
  -4   1  -7  200.40   15.39
  -7  -4   1  285.26   13.65
  -7   1  -4  225.29   12.39
  -4  -7   1  238.91   10.40
  -1  -7   4  251.97    9.55
  -7   4  -1  212.80   10.51
  -1   4  -7  189.71   13.08
  -7  -4   1  234.52   11.75
  -4  -7   1  262.61   14.97
  -1  -7   4  215.75   11.44
   1   4   7  189.20    8.90
  -4  -1   7  297.52   12.98
  -4  -1   7  231.17   12.76
   1   4   7  209.93   10.31
  -7   4  -1  223.00    7.97
   4  -7  -1  217.87   13.31
  -4   7  -1  217.87    8.26
  -4  -1   7  202.96   13.75
  -1   4  -7  220.55    8.16
  -1  -4   7  237.77   13.30
   1   7   4  225.03    8.48
   1   4   7  197.85   10.05
   4   1   7  228.19   13.18
   4   1   7  224.78   13.31
   7   1   4  227.09   10.48
  -1   7  -4  235.85    7.63
  -1   7  -4  225.10    7.74
   4  -1  -7  233.49   10.16
   1  -4  -7  218.15   11.69
   1  -7  -4  221.49   13.68
  -4   1  -7  232.28    8.97
  -7  -1   4  220.61   10.88
   1  -7  -4  197.37   12.92
  -7   4  -1  216.79    9.99
  -4   7  -1  212.21    9.52
   1  -4  -7  229.68   12.88
   4  -1  -7  265.09   12.36
  -7   1  -4  244.57    8.82
  -7   4  -1  222.69   10.32
   1  -4  -7  189.99   11.89
   1  -7  -4  245.37   16.96
  -1  -7   4  238.85   13.16
   4  -7  -1  208.32   11.44
  -7   1  -4  216.03    8.30
  -7  -1   4  205.26   10.00
   7  -4  -1  230.58   10.60
  -7  -1   4  225.33   11.45
   4  -7  -1  237.46   12.68
  -1  -7   4  218.25   12.41
   1  -7  -4  231.36   12.40
  -1  -7   4  216.52   10.21
  -7   4  -1  220.28   10.70
  -7  -4   1  224.98   11.08
  -1  -4   7  232.71   14.06
  -7  -1   4  235.33   12.12
  -7  -4   1  240.08   10.73
  -4  -1   7  214.23   14.42
  -4  -1   7  205.36   13.93
  -7  -4   1  247.15   13.05
   1  -7  -4  220.34   12.00
  -1  -4   7  220.18   11.37
   7  -4  -2  218.68   11.27
   4  -2  -7  188.76   10.73
  -4   2  -7  207.73    8.79
  -2   7  -4  227.43    7.79
  -2   7  -4  230.01    7.34
  -2   4  -7  226.60    8.72
   4  -2  -7  172.54    9.35
  -4   7  -2  212.33    7.34
   7  -2  -4  213.83   10.22
  -2   4  -7  222.89    8.06
   2   7   4  199.25    9.89
   7   2   4  242.05   11.22
   4   7   2  174.41    8.35
  -7   2  -4  239.60    9.47
  -4   7  -2  211.22    7.70
  -2  -4   7  212.82   12.72
   7   4   2  223.29    9.75
   7  -2  -4  199.14   11.31
   4   7   2  200.45    7.92
  -7   2  -4  219.65    8.15
  -2   4  -7  165.37   13.50
  -4   2  -7  179.54   14.14
  -2  -7   4  240.23    9.63
  -7   2  -4  218.88   12.21
  -7   4  -2  217.91   10.86
  -7  -4   2  236.87   12.02
  -2  -7   4  221.49   11.28
  -7  -2   4  258.80   10.95
  -7   2  -4  213.20    7.06
  -2   7  -4  216.93    7.61
  -7   4  -2  219.63    7.72
  -4  -2   7  199.80   13.18
  -2  -4   7  238.99   14.02
  -2   4  -7  219.18    7.99
   2   4   7  194.10    8.61
   2   4   7  186.73   10.29
   2  -7  -4  191.57   12.25
   2   4   7  215.80   10.79
  -4  -2   7  212.76   11.68
   2  -4  -7  179.12   12.14
   4  -2  -7  241.42   12.66
   2  -7  -4  188.39   12.82
  -4   7  -2  218.35    9.41
   2  -4  -7  214.21   12.70
   2  -4  -7  205.52   11.42
  -4  -7   2  295.36   13.63
  -7  -2   4  217.64   10.41
   2  -7  -4  224.75   16.52
  -2  -7   4  219.60   12.06
   4  -2  -7  212.59   10.62
  -7   4  -2  216.60   10.22
  -2  -4   7  220.00    8.43
  -4  -7   2  200.35    9.73
   2  -7  -4  229.18   12.75
  -7   2  -4  213.91    8.39
  -2  -7   4  209.31   10.23
  -7  -4   2  223.00   11.06
  -2  -4   7  220.54   11.69
   7  -4  -2  223.27   10.96
   7  -4  -3  204.20   10.64
   7  -4  -3  204.99   12.80
   7  -3  -4  183.22   11.82
  -3   7  -4  210.45    7.35
   7  -4  -3  183.25   11.77
   3  -4  -7  175.96   10.69
  -4   7  -3  215.64    7.21
   7  -3  -4  178.52   11.37
   4  -3  -7  170.16    9.96
   4  -3  -7  198.73   11.85
   4  -3  -7  193.01   11.34
  -3   4  -7  208.55    8.58
   3  -4  -7  182.83   11.40
   7  -3  -4  205.10   10.28
  -4   3  -7  201.39    8.51
  -3   4  -7  203.66    8.12
   4   7   3  177.77    8.80
  -4   7  -3  206.54    7.88
  -3   7  -4  201.97    7.85
   3   4   7  190.54   11.58
   4   3   7  206.01   11.84
   7   3   4  202.89    9.77
   7   3   4  213.79   10.48
   3   7   4  165.63    8.19
   4   7   3  177.70    7.99
   3   4   7  206.22    9.85
   7   4   3  218.95   10.01
  -7   3  -4  216.74    8.73
  -7   3  -4  210.25    7.94
   4   3   7  214.88    8.53
  -3   4  -7  158.22   12.29
  -4   3  -7  187.91   13.62
  -3  -7   4  236.00    9.85
  -7  -4   3  237.35   10.78
  -7   3  -4  203.32   11.59
  -7   4  -3  197.82   10.75
  -4  -7   3  234.98   12.02
   3   7   4  192.75    9.10
  -4   3  -7  196.49    7.95
  -3   4  -7  202.64    8.15
   3   4   7  191.41   11.91
  -3  -4   7  192.04   12.23
  -4  -3   7  190.10   10.59
  -4   7  -3  212.16    7.90
   3  -7  -4  190.20   12.79
  -4   3  -7  203.03    7.64
  -4   7  -3  200.61    7.58
  -3   4  -7  205.78    7.66
  -7   3  -4  201.89    7.19
   3   4   7  174.16    7.91
   7   4   3  174.84    8.43
   4  -7  -3  188.95   13.01
  -7  -3   4  203.17    9.85
   3  -7  -4  169.43   12.62
   3  -4  -7  200.55   12.38
   4  -3  -7  214.25   12.76
  -7   4  -3  192.27    9.74
   4  -7  -3  195.70   13.37
  -3  -4   7  225.39   10.52
  -4  -7   3  319.15   17.13
   4  -3  -7  201.41   10.97
  -7  -3   4  228.66   11.00
  -3  -4   7  228.62    9.09
  -4  -7   3  207.16   10.39
   3  -7  -4  218.12   13.13
  -4  -3   7  204.80   14.47
  -3  -7   4  202.04   10.40
  -4  -7   3  209.16   10.06
  -3  -4   7  190.93   14.30
   4  -7  -3  211.51   12.18
   3  -7  -4  195.42   11.98
  -3  -4   7  195.80    8.53
  -7  -3   4  235.35   11.53
  -7  -4   3  204.06   11.04
  -7  -3   4  205.97   11.74
  -7  -4   3  244.23   12.55
  -7   3  -4  193.32    8.29
  -3  -4   7  211.50   12.88
  -7  -3   4  214.00   11.45
  -7  -4   3  201.41   11.39
  -7  -4   3  219.74   11.46
  -3  -4   7  217.91   12.44
  -4  -3   7  192.03    8.00
   4  -4  -7  178.05   11.78
   7  -4  -4  163.61    9.73
   7  -4  -4  159.51   11.39
   4  -4  -7  164.24   10.78
  -4   4  -7  194.02    8.55
   7  -4  -4  170.79   12.03
  -7   4  -4  200.46    8.31
  -4   7  -4  194.54    7.77
   7   4   4  183.81    9.31
   7   4   4  201.41   10.08
   4   7   4  159.74    8.39
   4   4   7  183.26    9.54
   4   4   7  190.13   11.43
  -4  -7   4  226.78   10.05
  -7   4  -4  191.47    7.70
  -7  -4   4  197.42    9.60
  -4  -7   4  202.76   10.83
   4   4   7  199.75    8.82
  -4   4  -7  191.11    7.96
  -4   7  -4  191.04    7.29
  -4   7  -4  196.71    7.60
   4  -7  -4  178.95   13.08
   7   4   4  161.47    8.14
  -7   4  -4  186.95    7.22
  -4   4  -7  189.20    7.28
   4   4   7  169.71   12.11
   7   4   4  171.76    8.84
   4   4   7  197.00   13.50
  -4  -7   4  253.10   14.72
   4  -4  -7  185.41   12.79
   4  -7  -4  166.53   12.81
  -4  -7   4  199.38    9.92
   4  -7  -4  189.47   11.93
  -4  -4   7  188.47   13.98
  -7  -4   4  195.80   11.76
  -7  -4   4  196.71   11.18
  -7  -4   4  219.48   11.87
  -4  -7   4  183.91   10.44
  -4  -4   7  191.99   12.15
  -7  -4   4  172.31   10.69
  -7  -4   4  189.04   11.52
  -7   4  -4  186.51    8.48
   5   7  -5  180.42    7.82
   7   5  -5  191.44   12.31
  -5   7   5  164.74    9.61
   5   7  -5  177.88    8.29
   7   5  -5  183.56   10.78
   5   5  -7  191.04    8.83
   5   5  -7  203.21   11.22
   5   5  -7  195.72   10.38
   5  -7   5  139.87   15.44
  -5   7   5  149.26   10.33
  -7   5   5  167.51    9.99
  -5   5   7  156.43   13.18
   5  -7   5  145.85   13.68
   5  -5   7  153.94   14.49
   7  -5   5  185.04   14.85
  -5  -5  -7  135.15   10.31
  -5   7   5  150.78    8.36
  -5  -5  -7  156.70   13.06
  -7  -5  -5  162.99   12.46
  -7  -5  -5  169.75   11.99
  -5  -7  -5  124.42   11.94
  -5  -7  -5  104.47   11.20
  -5  -5  -7  117.12   10.86
  -7  -5  -5  140.25   11.91
  -5   5   7  150.94   11.47
   5   5  -7  188.07    9.80
  -7   5   5  171.51    9.58
  -5   7   5  149.41    8.75
  -5   5   7  145.62    9.44
   5  -7   5  160.72   11.47
  -5  -5  -7  171.00   12.77
  -7   5   5  150.17   10.91
   5  -5   7  170.52   11.28
   5  -7   5  169.34   12.89
   4   7  -5  179.59    7.89
   5   4  -7  202.46   10.70
   5   4  -7  187.30    8.89
   5   7  -4  183.26    7.61
   7   5  -4  175.23   11.81
   7   4  -5  177.84   11.75
   7   5  -4  188.24    8.40
  -4   7   5  162.82    9.43
   4   5  -7  212.94   10.81
   4   7  -5  184.46    7.81
   7   4  -5  191.54   10.66
   5   4  -7  188.39    9.67
   7   5  -4  196.73   11.01
   4   5  -7  185.38    8.52
   4  -7   5  160.18   16.01
   5  -4   7  168.14   14.93
  -5   7   4  172.34    9.03
   7  -5   4  192.02   13.92
   7  -4   5  194.83   14.02
  -4   5   7  162.67   13.66
  -7   5   4  159.34    9.01
  -7   4   5  171.35    9.53
  -5   7   4  154.48    9.45
  -5   4   7  166.67   12.29
   4  -7   5  171.89   13.78
  -4   7   5  164.28   10.57
   4  -5   7  169.44   14.13
   5  -7   4  171.19   14.50
   5  -4   7  166.36   15.51
  -7  -4  -5  176.94   12.26
   5   4  -7  159.94   11.63
  -5   7   4  149.81    8.16
  -4   7   5  164.25    8.66
  -4   5   7  174.20    8.75
  -5  -4  -7  161.00    9.86
  -7  -5  -4  170.59   11.89
  -4  -5  -7  174.95   13.76
  -5  -4  -7  175.32   14.04
  -4  -7  -5  138.07   11.93
  -5  -7  -4  152.43   12.26
  -7  -4  -5  181.74   12.31
  -7  -5  -4  171.66   11.31
   7   4  -5  158.73    9.35
  -5  -7  -4  206.19   13.33
  -4  -5  -7  147.37   10.47
  -4  -7  -5  195.02   14.36
  -4  -7  -5   94.70   10.57
  -5  -7  -4  110.95   11.47
  -4  -5  -7  135.29   11.42
  -5  -4  -7  137.06   10.89
  -7  -5  -4  164.77   12.76
  -4   5   7  145.51   11.23
   5   4  -7  170.19    9.06
   4   5  -7  188.38    9.40
   7  -4   5  191.59   10.10
  -5   4   7  154.57   11.83
  -7   5   4  178.84    9.25
  -5   7   4  150.29    8.34
  -7   4   5  185.78    9.46
  -4   7   5  149.93    8.35
   4   7  -5  202.88    8.42
  -4   5   7  147.95    9.21
   5  -4   7  188.68   13.43
   7  -4   5  195.62   11.07
  -5  -7  -4  197.72   16.39
   5  -7   4  166.85   11.25
  -4  -7  -5  193.04   16.58
  -7  -4  -5  183.49   11.83
   5  -4   7  168.25   10.51
  -5  -4  -7  177.19   12.01
  -4  -7  -5  175.72   13.48
  -7   5   4  148.32   10.19
  -7   4   5  162.97   11.17
  -4  -5  -7  169.69   12.09
  -4  -5  -7  170.20   12.56
  -5  -4  -7  174.86   11.28
   4  -5   7  161.90   10.81
   4  -7   5  166.16   11.22
  -7   5   4  167.41    8.32
  -7  -5  -4  140.03    9.94
  -7   4   5  162.26   10.61
   4  -7   5  169.02   12.45
  -5   4   7  155.52   11.42
   3   5  -7  199.96    8.76
   7   3  -5  216.63   11.17
   7   3  -5  217.69   13.14
   5   3  -7  230.28   11.15
   3   7  -5  212.15    8.40
   5   7  -3  223.50    8.24
   5   7  -3  237.88    8.84
   5   3  -7  225.26    9.85
   3  -5   7  201.18   16.08
   3   5  -7  216.01    9.07
   3  -7   5  197.89   17.53
   5  -3   7  203.71   15.24
   5  -7   3  203.97   16.10
   7   5  -3  242.22   12.07
   7  -5   3  178.62   13.49
   5   3  -7  224.18   10.63
   7   3  -5  235.43   10.40
   7  -3   5  221.34   14.14
  -5   7   3  209.24    8.61
   5  -3   7  195.42   12.79
   7  -3   5  233.40   11.47
   7  -5   3  228.35   13.90
  -3   7   5  202.57   10.24
  -7   5   3  199.90    9.46
  -7   3   5  201.85    9.81
   3  -7   5  199.93   13.71
  -5   7   3  203.55    9.89
   3  -5   7  205.72   14.13
  -3   7   5  196.01   11.52
  -3   5   7  221.70   14.19
   5  -7   3  235.07   16.83
   5  -3   7  215.93   16.13
   7  -5   3  214.82   13.44
  -3  -7  -5  216.09   14.00
  -7  -3  -5  251.96   13.75
  -3   5   7  222.34    9.86
   7   3  -5  206.93   10.53
  -3   7   5  193.90    9.50
  -3  -7  -5  174.74   13.43
  -5  -7  -3  167.02   12.32
  -3  -5  -7  181.72   11.80
  -5  -3  -7  194.46   15.28
  -7  -3  -5  221.98   13.57
  -3  -5  -7  227.17   15.55
  -7  -5  -3  234.00   12.48
   5   3  -7  196.45   12.48
  -5  -7  -3  244.28   13.07
  -3  -5  -7  140.19   11.51
  -5  -7  -3  154.22   13.37
  -5  -3  -7  202.92   12.46
  -7  -5  -3  205.24   13.63
  -5   3   7  212.45   13.73
   5   3  -7  216.10   10.17
  -3   5   7  181.40   12.46
  -7   5   3  221.58    9.66
   5  -3   7  241.82   12.93
   3   5  -7  223.51    9.75
  -5   3   7  184.36   12.72
  -7   3   5  224.27   10.05
  -3   7   5  186.12    9.15
  -5   7   3  201.68    9.38
   3   7  -5  233.05    8.58
   7  -5   3  215.63   13.45
  -3   5   7  174.49    9.68
   5  -3   7  243.83   14.38
  -5   3   7  213.31   11.22
   7  -3   5  235.67   11.97
  -3  -7  -5  239.22   17.60
  -5  -3  -7  214.52   11.40
  -7   5   3  208.26   11.32
  -7   3   5  193.80   11.91
   5  -7   3  223.87   11.51
  -3  -5  -7  219.61   13.36
  -3  -7  -5  193.20   13.40
  -3  -5  -7  215.68   13.35
  -7  -3  -5  211.78   11.42
  -3  -5  -7  193.87   12.94
  -5  -3  -7  200.43   10.06
  -5  -3  -7  217.04   11.73
   3  -5   7  216.34   12.24
   5  -3   7  223.13   11.35
   3  -7   5  216.01   12.44
  -5  -7  -3  244.84   17.06
   5  -7   3  223.94   14.46
  -7  -5  -3  185.44   11.59
  -7   3   5  206.43   12.03
  -5   3   7  200.04   13.28
   3  -7   5  205.91   13.22
   2   7  -5  201.85    7.86
   7   2  -5  211.99   12.30
   5   2  -7  216.01   10.76
   7   5  -2  215.27    7.99
  -5   7   2  183.74    8.40
   5   7  -2  225.42    8.52
   7   2  -5  204.35   10.73
   5   2  -7  203.89    9.24
   5   7  -2  211.51    7.99
   2  -5   7  192.32   14.07
   2  -7   5  174.50   14.53
   2   5  -7  209.11    8.63
   5  -7   2  214.71   15.68
   5   2  -7  205.52   10.01
   7   2  -5  209.46    9.89
   7  -2   5  164.85   12.28
   7  -5   2  184.02   12.89
   2   7  -5  195.45    7.66
  -2   7   5  178.14    9.47
   5  -2   7  193.37   12.20
   7  -2   5  209.72   10.69
  -5   7   2  187.41    7.79
   7  -5   2  197.12   12.21
  -7   5   2  183.73    8.69
  -7   2   5  188.31    8.79
   2  -7   5  195.89   13.16
   2  -5   7  205.31   13.00
  -2   7   5  188.23   11.10
   7  -2   5  199.16   12.57
  -2   5   7  208.30   12.14
   5  -2   7  200.99   14.49
  -5  -2  -7  220.92   12.06
  -2  -7  -5  143.46   12.09
   2  -7   5  185.39   11.74
  -7  -5  -2  198.30   10.28
  -2  -5  -7  204.85   15.14
  -7  -5  -2  199.57   11.30
  -7  -5  -2  200.14   12.08
  -5  -7  -2  206.59   11.20
  -2  -5  -7  169.86   10.97
  -5  -7  -2  157.65   11.64
  -5   7   2  183.03    8.64
   7  -5   2  195.35   12.80
  -5   2   7  186.29   12.91
  -2   5   7  163.74   12.04
  -7   2   5  221.81    9.66
  -7   5   2  212.17    9.13
   2   5  -7  206.80    8.90
  -2   5   7  143.47   10.77
  -2   7   5  171.12    8.39
   5  -2   7  219.06   13.33
   2   7  -5  224.59    8.18
  -2   5   7  166.92    9.07
  -5   2   7  203.30   10.91
   7  -2   5  214.06   11.18
   5  -2   7  240.40   12.77
  -5  -2  -7  197.87   10.60
  -5  -2  -7  193.01    9.20
  -2  -5  -7  166.37   11.80
  -5  -2  -7  205.43    9.86
  -7   5   2  185.42   10.24
  -2  -7  -5  175.17   12.77
  -7   2   5  192.36   11.55
  -2  -7  -5  173.92   12.25
  -7  -2  -5  200.72   10.27
   2  -5   7  184.78   11.38
   2  -7   5  186.72   11.55
  -5  -7  -2  207.22   15.10
   5  -7   2  194.40   10.74
  -2  -7  -5  215.97   16.50
   2  -7   5  191.42   12.95
   2  -7   5  187.92   12.44
   2  -5   7  184.76   12.11
  -7   2   5  189.36   11.68
  -7  -5  -2  186.14   11.91
   5   1  -7  230.48    9.71
   1   7  -5  213.14    8.05
   7   1  -5  218.48   12.39
   1   5  -7  210.30    8.32
  -5   7   1  202.37    8.49
   7   1  -5  208.66   10.99
   5   1  -7  207.02    9.85
   5   1  -7  216.25   10.90
   7   5  -1  223.32   11.75
   1  -7   5  231.94   15.14
   1   5  -7  228.82    8.83
   5   1  -7  226.07   10.56
   7   1  -5  228.92   10.33
   5  -1   7  200.85   13.11
   7  -1   5  207.55   12.76
   7  -5   1  205.10   13.01
   5   7  -1  238.08    8.74
   7  -1   5  226.41   12.73
  -1   7   5  200.30    9.75
  -5   7   1  216.89    8.24
   1  -5   7  243.47   12.58
   7  -1   5  229.44   11.11
   7   1  -5  205.66   10.51
   7  -5   1  220.85   11.85
  -7   5   1  213.44    9.02
   1  -5   7  209.40   12.88
   5   1  -7  214.80    9.13
  -5   7   1  207.77    8.93
   7  -5   1  193.41   12.52
  -1   7   5  188.91   11.34
   5  -1   7  215.20   14.04
  -7  -5  -1  246.73   15.55
  -5  -7  -1  160.18   11.45
  -5  -1  -7  270.89   12.58
   5   1  -7  206.87   12.18
  -1  -5  -7  239.65   15.01
  -1   5   7  211.88    9.60
  -7  -5  -1  242.10   11.49
  -7  -1  -5  199.13   12.68
  -5  -1  -7  206.10   15.94
  -1   7   5  196.10    9.52
  -5  -7  -1  260.17   13.84
  -7  -5  -1  206.62   11.63
   1  -7   5  209.56   11.72
  -5   1   7  209.00   13.05
  -1   5   7  171.49   10.70
  -7   5   1  222.11    9.00
  -5   7   1  214.36    9.06
   7  -5   1  194.77   12.78
  -5   1   7  200.58   13.90
   1   5  -7  217.89    8.65
   5  -1   7  242.83   13.77
   5  -7   1  226.59   14.15
  -5   1   7  246.63   12.08
   1   7  -5  234.12    8.11
   7  -1   5  232.65   11.49
  -5  -1  -7  228.17   10.15
  -5  -1  -7  214.65    9.29
  -7  -1  -5  230.94   10.36
  -1  -5  -7  168.85   11.81
   5  -7   1  208.53   11.30
  -1  -7  -5  198.34   13.27
  -7   5   1  209.28   10.56
  -7  -1  -5  235.66    9.79
  -1  -5  -7  206.32   12.51
  -7   1   5  211.16   11.75
  -1  -5  -7  208.67   12.23
  -5  -1  -7  227.85    9.63
   5   1  -7  231.02   10.79
  -7   5   1  188.98   10.50
  -5   7   1  190.01   10.04
  -5  -7  -1  202.55   14.59
   1  -7   5  224.13   12.60
  -1  -7  -5  240.85   17.17
   1  -7   5  199.58   12.86
   1  -5   7  210.38   12.13
   1  -7   5  213.09   13.17
  -7   1   5  188.23   10.26
  -5   1   7  172.55   10.97
  -5  -7  -1  216.65    9.84
   1  -5   7  214.09   11.09
  -7  -5  -1  204.73   10.87
  -1  -7  -5  192.88   11.23
   1  -7   5  241.26   13.09
  -7  -5  -1  254.90    9.98
  -7   1   5  164.62    8.59
  -7  -5  -1  237.51   10.52
  -7   1   5  211.11   12.14
  -5   1   7  215.07   14.24
   5  -7   1  214.02   11.74
  -5  -7  -1  153.75   12.61
  -7  -5  -1  226.70   13.64
   0   7  -5  202.54    7.69
   5   0  -7  206.58   10.92
   0   5  -7  198.32    7.81
   7   0  -5  184.79   10.63
   5   0  -7  189.75    9.57
   7   0  -5  197.80   11.99
   5   0  -7  160.67    8.55
   7   0  -5  196.21    9.87
   0   5  -7  210.69    8.42
   7   0   5  191.44   11.65
   7   0   5  218.69   10.74
   0   7  -5  209.30    7.33
   0  -5   7  230.26   12.87
   0   7   5  187.41    9.33
   7  -5   0  198.27   12.70
   5   0   7  203.15   11.87
  -7   5   0  193.48    7.38
   0   5   7  203.63   10.03
   0  -5   7  215.11   13.13
  -7   5   0  199.87    8.56
   7   0  -5  191.68   10.29
  -7  -5   0  235.20   14.54
   0  -5  -7  234.51   13.68
   0   5   7  211.41    9.45
  -7   0  -5  200.54    8.62
   5   0  -7  196.40   11.91
  -5   0  -7  172.29   14.84
   0   7   5  185.49    9.22
  -7   0  -5  192.84   12.50
  -5  -7   0  209.51   10.33
  -7  -5   0  206.49    9.80
  -5  -7   0  269.84   16.29
  -7  -5   0  238.92   12.55
  -7  -5   0  185.38   10.89
  -5  -7   0  139.83   11.46
   0  -7   5  191.76   10.70
   0   5   7  165.73    9.51
   5  -7   0  201.55   13.42
   0   7  -5  222.34    7.64
   0   5   7  183.36    9.91
  -5   0   7  170.39   12.89
   0   5  -7  207.96    8.22
   5   0   7  220.03   12.31
   0   7   5  181.36    8.33
   5   0   7  225.84   13.20
   7   0   5  211.87   10.91
  -5   0   7  243.27   12.26
   0   7  -5  219.77    7.79
  -7   0  -5  215.20    9.74
   0  -5  -7  157.74   11.77
  -7   5   0  190.18    9.83
   0  -7  -5  195.15   12.91
  -7   0  -5  212.40    8.81
   0  -7  -5  179.68   12.78
  -5   0  -7  217.06    9.21
  -7   5   0  195.39   10.29
   0  -5  -7  193.45   12.23
  -5   7   0  173.82    9.42
   5   0  -7  236.75   11.74
  -7   0   5  193.03   11.16
  -5  -7   0  194.57   14.06
   0  -5   7  191.54   10.98
   0  -7   5  205.90   12.48
   0  -7  -5  198.94   15.71
  -5   0  -7  204.95    8.86
   0  -7  -5  194.02   11.56
   0  -5  -7  217.41   12.14
  -7   0   5  193.24   10.92
  -5   0   7  186.12   12.27
   0  -5   7  177.74    9.46
  -7  -5   0  281.12   14.29
  -7  -5   0  199.79   10.61
  -7   0   5  191.88   11.64
  -7   0   5  168.27    9.21
  -5   0   7  190.64   13.40
  -5  -7   0  202.11    9.51
  -7  -5   0  216.29   13.88
   0  -7   5  208.19   11.57
  -5  -7   0  144.72   12.92
  -5  -7   0  213.99   10.79
   0  -7   5  194.57   12.57
   0  -5   7  193.28   11.27
   5  -1  -7  206.78    9.92
   7  -1  -5  204.86   12.48
  -1   7  -5  220.79    7.51
   7  -1  -5  173.85   10.72
   5  -1  -7  189.43    9.97
  -1   5  -7  210.07    7.80
   7  -1  -5  201.74   10.52
   7  -5  -1  204.45   12.01
   5   1   7  217.46   12.86
  -1   5  -7  233.24    8.00
   1   5   7  222.25   10.17
   7   1   5  229.96   12.06
   1   7   5  200.81    9.50
  -1  -5   7  230.64   12.87
   7  -5  -1  209.06   13.12
   7   1   5  226.43   11.08
   5   1   7  217.14   12.19
   1   7   5  194.98   10.40
  -5   7  -1  216.49    8.50
  -5   7  -1  211.89    8.12
  -7   1  -5  213.64    8.50
   1   7   5  197.03    9.51
  -5   1  -7  189.02   14.75
  -5  -7   1  238.33   10.91
  -7  -5   1  301.10   15.57
  -7   1  -5  203.44   12.73
   1   5   7  209.45    9.54
  -5  -7   1  275.09   15.87
  -1  -7   5  204.45   10.69
  -5  -7   1  151.59   11.13
   5  -1  -7  209.72   12.39
  -7  -5   1  227.20   13.31
  -1   5  -7  222.16    8.72
  -7   1  -5  204.56    7.35
  -1   7  -5  219.95    7.76
  -5  -1   7  205.55   12.00
   5   1   7  243.72   13.03
   1   5   7  185.52    9.62
  -5   7  -1  201.96    8.26
   5  -7  -1  196.78   13.31
   7   1   5  220.00   10.46
  -5  -1   7  198.84   13.44
  -1   7  -5  223.66    7.78
   7  -5  -1  196.59   12.88
  -1   5  -7  223.47    8.29
   1   5   7  176.51    9.41
  -7   5  -1  212.69    8.26
   1   7   5  196.62    8.48
   5   1   7  242.39   13.68
   7   1   5  222.54   11.12
   1  -5  -7  263.55   17.73
   1  -7  -5  188.63   13.19
  -7   5  -1  209.22   10.20
   1  -5  -7  166.24   12.14
   1  -7  -5  188.19   12.86
  -7   1  -5  229.77    8.93
   1  -5  -7  227.78   13.83
  -7   5  -1  207.51   10.16
  -5   7  -1  211.34    9.93
  -1  -7   5  205.80   12.26
   5  -1  -7  237.11   12.70
   1  -5  -7  217.01   12.76
  -1  -5   7  216.63   11.19
  -7   1  -5  198.87    7.73
  -5  -7   1  243.98   13.11
  -7  -1   5  212.38   11.93
  -7  -5   1  203.01   11.28
   1  -7  -5  208.08   12.22
   5  -7  -1  234.57   13.13
  -5  -7   1  234.77   11.12
  -7  -1   5  196.35    9.08
   7  -5  -1  209.88   10.75
  -1  -7   5  215.44   11.63
   5  -7  -1  195.92   11.40
  -7  -5   1  215.10   11.02
  -1  -5   7  229.45   14.76
  -7  -1   5  203.88   12.07
  -7  -5   1  255.40   11.62
  -5  -1   7  192.82   13.26
  -7  -5   1  234.61   11.15
  -7  -5   1  215.62   13.42
  -5  -1   7  206.79   13.75
  -1  -7   5  210.83   13.63
  -5  -1   7  198.06   11.31
  -5  -7   1  217.51   10.24
  -2   7  -5  202.89    7.62
  -2   7  -5  196.41    6.88
   7  -2  -5  169.25   11.04
   7  -5  -2  172.47   11.68
   5  -2  -7  161.08    9.61
   7  -2  -5  182.85   10.50
   5  -2  -7  180.41   11.32
  -2   5  -7  206.18    8.32
   7  -2  -5  190.26   12.17
   7  -2  -5  185.08    9.85
   7  -5  -2  181.84   11.15
  -2   5  -7  207.22    7.83
   5   2   7  205.70   11.98
  -5   7  -2  195.99    7.82
   2   7   5  163.08    8.60
   5   7   2  176.48    7.58
   5   2   7  195.52   11.59
   7   2   5  218.54   11.44
   2   5   7  194.27    9.57
   7   2   5  195.71   10.38
   7  -5  -2  186.53   12.45
  -2   7  -5  200.32    7.63
  -5   7  -2  184.38    7.64
   7   5   2  189.43    9.00
   7  -2  -5  186.56   10.89
  -5   2  -7  194.98    8.68
   5  -7  -2  199.16   13.71
   5   7   2  144.25    7.95
  -7   2  -5  184.66    7.75
  -7  -5   2  219.78   12.09
  -2  -7   5  229.55    9.32
  -5  -7   2  211.30   10.11
  -5   2  -7  174.36   13.88
  -7   2  -5  195.36   12.39
  -5  -7   2  217.43   12.75
   2   7   5  187.55    9.18
  -2   5  -7  189.20    7.90
  -7   2  -5  185.94    6.98
  -2   7  -5  197.37    7.34
  -7   5  -2  193.85    7.67
  -5   7  -2  186.06    7.73
  -2   7  -5  204.84    7.56
   5   2   7  203.39   12.19
   7   2   5  194.10    9.81
  -5  -2   7  173.82   12.36
  -2   5  -7  195.93    7.50
   2   5   7  170.09    9.48
   7  -5  -2  175.03   12.31
   5  -7  -2  177.33   12.88
   2   5   7  164.02    8.19
  -5   2  -7  176.90    7.85
  -7   5  -2  194.85    9.81
  -7   2  -5  209.98    8.63
  -7  -2   5  181.90   10.16
   2  -7  -5  171.28   12.74
  -5   7  -2  208.51    9.73
  -7   5  -2  191.29    9.54
   2  -5  -7  182.66   12.74
   2  -5  -7  202.23   12.35
  -5   2  -7  200.91    8.66
  -2  -5   7  201.62   10.51
  -5  -7   2  184.75   10.15
  -5  -2   7  199.14   12.48
   2  -7  -5  206.29   12.56
  -7  -5   2  191.72   10.43
  -5  -7   2  182.97   10.03
  -7  -2   5  181.77   11.42
  -2  -5   7  209.96    8.73
  -5  -7   2  206.53   10.35
  -7   2  -5  183.96    7.55
  -2  -5   7  188.10   14.49
  -7  -2   5  204.30    9.77
  -7  -5   2  244.69   12.19
  -5  -2   7  183.20    7.67
  -2  -7   5  219.30   14.90
  -7  -5   2  196.28   11.27
  -7  -5   2  237.44   12.23
  -2  -7   5  191.31   10.93
  -7  -2   5  186.45   11.02
  -7  -5   2  192.73   10.62
   3  -5  -7  190.24   12.41
  -3   7  -5  221.34    7.85
   7  -3  -5  188.44   10.11
   3  -5  -7  176.29   11.40
   7  -5  -3  190.19   12.71
   7  -3  -5  171.59   11.76
   5  -3  -7  166.28   10.58
   5  -3  -7  188.22   11.51
   7  -3  -5  200.76   12.91
  -3   5  -7  213.47    8.57
   5  -3  -7  188.04   12.21
  -3   5  -7  213.80    8.35
   3   7   5  169.85    8.70
  -5   7  -3  217.46    8.37
   5   3   7  209.09   12.01
   7   3   5  230.80   11.53
   7  -5  -3  203.48   13.11
   3   7   5  173.48    9.05
   3   5   7  194.98    9.75
   5   7   3  155.15    8.27
   7  -3  -5  182.18   11.45
   7   5   3  170.42    8.51
   5  -7  -3  193.96   13.55
  -5   3  -7  218.01    9.29
   5  -3  -7  194.60   12.66
   3   7   5  196.54    9.48
   3   5   7  228.07    9.94
  -7  -5   3  237.64   11.65
  -7   3  -5  205.53    8.11
  -3  -7   5  244.31   10.09
  -5  -7   3  240.88   10.75
   7  -3  -5  203.43   10.57
  -5   3  -7  169.53   12.98
  -7   3  -5  198.34   12.14
  -5  -7   3  232.82   12.25
  -3  -7   5  213.40   10.61
  -3   5  -7  213.81    8.46
  -7   3  -5  208.00    7.66
   3   5   7  197.29   10.86
  -3   7  -5  212.27    7.71
  -5   7  -3  206.32    8.04
   7  -5  -3  183.51   12.93
   7   3   5  193.19    9.78
  -7   5  -3  213.20    7.92
  -5   7  -3  191.59    7.61
  -3   5  -7  210.49    7.77
   3   5   7  177.04   10.50
   5   3   7  214.40   13.06
   7   3   5  205.35   10.57
   7   5   3  163.79    8.06
  -5  -3   7  192.17   12.69
   3  -7  -5  181.62   13.46
   3  -5  -7  190.96   13.15
   5  -3  -7  199.84   12.62
   3  -5  -7  187.93   12.02
   3  -7  -5  190.91   13.62
  -3  -5   7  221.64   11.18
  -3  -7   5  245.88   12.81
  -5   3  -7  217.45    9.17
   7  -5  -3  204.48   11.65
  -7  -5   3  251.46   12.26
   5  -7  -3  203.95   12.39
  -3  -5   7  234.65    9.86
  -5  -7   3  224.47   10.89
  -5  -3   7  200.10   14.44
  -3  -7   5  202.52   11.40
  -7  -3   5  199.63   12.25
  -3  -5   7  194.40   14.35
   3  -7  -5  220.06   13.27
  -5  -7   3  201.54   10.80
  -7  -3   5  222.26   10.68
  -7  -5   3  201.38   10.93
  -7  -5   3  183.02   11.96
  -7  -3   5  196.16   11.74
  -5  -3   7  193.06    8.49
  -7  -5   3  268.13   14.42
  -5  -3   7  210.63   13.15
  -3  -7   5  214.72   14.62
  -7  -5   3  206.99   11.69
   4  -5  -7  144.74   10.90
   4  -5  -7  161.20   12.07
   7  -4  -5  171.59   12.66
   7  -5  -4  164.26   12.55
   7  -5  -4  150.22   11.79
   7  -4  -5  138.29   11.32
   5  -4  -7  141.25   10.50
  -4   5  -7  186.77    8.24
   5  -4  -7  158.86   11.93
  -7   5  -4  179.77    8.01
  -4   7  -5  175.59    7.71
  -5   7  -4  175.78    7.70
   7   4   5  173.71    9.86
   4   5   7  155.31   10.61
   7   5   4  150.00    8.49
   7  -5  -4  167.40   12.13
   4   7   5  144.15    8.15
   5   4   7  170.90   11.03
   5   7   4  129.26    7.63
   4   5   7  165.03    9.10
   5  -7  -4  150.18   11.69
  -5   4  -7  174.55    8.26
   4   5   7  187.44    8.99
  -4  -7   5  194.68    9.49
   5   4   7  181.80    8.17
  -7   4  -5  170.68    7.39
  -5   4  -7  136.74   11.17
  -7   4  -5  144.51   10.34
   7  -4  -5  169.89    9.83
  -7  -5   4  188.72   10.05
   4   7   5  178.43    8.96
  -7   5  -4  166.11    7.40
  -5  -7   4  174.02   10.26
  -4  -7   5  180.88    9.84
   5  -4  -7  164.92   12.22
  -5  -7   4  191.32    9.77
  -5   4  -7  164.08    7.55
  -4   5  -7  167.24    7.57
  -7   4  -5  174.29    7.14
  -4   7  -5  172.59    7.02
  -5   7  -4  168.15    6.95
  -7   5  -4  168.53    7.17
  -5   7  -4  176.89    7.47
   4   5   7  146.72   10.44
   5   4   7  152.92   11.53
   7   4   5  144.58    8.51
   7   5   4  135.94    7.53
   5  -7  -4  144.38   12.53
  -4   5  -7  169.66    6.94
   4  -7  -5  159.32   12.71
  -4   7  -5  167.97    7.25
   4   5   7  144.02   10.84
   5   4   7  151.93   11.40
   7   4   5  157.31    9.23
   7   5   4  141.15    7.90
   4  -7  -5  156.74   12.45
   5  -7  -4  167.33   12.98
   4  -7  -5  128.73   11.94
   4  -5  -7  176.48   12.31
   5  -4  -7  157.17   12.28
  -5  -7   4  282.98   17.49
  -4  -5   7  190.98   10.65
  -4  -7   5  202.25   12.37
  -5  -7   4  198.41   12.22
   5  -7  -4  155.96   11.25
  -5  -7   4  193.31   10.34
  -5  -7   4  155.92   10.29
  -4  -7   5  168.35   10.81
  -5  -4   7  150.21   12.79
  -7  -4   5  165.26   11.46
  -4  -5   7  157.14   12.93
  -4  -5   7  169.01    8.80
  -7  -5   4  160.43   11.10
  -7  -5   4  154.39   10.05
  -7  -4   5  155.47   10.50
  -4  -7   5  184.07    9.80
  -5  -4   7  180.71   12.12
  -7  -5   4  218.30   12.93
   4  -7  -5  164.57   12.01
  -5  -4   7  168.40    8.42
  -4  -5   7  197.21    9.68
  -7  -4   5  174.48   12.31
  -7  -5   4  170.61   11.68
  -7   4  -5  164.64    7.72
  -7  -5   4  143.44   10.81
   7  -5  -5  137.85   12.18
   5  -5  -7  135.49   11.90
   7  -5  -5  134.75   11.81
   5  -5  -7  132.66   11.08
  -7   5  -5  168.36    8.18
   5   5   7  147.21   10.43
   7   5   5  150.57    9.12
   7  -5  -5  144.40   10.93
   5   7   5  114.54    7.45
   5   5   7  135.40    8.66
  -5   5  -7  162.20    8.11
  -7   5  -5  153.44    7.18
  -5  -7   5  173.77    9.95
  -7  -5   5  171.88    9.47
  -5   5  -7  158.05    7.55
  -5   7  -5  164.75    7.37
  -7   5  -5  162.43    7.22
   5   5   7  149.90   11.86
   7   5   5  132.49    8.13
  -5   7  -5  162.39    6.82
   5   5   7  143.02   11.53
   5  -7  -5  149.82   12.93
   7   5   5  142.28    8.68
   5  -7  -5  153.74   13.13
   5  -5  -7  142.07   12.63
  -5  -7   5  223.33   14.83
  -5  -7   5  168.66   10.70
  -7  -5   5  149.10   11.23
  -5  -5   7  153.24   12.86
  -5  -7   5  158.16   10.96
  -7  -5   5  142.53   10.56
  -7  -5   5  185.88   11.09
  -5  -7   5  196.04   10.53
   5  -7  -5  144.23   11.57
  -7  -5   5  185.89   13.53
  -5  -5   7  158.63    8.90
   7   6  -6  123.52   10.54
   6   6  -7  118.99    9.74
   6   7  -6  127.16   10.07
   6   7  -6  104.57    7.36
   7   6  -6  103.84    8.89
   6   7  -6  121.60    9.49
  -6   7   6   93.10    8.76
   6   6  -7  114.34    8.94
   6  -6   7   76.77   13.21
   6  -7   6   82.73   13.70
   7  -6   6   90.79   13.49
  -7   6   6   96.39    9.60
  -6   7   6   94.28    9.95
  -6   6   7   97.13   11.63
   6  -7   6   87.90   12.05
   7  -6   6   93.53   13.55
  -7  -6  -6   83.33   10.76
  -6  -7  -6   86.16   11.09
  -6  -7  -6   70.84    9.98
  -6  -6  -7   60.11    9.02
  -7  -6  -6   70.62    9.63
  -6   6   7   79.72    8.82
  -7   6   6   85.09    7.80
  -6   7   6   83.25    7.44
   7  -6   6  100.65    9.85
  -6  -6  -7   78.93   10.44
  -6   7   6   72.69    8.31
  -7   6   6   78.83    9.01
   6  -6   7   97.34    9.75
   6  -7   6   91.83    9.77
   6  -7   6  107.06   11.45
   7  -6   6  100.60   10.86
   6   5  -7  135.37    9.85
   7   6  -5  128.72    7.78
   7   5  -6  130.01   10.61
   5   7  -6  122.76    7.36
   6   7  -5  132.87    7.59
   6   7  -5  151.92   10.68
   5   6  -7  146.44    9.89
  -6   7   5  124.25    8.67
   5   7  -6  160.51   10.66
   7   5  -6  141.33    9.78
   6   5  -7  131.79    9.16
   7   6  -5  146.46   10.10
   5   6  -7  145.91    9.31
   6   7  -5  143.50   10.10
  -5   7   6  104.40    8.79
   5   6  -7  127.06    7.65
   5  -6   7  101.28   14.34
   5  -7   6  102.65   14.46
   6  -7   5  107.10   14.06
   7  -5   6  105.67   12.99
   7  -6   5  126.10   14.06
   5   7  -6  128.03    7.16
   7   6  -5  131.29   10.65
  -7   5   6  117.19    9.64
  -6   7   5  116.39    9.44
  -6   5   7  103.06   10.90
  -5   7   6  111.99   10.44
  -5   6   7  108.45   11.83
   5  -7   6  101.14   12.23
   6  -7   5  115.00   13.44
   6  -5   7  119.11   14.59
   7  -6   5  134.86   14.65
  -5  -6  -7   83.44    9.68
  -7  -6  -5  100.86   11.24
  -6  -5  -7  110.96   11.49
  -7  -5  -6  115.91   10.92
  -7  -5  -6   95.14    9.81
  -6  -7  -5  106.85   11.61
  -5  -7  -6   69.19    9.58
  -5  -6  -7   73.04    9.60
  -6  -7  -5   75.41   10.08
  -6  -5  -7   81.04    9.66
  -7  -6  -5   89.88   10.73
  -5   6   7   97.89    9.29
   5   6  -7  137.82    8.57
  -6   5   7   92.59    9.57
  -7   6   5  114.03    8.16
  -6   7   5  100.61    7.63
  -7   5   6  113.68    8.41
  -5   7   6   95.93    7.43
  -6   5   7  111.25    8.68
  -5   6   7   96.83    7.91
   6  -7   5  112.42   10.27
   7  -5   6  121.40   10.06
  -6  -7  -5  145.11   15.91
  -5  -7  -6  167.41   17.03
  -6  -5  -7  111.70   10.95
  -6   7   5  101.12    8.74
  -7   5   6   96.38    9.89
  -5  -6  -7  104.83   11.25
   5  -6   7  126.85   10.45
   6  -5   7  124.60   10.09
  -7   6   5  144.01   10.91
   5  -7   6  112.20   11.04
   6  -7   5  119.90   11.93
   4   6  -7  141.20    7.91
   7   4  -6  155.43   11.09
   6   4  -7  157.96   10.50
   7   6  -4  160.08   11.54
   7   6  -4  154.60    7.85
   6   7  -4  171.78   11.29
   4   7  -6  144.23    7.60
   6   7  -4  153.89    7.67
  -6   7   4  139.26    8.34
   7   4  -6  156.59    9.99
   6   4  -7  164.33    9.89
   7   6  -4  172.82   10.76
   4  -6   7  132.66   15.38
   4   6  -7  156.86    8.07
   4  -7   6  134.22   16.17
   6  -4   7  147.33   14.41
   6  -7   4  137.46   14.47
  -4   7   6  138.10    9.67
  -4   6   7  133.95   10.18
   4   7  -6  152.37    7.56
   6   4  -7  154.10    9.33
   7   4  -6  150.80    9.06
  -7   6   4  131.77    8.76
  -7   4   6  135.88    9.45
  -6   7   4  143.03    9.24
  -6   4   7  137.12   11.01
   4  -7   6  134.42   12.51
  -4   7   6  119.51   10.51
  -4   6   7  125.32   12.40
   6  -7   4  158.17   15.88
   6  -4   7  157.04   15.44
   7  -6   4  142.85   13.29
   7  -4   6  141.78   13.41
  -4   6   7  138.45    8.17
   6   4  -7  136.99   10.66
  -4   7   6  136.49    8.13
  -6  -4  -7  144.57   12.98
  -4  -7  -6  119.94   11.66
  -7  -4  -6  138.85   11.90
  -6  -7  -4  118.21   11.58
   7   4  -6  137.74    9.52
  -4  -6  -7   78.41    9.77
  -4  -6  -7  112.01   10.23
  -6  -7  -4   98.05   10.82
  -7  -6  -4  112.56   11.23
  -7  -6  -4  123.85   11.56
  -6  -4  -7  117.23   10.66
  -6   4   7  141.72   11.51
  -4   6   7  121.54   10.16
   4   6  -7  166.94    9.05
   7  -4   6  173.74   10.57
  -7   6   4  137.68    8.42
  -6   7   4  126.22    8.02
   4   7  -6  159.49    8.35
   6   4  -7  160.65    9.31
  -7   4   6  144.01    8.98
  -4   7   6  116.67    7.90
  -6   4   7  142.14    9.58
  -4   6   7  117.76    8.40
   6  -4   7  165.40   12.54
   7  -4   6  159.62   11.19
  -6  -4  -7  138.57   11.19
   7  -4   6  146.58   10.24
  -6  -7  -4  167.80   15.71
  -4  -7  -6  166.07   16.19
  -4  -6  -7  115.45   11.47
  -7  -4  -6  148.79   10.65
  -4  -7  -6  148.40   12.85
  -7   6   4  130.81    9.71
  -4  -6  -7  141.70   12.29
   4  -6   7  133.26   10.56
   4  -7   6  139.92   10.94
   6  -4   7  146.86   10.14
   6  -7   4  149.45   12.62
   4  -7   6  127.32   11.25
  -7   4   6  121.28   10.22
  -6   4   7  134.77   10.83
  -7  -6  -4  115.20    9.83
   3   6  -7  143.49    7.61
  -6   7   3  166.82    8.50
   6   3  -7  163.20   10.39
   3   7  -6  165.89    7.81
   7   6  -3  188.61    8.21
   6   7  -3  184.02    8.08
   7   3  -6  178.72   10.48
   6   3  -7  170.03    9.72
   7   6  -3  185.77   11.06
   3  -6   7  140.95   14.05
   3  -7   6  152.09   15.12
   6  -3   7  159.79   13.98
   6  -7   3  171.82   15.26
   6   3  -7  173.37    9.78
   7   3  -6  174.48    9.80
   7  -6   3  183.58   13.69
   7  -3   6  174.64   13.71
  -3   6   7  145.20   10.30
  -3   7   6  145.53    9.69
   6  -3   7  167.26   11.95
   7  -3   6  172.87   11.01
  -7   6   3  156.97    8.81
  -7   3   6  153.18    9.30
   3  -7   6  157.94   12.60
  -6   7   3  155.63    8.89
   3  -6   7  151.40   12.38
  -6   3   7  144.27   10.17
  -3   7   6  140.87   11.22
   7   3  -6  178.54   10.10
   6  -3   7  159.94   14.54
  -6  -3  -7  154.53   11.26
  -7  -3  -6  173.71   12.06
   7   3  -6  152.82    9.89
  -3   7   6  151.32    8.65
  -3   6   7  160.74    8.86
  -3  -7  -6  124.70   11.83
  -7  -6  -3  189.54   11.69
  -6  -7  -3  180.56   11.76
  -6  -3  -7  160.21   13.91
  -7  -6  -3  171.42    9.17
  -6  -7  -3  129.24   11.47
  -7  -3  -6  176.02   13.24
  -6  -7  -3  169.58    9.45
  -3  -6  -7  146.61   11.63
   6   3  -7  155.30   10.85
  -6  -7  -3  119.71   11.70
  -7  -6  -3  134.79   12.07
  -7   3   6  155.28   10.91
  -6   3   7  158.57   12.07
  -7   6   3  170.49    8.85
   6  -3   7  177.00   11.35
   7  -3   6  181.38   10.65
  -6   7   3  159.43    8.63
   3   6  -7  168.66    8.62
   3   7  -6  168.31    7.99
  -7   3   6  162.66    9.41
  -3   7   6  124.36    7.88
  -3   6   7  131.95    8.53
  -6   3   7  170.35   10.38
   6  -3   7  198.12   13.19
   7  -3   6  193.20   11.85
  -3   6   7  128.12   10.39
  -3  -7  -6  180.01   16.49
  -7  -6  -3  213.31   16.11
  -7  -3  -6  154.76    9.70
  -3  -7  -6  160.68   13.08
  -3  -6  -7  113.42   11.20
  -6  -3  -7  154.14   10.18
  -7   6   3  146.70    9.60
  -3  -6  -7  175.60   13.32
   3  -6   7  149.43   11.02
  -7  -3  -6  161.25   10.64
   3  -7   6  149.79   11.13
  -6  -7  -3  166.74   15.12
   3  -7   6  146.94   12.57
  -6  -7  -3  108.46   10.27
   3  -6   7  152.26   11.09
  -7   3   6  136.13   10.66
  -6   3   7  146.68   11.65
   3  -7   6  151.47   11.69
  -7  -6  -3  124.12   10.49
   7   6  -2  201.99    8.11
   6   2  -7  185.14   11.06
   6   2  -7  186.64   10.01
   7   2  -6  179.86   11.72
   6   7  -2  201.78    8.25
   2   7  -6  164.81    7.45
   7   2  -6  175.84   10.18
   6   2  -7  170.96    9.60
   7   6  -2  197.03   11.45
   2  -6   7  174.57   13.87
   2  -7   6  174.52   14.30
   2   6  -7  177.47    8.05
   6  -2   7  162.55   13.36
   7   2  -6  184.67    9.89
   7  -6   2  136.42   12.18
   2   7  -6  181.36    7.73
   2  -6   7  172.30   12.42
   7  -6   2  188.50   12.68
  -2   7   6  156.66    9.91
   7  -2   6  192.43   11.35
   6   2  -7  181.55    9.28
   6  -2   7  180.72   12.09
  -2   6   7  158.36   10.54
   7   2  -6  180.51    9.95
  -2   7   6  156.16    8.83
   2  -7   6  184.71   13.09
  -7   6   2  162.37    8.57
  -6   7   2  170.61    8.78
   7  -2   6  180.99   13.11
  -2   7   6  156.29   11.55
  -2   6   7  161.55   11.32
   6  -2   7  163.08   13.39
  -6  -2  -7  200.22   12.18
  -6  -7  -2  200.55   11.50
  -7  -2  -6  217.58   12.79
  -2  -7  -6  133.70   12.34
  -7  -6  -2  210.01   11.45
  -7  -6  -2  187.37   10.19
  -2  -7  -6  152.49   11.23
  -2  -6  -7  130.03   11.06
  -6  -7  -2  186.51   10.58
  -7  -6  -2  145.55   10.91
  -6  -7  -2  143.92   13.34
  -7  -6  -2  153.16   13.19
  -7   2   6  179.41   11.40
  -6   2   7  159.12   11.81
  -2   6   7  136.36    8.37
  -7   2   6  196.59    9.93
   6  -2   7  204.14   12.08
  -7   6   2  186.87    8.98
  -6   7   2  177.74    8.84
   7  -2   6  218.05   11.52
   2   6  -7  178.43    8.26
  -2   7   6  141.68    8.13
   2   7  -6  188.01    7.99
  -2   6   7  142.14   10.87
  -6   2   7  186.96   10.84
   6  -2   7  195.08   12.67
   7  -2   6  185.74   11.56
   7  -6   2  171.10   12.73
  -2  -7  -6  197.35   16.94
  -7  -2  -6  173.77    9.64
  -2  -6  -7  136.69   11.81
  -6  -2  -7  182.46    9.71
  -7  -2  -6  184.38    9.92
  -7   6   2  160.36    9.65
  -2  -7  -6  172.69   13.46
  -2  -7  -6  163.21   12.91
  -2  -6  -7  164.03   12.22
   2  -7   6  162.38   11.51
  -6  -7  -2  176.71   14.34
   2  -7   6  154.33   12.09
   2  -6   7  167.67   12.05
   6  -7   2  170.76   10.62
   7  -6   2  185.42   10.87
  -6  -7  -2  111.45   10.80
   2  -6   7  156.31   10.96
   2  -7   6  169.16   12.09
  -7   2   6  165.57   11.78
  -6   2   7  174.36   12.97
  -7  -6  -2  145.85   11.63
   1   7  -6  187.10    7.86
   7   1  -6  188.99   12.50
   1   6  -7  174.29    7.66
   1   7  -6  188.78    7.64
   6   1  -7  188.51   11.12
   6   7  -1  221.76    8.64
   7   1  -6  178.41   10.39
   6   1  -7  175.57    9.79
   7   6  -1  200.57   11.76
   6   1  -7  188.41   10.13
   7   1  -6  194.07   10.13
   1   6  -7  185.39    8.20
   6  -1   7  192.85   13.50
   7  -1   6  156.51   11.92
   7  -6   1  173.55   13.10
   6  -1   7  185.85   13.57
   7  -6   1  182.70   13.26
  -1   7   6  154.80    9.58
  -1   6   7  175.20   10.75
  -7   6   1  179.08    8.71
   1  -6   7  198.40   13.10
   7  -1   6  197.28   11.42
   7   1  -6  185.57    9.94
  -6   7   1  183.35    7.74
   7  -1   6  190.19   13.06
   1  -7   6  192.16   13.34
   6   1  -7  184.14    9.18
  -1   7   6  178.53   12.17
  -1   6   7  182.68   11.08
  -6  -1  -7  225.86   12.35
  -7  -6  -1  205.85   10.82
  -6  -7  -1  145.95   11.40
   7   1  -6  184.26   10.58
  -1   6   7  188.48    9.44
  -1   7   6  180.97    9.43
  -6  -1  -7  165.54   14.18
  -6  -7  -1  202.31   10.97
  -7  -1  -6  185.18   13.23
  -1  -7  -6  148.47   11.14
  -7  -6  -1  209.48   11.71
  -7  -6  -1  165.60   11.44
  -6  -7  -1  216.47   12.63
   6   1  -7  178.91   11.31
  -7  -1  -6  158.81    8.92
  -1  -7  -6  128.40   12.33
  -6  -7  -1  143.51   12.51
  -7  -6  -1  161.72   13.50
  -7   1   6  171.41   11.03
  -6   1   7  172.77   12.04
  -1   6   7  151.88   10.52
   7  -6   1  168.57   12.66
  -6   7   1  195.16    8.94
  -7   6   1  200.55    8.95
   1   6  -7  183.94    8.17
  -1   7   6  149.76    8.29
   1   7  -6  189.32    7.83
  -1   6   7  142.59    8.38
  -6   1   7  198.72   11.14
   6  -1   7  209.71   12.83
   7  -1   6  193.44   11.53
   6  -7   1  173.52   13.18
  -1  -6  -7  228.73   17.70
  -7  -1  -6  192.82    9.62
  -1  -6  -7  139.93   11.81
  -7  -1  -6  196.36    9.23
  -7   6   1  165.02    9.55
   6  -7   1  182.02   10.83
  -1  -7  -6  167.27   13.11
  -1  -6  -7  176.45   12.85
  -1  -6  -7  165.81   12.06
  -6  -1  -7  196.19    9.26
  -7   6   1  166.54   10.23
  -1  -7  -6  180.10   13.51
   1  -6   7  185.24   12.25
   1  -7   6  193.05   12.61
  -1  -7  -6  186.85   16.42
   1  -7   6  174.33   12.21
   1  -6   7  171.32   11.66
  -7   1   6  165.12   10.35
  -7  -6  -1  178.05   13.35
  -6  -7  -1  249.97   14.03
  -6   1   7  164.93   11.05
   6  -7   1  189.04   11.49
   1  -6   7  177.32   11.03
   1  -7   6  174.67   12.05
  -7  -6  -1  212.01    9.65
  -6  -7  -1  143.27   12.59
   1  -7   6  209.34   13.63
  -7  -6  -1  206.80   10.14
  -7   1   6  183.27   12.27
  -6   1   7  168.96   12.85
  -6  -7  -1  200.44    9.65
   0   7  -6  181.25    7.66
   7   0  -6  177.57   12.16
   0   7  -6  180.53    7.27
   6   0  -7  179.49   11.22
   7   0  -6  160.70   10.06
   0   6  -7  174.75    7.47
   7   0  -6  180.57   10.02
   6   0  -7  179.29   10.09
   0   6  -7  186.34    8.05
   6  -7   0  170.03   12.88
   7  -6   0  168.30   12.24
   6   0   7  197.47   13.26
  -6   7   0  186.88    7.83
   0   6   7  178.59   10.09
   7   0   6  184.77   12.30
   0  -6   7  181.58   12.82
   7  -6   0  172.51   12.83
   6   0   7  182.69   11.73
   7   0   6  197.33   11.23
  -7   6   0  185.98    7.59
   0  -7   6  210.22   14.35
   0   7   6  156.30    9.32
  -6   7   0  176.14    8.25
   7   0  -6  170.54    9.70
   6  -7   0  155.43   12.94
  -6   0  -7  163.01    8.47
  -6  -7   0  199.55   10.51
   0   7   6  177.99    9.33
   0   6   7  186.91    9.55
  -7  -6   0  140.38   10.27
  -6   0  -7  163.89   13.87
  -7  -6   0  201.66   10.41
  -7   0  -6  179.72   13.06
  -6  -7   0  239.09   15.15
   7   0  -6  187.04   10.52
  -7   0  -6  175.00    8.68
   6   0  -7  179.82   11.27
   0  -7  -6  153.87   11.43
  -6  -7   0  142.24   12.09
  -6  -7   0  121.75   10.05
  -7  -6   0  157.91   12.55
   0   7  -6  200.90    7.90
   0   6   7  156.19    9.46
   6  -7   0  171.71   12.90
   6   0   7  200.51   12.01
   7   0   6  204.25   11.15
   7  -6   0  186.48   13.26
   0   6  -7  183.03    7.94
   0   7   6  155.04    8.10
   0   7  -6  191.35    7.74
   6   0   7  188.80   12.32
   0   6   7  147.41    8.26
   7   0   6  194.48   11.53
   0   6  -7  176.55    8.01
   0  -6  -7  222.62   17.52
  -7   6   0  177.81    9.60
  -6   0  -7  185.79    8.63
   0  -7  -6  177.54   13.25
  -7   0  -6  194.12    8.79
   0  -7  -6  173.02   13.41
  -7   0  -6  206.34    9.68
   0  -6  -7  161.10   12.30
   0  -6  -7  162.50   11.72
  -7   6   0  175.84   10.05
   0  -6  -7  133.51   11.78
   0  -6   7  172.89   11.30
   0  -7   6  183.45   12.35
   0  -7  -6  188.64   16.26
  -7   0   6  176.56   11.25
  -7  -6   0  254.76   14.18
  -6   0   7  171.90   11.96
  -6  -7   0  235.12   12.59
   0  -6   7  172.06   10.23
   0  -7   6  186.23   11.45
   6  -7   0  167.50   10.61
   0  -7  -6  178.66   11.86
  -7  -6   0  174.44   13.89
   0  -7   6  207.16   13.41
   0  -6   7  198.64   13.59
   6  -7   0  192.17   12.02
  -7   0   6  171.71   11.86
  -6  -7   0  137.17   12.93
  -7  -6   0  219.57   10.51
  -7  -6   0  182.98    9.90
  -6   0   7  166.21   12.56
  -6  -7   0  195.98    9.90
  -6  -7   0  199.81   10.53
   0  -7   6  185.15   12.31
   0  -6   7  177.56   11.41
   7  -1  -6  173.95   12.13
   6  -1  -7  176.00   11.74
  -1   6  -7  183.02    7.41
  -1   7  -6  180.14    7.09
   7  -1  -6  164.68   10.41
   6  -1  -7  166.15   10.03
   7  -1  -6  180.82   10.36
   6  -1  -7  181.54   10.43
   7  -6  -1  161.86   11.65
  -1   7  -6  194.04    7.51
   6   1   7  181.89   12.07
   1   6   7  162.74    9.29
   1   7   6  146.55    8.94
   7  -6  -1  172.25   12.93
   1   6   7  163.88    9.14
   7  -1  -6  161.33    9.57
  -7   6  -1  195.16    8.61
   6   1   7  206.85   12.06
  -6   7  -1  186.29    7.80
   7   1   6  199.97   11.22
   1   7   6  167.72    9.62
  -7   6  -1  184.86    7.70
  -6   7  -1  176.05    8.10
   7   1   6  189.75   11.91
   6  -7  -1  171.32   13.48
   7  -1  -6  186.58   10.70
   1   7   6  169.83    9.13
  -7   1  -6  185.58    8.39
  -7  -6   1  214.96   10.61
   6  -1  -7  169.17   11.19
   1   6   7  180.70    9.37
  -6   1  -7  179.23    8.30
  -6  -7   1  198.03   10.36
  -6   1  -7  164.00   13.59
  -7   1  -6  171.26   12.74
  -7  -6   1  257.41   15.72
  -6  -7   1  257.91   16.12
   7  -6  -1  174.34   12.95
  -1   6  -7  182.24    7.96
   6  -7  -1  170.51   13.03
   6   1   7  203.28   12.08
   7   1   6  196.81   10.85
  -6   7  -1  174.54    7.94
  -6  -1   7  172.39   11.33
   1   6   7  147.55    8.67
  -1   6  -7  185.66    7.63
   1   7   6  155.16    8.01
   6   1   7  205.14   12.58
   1   6   7  146.61    8.10
   7   1   6  190.83   11.35
  -1   7  -6  187.88    7.48
  -1   7  -6  195.49    7.73
   1  -7  -6  155.26   12.85
   1  -7  -6  181.48   13.28
  -7   1  -6  193.02    8.57
  -6   1  -7  201.01    8.79
  -7  -1   6  183.39   11.27
   1  -6  -7  158.40   12.29
  -7   6  -1  173.48    9.69
   1  -6  -7  172.27   12.70
  -7   1  -6  195.07    9.46
  -1  -6   7  177.42   10.93
  -1  -7   6  188.80   11.79
   1  -7  -6  190.48   16.85
   1  -6  -7  198.27   16.91
   6  -7  -1  168.70   10.90
   1  -7  -6  183.19   12.45
   1  -6  -7  188.92   12.57
  -7  -1   6  171.01   11.73
  -6  -1   7  179.27   13.01
  -1  -7   6  176.10   10.79
  -6  -7   1  131.69   12.40
  -7  -1   6  165.93    8.18
  -1  -7   6  177.32   12.35
  -7  -6   1  176.16   10.81
  -1  -6   7  200.55   14.81
   7  -6  -1  169.32   10.40
  -6  -7   1  171.14   10.21
  -7  -6   1  250.56   13.27
  -7  -1   6  174.26   11.88
  -6  -1   7  173.81   12.63
  -7  -6   1  221.73   11.59
  -7  -1   6  172.96   10.76
  -7  -6   1  199.40   10.70
  -6  -1   7  157.92   10.65
  -6  -7   1  190.41   10.23
  -1  -7   6  186.11   12.64
  -1  -6   7  181.58   11.73
  -6  -7   1  211.15   11.45
  -7  -6   1  170.40   13.33
  -6  -7   1  225.00   12.49
   6  -2  -7  151.05   11.71
   7  -2  -6  161.63    9.55
   7  -2  -6  141.55   10.19
   6  -2  -7  140.91    9.52
   7  -2  -6  169.55   10.80
   6  -2  -7  160.82   10.37
  -2   6  -7  178.24    7.99
   7  -2  -6  161.96   11.94
  -2   7  -6  177.28    7.49
   6   2   7  171.51   11.52
  -6   7  -2  173.77    7.68
   7   2   6  193.53   11.12
   2   6   7  159.67    8.56
   2   7   6  144.54    8.66
   6   2   7  183.70   11.55
   2   7   6  152.66    8.85
   2   6   7  158.69    8.85
   7   2   6  187.68   11.52
  -6   7  -2  183.36    8.06
   7  -2  -6  163.79   10.01
  -7   2  -6  174.10    8.66
   6  -7  -2  146.71   12.68
  -7   2  -6  173.27    7.81
  -6  -7   2  189.17   10.12
  -6   2  -7  148.56   12.77
  -7   2  -6  166.45   12.24
  -7  -6   2  206.20   12.54
   2   7   6  180.98    9.34
  -6  -7   2  212.19   13.07
  -2  -7   6  191.58    9.94
  -7   2  -6  165.78    7.14
  -2   6  -7  175.98    7.83
  -2   7  -6  180.30    7.50
  -6  -2   7  170.24   10.90
   2   6   7  142.40    8.38
  -6   7  -2  166.88    7.60
   6   2   7  174.49   11.41
   7   2   6  168.04   10.16
   7  -6  -2  160.08   12.57
   6  -7  -2  160.20   12.68
   2   6   7  139.78    7.81
  -2   7  -6  169.55    7.10
  -6   2  -7  157.43    7.53
  -6   2  -7  181.38    8.56
  -7   2  -6  181.41    8.38
   2  -7  -6  150.82   12.73
  -6   7  -2  180.66    9.60
  -7   6  -2  175.95    9.57
   2  -6  -7  162.16   13.09
   6  -2  -7  185.76   12.34
  -2  -6   7  183.05   10.63
  -2  -7   6  182.63   11.12
   2  -7  -6  175.41   16.61
  -7  -2   6  163.89   10.38
  -7  -6   2  225.25   12.22
   7  -6  -2  169.44   10.68
  -7  -6   2  162.83   10.62
  -6  -7   2  164.44   10.32
   2  -6  -7  185.77   12.62
   2  -7  -6  164.54   10.96
   6  -7  -2  159.09   10.85
  -6  -2   7  177.73   13.49
  -6  -7   2  120.67   11.59
  -2  -7   6  191.43    9.44
  -2  -7   6  176.47   11.99
  -2  -6   7  201.76    9.20
  -2  -6   7  178.61   14.02
  -7  -2   6  165.58    8.55
  -6  -2   7  168.34    7.88
   2  -7  -6  183.45   12.52
  -7  -6   2  225.82   13.08
  -7  -2   6  156.71   11.24
  -7  -6   2  176.96   10.64
  -2  -7   6  187.88   13.52
  -2  -6   7  180.31   12.02
  -6  -2   7  176.50   12.45
  -6  -7   2  181.29   10.52
   7  -3  -6  137.23   11.49
   6  -3  -7  135.70   10.16
   7  -3  -6  137.52   10.77
   7  -3  -6  155.92   10.86
   6  -3  -7  145.57   10.64
  -3   6  -7  157.51    7.63
  -3   7  -6  150.67    7.02
   6  -7  -3  136.28   12.04
  -3   6  -7  161.97    7.51
   3   7   6  128.65    8.09
   7  -6  -3  149.91   12.26
   7   6   3  129.15    7.36
   3   7   6  132.76    8.15
   3   6   7  140.63    8.42
   6   7   3  116.70    7.32
  -6   3  -7  154.48    8.33
  -7   3  -6  163.44    8.66
   7  -3  -6  145.69    9.98
   3   7   6  163.14    8.82
  -7   3  -6  161.14    7.40
  -6  -7   3  175.02    9.78
   3   6   7  167.28    8.96
  -6   3  -7  133.20   11.70
  -7  -6   3  188.41   11.13
  -6  -7   3  188.66   11.53
  -3  -7   6  157.96    9.19
   6  -3  -7  149.44   11.07
  -7   3  -6  141.69   11.20
  -6   3  -7  153.43    7.36
  -3   6  -7  155.23    7.46
  -7   3  -6  152.68    7.02
  -6  -3   7  138.86    9.67
   6  -7  -3  146.63   12.59
  -6   7  -3  152.79    7.19
   3   6   7  123.21    8.14
   7   3   6  156.53    9.78
  -6   7  -3  156.12    6.84
  -3   6  -7  164.75    7.11
   6   3   7  170.09   11.57
   7   3   6  161.98   10.32
  -3   7  -6  158.70    6.86
   7  -6  -3  144.84   12.17
  -7   3  -6  168.26    8.23
   3  -7  -6  142.16   11.93
  -6   3  -7  164.99    8.44
   3  -7  -6  136.35   12.33
   3  -6  -7  144.14   12.53
   6  -3  -7  159.39   12.27
   3  -6  -7  137.37   11.49
  -3  -6   7  168.46   10.31
  -3  -7   6  169.71   10.88
  -6  -7   3  231.12   16.06
  -3  -6   7  177.28    9.26
  -6  -3   7  147.50   12.61
   7  -6  -3  135.97   10.18
  -6  -7   3  157.12   10.28
  -7  -3   6  153.49   11.88
  -3  -7   6  170.42    9.34
   3  -6  -7  164.29   12.32
   3  -7  -6  156.21   12.02
  -3  -7   6  149.69   11.26
  -6  -7   3  184.48   10.58
  -3  -6   7  150.51   12.93
  -7  -6   3  187.55   11.15
  -7  -3   6  157.85    8.81
  -7  -6   3  158.75   10.85
  -6  -3   7  154.60    8.11
   6  -7  -3  139.83   10.72
  -7  -3   6  156.02   11.16
  -7  -6   3  127.10   10.94
  -6  -3   7  147.92   11.47
  -7  -6   3  205.34   14.27
  -3  -7   6  186.36   14.81
  -3  -6   7  180.92   13.23
  -7  -3   6  170.68   12.79
  -7  -6   3  170.67   11.07
  -6  -3   7  176.51   14.00
  -6  -7   3  162.09   10.63
   7  -4  -6  142.68   12.21
   7  -6  -4  116.73   11.21
   7  -4  -6  125.63   11.17
   6  -4  -7  112.08   10.05
   6  -4  -7  121.10   11.17
   4  -6  -7  113.23   11.11
   6  -7  -4  124.85   11.31
  -4   6  -7  144.07    7.44
   7  -6  -4  132.90   11.82
   4   6   7  121.89    7.99
   6   4   7  144.45   10.49
   7   4   6  142.06    9.70
   7   6   4  130.96    7.85
   6   7   4  100.52    6.95
  -6   4  -7  148.12    8.07
  -7   4  -6  142.06    7.99
   4   7   6  151.10    8.61
   4   6   7  151.00    8.61
   6  -4  -7  131.82   11.00
  -7   4  -6  143.37    7.00
  -7  -6   4  159.86   10.06
  -7   4  -6  120.74   10.10
  -6  -7   4  151.13    9.83
  -4  -7   6  146.82    8.82
   7  -4  -6  138.56    9.94
  -6   4  -7  116.39   10.50
  -6   4  -7  137.26    7.14
  -4   6  -7  137.54    7.01
  -7   4  -6  140.63    6.82
  -4   7  -6  141.83    6.86
   4   6   7  117.56    8.62
  -6   7  -4  140.66    6.94
  -6   7  -4  138.48    6.37
   6   4   7  123.73   10.28
   7   4   6  126.99    8.96
  -4   6  -7  150.75    6.73
   6   4   7  140.96   10.96
   7   4   6  129.49    9.44
   4  -7  -6  124.84   11.83
  -4   7  -6  145.90    6.66
   7  -6  -4  115.45   11.41
   4  -7  -6  137.46   12.51
   4  -6  -7  116.21   10.61
   4  -7  -6  128.27   12.37
   6  -4  -7  137.53   12.42
  -4  -6   7  146.66   10.15
  -6  -7   4  140.47   11.07
  -6  -7   4  173.43   12.22
  -6  -4   7  181.75   15.59
  -7  -6   4  173.33   10.77
  -4  -6   7  165.87    9.44
   6  -7  -4  129.13   10.78
   4  -7  -6  153.52   12.22
   7  -6  -4  128.72   10.55
  -7  -6   4  135.23   10.54
  -4  -7   6  167.58    9.61
  -7  -4   6  141.94   11.56
  -6  -4   7  145.45   12.74
  -4  -7   6  136.64   10.95
  -7  -6   4  103.74    9.95
  -6  -7   4  143.41   10.37
  -7  -4   6  152.49    9.29
  -7  -4   6  134.14   10.43
  -6  -4   7  141.02    8.29
  -6  -4   7  145.68   11.28
  -6  -7   4  161.38   10.21
  -7  -6   4  175.64   12.58
  -7  -6   4  154.20   11.65
  -4  -6   7  145.66    8.85
   6  -5  -7   94.02   10.71
   5  -6  -7   86.19    9.83
   7  -6  -5   94.14   10.68
   7  -5  -6   91.79   10.55
   5  -6  -7  112.04   11.58
   6  -5  -7   84.73    9.66
  -5   6  -7  118.28    7.12
  -7   6  -5  115.77    7.08
   7  -6  -5   95.35    9.63
   6   5   7  108.90    9.30
   7   5   6  111.98    8.80
   7   6   5  105.60    7.73
   5   6   7   89.06    7.06
   6   7   5   83.58    6.53
  -6   5  -7  129.25    7.62
  -7   5  -6  125.51    7.48
  -7   6  -5  117.38    6.51
  -7  -6   5  134.75    9.12
  -6  -7   5  137.80    9.34
  -5  -7   6  128.43    8.58
  -6   5  -7  120.56    6.87
  -5   6  -7  114.24    6.57
  -7   5  -6  121.46    6.58
  -5   7  -6  115.34    6.47
  -6   7  -5  119.44    6.59
   5  -7  -6   92.29   10.87
   5   6   7   90.41    8.45
   6   5   7  101.60    9.70
   7   5   6   97.94    8.17
  -5   6  -7  121.64    6.16
   7  -6  -5  109.60   11.64
   6   5   7  121.59   10.34
   7   5   6  105.67    8.34
   6  -7  -5   90.02   10.91
  -5   7  -6  118.77    6.05
   5  -7  -6  103.48   11.69
   5  -6  -7  105.06   11.86
   6  -5  -7  119.73   12.06
  -6  -7   5  148.80   10.01
  -6  -7   5  112.94   11.50
  -5  -6   7  148.60    9.67
   6  -7  -5  114.26   10.69
   5  -6  -7  109.38   10.94
  -7  -6   5  108.13   10.03
  -7  -5   6  113.71   10.88
  -6  -5   7  106.55   11.36
  -5  -7   6  104.22   10.04
  -7  -6   5   82.51    9.44
  -6  -7   5  116.43   10.09
   5  -7  -6  115.04   11.03
  -7  -5   6  134.85    9.27
  -6  -5   7  123.60    8.36
  -7  -6   5  141.93   10.47
  -7  -5   6  135.93   13.57
  -7  -6   5  128.50   12.09
  -6  -7   5  143.66   10.70
  -5  -6   7  117.45    8.42
   6  -6  -7   83.90   10.90
   6  -6  -7   78.66    9.87
  -6   6  -7  102.96    7.08
  -7   6  -6  102.89    6.99
  -6   7  -6   98.70    6.72
   7   6   6   92.49    7.93
   6   7   6   72.59    6.36
   6   6   7   76.89    6.82
  -7  -6   6  112.14    8.34
  -6  -7   6  110.46    8.49
  -6   6  -7  100.95    6.45
  -6   7  -6   94.92    6.13
   6  -7  -6   86.02   11.01
   7  -6  -6   87.88   11.21
   7  -6  -6   86.65   11.17
   6  -6  -7   78.52   11.14
  -6  -7   6  120.33    9.65
   6  -7  -6   84.32   10.18
   7  -6  -6   84.54    9.77
   6  -6  -7   92.48   10.66
  -6  -7   6   92.06   10.02
  -6  -6   7   88.24   10.63
  -6  -6   7   96.02    8.05
   7   7  -6   74.64    6.95
   7   6  -7   83.14    9.34
   7   7  -6   95.42    9.78
   6   7  -7   95.87    9.29
   7   6  -7   88.10    8.58
   7   7  -6   89.50    8.70
   6   7  -7   79.86    8.30
   6  -7   7   75.73   14.07
   7  -6   7   74.79   13.67
   7  -7   6   69.35   13.38
  -7   6   7   66.74   10.08
  -6   7   7   55.46    9.91
   6  -7   7   72.44   11.58
   7  -7   6   66.92   12.08
   7  -6   7   70.83   12.30
  -7  -6  -7   60.00    9.48
  -7  -7  -6   62.89    9.88
  -7  -7  -6   41.99    8.61
  -7  -6  -7   51.21    8.70
  -6  -7  -7   35.34    8.00
  -7   6   7   72.19    7.69
  -6   7   7   63.56    7.04
  -7   7   6   53.19    7.80
  -7   6   7   60.65    9.12
   6  -7   7   71.62    9.41
   7  -6   7   77.39    9.24
  -7  -7  -6  106.39   15.66
   7  -7   6   82.66    9.86
   7  -7   6   65.34    9.99
   5   7  -7  105.97    7.48
   7   5  -7  105.54    9.91
   7   5  -7  117.39    9.46
   7   7  -5  115.24    7.57
   7   7  -5  127.48   10.80
   5   7  -7  120.75    9.17
   5  -7   7   76.60   14.48
   5   7  -7  117.98    7.55
   7  -7   5  105.25   14.32
   7   5  -7  117.79    8.93
  -7   7   5   97.72    8.94
  -7   5   7   93.70   10.28
   5  -7   7   96.89   11.93
   7  -7   5  102.44   14.28
   7  -5   7   89.99   13.33
  -7  -5  -7  106.79   11.79
  -5  -7  -7   79.07   10.05
  -7  -5  -7  103.07   10.11
  -7  -7  -5   94.97   11.79
  -5  -7  -7   49.38    8.85
  -7  -7  -5   69.66    9.79
  -7  -5  -7   75.73   10.06
  -7   5   7   90.64    9.78
   5   7  -7  117.84    8.44
  -7   5   7   95.10    8.28
  -5   7   7   89.92    7.73
  -7  -7  -5  119.17   15.36
   5  -7   7  106.49   10.48
  -7   7   5   84.71    8.47
   7  -5   7  105.16    9.87
   7  -7   5  109.45   11.81
   4   7  -7  113.78    7.28
   7   4  -7  127.67    9.40
   7   7  -4  129.86    7.52
   7   7  -4  134.14   10.08
   4  -7   7  104.84   14.23
   4   7  -7  121.85    7.28
   7  -4   7  119.58   13.80
  -4   7   7   96.44    9.27
   7  -7   4  103.56   13.63
   7   4  -7  123.93    9.12
  -7   7   4  116.62    8.69
  -7   4   7  107.44   10.01
   4  -7   7  121.05   12.31
  -4   7   7   95.88   11.35
   7  -7   4  110.25   13.62
   7  -4   7  112.40   13.61
  -4  -7  -7   78.53    9.87
  -7  -4  -7  113.33   12.20
  -4   7   7  115.13    7.91
  -7  -7  -4  101.69   11.45
   7   4  -7  108.89    9.68
  -7  -7  -4   78.13   10.15
  -7  -4  -7   88.91    9.89
  -7   4   7   97.65   10.13
   4   7  -7  132.02    8.32
  -7   4   7  110.55    8.89
  -4   7   7   88.97    7.48
   7  -4   7  128.79   11.50
  -7  -7  -4  130.09   14.68
  -7  -4  -7  108.16    9.11
  -4  -7  -7  116.07   12.35
  -7  -4  -7  110.40   10.45
  -7   7   4  100.55    8.54
  -4  -7  -7  133.62   15.95
  -7  -7  -4   65.00    8.64
   4  -7   7  107.36   10.65
  -7   4   7   99.93   10.03
   7   3  -7  155.71   11.19
   3   7  -7  135.65    7.48
   7   7  -3  155.97    7.89
   7   3  -7  145.50    9.74
   7   7  -3  167.61   11.17
   3  -7   7  135.14   14.05
   7  -3   7  140.67   13.75
   7  -7   3  146.36   15.07
   7   3  -7  159.95    9.98
   7  -3   7  150.65   11.63
   7   3  -7  148.15    9.43
  -7   7   3  134.34    8.70
   3  -7   7  135.79   12.32
  -3   7   7  142.16   12.55
   7  -3   7  140.12   13.92
  -3   7   7  112.27    9.72
  -7  -3  -7  142.59   11.35
   7   3  -7  136.32   10.48
  -3  -7  -7   96.82   10.48
  -3   7   7  142.86    8.73
  -7  -7  -3  182.91   12.59
  -7  -3  -7  138.77   13.22
  -7  -7  -3  155.90    9.39
  -7   3   7  129.64   11.35
   7  -3   7  170.50   11.53
   3   7  -7  151.96    8.43
  -7   3   7  134.09    9.42
  -3   7   7  111.39    7.97
   7  -3   7  179.08   12.65
  -3  -7  -7  152.31   16.64
  -7  -3  -7  132.83    9.16
  -7  -3  -7  135.71   10.12
  -3  -7  -7  124.33   11.90
   3  -7   7  133.92   11.27
  -7  -7  -3  150.34   14.94
   3  -7   7  137.45   12.31
   3  -7   7  121.76   10.99
  -7  -7  -3  102.22   10.39
  -7   3   7  121.79   11.31
   7   2  -7  149.01   10.84
   7   7  -2  162.11    7.79
   7   2  -7  144.66    9.55
   7   7  -2  157.24   10.98
   2  -7   7  151.44   13.46
   7   2  -7  143.86    9.44
   7  -2   7  127.28   12.39
   2   7  -7  141.36    7.51
   7  -2   7  148.50   13.27
   7  -2   7  146.44   11.24
  -2   7   7  113.09    9.43
   2  -7   7  131.05   11.64
  -7   7   2  128.37    8.09
  -2   7   7  137.27   11.02
   7   2  -7  149.05    9.17
  -7  -2  -7  150.68   11.10
  -2  -7  -7   97.47   10.90
  -7  -7  -2  148.57   10.76
  -7  -7  -2  148.90    9.94
  -7  -7  -2  109.74   10.65
  -7  -7  -2  107.38   12.16
  -7   2   7  137.52   11.16
   7  -2   7  161.51   11.12
  -7   7   2  132.52    7.96
  -7   2   7  147.56    9.91
  -2   7   7  103.13    7.60
   7  -7   2  140.37   12.61
   7  -2   7  158.35   11.78
  -7  -2  -7  130.15    8.64
  -2  -7  -7  118.75   11.73
  -7  -2  -7  124.27    8.43
  -7   7   2  118.31    9.15
   2  -7   7  127.68   11.08
   2  -7   7  133.89   11.38
   7  -7   2  134.77   10.02
   2  -7   7  132.54   11.04
  -7  -7  -2   97.70   10.50
  -7   2   7  137.56   12.05
   1   7  -7  155.19    7.44
   7   1  -7  155.28   11.37
   7   1  -7  137.96    9.49
   7   1  -7  158.03    9.82
   1   7  -7  154.28    7.69
   7  -7   1  130.25   12.42
   7  -1   7  167.22   13.39
  -1   7   7  127.91    9.62
   7   1  -7  147.56    9.07
   7  -1   7  163.43   11.41
   1  -7   7  167.16   12.88
  -1   7   7  151.63   10.57
  -7  -1  -7  200.63   12.33
  -7  -7  -1  114.51   10.71
  -7  -1  -7  140.84   13.21
  -7  -7  -1  166.23   11.58
  -1   7   7  149.89    8.87
   7   1  -7  153.82   10.67
  -7  -7  -1  173.66   10.74
  -7  -7  -1  122.27   12.45
  -7   1   7  132.76   10.84
   1   7  -7  169.82    8.02
  -1   7   7  122.90    7.93
   7  -1   7  164.28   11.89
  -7  -1  -7  163.02    8.73
  -1  -7  -7  137.39   12.08
  -7   7   1  144.14    9.71
   1  -7   7  138.92   11.70
  -1  -7  -7  141.16   12.76
  -7  -1  -7  165.44    9.35
  -1  -7  -7  167.64   16.39
   1  -7   7  139.34   11.17
   7  -7   1  161.64   11.15
   1  -7   7  136.89   10.55
  -7  -7  -1  131.81   12.35
   1  -7   7  172.22   12.85
  -7   1   7  150.72   12.41
  -7  -7  -1  168.07    9.20
   7   0  -7  136.75   11.13
   0   7  -7  141.82    6.90
   7   0  -7  141.01    9.41
   7   0  -7  140.16    9.69
   0   7  -7  144.14    7.38
   7  -7   0  125.86   11.83
  -7   7   0  139.65    7.08
   7   0   7  148.29   10.80
   7   0   7  150.10   11.92
   7   0  -7  119.26    8.36
  -7   7   0  141.69    7.83
   7  -7   0  131.76   12.26
  -7   0  -7  125.12    8.04
   7   0  -7  141.09   10.44
   0   7   7  154.50    8.88
  -7   0  -7  139.86   12.96
   0  -7  -7  110.67    9.35
  -7  -7   0  111.07   11.28
  -7  -7   0  104.26    9.82
   0   7  -7  147.31    7.50
  -7   7   0  124.98    7.22
   7   0   7  176.80   11.54
   7  -7   0  130.33   12.00
   0   7  -7  149.13    7.23
   0   7   7  110.28    7.39
   7   0   7  153.54   11.44
  -7   0  -7  147.88    8.53
  -7   7   0  130.59    9.16
  -7   0  -7  147.27    8.26
   0  -7  -7  126.51   11.62
   0  -7  -7  119.81   11.93
   0  -7   7  140.69   10.89
   0  -7  -7  152.86   15.79
   7  -7   0  138.38    9.88
  -7  -7   0  198.90   13.36
  -7   0   7  133.47   10.98
   0  -7   7  146.59   10.16
   0  -7   7  146.89   12.59
  -7  -7   0  125.39   12.51
  -7   0   7  136.72   11.75
  -7  -7   0  150.48    9.38
  -7  -7   0  166.56    9.95
   0  -7   7  145.88   11.01
   7  -1  -7  141.18   11.78
  -1   7  -7  155.06    7.05
   7  -1  -7  127.60    9.59
   7  -1  -7  153.69   10.11
  -1   7  -7  154.19    7.63
   7   1   7  150.66   11.86
   1   7   7  131.96    8.80
   7  -1  -7  138.57    9.03
   7   1   7  168.86   11.39
  -7   7  -1  153.35    7.40
   1   7   7  130.76    8.67
  -7   7  -1  153.52    7.94
   7  -7  -1  135.17   12.57
   7  -1  -7  144.25   10.61
   1   7   7  156.37    9.03
  -7   1  -7  144.05    8.10
  -7  -7   1  171.34   10.11
  -7   1  -7  145.76   12.88
  -7  -7   1  214.28   15.77
  -1   7  -7  154.44    7.58
  -7  -1   7  142.97   10.77
   7  -7  -1  133.00   12.08
  -7   7  -1  148.93    7.64
  -1   7  -7  159.70    7.38
   1   7   7  121.94    7.66
   7   1   7  163.30   11.22
   7   1   7  169.24   11.80
  -7   1  -7  158.63    8.74
  -7   1  -7  165.75    8.52
   1  -7  -7  129.58   11.54
   1  -7  -7  139.10   12.72
  -7   7  -1  156.10    9.54
  -1  -7   7  156.03   10.82
   1  -7  -7  144.28   16.05
   1  -7  -7  137.56   11.31
  -7  -7   1  209.57   12.91
  -7  -7   1  132.25    9.73
  -7  -1   7  145.16   12.09
  -1  -7   7  166.04    8.83
  -1  -7   7  176.33   14.21
  -7  -7   1  125.08   12.38
   7  -7  -1  131.98   10.02
  -7  -1   7  155.44   12.46
  -7  -1   7  131.61   10.32
  -7  -7   1  152.65    9.82
  -7  -7   1  172.96   11.25
  -1  -7   7  150.04   11.33
   7  -2  -7  127.89   11.65
   7  -2  -7  123.03    9.60
  -2   7  -7  142.97    7.29
   7  -7  -2  137.38   12.57
  -7   7  -2  137.40    7.19
   2   7   7  112.05    7.88
   7   2   7  146.71   10.78
   2   7   7  107.19    7.66
  -7   7  -2  146.21    7.63
   7   2   7  143.77   11.32
   2   7   7  149.32    8.88
  -7   2  -7  132.29   12.25
  -7  -7   2  158.30   12.26
  -2   7  -7  147.85    7.35
   7   2   7  150.89   10.82
  -7   7  -2  132.78    7.10
   7  -7  -2  113.63   11.51
  -7   2  -7  115.03    6.71
  -7   2  -7  148.53    8.03
  -7  -2   7  123.66   10.18
   2  -7  -7  111.91   11.55
  -7   7  -2  135.65    8.83
  -2  -7   7  140.34   10.11
   7  -7  -2  125.79    9.99
  -7  -7   2  126.72    9.67
   2  -7  -7  130.14   11.48
  -7  -7   2  175.45   11.46
  -7  -2   7  126.46   11.99
  -2  -7   7  148.54    8.60
  -2  -7   7  140.07   12.48
  -7  -2   7  131.25    7.57
  -7  -2   7  127.22   11.18
  -7  -7   2  134.61    9.72
  -2  -7   7  136.83   11.32
   7  -3  -7  116.13   11.46
   7  -3  -7  127.84   10.50
  -3   7  -7  139.72    7.38
   7  -7  -3  118.29   11.91
   3   7   7  107.01    7.43
   3   7   7  120.08    7.99
  -7   3  -7  137.82    8.23
   7  -3  -7  141.44   10.96
   3   7   7  131.18    8.41
  -7  -7   3  158.28   11.22
  -7   3  -7  119.32   11.31
  -7   3  -7  132.79    7.08
   7  -7  -3  117.49   11.88
  -7   7  -3  139.90    7.11
  -3   7  -7  147.69    7.11
   7   3   7  153.91   11.33
  -7   3  -7  143.60    8.08
   3  -7  -7  115.84   12.42
   3  -7  -7  132.06   12.47
  -3  -7   7  145.24   10.26
   7  -7  -3  120.08   10.21
   3  -7  -7  136.04   12.05
  -3  -7   7  155.82    9.29
  -7  -7   3  101.76   11.08
  -3  -7   7  128.18   11.98
  -7  -7   3  130.97   10.19
  -7  -3   7  136.44    8.17
  -7  -3   7  127.29   11.25
  -7  -3   7  141.13   12.80
  -7  -7   3  184.52   14.98
  -3  -7   7  156.16   13.06
  -7  -3   7  144.47   13.17
  -7  -7   3  139.49   10.46
   7  -4  -7   88.19    9.55
  -4   7  -7  121.95    7.07
   7  -7  -4   89.99   10.37
   7   7   4   71.64    6.18
   7   4   7  116.13    9.79
   4   7   7   93.00    7.11
  -7   4  -7  114.62    7.76
   7  -4  -7  106.89   10.18
   4   7   7  121.38    8.15
  -7   4  -7   97.04    9.94
  -7  -7   4  129.52    9.73
  -7   4  -7  110.31    6.68
  -4   7  -7  105.69    6.47
   7   4   7  102.35    9.41
   7  -7  -4   87.21   10.71
  -4   7  -7  116.30    6.33
  -7   7  -4  112.04    6.48
   7   4   7  118.11    9.93
  -7   4  -7  120.19    7.52
   4  -7  -7  106.58   11.30
   4  -7  -7   94.06   11.53
  -4  -7   7  128.06    9.92
   7  -7  -4  107.64   10.16
  -4  -7   7  127.70    9.05
  -4  -7   7  116.96    8.67
  -7  -7   4  109.88    9.81
  -7  -4   7   99.79   11.41
  -4  -7   7  111.17   11.34
  -7  -7   4  146.27   10.59
  -7  -4   7  115.77    8.09
  -7  -4   7   98.07   10.03
  -7  -7   4  141.91   12.28
  -7  -4   7  121.20   13.51
  -7  -7   4  110.22   10.34
   7  -5  -7   82.69   10.86
   7  -5  -7   76.46    9.77
  -5   7  -7  103.29    6.90
  -7   7  -5  111.98    7.21
   7   5   7  108.65    9.48
   5   7   7   81.49    6.89
   7   7   5   71.40    6.36
  -7   5  -7  106.56    7.51
  -7   7  -5   97.81    6.21
  -7  -7   5  112.59    9.02
  -7   5  -7  103.46    6.65
   7   5   7   81.41    8.92
   5  -7  -7   77.36   10.73
  -5   7  -7  100.18    6.49
  -5   7  -7  113.96    6.28
  -7   7  -5  107.50    6.56
   7  -7  -5   88.28   11.41
   5  -7  -7   89.21   11.62
  -5  -7   7   99.38    8.32
  -7  -7   5  135.22   10.57
   5  -7  -7   98.28   10.92
  -5  -7   7  130.93    9.74
  -7  -7   5   93.83    9.78
  -7  -5   7   84.96   10.81
  -5  -7   7   95.91   11.16
  -7  -5   7  106.48    8.30
  -7  -7   5  118.92   10.46
  -7  -5   7  112.78   14.67
  -7  -7   5  110.21   11.79
   7  -6  -7   53.56    8.97
   7  -6  -7   59.40   10.30
  -6   7  -7   85.71    6.77
  -7   7  -6   85.39    6.68
   7   7   6   51.05    5.76
   7   6   7   56.00    6.31
  -7   6  -7   82.87    6.80
  -7  -7   6   94.76    8.32
  -6   7  -7   72.03    5.77
   6  -7  -7   54.20    9.62
   7  -7  -6   54.32   10.05
  -7   7  -6   73.26    5.68
   6  -7  -7   64.30   11.03
   7  -6  -7   62.53   10.59
   7  -7  -6   71.39    9.56
   6  -7  -7   61.31    9.36
   7  -6  -7   74.31    9.86
  -7  -7   6   66.99    9.38
  -7  -6   7   68.27    9.94
  -6  -7   7   77.25   10.37
  -7  -6   7   80.41    7.96
  -6  -7   7   74.84    7.92
  -7  -6   7   39.82   14.44
   8   0   0  607.87   18.81
   0   0  -8  521.75   16.26
   8   0   0  559.88   16.46
   0   8   0  574.82   14.55
   0   0  -8  539.57   16.44
   8   0   0  568.46   18.18
   0   8   0  559.32   14.76
   0   0   8  533.83   17.58
   8   0   0  566.36   17.25
   0  -8   0  520.18   22.87
   0  -8   0  551.34   18.33
  -8   0   0  583.83   15.55
  -8   0   0  598.62   20.69
   0   0   8  564.78   18.38
   0   0   8  540.27   19.07
  -8   0   0  585.22   18.28
   0   0  -8  604.57   15.83
  -8   0   0  558.82   15.45
   0  -8   0  551.74   19.17
   0  -8   0  569.21   18.84
   0  -8   0  635.23   25.35
  -8   0   0  592.61   19.85
   8  -1   1  527.42   18.30
  -1  -1  -8  515.22   16.60
   8   1  -1  555.81   17.35
   1   1  -8  524.91   15.80
   1   1  -8  549.17   14.71
   8   1  -1  510.53   16.29
   8   1  -1  560.03   17.55
  -1  -1  -8  496.28   16.42
  -1   8   1  521.30   14.44
   1   8  -1  520.67   13.12
   1   1  -8  510.05   15.67
  -1   8   1  519.70   14.35
  -1   1   8  539.34   19.25
   1   8  -1  531.53   13.86
   8  -1   1  527.98   17.11
   1  -1   8  475.90   17.77
   8  -1   1  517.89   17.84
   8   1  -1  540.90   17.63
  -1   8   1  506.45   14.10
   1  -8   1  510.29   17.12
  -1  -1  -8  541.43   22.75
  -8   1   1  550.35   14.79
   1  -8   1  471.50   21.44
  -8  -1  -1  553.04   19.79
  -8   1   1  521.07   19.28
  -1  -8  -1  499.37   17.96
   1   1  -8  491.41   15.02
  -1   1   8  529.69   18.49
  -1   8   1  549.39   14.30
  -1   1   8  501.50   18.85
   1  -1   8  513.39   18.54
   1  -1   8  544.81   17.87
  -8  -1  -1  615.79   16.88
   1   1  -8  561.68   14.51
  -1  -1  -8  548.78   16.02
   1  -8   1  499.24   18.38
  -8   1   1  513.51   16.07
  -1  -8  -1  509.56   24.31
  -1  -8  -1  511.91   18.27
  -8   1   1  508.15   17.48
   1  -8   1  519.18   18.19
   1  -8   1  475.76   16.67
   1  -8   1  518.61   17.86
  -8   1   1  529.94   16.46
  -1  -8  -1  482.85   19.45
  -8  -1  -1  469.63   18.10
  -8   1   1  512.09   18.64
  -1   1   8  517.85   17.85
   8   0   1  562.15   18.47
   8  -1   0  544.98   18.23
   8   0  -1  560.19   18.25
  -1   0  -8  513.55   15.95
   8   0  -1  561.36   17.79
   8   1   0  574.29   17.93
   1   0  -8  525.32   14.52
   0   8  -1  531.78   13.58
   0   1  -8  526.07   15.81
   8  -1   0  506.81   16.54
   8   0  -1  529.38   16.67
  -1   8   0  525.91   14.07
   0  -1  -8  532.69   16.92
   0   1  -8  552.72   14.25
  -1   0  -8  534.59   15.99
   1   0  -8  516.16   16.18
   0   1  -8  539.03   15.72
   1   8   0  533.26   13.84
   1   0  -8  527.84   16.16
   8  -1   0  551.11   18.74
   0  -1  -8  490.11   16.44
   0   8   1  533.75   14.42
  -1   0   8  561.14   19.98
  -1   8   0  544.25   14.36
   0   8   1  546.32   14.66
  -1   0   8  522.70   17.45
   8   1   0  538.05   17.22
   0  -1   8  521.81   18.04
   8   0   1  559.29   17.39
   1   0   8  479.82   17.24
   0   8   1  528.24   14.24
   8   1   0  534.38   16.71
   8   0  -1  538.92   17.93
   8   0   1  551.32   17.64
   0  -8   1  503.45   21.81
  -1  -8   0  508.36   17.41
   1  -8   0  472.96   22.32
  -8  -1   0  565.86   15.71
  -8   0   1  590.90   15.54
  -1   0  -8  566.00   23.22
   0  -8  -1  500.09   18.33
  -8   0  -1  546.06   19.82
  -8  -1   0  552.65   19.88
  -8   1   0  572.80   20.05
  -8   0   1  578.85   20.29
  -8   0  -1  548.15   14.90
   0  -8   1  540.02   17.51
   1  -8   0  517.27   18.22
  -1  -8   0  559.86   24.08
  -1   0   8  548.21   18.72
   0  -1   8  582.43   18.27
   0   1   8  540.66   17.98
   1   0   8  549.13   18.28
  -1   0   8  507.46   19.17
   0   8   1  578.03   14.28
   0  -1   8  516.98   18.61
   0   1   8  496.23   18.11
   1   0   8  543.07   18.98
   0   8  -1  553.89   13.25
  -8   0   1  548.30   17.77
  -8   0  -1  636.54   17.34
  -8   0  -1  521.79   17.39
  -8  -1   0  545.17   17.69
  -8   1   0  561.06   18.06
   0  -8  -1  522.45   18.75
   0  -8   1  535.42   18.64
   0  -1  -8  575.84   16.42
   1  -8   0  518.34   18.76
  -8   1   0  550.55   16.11
   1   0  -8  589.28   16.15
   0  -1  -8  553.78   16.09
   0  -1   8  472.49   13.43
   1   0  -8  565.52   15.16
   0  -8   1  559.41   19.24
   0   1  -8  579.91   15.01
   1  -8   0  531.55   17.90
   0  -8   1  552.12   18.27
   0  -8  -1  547.95   18.83
   1  -8   0  541.48   18.59
  -8   1   0  541.75   17.37
  -1  -8   0  588.53   23.96
   0  -8  -1  523.28   20.84
   1  -8   0  552.35   22.78
  -8   0  -1  510.36   18.85
  -8   1   0  536.94   18.81
  -8   0   1  562.19   19.41
  -1   0   8  516.03   18.55
  -8  -1   0  542.26   19.23
   0  -8   1  496.74   15.94
   8  -1  -1  518.74   17.55
   1  -1  -8  490.03   16.45
   8  -1  -1  534.32   18.68
  -1   1  -8  519.08   15.58
   8  -1  -1  504.46   16.93
   1  -1  -8  510.72   16.70
   8   1   1  566.74   18.06
  -1   1  -8  517.95   15.26
  -1   8  -1  521.37   13.53
   1   8   1  502.96   13.87
  -1  -1   8  540.44   19.91
   8   1   1  534.42   16.84
  -1   8  -1  533.45   13.97
   1   1   8  680.49   17.02
  -1  -1   8  513.33   18.11
   1   8   1  521.61   14.36
   8   1   1  537.95   16.93
   8  -1  -1  498.44   15.92
   8  -1  -1  502.08   17.99
  -8  -1   1  603.84   16.30
  -8   1  -1  517.41   14.20
  -1   1  -8  544.53   23.02
   1  -8  -1  483.73   18.44
  -8   1  -1  527.57   19.43
  -8  -1   1  549.15   19.96
  -1  -8   1  492.22   21.16
  -1   8  -1  517.60   13.28
  -1   1  -8  481.20   14.32
  -1  -1   8  572.30   19.00
   1   1   8  539.21   18.14
  -1  -1   8  508.88   19.53
   1   1   8  483.99   18.07
  -1  -8   1  519.23   18.32
  -8   1  -1  504.60   17.29
  -8   1  -1  615.21   17.71
  -8  -1   1  531.05   17.28
   1  -1  -8  561.12   16.18
  -1   1  -8  564.33   15.02
  -1  -8   1  598.84   21.36
  -8   1  -1  532.28   15.30
   1  -1  -8  515.68   15.59
   1  -1  -8  610.03   17.58
  -1  -1   8  468.26   13.41
   1  -8  -1  504.41   18.66
   1  -8  -1  518.01   18.64
  -8   1  -1  499.98   16.45
  -1  -8   1  572.77   24.19
   1  -8  -1  513.31   21.26
  -8   1  -1  481.43   18.10
  -8  -1   1  540.29   19.15
  -1  -1   8  528.86   19.39
  -1  -8   1  482.95   15.06
   8   2  -2  401.16   14.76
   2   2  -8  402.44   12.95
  -2   8   2  356.25   12.03
   2   2  -8  368.90   12.86
   2   2  -8  366.40   11.64
   2  -2   8  365.90   16.49
   2  -8   2  362.28   21.18
   8   2  -2  375.09   14.67
   2   2  -8  358.53   13.02
   2   8  -2  370.10   11.45
   8  -2   2  364.30   16.22
   2   8  -2  378.15   10.91
  -2   8   2  353.25   11.74
   8  -2   2  382.76   15.14
   8   2  -2  353.81   14.61
  -2   8   2  349.08   12.10
  -2   2   8  389.06   14.44
  -2  -8  -2  359.59   15.49
  -8  -2  -2  350.26   13.11
   2  -8   2  314.32   17.53
   2  -8   2  352.95   13.50
  -8   2   2  364.29   12.11
  -2  -8  -2  317.27   14.97
  -2   2   8  344.28   13.47
  -2   2   8  340.69   16.32
   2   2  -8  346.04   12.44
   2  -2   8  392.85   15.63
  -2   8   2  355.20   11.74
   2   8  -2  404.31   11.28
  -8  -2  -2  423.99   15.01
  -2  -2  -8  337.28   12.85
  -2  -2  -8  364.22   13.77
  -8   2   2  363.88   14.79
  -2  -8  -2  353.45   14.96
  -2  -2  -8  406.41   14.20
  -2  -8  -2  330.29   19.93
   2  -8   2  362.18   15.33
   2  -8   2  380.05   17.89
   2  -2   8  347.21   15.01
   2  -8   2  328.47   17.38
   8  -2   1  448.08   17.46
  -2  -1  -8  441.60   15.39
   2   1  -8  460.72   13.95
   1   2  -8  492.15   14.09
   8   1  -2  478.13   16.76
   8   1  -2  442.69   15.93
  -1  -2  -8  425.94   16.05
   8   2  -1  452.60   15.25
   2   1  -8  445.71   13.09
   1  -8   2  544.52   23.76
   2  -8   1  466.24   23.81
   1   2  -8  446.05   14.41
   8   1  -2  468.65   16.25
  -1   2   8  462.80   17.56
   1   8  -2  470.69   12.57
   2   8  -1  459.16   12.72
   8  -2   1  475.66   16.25
   1  -2   8  401.84   16.97
   2  -1   8  397.13   17.27
  -2   8   1  458.75   13.33
  -1   8   2  444.46   13.81
   1  -8   2  460.27   15.48
  -8  -2  -1  467.33   15.13
  -8   1   2  496.60   14.15
   2  -8   1  460.30   16.40
  -8   2   1  466.39   13.58
  -8   2   1  452.81   17.75
  -2  -8  -1  462.60   20.52
  -1  -8  -2  373.37   16.84
   1  -2   8  498.62   16.64
   2  -1   8  483.70   17.94
  -2   8   1  463.10   13.34
   1   8  -2  490.98   12.84
  -1   8   2  439.41   13.09
   2   8  -1  528.54   13.19
   1  -2   8  453.98   17.33
   8  -2   1  438.18   17.17
   2  -8   1  450.44   16.91
  -8  -2  -1  467.63   15.90
  -8  -1  -2  538.26   16.74
  -1  -8  -2  410.97   16.61
  -2  -8  -1  416.83   16.29
   1   2  -8  507.64   13.56
  -8   2   1  437.50   15.32
   1  -2   8  416.06   13.72
  -1  -8  -2  419.32   22.40
  -8  -2  -1  498.20   15.62
   1  -8   2  456.49   17.44
   1  -8   2  438.57   17.61
   1  -2   8  425.33   15.62
  -8   1   2  476.95   14.95
  -2  -8  -1  443.37   17.01
  -2   1   8  421.28   17.14
  -1  -8  -2  455.45   17.46
  -8   2   1  466.21   17.44
   8   0   2  470.06   17.16
   8   0  -2  470.29   16.93
  -2   0  -8  441.48   14.69
   2   0  -8  411.47   14.37
   2   0  -8  426.14   13.57
   8   0  -2  444.81   15.97
   8  -2   0  443.99   15.96
   0   8  -2  433.87   11.63
   0  -2  -8  408.80   15.71
   2   0  -8  435.98   14.94
   0   2  -8  446.65   13.94
   8   2   0  501.51   16.40
  -2   8   0  452.52   12.93
   8   2   0  461.47   15.54
   2   8   0  441.97   12.20
   0  -2   8  467.43   17.92
   2   8   0  465.03   13.02
   0   2   8  504.24   14.79
   8  -2   0  448.76   15.25
   0  -2   8  424.96   16.86
   8   0   2  465.12   16.00
  -2   8   0  457.26   12.64
   2   0   8  401.62   16.78
   0   8  -2  453.00   12.39
   0   8   2  420.50   13.36
   0  -8  -2  371.72   17.37
  -8  -2   0  481.05   15.32
  -8   0   2  504.70   14.38
   2  -8   0  429.52   16.74
  -8   2   0  473.32   17.87
   0  -8   2  458.53   15.26
   0   8  -2  473.33   11.70
   0  -2   8  484.26   16.41
   2   0   8  466.75   17.83
   0   2  -8  434.34   13.71
   0   8   2  468.95   13.00
   0  -2   8  441.06   17.12
   8  -2   0  438.81   17.34
  -2  -8   0  446.69   16.72
   2  -8   0  466.75   16.73
  -8   0  -2  513.41   16.53
   0  -2  -8  440.27   15.39
  -8   0   2  456.56   16.36
   0   2  -8  483.32   13.31
  -8  -2   0  461.10   15.74
   2   0  -8  483.87   14.13
   2   0  -8  489.04   14.54
  -8   2   0  438.13   14.83
  -2   0  -8  491.74   14.49
   0  -2   8  424.03   13.39
   0  -8   2  447.53   17.61
   0  -8  -2  433.99   17.20
   0  -8  -2  443.59   17.34
  -2  -8   0  477.66   19.82
   0  -8  -2  409.98   16.72
   2  -8   0  444.47   20.22
  -2   0   8  451.00   18.41
  -8   2   0  465.73   17.31
   0  -8   2  415.74   15.97
   0  -2   8  414.28   14.63
   8   2   1  501.47   16.42
   8   1   2  491.03   16.98
   8  -2  -1  462.54   18.14
   8  -1  -2  456.85   17.47
   2  -1  -8  408.67   13.66
  -1   8  -2  435.29   11.87
   8  -2  -1  421.31   16.17
   8  -1  -2  416.54   15.79
  -2   8  -1  446.37   12.62
  -1   2  -8  451.38   13.75
  -2   1  -8  455.03   14.46
   8   1   2  458.36   15.35
   2   8   1  452.72   12.72
   1   8   2  436.17   13.07
   1   2   8  535.03   15.44
  -1  -2   8  464.97   17.81
   2   1   8  555.20   16.10
   8  -2  -1  439.33   14.80
   8   2   1  457.74   15.15
   8  -1  -2  418.55   16.66
   1  -8  -2  340.31   17.42
  -8  -1   2  537.33   15.52
  -1   2  -8  464.19   21.20
  -8  -2   1  532.18   16.28
  -8   2  -1  462.71   17.78
  -1  -8   2  469.32   15.34
  -2  -1   8  479.31   19.02
  -2   1  -8  415.85   12.94
  -1   8  -2  468.83   12.09
  -1   2  -8  429.86   13.29
  -2   8  -1  461.77   12.55
  -1  -2   8  465.44   18.55
   2  -8  -1  478.47   19.92
  -1  -2   8  470.99   17.04
  -1   2  -8  478.45   13.59
   2  -1  -8  469.63   14.92
  -8  -2   1  454.96   15.64
   1  -2  -8  413.76   15.31
  -8  -1   2  443.71   15.98
  -8   2  -1  463.33   14.87
   2  -1  -8  459.55   15.29
   1  -2  -8  501.95   16.89
   2  -8  -1  414.40   17.09
  -1  -2   8  431.95   13.43
  -1  -8   2  491.23   19.68
  -2  -8   1  572.62   25.14
   1  -8  -2  410.05   17.06
   2  -8  -1  436.38   19.99
  -8   2  -1  434.39   16.85
  -2  -1   8  466.62   19.50
  -2  -8   1  441.52   14.06
  -1  -8   2  444.69   15.58
  -1  -2   8  414.98   14.43
   2  -2  -8  320.81   12.73
   2  -2  -8  324.19   13.99
  -2   8  -2  354.10   10.89
   8   2   2  390.70   14.61
   2   8   2  347.86   11.27
  -2  -2   8  353.91   17.94
  -2   8  -2  362.01   11.07
   8   2   2  382.79   13.32
   2   8   2  305.27   10.85
   2   2   8  429.87   14.20
   8  -2  -2  339.58   15.37
   8  -2  -2  341.89   12.63
  -8   2  -2  380.35   12.56
  -8  -2   2  400.27   13.43
  -8   2  -2  370.93   11.36
  -2  -8   2  355.99   17.08
  -2  -2   8  380.13   16.70
  -2   8  -2  372.86   10.76
  -2   2  -8  347.32   11.42
   2   2   8  360.93   15.44
   2  -8  -2  358.03   17.49
  -8   2  -2  356.01   14.12
  -2   2  -8  389.82   12.17
   2  -2  -8  344.33   14.71
   2  -2  -8  380.33   15.03
  -2  -2   8  339.43   11.82
  -2  -8   2  418.40   18.34
  -8  -2   2  361.55   13.81
   2  -8  -2  336.61   15.58
  -8  -2   2  363.86   15.39
   2  -8  -2  362.84   16.27
  -2  -8   2  416.93   19.49
   2  -8  -2  328.68   15.72
  -2  -2   8  370.30   18.05
  -8  -2   2  389.83   13.84
  -8  -2   2  361.24   13.80
  -2  -8   2  343.27   13.24
  -2  -2   8  344.62   13.03
   3   3  -8  274.28   11.29
   3   8  -3  276.72    9.75
   8   3  -3  280.80   13.97
   3   3  -8  276.73   10.65
   3  -3   8  250.86   16.15
   3  -8   3  246.79   19.46
   3   3  -8  264.68   11.45
  -3   8   3  256.48   10.59
   8  -3   3  255.86   14.91
   8  -3   3  249.29   13.50
  -3   8   3  263.08   10.18
  -8   3   3  254.70   10.37
  -3   3   8  253.79   16.10
   3  -3   8  233.04   14.84
  -3   8   3  267.90   11.33
   8   3  -3  292.21   14.19
   3  -8   3  237.56   15.74
  -3   3   8  276.23   10.38
  -3  -3  -8  242.97   18.34
  -8  -3  -3  270.84   14.37
  -3  -8  -3  170.41   13.12
  -3  -8  -3  275.01   14.57
   3   8  -3  294.59    9.28
  -3   3   8  255.83   16.30
   3   3  -8  263.45   11.20
  -8   3   3  290.38   10.42
  -3   8   3  254.99   10.34
  -3   3   8  222.51   16.06
   3  -3   8  284.28   15.15
  -8  -3  -3  292.99   13.06
  -3   3   8  236.49   12.22
   3  -8   3  261.71   13.11
  -8  -3  -3  274.72   13.01
  -3  -3  -8  239.90   11.90
  -8   3   3  259.34   13.09
   3  -3   8  249.21   12.54
  -3  -8  -3  230.13   17.23
  -3  -3  -8  269.54   13.10
  -3  -8  -3  225.12   15.32
   3  -8   3  273.67   12.69
   3  -8   3  236.09   15.12
  -8   3   3  269.22   10.77
  -8   3   3  259.72   13.33
   8   2  -3  354.27   14.68
   3   2  -8  339.22   12.45
   2   3  -8  379.41   12.87
   3   2  -8  339.21   12.56
  -3   8   2  304.94   11.35
   2   3  -8  337.54   12.41
   8   2  -3  339.19   14.78
   3   2  -8  315.43   11.37
   2   3  -8  338.18   11.31
   2   8  -3  326.90   10.56
   3  -2   8  282.27   16.45
   3  -8   2  333.49   21.33
   3   8  -2  325.96   10.83
   3   2  -8  334.02   12.80
   8  -2   3  326.78   15.99
   8  -3   2  296.05   15.30
  -2   8   3  303.62   11.44
  -3   2   8  316.53   18.35
   2   8  -3  324.03    9.79
   2  -3   8  299.58   15.61
   8  -2   3  340.46   14.99
  -3   8   2  329.37   11.18
   3   8  -2  335.02   10.07
  -2   8   3  324.08   11.35
   8  -3   2  325.83   15.24
   8  -2   3  328.02   14.58
   8  -3   2  337.68   14.73
  -8   2   3  324.01   11.28
   8   3  -2  344.76   14.77
  -3   8   2  316.93   11.69
   8   2  -3  311.43   14.29
   3  -2   8  283.82   16.28
  -2   8   3  315.95   12.32
  -2   3   8  372.00   14.41
  -2   3   8  328.72   11.52
  -8   2   3  334.19   11.98
  -8  -2  -3  313.70   12.53
  -2  -3  -8  297.80   18.07
   3  -8   2  312.62   13.12
  -8  -3  -2  344.95   15.70
  -8   3   2  269.66   13.38
   2  -8   3  271.28   15.97
  -2  -8  -3  275.83   13.02
  -3  -8  -2  333.94   15.16
   3   2  -8  313.26   12.15
   2   8  -3  362.80   10.45
   3   8  -2  365.30   10.50
  -3   2   8  333.72   18.53
   2   3  -8  333.60   12.33
  -8   3   2  349.77   11.03
  -3   8   2  317.69   11.31
  -2   8   3  306.23   11.10
  -2   3   8  291.14   15.53
   2  -3   8  349.25   15.59
   3  -2   8  322.08   16.79
   2  -3   8  349.42   14.26
  -2   3   8  313.91   15.58
  -2   3   8  287.74   12.83
  -3   2   8  335.80   14.41
   2  -8   3  340.65   14.81
   3  -8   2  330.56   14.95
  -2  -8  -3  278.56   16.93
  -3  -2  -8  319.03   11.61
  -3  -2  -8  328.17   13.24
  -3  -8  -2  305.47   13.79
  -2  -3  -8  309.23   13.44
  -3  -2  -8  327.43   12.64
  -8   3   2  321.73   14.27
  -8   2   3  307.89   14.32
   3  -8   2  323.60   14.73
  -8  -2  -3  351.02   14.15
  -2  -3  -8  336.31   14.22
  -3  -2  -8  350.74   13.16
   2  -3   8  304.93   13.46
  -2  -8  -3  297.00   19.02
  -2  -8  -3  292.93   13.81
   2  -8   3  307.76   14.79
   2  -8   3  352.72   14.11
   3  -8   2  320.09   14.09
   2  -8   3  288.05   16.30
   3  -8   2  304.67   16.95
  -8   3   2  322.38   14.71
  -8   3   2  333.22   12.74
  -8   2   3  320.63   15.07
  -3  -1  -8  342.19   13.75
   3   8  -1  371.27   11.97
   8   1  -3  370.35   15.40
   3   1  -8  366.33   12.97
   8  -3   1  351.22   14.46
   1   3  -8  388.49   13.24
   8   1  -3  354.78   14.88
   3   1  -8  345.66   11.92
   8   3  -1  307.38   12.88
   1   8  -3  348.70   10.99
   1  -8   3  392.50   20.18
   3  -8   1  380.53   21.71
   3   1  -8  363.97   13.61
  -3   8   1  356.55   11.80
   8  -1   3  363.44   16.33
   8  -3   1  341.54   15.86
  -1   8   3  338.22   12.05
  -1   3   8  421.16   13.66
  -1   3   8  362.99   15.21
   8  -1   3  373.56   15.33
   3   8  -1  368.54   11.08
   1   8  -3  354.67   10.45
   8  -1   3  357.99   13.20
  -1   8   3  339.36   11.80
  -8   1   3  362.73   11.74
  -8   3   1  360.45   11.86
  -3   8   1  357.21   11.89
   8   3  -1  388.94   14.90
   8   1  -3  353.56   15.07
   1  -8   3  328.56   16.83
  -8  -1  -3  349.87   12.33
  -1   3   8  378.73   12.33
  -8  -3  -1  351.51   14.47
  -1  -8  -3  320.74   15.91
  -8   1   3  397.53   12.88
  -3  -1  -8  294.82   20.42
  -8  -1  -3  361.09   16.59
   3  -8   1  351.25   14.72
  -8   3   1  329.50   14.80
  -3  -8  -1  377.11   18.01
  -3  -8  -1  333.76   14.32
   1  -8   3  374.88   13.26
  -1  -8  -3  280.83   13.63
  -1   3   8  322.56   12.83
  -3   1   8  406.50   15.06
  -8  -3  -1  448.61   17.68
  -3   8   1  374.99   11.93
   8  -3   1  336.50   15.84
  -3   1   8  391.22   20.28
   3  -1   8  383.08   17.72
  -1   3   8  346.91   14.90
   1   8  -3  380.08   10.98
   1  -3   8  384.65   14.21
   1   3  -8  356.91   12.39
   3   8  -1  426.76   11.42
  -1   8   3  342.54   11.62
  -3   1   8  382.59   21.15
   1  -3   8  369.87   15.59
   3  -1   8  364.51   18.31
  -8  -1  -3  324.76   13.61
  -8  -3  -1  389.20   14.34
  -8  -3  -1  361.29   13.75
  -8   1   3  350.88   14.82
  -1  -8  -3  334.52   18.27
  -1  -3  -8  356.32   14.98
  -8   3   1  364.17   14.82
  -3  -1  -8  358.79   12.46
  -3  -1  -8  384.91   13.29
   1   3  -8  405.33   11.86
  -3  -1  -8  373.10   11.87
  -1  -3  -8  381.85   15.17
  -8   3   1  348.22   14.01
  -3   8   1  318.36   12.50
  -1  -8  -3  328.70   15.00
  -3  -8  -1  345.34   20.11
   1  -3   8  330.41   13.27
  -1  -8  -3  337.32   20.68
   1  -8   3  370.81   15.35
   1  -8   3  364.04   15.92
  -3  -8  -1  347.76   14.55
  -1  -3  -8  352.93   14.37
   1  -8   3  382.76   18.17
   1  -3   8  342.54   14.55
   1  -8   3  351.79   17.69
  -1  -8  -3  362.36   15.89
   3  -8   1  350.61   18.17
  -3   1   8  330.11   16.96
  -8   1   3  359.65   15.76
  -8   3   1  380.63   14.34
   8  -3   0  370.81   15.80
  -3   0  -8  359.06   13.32
   8   0  -3  398.99   14.87
   3   0  -8  354.09   13.02
  -3   8   0  374.65   11.74
   8  -3   0  338.34   14.66
   8   0  -3  358.82   15.47
   0   3  -8  375.93   12.99
   8   0  -3  344.72   14.78
   3   0  -8  339.94   12.02
   0   8  -3  365.03   11.09
   3   0  -8  361.09   13.74
   0   3  -8  368.00   12.50
  -3   0   8  379.12   20.76
  -3   8   0  373.72   11.51
   8   0   3  383.49   15.14
   0   3   8  413.62   13.76
   3   8   0  382.49   11.61
   8  -3   0  360.86   13.84
   0   8   3  326.81   11.63
   8   0  -3  334.09   14.83
  -3   8   0  367.76   11.41
   3   0   8  348.06   16.88
   8   3   0  390.38   14.22
   0   8   3  358.71   13.12
   0   8   3  336.81   11.94
   0  -8  -3  283.95   14.10
  -8  -3   0  375.25   15.13
   0   3   8  364.69   12.39
  -3   0  -8  305.71   21.18
  -8   3   0  363.46   11.70
   0  -8  -3  343.59   16.61
  -8   0  -3  369.09   16.79
  -8  -3   0  402.13   16.75
  -8   3   0  344.40   15.03
   3  -8   0  361.95   15.63
  -8   0  -3  375.92   12.06
  -3  -8   0  383.24   14.80
  -3  -8   0  512.55   25.33
   0  -8   3  380.48   13.24
  -8  -3   0  448.16   18.10
   0   8  -3  386.92   10.36
   0  -3   8  387.57   14.36
   3   0   8  401.60   18.15
  -8   3   0  364.70   10.62
   0   3  -8  367.22   12.45
   0   8  -3  372.40   10.96
   8  -3   0  370.68   16.62
   0   8   3  354.27   11.54
  -3   0   8  387.90   21.99
   0  -3   8  377.36   16.02
   3   0   8  393.83   19.02
   0   3   8  368.96   14.58
   0   3   8  340.66   12.35
  -8   0  -3  332.23   13.77
  -8  -3   0  375.63   13.86
   3  -8   0  347.13   15.49
   0  -8  -3  336.52   18.32
  -3   0  -8  385.49   12.36
  -3   0  -8  401.86   11.81
   0  -3  -8  351.64   15.13
   0   3  -8  405.15   12.11
   3   0  -8  411.98   13.21
   0  -3  -8  377.78   15.34
  -3   8   0  361.23   12.85
  -8   3   0  372.63   14.71
  -3  -8   0  359.52   20.05
   0  -8   3  404.95   15.86
   0  -3   8  357.13   13.15
   0  -8  -3  337.28   20.65
  -3  -8   0  379.61   15.10
   0  -8   3  356.24   16.22
   0  -3  -8  349.53   14.29
   3  -8   0  367.51   15.87
   0  -8  -3  367.25   16.09
   0  -8   3  357.70   18.06
  -3   0   8  375.85   19.05
  -8   3   0  353.72   14.91
  -8   0   3  358.19   15.84
  -8  -3   0  410.11   14.48
  -8   3   0  370.49   15.13
   0  -8   3  361.99   16.43
   0  -3   8  353.90   14.01
   8   1   3  370.95   15.18
   3  -1  -8  346.44   13.37
   3  -1  -8  337.63   13.13
   8  -1  -3  365.13   16.12
  -3   8  -1  351.80   10.97
   8   3   1  396.76   14.30
  -3   1  -8  361.56   12.71
   8  -3  -1  307.05   14.40
   8  -1  -3  312.19   14.29
   3  -1  -8  312.77   11.95
   3  -1  -8  348.34   13.87
  -1   3  -8  358.71   11.96
  -1   8  -3  359.35   10.81
  -3  -1   8  353.66   20.33
   8   3   1  371.68   13.39
  -1  -3   8  380.49   17.33
  -3   8  -1  363.70   11.21
   1   3   8  419.38   13.81
   8   1   3  381.97   14.87
   8  -1  -3  334.29   15.01
   8  -3  -1  335.34   13.02
   3   8   1  341.27   10.74
   3   1   8  333.30   16.24
  -1   3  -8  359.56   11.12
  -8  -3   1  379.15   14.80
   1   3   8  367.55   12.23
  -1   3  -8  354.47   18.39
  -8   1  -3  351.06   11.42
  -3   1  -8  287.91   20.63
   1  -8  -3  277.42   14.59
  -8   3  -1  362.57   11.42
  -8   1  -3  354.05   16.28
  -8   3  -1  348.37   15.11
   1  -8  -3  325.48   16.67
  -3  -8   1  364.46   13.81
  -1  -8   3  372.25   13.14
  -3  -8   1  410.46   20.06
  -8  -3   1  439.33   17.45
  -3   1  -8  314.87   10.84
  -1   8  -3  368.31   10.38
  -1  -3   8  372.17   14.90
   1   3   8  350.29   14.20
  -8   3  -1  357.65   10.21
   3   1   8  378.76   17.56
  -3   8  -1  352.54   11.01
  -1   3  -8  365.74   12.27
  -1   8  -3  356.22   10.76
  -3  -1   8  362.88   21.28
  -1  -3   8  379.54   16.92
   3   1   8  365.95   18.38
   3  -8  -1  368.02   18.15
  -8   1  -3  341.08   13.93
   1  -8  -3  321.01   18.03
  -3   1  -8  387.16   11.64
   3  -1  -8  372.22   13.23
  -3   1  -8  380.31   12.32
  -8  -3   1  365.45   13.58
  -3   8  -1  351.12   12.35
  -8   3  -1  372.73   13.44
   1  -3  -8  389.78   16.31
   3  -1  -8  419.94   15.27
   3  -8  -1  331.16   15.38
  -1  -8   3  372.20   17.40
   1  -3  -8  328.23   14.25
   3  -8  -1  381.58   16.60
  -1  -8   3  349.55   17.34
   3  -8  -1  367.89   18.32
  -8  -3   1  411.21   14.03
  -1  -3   8  358.77   16.87
  -8  -1   3  341.11   15.46
  -8  -3   1  380.38   14.19
  -8   3  -1  354.71   14.42
  -1  -8   3  328.32   14.92
  -1  -3   8  348.63   13.76
   8   2   3  357.36   14.14
   8  -3  -2  307.21   13.82
   8  -2  -3  288.31   14.73
   8   3   2  354.29   13.59
   3  -2  -8  287.90   12.70
   8  -3  -2  311.80   15.69
   8  -3  -2  293.23   14.34
  -2   3  -8  331.66   11.87
   2  -3  -8  298.84   14.24
  -2   8  -3  315.87    9.98
   3  -2  -8  294.25   13.46
  -3   8  -2  319.03   10.03
   8  -2  -3  311.63   13.53
   3  -2  -8  302.14   13.09
   8   2   3  347.23   13.89
  -2   8  -3  321.16   10.20
   2   8   3  289.71   10.72
  -3  -2   8  323.06   19.70
  -3   8  -2  315.00   10.32
  -2  -3   8  347.03   18.34
   3   8   2  289.32   10.19
   8  -3  -2  289.54   11.71
   3   8   2  252.77    9.99
   2   3   8  364.23   13.18
   8   3   2  334.19   13.15
   8  -2  -3  291.96   14.59
   8  -2  -3  291.56   11.58
  -8   2  -3  335.56   11.97
  -8   3  -2  326.19   10.96
  -8   2  -3  311.64   10.51
  -8   3  -2  309.87   10.47
  -3   2  -8  233.97   18.50
  -8   2  -3  302.72   15.01
  -2  -8   3  348.51   12.78
  -8  -3   2  315.63   15.11
  -3  -8   2  346.46   16.62
   2  -8  -3  313.28   16.58
   3  -8  -2  319.24   16.93
  -3  -2   8  344.64   18.26
  -2  -3   8  329.70   15.45
  -2   8  -3  323.19    9.86
  -8   3  -2  318.87    9.36
  -3   8  -2  310.33   10.11
   2   3   8  320.78   14.03
  -3   2  -8  311.01   10.54
   3   2   8  326.68   16.04
  -2   3  -8  310.87   10.91
  -2   8  -3  311.98   10.06
  -3  -2   8  355.66   20.66
  -2  -3   8  332.20   17.79
   2   3   8  321.20   14.77
   3  -2  -8  302.45   12.82
  -8   2  -3  301.56   13.10
   2  -3  -8  310.86   15.64
  -8  -2   3  334.71   13.56
  -3   2  -8  339.29   11.57
   2  -8  -3  282.98   16.98
   2  -3  -8  322.60   15.34
  -8   3  -2  311.42   13.22
  -8  -3   2  307.82   12.56
  -2  -3   8  326.59   12.16
  -2  -8   3  338.15   16.19
   2  -3  -8  315.34   13.97
   2  -8  -3  301.90   15.03
  -8  -3   2  304.58   14.46
  -8  -2   3  306.10   14.48
   2  -8  -3  323.73   15.79
  -2  -8   3  347.56   17.07
  -8  -2   3  343.06   13.74
   3  -8  -2  304.16   15.95
  -8   2  -3  317.56   11.58
  -8  -3   2  354.41   13.94
  -2  -3   8  320.20   17.44
  -8  -3   2  326.13   14.84
   3  -8  -2  285.01   14.44
  -8  -2   3  295.26   13.06
  -8  -3   2  340.39   13.83
  -8   3  -2  323.36   12.64
  -2  -8   3  323.95   14.14
   3  -8  -2  338.99   16.17
  -2  -3   8  301.82   12.91
   8  -3  -3  245.86   12.29
   3  -3  -8  231.54   12.18
  -3   3  -8  261.37   10.51
  -3   8  -3  261.14    8.85
   3  -3  -8  240.33   12.88
   3   8   3  222.97    9.32
  -3   8  -3  269.43    9.38
   3   8   3  199.14    9.51
   3   3   8  275.95   11.86
   8   3   3  275.92   12.29
  -3   3  -8  264.03   10.09
  -8   3  -3  264.73   10.15
   3   3   8  264.26    9.99
  -8   3  -3  252.86    9.34
  -3   3  -8  172.73   15.92
  -3  -8   3  282.14   11.70
  -8   3  -3  248.27   13.27
  -3  -8   3  260.84   13.65
  -8  -3   3  300.53   13.80
  -3  -3   8  260.64   14.64
  -3   8  -3  265.17    9.02
   3  -8  -3  262.50   15.64
   3   3   8  267.75   14.10
  -3   3  -8  259.49    9.69
  -3  -3   8  288.27   18.72
  -3   8  -3  248.33    9.03
   3   3   8  252.34   14.11
  -8  -3   3  248.78   11.42
  -3   3  -8  276.94   10.56
  -8   3  -3  243.10   11.71
   3  -3  -8  256.63   14.30
  -3  -3   8  257.11   10.96
   3  -3  -8  249.06   12.59
   3  -8  -3  241.14   13.75
  -8  -3   3  250.17   13.27
  -3  -3   8  259.66   18.07
  -8  -3   3  296.02   13.53
  -8  -3   3  259.39   13.41
  -8   3  -3  256.89   10.66
  -8  -3   3  261.49   12.66
  -3  -8   3  266.50   12.61
  -3  -3   8  271.82   12.55
   8   4  -4  169.89   11.61
   4   4  -8  173.28    9.83
   4   8  -4  163.90    7.46
   4   8  -4  167.76    7.74
   4   4  -8  160.09    8.93
   8   4  -4  169.30   10.86
   4   4  -8  163.92    9.00
   4  -4   8  144.56   14.74
   4  -8   4  161.84   16.72
   8  -4   4  125.48   12.00
   4   4  -8  164.06    9.34
   8  -4   4  146.55   11.25
  -4   8   4  155.57    8.25
   8  -4   4  160.34   12.45
  -8   4   4  155.23    8.85
   8   4  -4  179.98   11.73
  -4   8   4  136.22    9.11
   4  -4   8  134.23   12.82
  -4   4   8  164.62   12.10
  -4  -8  -4  117.89   11.61
  -8  -4  -4  162.12   12.59
  -4  -4  -8  145.36    9.71
  -4   4   8  161.46    8.27
  -4  -4  -8  142.98   15.11
  -8  -4  -4  165.39   11.99
  -4  -8  -4  175.14   13.18
   4  -8   4  125.36   12.37
  -4  -4  -8  106.44    9.93
   4   4  -8  159.90    9.12
  -8   4   4  172.06    8.99
  -4   4   8  110.80   11.91
  -4   8   4  139.69    8.11
   4  -4   8  204.25   14.15
  -4   4   8  127.41    9.50
   8  -4   4  176.32   10.34
  -4  -8  -4  135.38   12.67
  -4  -4  -8  160.80   11.71
   4  -4   8  150.90   10.46
   4  -8   4  165.09   10.57
  -4  -8  -4  158.67   15.11
  -4  -4  -8  135.98   10.51
   4  -8   4  153.55   11.22
   4  -8   4  144.09   12.46
  -8   4   4  160.13    8.17
[truncated: 304,023 more chars]
