# Supplementary material for: Static and Dynamic Disorder in Formamidinium Lead Bromide Single Crystals
Source: J Phys Chem Lett. 2023 Feb 1;14(5):1288–93. doi: 10.1021/acs.jpclett.2c03337 (PMC9923750; doi:10.1021/acs.jpclett.2c03337)
Supplement: Supplementary file 1 — jz2c03337_si_001.zip [file jz2c03337_si_001.zip › oy19-4b-150.final.cif]

data_temp_4_150_00
# start Validation Reply Form
_vrf_PLAT088_temp_4_150_00
;
PROBLEM: Poor Data / Parameter Ratio ....................
RESPONSE: The formamidinium molecule is modeled and refined into the electron 
density.
;
# end Validation Reply Form
_audit_creation_date               2022-05-01
_audit_creation_method
;
Olex2 1.5-alpha
(compiled 2022.04.07 svn.rca3783a0 for OlexSys, GUI svn.r6498)
;
_shelx_SHELXL_version_number       '2018/3'
loop_
  _audit_author_name
  _audit_author_email
  _audit_author_address
 'Reuveni, G.' ''
;
Weizmann Institute
Chemical & Biological Physics
;
 'Diskin-Posner, Y.' Yael.Diskin-posner@weizmann.ac.il
;
Weizmann Institute
Chemical Reasearch Support
;

_audit_contact_author_address      ?
_audit_contact_author_email        ?
_audit_contact_author_name         ''
_audit_contact_author_phone        ?
_publ_contact_author_id_orcid      ?
_publ_section_references
;
Dolomanov, O.V., Bourhis, L.J., Gildea, R.J, Howard, J.A.K. & Puschmann, H.
 (2009), J. Appl. Cryst. 42, 339-341.

Sheldrick, G.M. (2015). Acta Cryst. A71, 3-8.

Sheldrick, G.M. (2015). Acta Cryst. C71, 3-8.
;
_chemical_name_common              ?
_chemical_name_systematic          ?
_chemical_formula_moiety           'Br3 Pb1, 0.5(C2 H10 N4)'
_chemical_formula_sum              'C H5 Br3 N2 Pb'
_chemical_formula_weight           491.99
_chemical_melting_point            ?
_chemical_oxdiff_formula           Br3Pb1C1H6N2
loop_
  _atom_type_symbol
  _atom_type_description
  _atom_type_scat_dispersion_real
  _atom_type_scat_dispersion_imag
  _atom_type_scat_source
 'C' 'C' 0.0013 0.0009 'International Tables Vol C Tables 4.2.6.8 and 6.1.1.4'
 'H' 'H' 0.0000 0.0000 'International Tables Vol C Tables 4.2.6.8 and 6.1.1.4'
 'Br' 'Br' 0.1872 1.6557 'International Tables Vol C Tables 4.2.6.8 and 6.1.1.4'
 'N' 'N' 0.0030 0.0020 'International Tables Vol C Tables 4.2.6.8 and 6.1.1.4'
 'Pb' 'Pb' -1.0526 6.9588
 'International Tables Vol C Tables 4.2.6.8 and 6.1.1.4'

_shelx_space_group_comment
;
The symmetry employed for this shelxl refinement is uniquely defined
by the following loop, which should always be used as a source of
symmetry information in preference to the above space-group names.
They are only intended as comments.
;
_space_group_crystal_system        'cubic'
_space_group_IT_number             221
_space_group_name_H-M_alt          'P m -3 m'
_space_group_name_Hall             '-P 4 2 3'
loop_
  _space_group_symop_operation_xyz
 'x, y, z'
 '-x, -y, z'
 '-x, y, -z'
 'x, -y, -z'
 'z, x, y'
 'z, -x, -y'
 '-z, -x, y'
 '-z, x, -y'
 'y, z, x'
 '-y, z, -x'
 'y, -z, -x'
 '-y, -z, x'
 'y, x, -z'
 '-y, -x, -z'
 'y, -x, z'
 '-y, x, z'
 'x, z, -y'
 '-x, z, y'
 '-x, -z, -y'
 'x, -z, y'
 'z, y, -x'
 'z, -y, x'
 '-z, y, x'
 '-z, -y, -x'
 '-x, -y, -z'
 'x, y, -z'
 'x, -y, z'
 '-x, y, z'
 '-z, -x, -y'
 '-z, x, y'
 'z, x, -y'
 'z, -x, y'
 '-y, -z, -x'
 'y, -z, x'
 '-y, z, x'
 'y, z, -x'
 '-y, -x, z'
 'y, x, z'
 '-y, x, -z'
 'y, -x, -z'
 '-x, -z, y'
 'x, -z, -y'
 'x, z, y'
 '-x, z, -y'
 '-z, -y, x'
 '-z, y, -x'
 'z, -y, -x'
 'z, y, x'

_cell_length_a                     5.93580(10)
_cell_length_b                     5.93580(10)
_cell_length_c                     5.93580(10)
_cell_angle_alpha                  90
_cell_angle_beta                   90
_cell_angle_gamma                  90
_cell_volume                       209.140(11)
_cell_formula_units_Z              1
_cell_measurement_reflns_used      4707
_cell_measurement_temperature      149.99(10)
_cell_measurement_theta_max        21.6220
_cell_measurement_theta_min        2.6810
_shelx_estimated_absorpt_T_max     0.708
_shelx_estimated_absorpt_T_min     0.181
_exptl_absorpt_coefficient_mu      18.543
_exptl_absorpt_correction_T_max    0.771
_exptl_absorpt_correction_T_min    0.134
_exptl_absorpt_correction_type     gaussian
_exptl_absorpt_process_details
;
CrysAlisPro 1.171.41.110a (Rigaku Oxford Diffraction, 2021)
Numerical absorption correction based on gaussian integration over
a multifaceted crystal model
Empirical absorption correction using spherical harmonics,
implemented in SCALE3 ABSPACK scaling algorithm.
;
_exptl_absorpt_special_details     ?
_exptl_crystal_colour              orange
_exptl_crystal_colour_primary      orange
_exptl_crystal_density_diffrn      3.906
_exptl_crystal_density_meas        ?
_exptl_crystal_density_method      ?
_exptl_crystal_description         plate
_exptl_crystal_F_000               212
loop_
  _exptl_crystal_face_index_h
  _exptl_crystal_face_index_k
  _exptl_crystal_face_index_l
  _exptl_crystal_face_perp_dist
 -2 -1 0 0.0283
 2 1 0 0.0412
 0 0 -1 0.1049
 0 0 1 0.0380
 -1 0 -1 0.0887
 1 0 1 0.0488
 0 -1 0 0.0046
 0 1 0 0.0182

_exptl_crystal_size_max            0.14
_exptl_crystal_size_mid            0.09
_exptl_crystal_size_min            0.02
loop_
  _exptl_oxdiff_crystal_face_indexfrac_h
  _exptl_oxdiff_crystal_face_indexfrac_k
  _exptl_oxdiff_crystal_face_indexfrac_l
  _exptl_oxdiff_crystal_face_x
  _exptl_oxdiff_crystal_face_y
  _exptl_oxdiff_crystal_face_z
 -1.9937 -0.9631 0.0088 -0.0091 -0.1508 0.1440
 1.9937 0.9631 -0.0088 0.0091 0.1508 -0.1440
 -0.0119 0.0077 -0.9905 -0.0171 0.0637 0.0661
 0.0119 -0.0077 0.9905 0.0171 -0.0637 -0.0661
 -1.0010 0.0203 -0.9825 0.0201 0.0075 0.1304
 1.0010 -0.0203 0.9825 -0.0201 -0.0075 -0.1304
 -0.0156 -0.9882 -0.0072 -0.0835 -0.0383 0.0153
 0.0156 0.9882 0.0072 0.0835 0.0383 -0.0153

_exptl_transmission_factor_max     ?
_exptl_transmission_factor_min     ?
_diffrn_reflns_av_R_equivalents    0.0833
_diffrn_reflns_av_unetI/netI       0.0106
_diffrn_reflns_Laue_measured_fraction_full  1.000
_diffrn_reflns_Laue_measured_fraction_max  1.000
_diffrn_reflns_limit_h_max         7
_diffrn_reflns_limit_h_min         -7
_diffrn_reflns_limit_k_max         7
_diffrn_reflns_limit_k_min         -7
_diffrn_reflns_limit_l_max         7
_diffrn_reflns_limit_l_min         -7
_diffrn_reflns_number              5176
_diffrn_reflns_point_group_measured_fraction_full  1.000
_diffrn_reflns_point_group_measured_fraction_max  1.000
_diffrn_reflns_theta_full          19.665
_diffrn_reflns_theta_max           21.654
_diffrn_reflns_theta_min           2.708
_diffrn_ambient_environment        N~2~
_diffrn_ambient_temperature        149.99(10)
_diffrn_detector                   'Hybrid Pixel Array Detector'
_diffrn_detector_area_resol_mean   5.8140
_diffrn_detector_type              'Pilatus 300K'
_diffrn_measured_fraction_theta_full  1.000
_diffrn_measured_fraction_theta_max  1.000
_diffrn_measurement_details
;
List of Runs (angles in degrees, time in seconds):

  # Type    Start    End  Width  t~exp~   \w     \q     \k     \f   Frames
--------------------------------------------------------------------------
  1  \w    -63.00  43.00   0.50    2.00    --   13.16 -62.00  54.00  212
  2  \w    -45.00  62.00   0.50    2.00    --  -14.72  62.00-167.00  214
  3  \w    -91.00  16.00   0.50    2.00    --  -14.72 -62.00  54.00  214
  4  \w    -17.00  96.00   0.50    2.00    --   13.16  38.00-150.00  226
  5  \w    -17.00  90.00   0.50    2.00    --   13.16  62.00-167.00  214
  6  \w    -17.00  96.00   0.50    2.00    --   13.16  38.00 -60.00  226
  7  \w    -23.00  60.00   0.50    2.00    --   13.16 -99.00  30.00  166
  8  \w    -88.00  21.00   0.50    2.00    --  -14.72 -77.00  90.00  218
  9  \w    -45.00  69.00   0.50    2.00    --  -14.72  38.00-180.00  228
 10  \w    -93.00  14.00   0.50    2.00    --  -14.72 -57.00-120.00  214
 11  \w    -65.00 -18.00   0.50    2.00    --  -14.72 106.00-120.55   94
 12  \w    -78.00 -36.00   0.50    2.00    --  -14.72 129.00  50.79   84
 13  \w    -51.00  59.00   0.50    2.00    --  -14.72  77.00-150.00  220
 14  \w    -93.00  14.00   0.50    2.00    --  -14.72 -57.00 -90.00  214
 15  \w    -65.00 -17.00   0.50    2.00    --  -14.72 105.00  -6.86   96
 16  \w    -65.00  42.00   0.50    2.00    --   13.16 -57.00-120.00  214
 17  \w    -73.00   5.00   0.50    2.00    --   13.16 -19.00-120.00  156
 18  \w    -57.00  21.00   0.50    2.00    --  -14.72  90.00 106.49  156
;
_diffrn_measurement_device         'four-circle diffractometer'
_diffrn_measurement_device_type    'XtaLAB Synergy, Dualflex, Pilatus 300K'
_diffrn_measurement_method         '\w scans'
_diffrn_orient_matrix_type        
 'CrysAlisPro convention (1999,Acta A55,543-557)'
_diffrn_orient_matrix_UB_11        -0.0363823000
_diffrn_orient_matrix_UB_12        0.0849483000
_diffrn_orient_matrix_UB_13        0.0183817000
_diffrn_orient_matrix_UB_21        0.0568407000
_diffrn_orient_matrix_UB_22        0.0383049000
_diffrn_orient_matrix_UB_23        -0.0647196000
_diffrn_orient_matrix_UB_31        -0.0657863000
_diffrn_orient_matrix_UB_32        -0.0139684000
_diffrn_orient_matrix_UB_33        -0.0660110000
_diffrn_radiation_monochromator    mirror
_diffrn_radiation_probe            x-ray
_diffrn_radiation_type             'Ag K\a'
_diffrn_radiation_wavelength       0.56087
_diffrn_source                     'micro-focus sealed X-ray tube'
_diffrn_source_type                'PhotonJet (Ag) X-ray Source'
_reflns_Friedel_coverage           0.000
_reflns_Friedel_fraction_full      .
_reflns_Friedel_fraction_max       .
_reflns_number_gt                  76
_reflns_number_total               76
_reflns_special_details
;
 Reflections were merged by SHELXL according to the crystal
 class for the calculation of statistics and refinement.
 
 _reflns_Friedel_fraction is defined as the number of unique
 Friedel pairs measured divided by the number that would be
 possible theoretically, ignoring centric projections and
 systematic absences.
;
_reflns_threshold_expression       'I > 2\s(I)'
_computing_cell_refinement         'CrysAlisPro 1.171.41.110a (Rigaku OD, 2021)'
_computing_data_collection         'CrysAlisPro 1.171.41.110a (Rigaku OD, 2021)'
_computing_data_reduction          'CrysAlisPro 1.171.41.110a (Rigaku OD, 2021)'
_computing_molecular_graphics      'Olex2 1.5-alpha (Dolomanov et al., 2009)'
_computing_publication_material    'Olex2 1.5-alpha (Dolomanov et al., 2009)'
_computing_structure_refinement    'SHELXL 2018/3 (Sheldrick, 2015)'
_computing_structure_solution      'SHELXT 2014/5 (Sheldrick, 2014)'
_refine_diff_density_max           2.602
_refine_diff_density_min           -2.277
_refine_diff_density_rms           0.381
_refine_ls_extinction_coef         .
_refine_ls_extinction_method       none
_refine_ls_goodness_of_fit_ref     1.298
_refine_ls_hydrogen_treatment      constr
_refine_ls_matrix_type             full
_refine_ls_number_parameters       13
_refine_ls_number_reflns           76
_refine_ls_number_restraints       3
_refine_ls_R_factor_all            0.0262
_refine_ls_R_factor_gt             0.0262
_refine_ls_restrained_S_all        1.268
_refine_ls_shift/su_max            0.000
_refine_ls_shift/su_mean           0.000
_refine_ls_structure_factor_coef   Fsqd
_refine_ls_weighting_details      
 'w=1/[\s^2^(Fo^2^)+(0.0570P)^2^+1.1189P] where P=(Fo^2^+2Fc^2^)/3'
_refine_ls_weighting_scheme        calc
_refine_ls_wR_factor_gt            0.0815
_refine_ls_wR_factor_ref           0.0815
_refine_special_details            ?
_olex2_refinement_description
;
1. Fixed Uiso
 At 1.2 times of:
  All C(H) groups, All N(H,H) groups
2. Restrained distances
 N2-C1
 1.3 with sigma of 0.01
 N2-N1
 2.29 with sigma of 0.02
 C1-N1 \\sim C1-N2
 with sigma of 0.02
3. Rigid body (RIGU) restrains
 C1, N1, N2
 with sigma for 1-2 distances of 0.001 and sigma for 1-3 distances of 0.001
4. Others
 Fixed Sof: C1(0.02083) H1(0.02083) N1(0.02083) H1A(0.02083) H1B(0.02083)
 N2(0.02083) H2A(0.02083) H2B(0.02083)
 Fixed Uiso: C1(0.015) N1(0.015) N2(0.015)
5.a Aromatic/amide H refined with riding coordinates:
 C1(H1)
5.b X=CH2 refined with riding coordinates:
 N1(H1A,H1B), N2(H2A,H2B)
;
_atom_sites_solution_hydrogens     geom
_atom_sites_solution_primary       dual
_atom_sites_solution_secondary     ?
loop_
  _atom_site_label
  _atom_site_type_symbol
  _atom_site_fract_x
  _atom_site_fract_y
  _atom_site_fract_z
  _atom_site_U_iso_or_equiv
  _atom_site_adp_type
  _atom_site_occupancy
  _atom_site_site_symmetry_order
  _atom_site_calc_flag
  _atom_site_refinement_flags_posn
  _atom_site_refinement_flags_adp
  _atom_site_refinement_flags_occupancy
  _atom_site_disorder_assembly
  _atom_site_disorder_group
 Pb1 Pb 0.500000 0.500000 0.500000 0.0164(6) Uani 1 48 d S T P . .
 Br1 Br 0.000000 0.500000 0.500000 0.0741(14) Uani 1 16 d S T P . .
 C1 C -0.087(16) 0.01(4) -0.03(4) 0.015 Uiso 0.0208 1 d D U P A -1
 H1 H -0.241865 -0.004243 -0.061690 0.018 Uiso 0.0208 1 calc R U P A -1
 N1 N -0.01(9) 0.210(15) 0.03(6) 0.015 Uiso 0.0208 1 d D U P A -1
 H1A H 0.129983 0.229653 0.062814 0.018 Uiso 0.0208 1 calc R U P A -1
 H1B H -0.106009 0.325861 0.031367 0.018 Uiso 0.0208 1 calc R U P A -1
 N2 N 0.04(6) -0.166(13) -0.03(10) 0.015 Uiso 0.0208 1 d D U P A -1
 H2A H 0.184595 -0.155870 -0.000539 0.018 Uiso 0.0208 1 calc R U P A -1
 H2B H -0.017775 -0.297330 -0.071053 0.018 Uiso 0.0208 1 calc R U P A -1

loop_
  _atom_site_aniso_label
  _atom_site_aniso_U_11
  _atom_site_aniso_U_22
  _atom_site_aniso_U_33
  _atom_site_aniso_U_23
  _atom_site_aniso_U_13
  _atom_site_aniso_U_12
 Pb1 0.0164(6) 0.0164(6) 0.0164(6) 0.000 0.000 0.000
 Br1 0.0136(14) 0.104(2) 0.104(2) 0.000 0.000 0.000

_geom_special_details
;
 All esds (except the esd in the dihedral angle between two l.s. planes)
 are estimated using the full covariance matrix.  The cell esds are taken
 into account individually in the estimation of esds in distances, angles
 and torsion angles; correlations between esds in cell parameters are only
 used when they are defined by crystal symmetry.  An approximate (isotropic)
 treatment of cell esds is used for estimating esds involving l.s. planes.
;
loop_
  _geom_bond_atom_site_label_1
  _geom_bond_atom_site_label_2
  _geom_bond_distance
  _geom_bond_site_symmetry_2
  _geom_bond_publ_flag
 Pb1 Br1 2.96790(5) 9_556 ?
 Pb1 Br1 2.96790(5) 9 ?
 Pb1 Br1 2.96790(5) 5_565 ?
 Pb1 Br1 2.96790(5) . ?
 Pb1 Br1 2.96790(5) 1_655 ?
 Pb1 Br1 2.96790(5) 5 ?
 C1 H1 0.9500 . ?
 C1 N1 1.30(2) . ?
 C1 N2 1.300(11) . ?
 N1 H1A 0.8800 . ?
 N1 H1B 0.8800 . ?
 N2 H2A 0.8800 . ?
 N2 H2B 0.8800 . ?

loop_
  _geom_angle_atom_site_label_1
  _geom_angle_atom_site_label_2
  _geom_angle_atom_site_label_3
  _geom_angle
  _geom_angle_site_symmetry_1
  _geom_angle_site_symmetry_3
  _geom_angle_publ_flag
 Br1 Pb1 Br1 90.0 9_556 . ?
 Br1 Pb1 Br1 90.0 1_655 5_565 ?
 Br1 Pb1 Br1 90.0 5 9 ?
 Br1 Pb1 Br1 90.0 9_556 1_655 ?
 Br1 Pb1 Br1 180.0 9_556 9 ?
 Br1 Pb1 Br1 180.0 . 1_655 ?
 Br1 Pb1 Br1 90.0 . 5_565 ?
 Br1 Pb1 Br1 90.0 9_556 5 ?
 Br1 Pb1 Br1 180.0 5 5_565 ?
 Br1 Pb1 Br1 90.0 . 5 ?
 Br1 Pb1 Br1 90.0 . 9 ?
 Br1 Pb1 Br1 90.0 1_655 5 ?
 Br1 Pb1 Br1 90.0 5_565 9 ?
 Br1 Pb1 Br1 90.0 9_556 5_565 ?
 Br1 Pb1 Br1 90.0 1_655 9 ?
 Pb1 Br1 Pb1 180.0 1_455 . ?
 N1 C1 H1 118.3 . . ?
 N1 C1 N2 123(3) . . ?
 N2 C1 H1 118.3 . . ?
 C1 N1 H1A 120.0 . . ?
 C1 N1 H1B 120.0 . . ?
 H1A N1 H1B 120.0 . . ?
 C1 N2 H2A 120.0 . . ?
 C1 N2 H2B 120.0 . . ?
 H2A N2 H2B 120.0 . . ?

_shelx_res_file
;
TITL temp_4_150_00_a.res in Pm-3m
    temp_4_150_00.res
    created by SHELXL-2018/3 at 13:47:30 on 01-May-2022
REM Old TITL TEMP_4_150_00 in P-43m
REM SHELXT solution in Pm-3m
REM R1 0.345, Rweak 0.225, Alpha 0.059, Orientation as input
REM Formula found by SHELXT: Br3 Pb
CELL 0.56087 5.9358 5.9358 5.9358 90 90 90
ZERR 1 0.0001 0.0001 0.0001 0 0 0
LATT 1
SYMM -X,-Y,+Z
SYMM -X,+Y,-Z
SYMM +X,-Y,-Z
SYMM +Z,+X,+Y
SYMM +Z,-X,-Y
SYMM -Z,-X,+Y
SYMM -Z,+X,-Y
SYMM +Y,+Z,+X
SYMM -Y,+Z,-X
SYMM +Y,-Z,-X
SYMM -Y,-Z,+X
SYMM +Y,+X,-Z
SYMM -Y,-X,-Z
SYMM +Y,-X,+Z
SYMM -Y,+X,+Z
SYMM +X,+Z,-Y
SYMM -X,+Z,+Y
SYMM -X,-Z,-Y
SYMM +X,-Z,+Y
SYMM +Z,+Y,-X
SYMM +Z,-Y,+X
SYMM -Z,+Y,+X
SYMM -Z,-Y,-X
SFAC C H Br N Pb
DISP Br 0.1872 1.6557 5339.1
DISP C 0.0013 0.0009 7.4
DISP H 0 0 0.7
DISP N 0.003 0.002 11.7
DISP Pb -1.0526 6.9588 22729.8
UNIT 1 5 3 2 1
DFIX 1.3 0.01 N2 C1
DANG 2.29 0.02 N2 N1
RIGU 0.001 0.001 C1 N1 N2
SADI C1 N1 C1 N2

L.S. 50 0 0
PLAN  5
SIZE 0.02 0.09 0.14
TEMP -123
CONF
WPDB -2
BOND $H
list 4
MORE -1
fmap 2 53
acta
REM <olex2.extras>
REM <HklSrc "%./TEMP_4_150_00.hkl">
REM </olex2.extras>

WGHT    0.057000    1.118900
FVAR       0.62853
PB1   5    0.500000    0.500000    0.500000    10.02083    0.01641    0.01641 =
         0.01641    0.00000    0.00000    0.00000
BR1   3    0.000000    0.500000    0.500000    10.06250    0.01360    0.10431 =
         0.10431    0.00000    0.00000    0.00000
PART -1
C1    1   -0.086762    0.011768   -0.025614    10.02083   10.01500
AFIX  43
H1    2   -0.241865   -0.004243   -0.061690    10.02083   -1.20000
AFIX   0
N1    4   -0.013004    0.210440    0.028690    10.02083   10.01500
AFIX  93
H1A   2    0.129983    0.229653    0.062814    10.02083   -1.20000
H1B   2   -0.106009    0.325861    0.031367    10.02083   -1.20000
AFIX   0
N2    4    0.040366   -0.166306   -0.033220    10.02083   10.01500
AFIX  93
H2A   2    0.184595   -0.155870   -0.000539    10.02083   -1.20000
H2B   2   -0.017775   -0.297330   -0.071053    10.02083   -1.20000
AFIX   0
HKLF 4


REM  temp_4_150_00_a.res in Pm-3m
REM wR2 = 0.0815, GooF = S = 1.298, Restrained GooF = 1.268 for all data
REM R1 = 0.0262 for 76 Fo > 4sig(Fo) and 0.0262 for all 76 data
REM 13 parameters refined using 3 restraints

END

WGHT      0.0570      1.1195

REM Highest difference peak  2.602,  deepest hole -2.277,  1-sigma level  0.381
Q1    1   0.5000  0.3267  0.5000  10.12500  0.05    2.60
Q2    1   0.0000  0.6167  0.5000  10.25000  0.05    1.79
Q3    1   0.0000  0.5000  0.0000  10.06250  0.05    1.04
Q4    1  -0.2206  0.5000  0.2206  10.25000  0.05    1.04
Q5    1   0.0000  0.2635  0.0000  10.12500  0.05    0.87
;
_shelx_res_checksum                43228
_shelx_hkl_file
;
   0   0   1 3404.01   36.76
  -1   0   0 3472.90   29.53
   0   1   0 3626.58   60.58
   0   1   0 3913.50   74.17
   0   1   0 3719.21   65.87
   1   0   0 3480.25   28.77
   0   0  -1 3467.96   22.88
  -1   0   0 3385.14   26.74
   0   0  -1 3767.35   34.50
   0   1   0 3753.79   56.90
   0   0   1 3600.76   23.76
   0   0  -1 3026.58   27.40
   0   0  -1 3444.80   31.17
   1   0   0 3242.89   37.81
   0   0  -1 3509.27   38.91
   1   0   0 3557.89   30.44
  -1   0   0 3441.02   29.30
   1   0   0 3587.03   27.50
   0   0   1 3758.82   31.13
   0  -1   0 3453.72   43.81
  -1   0   0 3277.20   40.82
   0   0   1 3529.79   36.71
   0   1   0 3825.23   67.99
  -1   0   0 3335.87   40.54
   0   0   1 3689.51   37.02
   0   0  -1 3545.36   34.42
   0   0   1 3468.62   32.06
   0   0  -1 3657.65   36.66
  -1   0   0 3288.06   38.15
   0   0  -1 3518.15   34.56
   0   0   1 3547.27   38.76
   0   0  -1 3562.78   22.08
   1   1  -1  135.24    8.99
   1  -1   1  132.84    7.54
  -1  -1  -1  134.65    8.72
  -1   1   1  145.87    9.52
  -1  -1  -1  134.48    5.92
  -1  -1  -1  137.12    7.87
   1  -1   1  124.16    7.32
  -1  -1  -1  118.68    8.39
   1  -1   1  136.07    7.66
  -1   1   1  130.08    8.68
  -1   1   1  135.89    8.23
   1  -1   1  135.07    6.70
  -1   1   1  139.57    7.00
  -1  -1  -1  127.33    7.33
   1   1  -1  131.32    9.44
   1   1  -1  128.56    7.48
  -1  -1  -1  142.53    9.18
  -1  -1  -1  126.50    8.35
   1  -1   1  151.58    7.70
  -1  -1  -1  142.31    8.52
   1   1  -1  146.08   10.04
  -1  -1  -1  146.70    9.23
   1  -1   1  132.94    6.19
  -1  -1  -1  141.59    8.72
  -1   1   1  141.79    6.76
  -1   1   1  137.22    8.71
   1   1  -1  138.71    7.78
  -1  -1  -1  136.98    8.14
   1   1  -1  144.63    7.93
  -1  -1   0 1185.48   26.56
   1  -1   0 1356.52   39.44
   0  -1   1 1239.11   21.97
   1   1   0   -0.24    0.38
   0   1  -1 1202.67   21.29
  -1   0  -1 1213.97   25.22
   1   1   0 1164.47   24.64
   0  -1   1 1263.57   30.75
   1   0   1 1233.01   21.13
  -1   1   0 1285.81   25.30
   1  -1   0 1309.20   41.33
   0   1  -1 1286.95   17.62
  -1  -1   0 1372.02   27.21
   0  -1   1 1284.88   33.25
   1   0   1 1287.33   22.01
   1   0   1 1273.40   23.23
  -1   0  -1 1306.46   25.78
   1   0   1 1213.39   21.69
  -1   0  -1 1229.12   25.84
   1   0   1 1186.33   24.85
   1   1   0 1192.62   21.56
  -1  -1   0 1408.96   42.91
  -1  -1   0 1441.43   43.58
   0   1  -1 1261.88   22.62
   0   1   1 1213.96   19.88
   1  -1   0 1249.96   37.98
   0   1  -1 1267.48   23.76
  -1  -1   0 1219.06   23.64
   0   1   1 1329.18   30.21
   0  -1  -1 1318.28   24.63
  -1  -1   0 1228.77   21.80
  -1   0  -1 1205.12   21.38
   1   0  -1 1360.92   30.79
   1   1   0   -0.23    0.52
   1   0  -1 1196.67   21.15
   1   1   0 1328.75   43.25
  -1   0   1 1223.33   29.14
   1   0   1 1332.29   21.37
   1   0   1 1200.76   20.20
  -1   0   1 1285.84   27.51
  -1   0  -1 1159.52   21.00
   0   1   1 1245.72   25.64
  -1  -1   0 1135.29   26.37
   1   1   0 1245.68   23.87
  -1   0   1 1180.90   25.38
   1   0  -1 1243.21   19.63
  -1  -1   0 1191.49   25.61
   0   1   1 1337.15   27.71
  -1  -1   0 1453.21   39.90
  -1   0  -1 1217.78   20.46
  -1   0  -1 1243.85   19.46
   0  -1  -1 1280.89   26.58
   0   1   1 1288.94   25.42
   1   0   1 1186.54   19.16
  -1   1   0 1428.52   37.25
   0  -1   1 1284.68   17.42
  -1   0  -1 1242.33   21.79
   0   1   1 1350.78   20.25
  -1   0   1 1227.55   19.83
   1   0  -1 1214.25   20.64
   1   1   0 1348.65   40.35
   0   1  -1 1316.24   23.51
   1   0   1 1302.07   25.37
  -1   0   1 1234.06   20.04
   0  -1  -1 1249.52   29.55
   1   1   0 1357.40   39.91
   1   0  -1 1273.66   27.85
   0   1  -1 1261.09   30.29
   1   0  -1 1277.98   27.26
   0  -1   1 1272.11   22.59
   0   1  -1 1291.49   23.70
   1   0  -1 1226.81   19.96
   0  -1   1 1172.05   22.41
   1  -1   0 1450.79   30.22
   0  -1  -1 1267.01   22.20
   1   0  -1 1349.31   27.03
   1  -1   0 1259.86   33.49
   1  -1   0 1202.13   23.30
   0   1   1 1331.57   24.34
  -1   0   1 1255.50   19.77
   1   1   0 1399.10   25.26
  -1   1   0 1293.79   19.41
  -1   0   1 1246.56   25.39
   1   0  -1 1204.28   20.05
   1   0   1 1263.37   20.92
  -1   0   1 1303.85   28.04
  -1   0   1 1260.70   21.96
  -1   0  -1 1325.44   23.39
   1   0  -1 1186.33   25.66
  -1   1   0 1391.69   38.38
  -1  -1   0 1304.98   39.25
   1   1   1  128.52    8.35
  -1  -1   1  133.79    7.90
  -1   1  -1  137.27    7.14
  -1   1  -1  130.48    8.03
   1  -1  -1  139.88    9.79
   1   1   1  129.08    8.58
   1  -1  -1  141.33    7.52
  -1  -1   1  145.90    9.19
   1   1   1  142.50    8.42
   1   1   1  132.02    8.00
   1   1   1  154.74    9.64
   1  -1  -1  145.54    9.05
   1   1   1  126.41    9.17
   1  -1  -1  136.79    9.36
   1   1   1  127.51    7.47
  -1  -1   1  136.44    7.96
  -1  -1   1  137.29   10.15
  -1   1  -1  139.13    9.96
  -1   1  -1  140.48    8.28
  -1  -1   1  132.52    9.75
  -1   1  -1  134.33    8.43
   1   1   1  139.83    8.82
   1   1   1  132.91    8.56
   1  -1  -1  138.48    9.24
  -1   1  -1  133.18    9.70
   1  -1  -1  130.49    9.41
   1  -1  -1  140.34   11.36
   1   1   1  132.42    9.00
  -2   0   0 9731.12   68.53
   2   0   0 9375.48   72.20
   0   0   2 9661.28   70.77
   0   0  -2 9466.00   51.69
   0   2   0 9207.09   95.37
   0  -2   0 9604.37  118.91
   0   0   2 9755.21   55.62
   0   2   0 9321.21  118.60
   0   2   0 9434.91  125.30
   0   0  -2 9458.54   53.28
  -2   0   0 8582.19   99.02
  -2   0   0 9258.89   67.81
  -2   0   0 8970.21   88.80
   0   0  -2 9877.87   70.08
   0   0  -2 9932.63   93.44
   2   0   0 9195.12   63.40
   0   0  -2 9999.00   81.65
  -1  -1  -2 1108.20   31.26
   1  -2   1  975.08   27.95
  -2   1   1  981.72   26.98
  -2  -1  -1  983.50   25.10
  -2   1   1  930.69   31.73
   1   2  -1 1035.63   29.09
  -1   2   1 1081.54   30.77
   1   2  -1  999.30   32.65
  -2  -1  -1 1063.19   27.06
  -1   1   2 1027.96   25.57
  -1  -1  -2 1007.06   29.52
  -1  -2  -1 1089.83   32.88
  -1   2   1 1072.54   30.85
  -1  -1  -2 1109.39   30.70
  -2   1   1 1061.61   17.21
   1   1  -2 1114.03   29.80
  -1  -1  -2 1132.36   32.78
   1   1  -2  978.24   28.33
  -1   1   2 1135.42   33.04
  -2  -1  -1  963.57   20.48
  -1   1   2 1096.58   29.64
  -1  -2  -1  962.05   23.54
  -1  -1  -2  994.42   24.60
   1  -1   2 1045.58   25.14
   1   2  -1 1037.97   22.91
   2  -1   1 1019.50   20.92
   1   1  -2 1061.27   24.08
   1   2  -1  954.75   31.77
   1  -1   2 1044.96   26.99
  -2  -1  -1 1054.78   33.78
   1   1  -2 1014.60   26.64
   1   1  -2  958.58   22.27
  -1  -1  -2 1063.83   23.90
  -2   1   1  964.71   15.90
   2  -1   1  969.31   26.15
   1   2  -1 1031.68   17.49
   2  -1   1 1038.37   17.62
  -2  -1  -1 1014.15   27.57
   2   1  -1 1041.67   34.26
  -1  -2  -1 1027.72   29.35
   1   1  -2 1067.12   33.10
   2   1  -1 1002.91   20.81
  -1  -1  -2 1061.82   27.53
  -1  -2  -1 1061.16   33.73
  -1  -2  -1  943.72   21.35
  -1  -1  -2  964.90   22.96
  -2   1   1 1090.68   24.43
  -1   1   2 1048.43   25.11
   2  -1   1 1043.74   16.42
   1   1  -2 1061.57   33.41
  -2  -1  -1 1000.38   16.99
   1   2  -1 1043.39   26.12
   2   1  -1  975.56   24.96
  -1  -2  -1 1017.29   34.47
  -1  -2   0 3381.06   76.23
   0  -1   2 3252.10   47.62
   0   1   2 3404.84   52.71
   0  -1   2 2513.93   39.89
   0   1   2 3531.23   47.79
   1   2   0 3149.75   49.34
   1   0  -2 3256.23   58.22
   1   0  -2 3270.39   50.53
   0  -1  -2 3250.18   49.28
  -2  -1   0 3291.75   60.35
   0   2  -1 3352.38   61.05
   2   0   1 3036.17   27.26
   0   1  -2 3238.95   55.11
   2  -1   0 3075.89   51.42
   1   2   0 3168.37   49.91
   0   1   2 3422.51   52.64
   2   0  -1 3288.91   50.14
   2   0  -1 2946.77   57.43
  -2   1   0 3687.98   56.82
   0  -2  -1 3050.25   63.40
   0  -2  -1 3184.27   50.19
  -2   0   1 3422.65   61.49
  -2   1   0 3348.19   41.04
   0  -2   1 3309.49   48.43
  -2  -1   0 3213.08   51.62
   1   2   0 3597.66   67.18
   2   0   1 3103.97   32.66
  -1   0  -2 3465.57   47.22
   0   2  -1 3352.51   50.26
  -1   0   2 3214.69   43.30
   0   2   1 3388.90   53.35
   1   0  -2 3396.95   47.74
   0   1  -2 3566.76   53.07
   0   2   1 3480.54   52.98
   0  -2   1 3361.45   50.23
   0  -1  -2 3253.67   50.55
  -1   0   2 3319.73   55.91
   1   0  -2 3391.09   49.83
   0   2   1 3422.90   53.82
   2   0  -1 3200.31   42.49
   0   2  -1 3265.66   52.40
  -1  -2   0 3255.03   73.99
  -2   0  -1 3232.74   58.51
  -2   0  -1 3722.58   54.63
   2   1   0 2991.56   32.84
   1   0   2 3365.12   45.67
   2   1   0 3171.34   45.91
  -1   0  -2 3557.16   52.96
   1   0  -2 3155.66   39.47
   1  -2   0 3391.36   25.10
   0  -1  -2 2957.92   52.75
   2  -1   0 3203.94   59.63
   2   0   1 3172.98   55.04
  -1  -2   0 3541.21   72.89
   0   2  -1 3515.92   54.82
   2   1   0 3091.02   41.25
   1   2   0 3160.78   52.27
  -2  -1   0 3211.33   58.98
   1   0   2 3298.18   47.99
   0   2  -1 3156.83   43.96
   0   2  -1 3769.58   55.88
   2   0  -1 3170.39   58.75
  -2   0   1 3378.75   58.95
  -2  -1   0 2947.60   31.01
   2   1   0    6.00    2.95
  -2   0  -1 3236.12   49.09
   2   1   0 3314.34   57.38
   1  -2   0 3285.87   74.29
  -1   2   0 3402.22   68.65
  -1   0   2 3290.47   46.58
  -1   0  -2 3464.43   54.87
   0  -1  -2 3630.47   61.71
   0   1  -2 3352.12   49.59
  -1   0  -2 3184.51   49.84
   0  -2  -1 3027.15   38.60
  -1   0  -2 3198.94   40.79
  -1   2   0 3486.58   77.74
   2  -1   0 2984.52   41.78
   0   1  -2 3431.88   49.04
   1  -2   0 3130.33   62.08
  -1   0  -2 3212.20   48.98
  -2   0  -1    0.38    1.49
   0   1  -2 3362.99   47.67
   1   2   0 3237.77   73.27
   2  -1   0 3253.11   36.69
   1   0   2 3483.86   27.40
   2   0   1 3220.06   35.27
  -2   0   1 3209.27   35.52
  -1  -2   0 3122.96   53.89
   2   1   1  987.83   23.13
   1   1   2 1091.49   22.36
   1   2   1 1038.75   30.35
  -1   2  -1 1031.67   22.97
  -2   1  -1  969.50   17.13
   2   1   1 1045.10   27.90
  -2   1  -1 1013.04   21.42
   2   1   1 1125.51   25.46
  -1  -1   2 1033.37   26.92
  -2  -1   1 1038.23   21.04
  -1  -2   1 1045.83   29.26
  -1  -1   2 1025.03   28.49
  -1   2  -1 1116.45   34.43
  -1  -2   1  834.96   17.80
  -1  -1   2 1046.31   26.89
   2  -1  -1 1083.71   34.03
   1   1   2 1034.95   21.97
   2  -1  -1 1015.93   16.38
   2   1   1 1009.86   22.99
  -1   1  -2 1097.33   27.99
   2  -1  -1  996.86   22.99
  -1   1  -2 1084.08   30.55
  -2   1  -1 1175.65   19.88
  -2  -1   1 1091.96   28.21
   2  -1  -1 1031.58   24.24
   1   1   2 1030.78   27.58
   2  -1  -1  984.05   33.26
   1   2   1 1042.25   32.84
  -1  -1   2 1091.28   23.70
   1   2   1  972.98   22.45
  -1   2  -1 1108.16   29.91
  -1  -2   1 1045.65   33.47
   1  -1  -2   -0.49    0.44
   1   1   2 1103.43   20.34
  -2   1  -1  978.72   16.08
  -2  -1   1 1034.37   34.16
  -2   1  -1 1088.96   33.09
  -2   1  -1 1065.45   31.23
  -2  -1   1 1026.07   22.11
  -1   1  -2 1045.95   31.11
   2   1   1  979.93   29.67
   1   2   1  930.98   26.88
  -1  -1   2 1109.93   32.31
   1  -1  -2 1117.53   32.46
  -1   2  -1 1216.99   33.91
  -2  -1   1 1013.29   33.80
  -2  -1   1 1049.22   28.71
   1  -2  -1   -0.54    0.44
   1  -1  -2 1012.85   24.25
   1  -1  -2  982.53   25.75
  -1  -2   1 1061.64   31.74
   1   1   2 1095.42   29.69
   1  -2  -1 1051.62   32.99
  -1  -2   1 1045.61   32.14
   2   1   1  962.24   31.47
  -2   2   2 3799.37   68.67
   2   2  -2 3877.09   59.46
  -2   2   2 3683.52   49.19
  -2  -2  -2 3956.98   59.85
  -2  -2  -2 4239.58   70.92
  -2  -2  -2 3595.39   44.22
  -2  -2  -2 4068.68   68.80
  -2  -2  -2 3627.86   60.65
   2  -2   2 3637.88   48.84
   2   2  -2 3936.75   73.58
  -2  -2  -2 3816.89   63.70
   2   2  -2 3930.28   56.05
  -2  -2  -1 2605.91   67.71
   2   2  -1 2859.10   75.29
  -1  -2  -2 2659.73   55.21
   2   2  -1 2824.75   74.97
   1   2  -2 2885.40   64.46
  -2  -2  -1 2747.52   80.21
   1   2  -2 2990.62   78.81
  -2  -2  -1 2714.37   65.08
  -2  -2  -1 3042.39   73.77
  -2  -1  -2 3037.14   69.75
   1   2  -2 2910.09   68.33
  -2  -1  -2 2630.00   53.89
  -1  -2  -2 2629.42   67.04
   2   1  -2 2769.16   65.11
   1   2  -2 2847.89   75.09
  -2   1   2 2792.73   71.63
  -2   1   2 2703.24   60.07
   2   2  -1 2777.89   66.38
  -1  -2  -2 3112.86   76.07
  -2   1   2 2560.60   69.90
  -1   2   2 2967.68   70.47
  -2  -2  -1 2858.23   62.99
  -2  -1  -2 2747.01   66.50
  -2  -1  -2 3083.78   74.36
  -2   1   2 2879.33   52.11
  -1   2   2 2950.55   72.94
  -2  -1  -2 2919.79   69.69
  -1  -2  -2 2833.62   70.73
  -2   2   1 2882.05   60.08
  -2   1   2 2698.83   77.36
   1   2  -2 2632.83   60.27
  -1  -2  -2 2741.12   64.35
   2  -1   2 2717.24   61.12
   2   1  -2 2806.34   76.55
  -2  -1  -2 2896.77   71.23
  -2  -1  -2 2725.48   71.31
   2  -2   1 2755.26   57.47
  -2  -1  -2 2667.06   71.40
  -2  -1  -2 2694.45   62.42
   1  -2   2 2777.54   67.01
  -2   0  -2 5932.72   57.84
   0   2   2 6066.05   77.72
   2   0  -2 6271.08   84.14
   0  -2   2 5710.46   69.13
  -2   0  -2 6019.50   79.30
   2   2   0 5813.71   77.32
   2   2   0 5735.23   67.37
   0   2  -2 5941.70   74.21
  -2  -2   0 5586.60   73.11
   2   2   0 5657.63   80.23
   2  -2   0 5470.58   68.87
   0   2  -2 5624.89   54.33
   2   2   0 5875.77   39.88
   0  -2  -2 5941.53   66.36
   2   0  -2 5652.65   61.96
   0  -2  -2 5233.64   79.62
  -2   0  -2 6032.07   77.56
   2   0  -2 5388.61   35.49
  -2   2   0 5655.34   45.34
   0   2   2 5875.54   77.07
   2   0  -2 6003.46   84.66
   0  -2  -2 5711.30   63.39
   0  -2  -2 6131.92   75.11
  -2  -2   0 5761.07   84.66
   2  -2   0 5692.13   96.36
  -2   0   2 6108.35   91.26
   0   2  -2 6167.35   88.87
  -2   0  -2 6009.10   66.29
   2   0   2 5375.98   52.06
   2   0   2 5879.42   37.84
   2   2   1 2703.59   71.60
  -2   2  -1 3548.31   75.66
  -2   2  -1 2572.26   55.29
  -2  -1   2 2852.64   56.48
  -1   2  -2 2879.20   56.09
   2   1   2 2749.26   68.80
  -1  -2   2 2838.87   66.11
   1  -2  -2 2910.00   75.27
   1   2   2 2882.98   63.14
   2   1   2 2824.75   63.81
   2   1   2 2761.09   61.13
  -1   2  -2 2931.72   68.42
   2  -2  -1 2681.28   79.27
   2  -1  -2 2956.91   79.84
   2  -1  -2 2526.40   70.33
  -2   2  -1 2802.04   75.62
  -1  -2   2 2914.69   73.99
  -2  -2   1 2635.14   74.56
   2   1   2 2722.26   60.65
  -2  -1   2 2901.99   76.95
  -2  -2   1 2917.15   75.41
   2   1   2 2720.73   66.04
  -2   2  -1 2539.05   65.84
   2   2   1 2772.13   78.11
  -2   1  -2 2624.26   64.15
  -2   2  -1 2545.14   55.75
  -1   2  -2 2778.80   72.16
   2   2   1 2792.32   67.33
   1   2   2 2895.80   70.21
   1   2   2 2836.74   69.22
   1   2   2 2615.80   52.56
  -1  -2   2 2781.11   72.19
  -2   1  -2 2792.22   72.34
   2   2   1 2687.27   66.53
   1   2   2 2568.80   61.33
   2   2   1 2662.33   59.03
   2  -2  -1 2753.45   58.12
   2  -1  -2 2818.87   63.72
  -2  -1   2 2828.05   73.77
  -2  -2   1 2651.08   75.19
  -1  -2   2 2715.32   59.07
  -2   2  -1 2779.64   53.94
  -2   1  -2 2765.89   70.27
  -2  -2   1 2777.39   73.20
   1  -2  -2 2726.96   63.45
   2   2   2 3709.67   85.09
  -2   2  -2 3792.56   95.03
  -2   2  -2 3448.46   66.59
  -2  -2   2 3767.87   93.73
  -2  -2   2 4100.61   89.00
   2   2   2 3790.00   86.84
   2  -2  -2 3865.71  104.17
  -2  -2   2 3581.56   95.24
   2  -2  -2 3602.95   79.73
   2   2   2 3933.96   80.46
  -2  -2   2 3586.48   67.45
   2  -2  -2 3708.95   90.36
   3   0   0 1653.64   32.65
   0   0   3 1507.37   22.45
   0   3   0 1675.35   57.47
  -3   0   0 1699.12   30.89
  -3   0   0 1498.63   45.54
  -3   0   0 1568.93   50.62
   0   0  -3 1613.52   26.42
   3   0   0 1555.55   27.23
   0  -3   0 1617.88   52.63
   0   0  -3 1746.45   49.23
  -3   0   0 1556.77   23.58
   0   0   3 1697.37   37.11
  -3   0   0 1624.73   34.39
   0   3   0 1625.21   47.55
   0   0   3 1655.62   23.53
   0   3   0 1590.98   57.53
   0   0  -3 1713.72   40.69
   0  -3   0 1600.48   28.73
  -3   0   0 1629.86   24.29
   3   0   0 1680.62   31.46
   3   1  -1   36.04    5.80
  -1   3   1   31.43    3.69
  -1  -1  -3   -0.46    0.16
   3   1  -1   29.14    3.62
   1   3  -1   32.72    7.36
  -1  -1  -3   37.70    5.50
  -3   1   1   32.65    4.60
  -1   3   1   25.44    6.32
   3  -1   1   -0.63    0.16
   1   1  -3   32.00    5.87
  -1  -1  -3   31.03    6.78
   1   3  -1   41.36    6.88
  -1  -1  -3   35.77    7.04
   1   3  -1   31.25    7.47
  -3   1   1   28.28    3.81
  -3  -1  -1   39.45    6.29
   1   3  -1   37.88    8.43
   1  -1   3   37.07    6.01
   3  -1   1   31.52    3.61
  -3   1   1   35.44    4.45
  -3  -1  -1   27.85    3.46
   1   1  -3   26.60    6.47
   1  -3   1   23.36    6.19
  -3  -1  -1   27.36    8.90
  -3   1   1   32.32    2.72
   3  -1   1   32.01    3.92
  -3  -1  -1   -0.38    0.16
  -1   1   3   25.62    6.38
   1  -1   3   33.85    5.94
  -3   1   1   41.00    4.96
   1   1  -3   31.05    5.91
  -3   1   1   29.64    7.45
   3   1  -1   31.13    3.72
   1   3  -1   36.59    7.46
  -1   3   1   28.61    7.31
  -3  -1  -1   29.05    4.19
  -3   1   1   32.85    3.22
   3   1  -1   39.16    8.41
   3  -1   1   29.71    3.83
  -3  -1  -1   38.23    4.99
  -1   1   3   36.16    6.71
   3  -1   1   29.23    3.16
  -3  -1  -1   35.68    8.04
  -1  -1  -3   38.83    6.97
   3  -1   1   24.25    2.83
   3  -1   1   28.36    3.74
   3   1  -1   27.43    4.80
  -1  -3  -1   26.71    4.18
  -3  -1  -1   37.34    5.66
   1  -3   1   28.50    5.59
   1  -1   3   33.05    2.77
  -3   1   1   43.86    6.19
  -3  -1  -1   33.92    6.33
  -1  -1  -3   27.51    5.44
  -1  -3  -1   38.35    9.43
   1   1  -3   40.58    7.32
   3  -1   1   34.90    4.17
  -1   1   3   33.39    5.86
  -1   1   3   32.76    2.53
   0   1  -3  619.66   25.16
   0   1  -3  573.55   15.80
   3  -1   0  535.00   13.41
   3   1   0   -0.62    0.47
   3   0   1  557.28   13.01
   0  -3  -1  537.52   35.48
   3   0   1  562.78   13.91
  -3   1   0  599.80   17.60
  -1   0   3  576.75   20.07
   0  -1  -3  648.11   22.95
  -1  -3   0  612.24   34.29
   1   0  -3  599.15   19.06
   0  -3  -1  551.74   19.58
   3   1   0  551.01   14.89
   1   0   3  633.37   25.78
   1   0   3  545.36   18.26
  -1   0   3  629.09   25.27
  -3   0   1  600.43   18.89
   1   0  -3  666.52   19.89
   0  -1  -3  389.18   20.51
   1   3   0  585.87   28.04
   0  -1  -3  625.74   29.43
  -1   0   3  604.24   20.21
   3   1   0  560.14   18.27
  -1   3   0  589.86   35.48
  -3   0   1  561.98   12.26
   3  -1   0  573.63   23.38
   3   0   1  591.43   13.41
   0  -1   3  599.77   24.16
   1   0  -3  599.68   11.05
   0   1   3  579.04   26.52
   0  -1  -3  574.92   25.64
   0   3  -1  689.30   33.57
   3   1   0  567.29   14.32
   0   1  -3  672.96   23.85
  -3  -1   0  547.07   17.91
   0   3  -1  571.39   31.11
  -3   1   0  564.51   13.13
   0  -1   3  618.41   24.08
   3  -1   0  598.82   14.86
   3   0  -1  572.40   13.44
   0   3   1  584.76   30.61
   3   0  -1  625.61   22.07
   3   1   0  574.73   14.34
   3  -1   0   -0.62    0.47
  -1   0  -3  610.50   27.99
   0   1  -3  642.16   27.36
   0   1   3  638.68   27.07
  -3   0  -1  525.82   13.71
  -3   0   1  590.07   30.81
  -3   1   0  611.52   26.18
   3   0   1  584.89   17.78
   3   0  -1  595.64   30.49
   0  -1  -3  614.56   31.08
   1  -3   0  569.57   36.08
   3   0  -1  599.12   23.15
  -3   0   1  603.21   12.50
   3   0   1  550.10   12.91
  -1   0  -3  619.78   25.02
  -1  -3   0  586.57   35.69
  -1  -3   0  521.87   27.81
   1   3   0  578.02   27.36
  -3   0  -1  602.97   31.29
  -3   0   1  571.28   13.99
   1   3   0  675.32   36.81
   0  -3   1  562.24   26.66
  -3   1   0  596.43   13.77
   3   0   1  577.77   29.19
  -3   1   0  565.12   30.61
   0   3  -1  565.89   30.08
   0  -3  -1  566.90   28.63
   1   0  -3  602.48   24.50
   1  -3   0  606.57   35.01
  -3   0   1  608.99   20.41
   1   0  -3  614.77   25.66
   1   0   3  609.55   16.51
   3   1   0  614.30   21.66
  -3   0   1  576.09   30.19
  -3  -1   0  601.94   24.75
   0   3   1  614.46   30.81
  -3   0  -1  632.10   30.93
  -3   0   1  596.15   20.91
   0  -3   1  529.21   26.12
   0   1  -3  604.46   28.70
  -3   1   0  580.94   13.24
   0   1   3  605.68   24.50
  -1   3   0  597.00   34.42
  -3  -1   0  550.00   14.45
   1   0   3  623.16   24.48
   1   0  -3  624.61   27.28
   3   1   0  583.03   29.48
  -3   0  -1  578.06   22.67
  -1   0  -3  583.66   26.37
   3   0   1  532.89   28.83
  -1   0   3  619.04   23.49
  -3  -1   0  613.87   16.70
  -3   0   1  598.68   14.76
  -1   0  -3   34.10    6.74
   3   0   1  609.73   15.08
   0   1   3  591.96   15.88
   3   0  -1  522.74   29.45
  -3   0   1  578.88   19.31
  -3   0  -1  565.55   17.69
   0  -3  -1  599.54   13.86
   1   3   0  559.11   33.45
   0  -1   3   -0.35    0.47
  -3  -1   0  637.33   18.09
  -3  -1   0  567.25   30.50
   3  -1   0  531.74   16.96
   1   0   3  627.14   14.45
   1   0  -3  554.60   28.00
  -3  -1   0  533.27   14.86
  -1   3  -1   28.68    7.00
   1  -1  -3   35.55    4.30
  -1   1  -3   24.82    6.01
  -3  -1   1   24.76    6.81
   3   1   1   26.06    6.84
   3   1   1   30.87    4.41
   1   3   1   35.90    5.86
   3   1   1   34.08    4.96
  -3  -1   1   28.89    6.22
   3   1   1   34.02    3.56
  -1  -1   3   28.47    5.34
  -1   1  -3   31.62    5.92
  -3   1  -1   34.01    5.62
   3  -1  -1   24.50    6.71
   1  -1  -3   32.58    4.34
  -3  -1   1   35.68    7.09
   3  -1  -1   31.18    5.16
   1   1   3   31.01    3.44
   1  -1  -3   35.29    6.65
  -1   3  -1   36.79    8.76
  -3   1  -1   29.82    3.75
  -3  -1   1   33.05    4.08
  -1  -1   3   36.25    6.25
   1  -3  -1   27.01    7.67
  -1   1  -3   -0.45    0.27
  -3  -1   1   35.96    4.31
  -1   1  -3   34.12    6.84
  -1  -1   3   35.23    6.07
  -3   1  -1   37.38    6.20
  -3   1  -1   39.64    7.13
   1   3   1   30.00    8.11
   1   1   3   43.63    7.39
  -3   1  -1   32.93    3.92
   3  -1  -1   33.36    3.04
   1   1   3   36.10    3.72
  -1  -3   1   32.82    7.37
  -1  -3   1   24.41    6.63
  -1  -3   1   26.89    3.32
   3  -1  -1   33.13    4.37
  -1   3  -1   21.10    6.26
   3  -1  -1   31.76    4.16
   3  -1  -1   30.04    6.35
  -3  -1   1   29.80    7.44
   3   1   1   30.53    4.13
  -3   1  -1   36.58    3.28
  -1   3  -1   30.30    3.75
   3   1   1   33.11    4.67
  -1   3  -1   27.43    7.45
  -3  -1   1   30.01    3.22
   1   3   1   36.70    8.11
   1  -1  -3   34.32    5.37
   1  -1  -3   28.46    6.62
  -3  -1   1   32.51    4.28
  -2   2   3 1401.33   47.47
   3  -2   2 1356.99   34.71
   3   2  -2 1407.15   39.43
  -2  -2  -3 1194.50   17.73
   2   3  -2 1355.39   49.52
  -2  -3  -2 1313.41   44.36
   2  -2   3 1458.54   37.38
  -3  -2  -2 1330.79   31.77
  -2  -2  -3 1423.24   41.26
  -3  -2  -2 1328.95   42.36
  -3   2   2 1301.17   26.74
  -2  -3  -2 1363.47   36.34
   2   3  -2 1431.10   30.43
   3  -2   2 1419.24   29.49
   2   2  -3 1399.02   41.59
  -3  -2  -2 1384.82   49.07
  -2  -2  -3 1394.63   43.86
  -2  -2  -3 1355.80   43.47
  -3   2   2 1402.65   38.15
   2   2  -3 1427.13   48.26
  -2  -3  -2 1375.45   39.49
  -2  -3  -2 1295.42   45.44
   2   2  -3 1381.00   51.63
  -3   2   2 1388.05   43.36
  -2  -3  -2 1436.60   51.98
  -2  -3  -2 1480.68   49.41
  -3  -2  -2 1308.23   34.37
   3   2  -2 1343.80   34.98
   2  -3   2 1186.57   32.02
  -3  -2  -2 1407.12   41.75
   2   3  -2 1322.26   38.77
  -2  -2  -3 1393.19   45.60
  -2   3   2 1406.30   45.90
  -2   2   3 1345.68   36.15
   2   3  -2 1234.53   24.33
   3  -1   2  619.12   19.77
  -3  -1  -2  620.86   24.34
   1   2  -3  586.46   22.91
   1   3  -2  559.05   22.06
  -2  -3  -1  562.82   25.07
   1   3  -2  580.22   28.12
  -2  -3  -1  622.56   30.17
  -1  -2  -3  553.85   19.89
   1   3  -2   -0.69    0.16
  -3  -2  -1  643.60   25.46
   2  -3   1  551.49   22.80
   3  -2   1  575.39   13.63
  -1  -3  -2   -0.67    1.50
  -3  -2  -1  556.16   19.22
   1   2  -3  623.06   26.28
   2   1  -3  625.05   27.82
  -2  -1  -3  561.33   27.14
  -3  -1  -2  615.12   25.37
   1  -3   2  581.97   26.43
   1   2  -3  560.20   20.82
  -3  -1  -2  564.39   14.85
  -2  -1  -3   -0.49    0.16
  -3   1   2  583.45   26.69
  -1  -3  -2  611.13   21.77
  -3  -1  -2  539.25   20.44
  -2  -1  -3    0.46    0.75
   1  -3   2  578.26   23.71
   3  -1   2  610.63   13.09
   3   2  -1  590.74   31.69
   1  -2   3  568.72   14.87
   3  -1   2  588.37   20.03
   1   3  -2  628.56   19.86
  -3   2   1  630.79   27.87
   3   1  -2  337.24   23.81
  -1   2   3  609.71   30.29
   3  -2   1  577.65   24.32
  -3  -1  -2  583.93   31.44
  -3   1   2  560.32   17.91
   2   1  -3  603.24   23.18
  -3   2   1  629.48   17.45
  -3  -1  -2  540.43   17.98
  -2   3   1  596.98   28.96
  -2   1   3  585.20   22.55
   3   1  -2  601.02   20.70
   3   1  -2  558.96   26.13
  -3  -1  -2   -0.62    1.40
  -3   2   1  626.00   25.64
   2  -3   1  536.80   21.42
  -1   2   3  630.74   28.59
  -3   1   2  611.17   22.07
  -2  -3  -1   -0.77    1.72
  -2  -1  -3  571.60   25.11
   2   1  -3  613.29   31.18
  -2   1   3  594.40   29.96
  -3  -2  -1  526.75   24.60
  -1  -2  -3  644.01   32.63
  -3  -2  -1  582.73   32.16
   3  -1   2  594.62   16.93
  -3   2   1  495.16   10.83
  -2  -3  -1  604.83   17.88
   2  -1   3  618.00   23.62
  -1  -2  -3  599.55   20.23
   2   3  -1  577.38   25.58
   2   3  -1  585.91   30.71
   1   2  -3   -0.72    0.16
  -1   2   3  565.36   19.04
  -1   3   2  620.77   28.96
  -2   1   3  545.88   24.14
   3   2  -1  566.24   20.55
  -2  -3  -1  530.83   34.05
  -3   1   2  533.74   29.27
   1  -2   3  616.63   26.08
  -3  -1  -2  589.54   29.18
   2   1  -3  381.19   24.82
   1   2  -3  548.28   25.54
   3   1  -2  578.63   23.55
  -1  -3  -2  555.59   18.38
  -1  -2  -3   -0.62    1.39
  -1  -3  -2  539.82   24.03
  -1   3   2  584.01   29.00
  -2  -1  -3  556.85   23.31
   3   2  -1  578.12   24.66
  -3   1   2  595.09   16.58
   1   2  -3  577.04   29.51
  -1  -3  -2  575.86   32.92
  -2   0  -3 1534.19   40.29
   2  -3   0 1284.08   60.99
   3   0   2 1449.12   21.11
   3   2   0 1562.58   48.55
  -3   0  -2 1664.55   44.61
   0  -2  -3 1520.04   24.50
  -3   0  -2 1616.79   28.52
   0   3  -2 1471.93   42.37
   0   2  -3 1477.36   41.46
   0   3  -2 1420.49   44.03
  -3  -2   0 1493.60   45.01
   0   2  -3 1539.10   29.10
   3   0   2 1508.08   25.04
   3   0   2 1445.19   32.39
  -2   0  -3    0.51    1.26
  -3   2   0 1472.54   39.32
  -2  -3   0    0.81    1.89
  -2   0  -3 1570.90   40.68
   0  -3  -2 1469.18   55.58
   2   0  -3 1608.03   40.61
   3   2   0 1481.62   37.85
   3   0   2 1502.23   31.78
  -2   0   3 1518.80   50.77
  -3   0   2 1449.70   29.93
   3   0   2 1353.93   26.85
   0  -3  -2 1553.02   44.81
   2   0  -3 1548.29   36.03
   3   2   0 1417.36   27.87
   0  -3   2 1491.96   40.46
  -3   0   2 1521.36   53.53
   3   0  -2 1491.98   36.76
   3  -2   0 1452.23   41.90
  -2   0   3 1562.70   42.50
   0  -2  -3 1371.48   23.40
   3   2   0 1438.30   42.29
   0  -2  -3 1629.62   54.69
   0  -3  -2 1571.01   44.56
   0  -2  -3 1573.88   44.53
   0   2  -3 1715.19   51.31
   3  -2   0    0.70    1.66
   0   3  -2   56.06   10.03
   3   2   0   -0.65    0.55
   0  -3  -2 1559.57   30.98
   3  -2   0 1425.96   48.25
   0   3  -2 1565.43   35.65
   3   0   2 1563.40   35.06
   2   0   3 1523.88   36.61
   0   3   2 1440.84   44.37
   0   2   3 1649.46   46.46
   2   0   3 1552.64   21.73
   0   3  -2 1545.54   36.56
   3   0  -2 1540.66   45.15
  -3   2   0 1528.48   50.64
   2   0  -3 1585.13   51.29
  -2   0  -3 1674.77   48.83
  -2   0  -3 1523.83   37.09
  -3   0  -2 1465.61   32.31
  -3   0  -2 1500.75   35.73
   0  -2   3 1532.46   39.52
  -3   2   0 1602.96   42.69
  -2  -3   0 1460.00   49.00
   2   0  -3 1586.48   46.83
  -3   0   2 1517.50   33.16
   0   2   3 1547.90   45.56
   0  -3  -2 1516.42   29.08
   2   3   0 1406.39   45.42
   3   0  -2 1387.66   48.18
   0   2  -3 1600.54   42.63
   0   3   2 1547.25   46.29
   2   3   0 1459.37   42.13
   0  -2   3 1621.44   51.27
   2  -3   0 1416.71   42.23
  -3   2   0 1465.86   37.59
   3   0  -2 1498.57   32.18
   2   0  -3 1631.57   42.27
   0  -2  -3 1383.79   46.95
   2  -3   0 1618.76   25.98
  -3   0  -2 1539.85   44.02
  -3  -2   0 1543.85   52.60
   3  -2  -1  575.93   32.01
   3  -2  -1  518.91   12.42
  -3  -2   1  546.19   30.09
   2   3   1  561.08   27.63
  -3  -1   2  593.50   33.23
   1   2   3  648.73   19.16
   3  -1  -2  525.08   29.87
   2  -3  -1  534.37   35.24
  -3  -1   2  568.82   19.57
  -3  -2   1  619.51   35.13
  -2   3  -1  748.68   41.05
  -1  -3   2   -0.46    0.30
   1  -3  -2  597.88   25.90
  -2   1  -3  598.78   29.91
  -2  -1   3  579.86   27.45
  -3  -2   1  515.92   30.89
   2  -1  -3  598.69   23.03
  -2  -3   1    0.80    1.29
  -1   2  -3  599.20   26.83
   2  -1  -3  601.40   26.09
  -1   2  -3  584.36   28.98
   3  -1  -2  592.90   23.19
   3   2   1  562.82   26.11
   3   1   2  550.95   18.18
   2   1   3  634.23   26.94
  -1   3  -2  604.53   23.23
   1  -2  -3  603.73   20.40
   1  -2  -3  535.58   20.39
  -2  -1   3  538.90   29.97
  -1  -2   3    0.42    0.98
   3   2   1  566.68   29.89
   3   1   2  547.77   18.74
   1  -3  -2  569.68   23.55
  -3   1  -2  615.44   29.88
   1   2   3  558.43   17.78
  -1   3  -2  642.91   29.25
   1   3   2  569.50   25.21
  -3   1  -2  570.28   20.59
  -3   2  -1  644.09   19.73
   3   1   2  593.74   16.64
   3  -1  -2  572.09   22.86
   3  -2  -1  554.41   30.40
  -1  -3   2  521.63   30.64
   2  -1  -3  633.47   34.45
   2  -3  -1  583.28   31.32
   1   2   3  596.16   28.00
  -3  -2   1  582.53   26.11
  -3   2  -1  580.78   20.71
   1  -2  -3  646.75   31.99
   3   1   2  559.92   18.87
  -3  -1   2  582.93   24.19
   3  -2  -1  589.83   23.26
  -1  -2   3  627.52   30.54
  -3   1  -2  604.49   23.30
   2   1   3  573.39   23.36
   3   1   2  565.08   29.44
   2   3   1  610.77   33.10
  -2  -3   1  549.51   28.73
  -2   1  -3  559.44   26.98
   1   3   2  583.46   28.66
  -1   2  -3  581.01   13.58
  -1   3  -2  563.80   29.71
  -3  -1   2  577.07   31.42
   3   2   1  610.99   25.60
  -3   2  -1  694.73   27.34
  -1  -3   2  550.40   29.94
   1   3   2  562.25   27.92
  -2  -1   3  308.28   17.60
  -2   3  -1  588.93   33.83
   3   1   2  585.94   21.92
  -2  -3   1  533.47   30.37
   3   1   2  555.55   27.23
  -3   2  -1  572.17   30.27
   2   3   1  576.15   24.45
   3   2   1  568.80   27.85
   2  -1  -3  609.26   26.13
   2   1   3  611.15   23.28
  -1   2  -3  634.66   27.89
  -3   2  -1  532.63   12.76
   1  -3  -2  611.95   32.11
  -2   1  -3    0.36    1.17
  -1  -2   3  577.24   27.67
  -3   1  -2  595.76   13.63
  -3   1  -2  563.64   29.72
   2  -3  -1  580.73   22.04
  -2  -3   2 1319.98   48.39
   2   2   3 1316.25   29.50
   3   2   2 1399.06   38.86
  -2  -3   2 1392.38   46.34
   2  -2  -3 1382.12   42.43
   2  -3  -2 1431.66   37.99
   2  -2  -3 1302.96   37.39
   3  -2  -2 1360.11   40.47
  -3   2  -2 1282.23   43.86
  -2   2  -3 1499.56   46.04
   3   2   2 1316.59   35.68
   2  -3  -2 1400.69   47.42
   2   2   3 1349.37   35.29
  -2  -2   3 1377.83   28.16
  -3  -2   2 1329.24   50.08
   2  -3  -2 1256.65   54.65
  -2  -2   3 1315.45   40.36
  -2  -2   3 1292.95   44.84
  -3  -2   2 1340.88   49.97
  -3   2  -2 1302.70   21.18
   3   2   2 1349.15   45.14
  -2   2  -3 1325.22   47.62
  -2   2  -3 1316.50   43.54
  -3  -2   2 1373.27   35.61
   2  -3  -2 1327.68   43.85
  -3   2  -2 1329.55   30.85
   2   3   2 1327.74   46.38
  -2  -2   3 1395.65   50.20
   2   3   2 1319.26   32.45
   3   2   2 1274.93   40.13
   3  -2  -2 1357.56   49.05
   2   3   2 1396.37   42.13
   2   2   3 1375.03   39.28
  -2   3  -2 1361.63   50.64
  -3   2  -2 1344.76   35.74
  -2  -3   2 1330.19   49.98
   2  -2  -3 1458.84   47.71
  -3   2  -2 1356.56   49.02
  -2   3  -2 1222.61   34.34
  -3  -3  -3  197.64   12.90
  -3  -3  -3  222.09   20.85
   3  -3   3  223.63   15.25
   3   3  -3  289.03   27.08
  -3  -3  -3  242.76   22.02
  -3   3   3  221.73   18.78
  -3   3   3  217.60   14.74
  -3  -3  -3  227.47   18.92
  -3  -3  -3  242.71   20.03
  -3  -3  -3  238.99   25.65
   3  -3   3  209.61   17.00
  -3  -3  -3  254.41   22.84
   3   3  -3  226.40   18.02
   3   3  -3  250.58   17.92
   3   3  -3  213.25   17.85
   3   2  -3  417.42   25.28
  -3   3   2  385.57   16.42
  -3  -2  -3  395.89   20.65
   2   3  -3  448.82   22.09
   3   2  -3  425.81   28.73
  -3  -3  -2  450.36   28.85
  -3   2   3  401.97   18.89
   3  -2   3  436.63   20.21
   3   3  -2  413.28   23.10
  -3  -2  -3  430.32   25.95
  -2  -3  -3  393.39   23.66
   3   3  -2  407.72   18.65
  -3  -2  -3  473.38   31.35
  -2  -3  -3  397.99   23.82
   2   3  -3  406.04   24.58
  -3  -2  -3  467.65   28.78
  -3   2   3  448.59   24.22
   3   3  -2  440.47   30.59
  -3  -2  -3  369.70   12.87
   3   3  -2  404.34   23.21
   3  -2   3  435.31   22.23
  -3  -3  -2  407.44   22.10
  -3   3   2  436.81   25.87
   2   3  -3  442.42   31.93
  -2   3   3  420.12   26.13
  -3  -3  -2  440.29   31.58
  -2  -3  -3  400.61   27.36
  -3  -3  -2  403.31   23.18
   3   2  -3  390.91   21.69
   3   3  -2  428.58   30.67
  -3  -2  -3   -0.61    0.48
   3   2  -3  416.82   22.92
   2   3  -3  403.86   22.21
   3  -3   2  412.46   17.56
  -2  -3  -3  441.52   28.41
   2  -3   3  427.04   21.39
   2   3  -3  357.23   15.92
  -3   3   2  445.19   26.59
  -2   3   3    6.88    3.85
   3  -3   2  368.40   22.02
  -2  -3  -3  416.14   28.98
   3   2  -3  422.44   30.70
   3   2  -3  444.30   27.72
  -3   2   3  404.03   12.42
  -3  -3  -2  392.94   28.02
  -2   3   3  434.85   27.89
  -1   3   3  147.11   15.99
   3   3  -1  160.54   17.45
   3   3  -1  126.74   13.13
  -3  -1  -3  138.47   14.82
  -3  -1  -3  126.88   14.70
   3  -3   1  138.39   11.23
  -3   1   3  134.22   17.36
   3  -3   1  135.84   10.29
   1   3  -3  130.78   14.35
   3  -3   1  123.14   15.71
  -1  -3  -3  141.64   11.91
   1   3  -3  152.09   12.39
   3   1  -3  158.83   13.41
  -3  -3  -1  131.35   16.04
   3   1  -3  141.36   17.01
  -1  -3  -3  138.84   14.88
   3   1  -3  132.79   11.85
  -3  -1  -3  134.38   14.88
  -3  -1  -3  150.87   16.22
  -3   1   3  134.34   14.95
   3  -1   3  143.57   12.32
   3  -1   3  149.33   12.04
  -3   1   3  148.32   13.45
  -1  -3  -3    0.79    1.27
   1  -3   3  133.81   13.46
   3   1  -3    0.69    1.12
  -1   3   3  153.07   15.62
  -3  -1  -3  147.68   14.36
   3  -3   1  170.99   19.88
   3   3  -1  146.18   14.07
  -3   1   3  149.20   12.97
  -3  -1  -3  132.67   10.74
   3   1  -3  155.38   16.43
  -3  -3  -1  134.02   15.17
  -3   1   3  139.98   11.18
  -3  -3  -1  143.32   13.92
  -1  -3  -3  132.77   11.87
   1  -3   3  154.33   13.34
  -1  -3  -3  137.01   16.60
   1   3  -3  153.07   12.62
  -3  -1  -3  128.60   12.93
  -3   3   1  129.74   17.89
  -3  -3  -1  118.53   14.78
  -3   3   1  140.92   14.45
  -3  -3  -1  148.04   17.91
   0  -3  -3  454.31   32.80
   0   3  -3  405.85   17.90
   0  -3  -3  443.17   26.08
   3   0   3  391.48   24.63
   3   0   3  401.28   17.44
  -3   3   0  405.46   29.40
   3  -3   0  346.54   16.85
   3   3   0  411.60   26.26
   3   0  -3  356.51   19.49
  -3   3   0  367.69   12.50
   0   3  -3  392.88   24.11
   3   3   0  369.76   28.82
  -3   0  -3  371.66   20.87
   3   0   3  381.87   20.62
   3   0   3  328.56   14.94
   3   3   0  394.70   11.50
  -3   0   3  428.13   20.49
   0  -3   3  401.12   22.33
   3   3   0  389.02   22.40
   0  -3  -3  410.18   20.31
  -3   0   3  393.09   29.19
  -3   0  -3  393.28   25.91
  -3  -3   0  344.75   28.56
   3   0  -3  390.85   25.83
  -3   0  -3  383.16   25.16
   3   0   3  406.00   11.85
   3   3   0  402.11   27.37
  -3   3   0  381.12   28.25
   0   3  -3  422.64   21.69
   3  -3   0  316.73   28.95
  -3  -3   0  359.73   23.77
  -3   0   3  391.87   25.75
   0   3   3  398.15   24.76
   3   0  -3  415.07   20.94
   3   0   3  422.16   21.23
  -3   0   3  377.10   19.00
   3  -3   0  345.51   28.52
  -3   0  -3  407.09   22.03
  -3   3   0  402.60   31.93
   3   3   0  404.92   23.31
  -3  -3   0  389.00   27.98
   3   0   3  428.07   21.54
  -3   0  -3  395.81   20.47
   0   3   3  390.74   24.98
   0   3  -3  377.88   22.88
   3   3   1  145.72   14.68
  -1   3  -3  144.33   15.88
   1  -3  -3  154.33   20.04
  -1   3  -3  156.53    9.82
   3  -3  -1  136.54    9.19
  -3   3  -1  146.12   13.60
   1  -3  -3  149.41   14.57
  -3  -1   3  152.66   12.34
  -3  -1   3  143.93   17.81
  -3   1  -3  147.57   15.93
  -3   1  -3    0.43    0.69
   3   3   1  138.65   13.78
  -3   3  -1  146.55    7.07
  -3  -3   1  151.05   19.44
  -1  -3   3  127.73   13.15
   3   1   3  157.08   14.34
   3  -1  -3  128.26   15.03
   3   1   3  137.56   14.65
  -3   3  -1  159.34   19.66
   3   3   1  125.43   17.03
   3   3   1  142.69   16.55
   3  -1  -3  145.06   13.84
  -1  -3   3  132.53   15.67
  -3  -3   1  135.04   15.84
   1  -3  -3  161.71   18.10
   3   1   3  142.31   12.99
  -3  -3   1  123.40   16.66
   3  -1  -3   -0.70    0.17
  -3  -1   3  157.28   17.06
   3  -3  -1  138.13   14.39
  -3   1  -3  149.62   13.43
  -3   1  -3  143.11   12.43
  -3  -3   1  117.31   16.47
  -1   3  -3  139.89   13.78
  -3   3  -1  146.43   18.21
   3  -1  -3  132.91   12.11
   3   1   3  137.67   13.19
  -1   3  -3  170.96   16.08
   3   1   3  145.18    9.81
  -3   1  -3  136.85   15.92
   1   3   3  165.15   13.46
   3   1   3  130.03   13.44
   1   3   3  143.96   15.09
   3   1   3  154.59   11.32
   1  -3  -3  139.39   10.58
  -3   2  -3  411.76   22.90
   2   3   3  388.91   14.45
  -3  -2   3  391.23   28.11
   2  -3  -3  437.20   29.21
  -3   2  -3  395.05   26.43
   3   2   3  417.14   20.96
  -2   3  -3  388.73   22.67
  -3  -3   2  413.91   29.43
  -3   2  -3  395.90   28.64
   3  -2  -3  428.26   32.65
   3   3   2  395.82   23.92
  -3   3  -2  425.19   23.36
   3  -2  -3  446.86   26.47
   3   3   2  394.88   25.29
  -3  -2   3  398.70   11.27
   2   3   3  410.06   24.84
   3   3   2  427.01   22.96
   3  -3  -2  390.17   18.00
  -2   3  -3  435.36   14.21
   3   3   2  421.20   25.47
   3   2   3  402.40   21.71
   3  -3  -2  427.86   33.32
  -3  -3   2   -0.53    1.45
   2  -3  -3  411.50   33.18
   3   2   3  417.95   23.49
  -3   2  -3  436.43   23.05
  -3   3  -2  389.04   22.14
   2   3   3  408.97   21.36
   3   3   2  371.89   28.13
   2  -3  -3  431.12   23.57
   3  -3  -2  414.04   25.68
  -3  -2   3  399.12   29.81
  -2  -3   3  378.49   27.97
   3   2   3  418.86   21.21
  -3  -2   3   -0.43    0.95
   3  -2  -3    0.72    1.59
  -2  -3   3  436.56   25.84
  -3  -3   2  396.41   29.81
   3   2   3  423.00   24.55
  -3  -3   2  385.33   27.42
   3  -3  -2   -0.78    0.12
  -3   3  -2  373.81   28.99
  -2   3  -3  387.29   28.22
   3   3   3  241.82   19.86
   3  -3  -3  206.94   15.45
  -3   3  -3  201.72   17.61
   3  -3  -3  234.17   21.52
   3   3   3  216.04   18.38
   3   3   3  205.00   17.59
  -3  -3   3  230.35   24.12
  -3  -3   3  251.79   18.78
   3  -3  -3  226.99   25.88
  -3   3  -3  212.43   17.92
   3   3   3  244.13   19.95
  -3  -3   3  202.95   19.02
  -3   3  -3  236.45   24.07
   3   3   3  231.54   15.92
  -4   0   0 3355.32  103.82
   4   0   0 3377.18   71.37
   0  -4   0 3130.35   95.73
   0   0  -4 3446.50   71.98
   4   0   0 3528.49   78.98
   0  -4   0 3094.97   71.39
   0   4   0 3440.84  105.82
   0   4   0 3658.13   96.88
  -4   0   0 3657.07   78.97
   0   0   4 3500.31   83.14
   4   0   0 3396.09   71.62
  -4   0   0 3490.51   81.34
   0   0   4 3192.07   67.28
   0   4   0 3610.94  105.57
   0   0   4 3601.23   68.27
  -4   0   0 3566.00   69.24
   0   0  -4 3507.47   89.30
  -4   0   0 3376.45   67.85
  -1  -1  -4 1164.05   45.46
   4  -1   1 1032.12   46.97
  -1  -1  -4 1135.47   20.98
   1   1  -4 1161.75   30.20
   1   1  -4 1097.81   42.39
  -1  -4  -1  876.08   25.27
  -1   1   4 1110.00   44.05
  -4   1   1 1230.42   31.73
  -4  -1  -1 1098.51   32.17
   1  -1   4 1211.00   21.57
  -4   1   1 1080.44   39.51
  -1   1   4 1138.05   37.63
   4   1  -1 1024.43   19.76
  -4  -1  -1 1030.48   35.94
  -1   4   1 1095.27   49.62
   4   1  -1 1037.52   47.92
  -1  -4  -1 1056.14   34.53
   4  -1   1 1107.61   21.19
   1   4  -1 1099.37   55.18
   1   1  -4 1120.34   39.06
   4  -1   1 1067.73   19.57
   1   1  -4    0.76    3.09
   1   1  -4 1065.68   38.78
  -4  -1  -1 1066.68   23.88
   4  -1   1  938.65   23.91
  -4  -1  -1 1175.77   63.35
   4  -1   1 1137.96   27.47
  -1  -4  -1  958.52   42.70
   1  -4   1 1015.09   43.15
  -4   1   1 1061.78   28.03
  -1  -1  -4 1008.10   29.92
   4  -1   1 1027.99   31.99
  -1  -1  -4 1158.95   44.93
  -1   4   1 1036.44   54.56
   1   4  -1 1234.36   54.16
   1  -4   1  990.41   48.69
  -4   1   1 1025.64   48.10
   1  -4   1 1012.81   52.91
  -1  -4  -1 1012.13   53.71
  -1   1   4 1109.16   41.37
   1   4  -1 1064.84   41.66
   4   1  -1 1076.35   30.31
  -4   1   1 1116.09   31.08
  -1  -1  -4   -0.69    1.00
  -1  -1  -4 1061.26   39.79
   4   1  -1 1111.26   35.24
   4  -1   1 1064.45   25.13
  -4  -1  -1 1026.94   40.01
  -4   1   1 1035.68   31.08
   1  -1   4 1152.18   39.77
  -4   1   1 1089.88   30.77
  -4  -1  -1 1038.07   48.11
   1   4  -1 1123.50   57.74
  -4  -1  -1 1066.09   35.07
   1  -1   4 1178.67   38.49
  -1   1   4 1182.56   42.60
   4   1  -1 1001.41   19.60
  -1  -4  -1  952.87   55.35
   4  -1   1  937.24   20.23
   1  -1   4 1107.38   32.53
  -4  -1  -1  949.89   17.36
  -1   1   4 1054.17   39.29
   4   0   1 1819.69   35.72
  -4   1   0 1723.06   56.20
  -4   0   1 1686.24   48.69
   4   0  -1 1702.16   50.13
  -4   0   1 1661.57   34.62
  -4   0   1 1710.45   48.55
   1   0  -4 1833.91   57.59
   0   4  -1 1606.71   71.39
   4   0   1 1592.26   64.56
   1  -4   0 1702.37   61.29
   4  -1   0 1784.80   47.47
   0  -4  -1 1577.18   67.52
   0  -4  -1 1864.67   63.57
   4   1   0 1773.88   65.53
  -4   0  -1 1755.79   43.71
  -4   1   0 1750.76   50.19
  -1  -4   0 1710.67   65.67
  -4   0   1 1697.99   66.02
   1   0  -4 1831.59   47.26
   1   0   4 1956.36   59.57
  -1  -4   0 1677.63   49.95
   1   4   0 1936.29   71.92
   0  -4  -1 1589.30   46.29
  -4  -1   0 1855.23   70.28
   0   1  -4 1788.03   42.24
  -4   1   0 1382.23   32.28
  -4   1   0 1718.73   42.43
   0  -4   1 1618.38   64.47
   0   1  -4 1868.38   58.22
   1   0   4 1870.84   56.08
   0   4  -1 1749.08   77.91
   4   1   0 1539.31   33.34
  -1   4   0 1773.03   71.81
   1   4   0 1709.53   68.79
   1   0  -4 1925.00   60.88
   4   1   0 1620.93   33.50
   1   0  -4 1805.70   48.28
   1   4   0 1859.42   65.66
   1   0   4 1821.98   45.50
   0   4   1 1642.23   72.57
   0   4   1 1823.78   61.14
   0   1  -4 1952.91   66.13
  -1   0  -4 1826.99   57.58
  -4  -1   0 1690.84   62.34
   4   0   1 1703.19   34.60
   4  -1   0 1625.50   50.36
  -1   0  -4 1786.64   47.44
  -4   0   1 1662.49   47.96
  -4   0   1 1654.71   34.00
   0  -1   4 1757.98   53.80
  -4  -1   0 1548.87   35.29
   4   0   1 1774.89   34.51
  -1  -4   0 1681.72   37.01
   4   0  -1 1700.99   50.37
   0   4  -1 1715.76   74.05
  -4  -1   0 1770.81   50.34
  -4  -1   0 1647.36   46.69
   0   1   4 1701.15   58.72
  -4  -1   0 1810.05   43.05
  -4  -1   0 1689.12   36.24
   0  -1  -4 1862.17   65.06
   0  -1   4 1798.00   50.06
  -1   0   4 1809.46   45.85
   1   4   0 1847.50   63.68
   0   4  -1 2036.66   79.38
  -1   0   4 1874.48   55.27
  -4   1   0 1685.91   67.61
   0   1  -4 1784.21   60.09
  -1   4   0 1754.33   69.59
  -4   0  -1 1730.70   52.90
  -4   0  -1 1759.12   68.55
  -1   0   4 1932.95   58.92
   0   4   1 1612.09   68.90
  -4   0   1 1839.64   58.79
   0  -1  -4 1765.31   58.58
  -4  -1   0 1687.57   38.73
  -4   0  -1 1746.44   54.68
   1   0  -4 1767.83   63.72
  -1  -4   0 1662.16   69.28
   4   0  -1 1788.90   68.49
  -4   0   1 1811.73   69.46
   4   0   1 1776.60   45.77
  -1   0  -4 1771.11   61.67
   1   0   4 1778.15   45.16
   1   0  -4 1744.78   36.93
   0   1  -4 1762.44   57.84
  -4   1   0 1612.55   32.87
  -1   0   4 1730.55   57.72
   4   0   1 1756.46   34.42
   1  -4   0 1658.69   70.51
   4   0   1 1742.55   63.82
   0   1   4 1675.79   58.84
  -1  -4   1  913.08   26.71
   1   1   4 1058.88   42.61
   4   1   1 1049.54   28.26
   1   1   4 1153.49   45.78
   4   1   1 1083.32   35.64
   1  -4  -1  947.94   45.87
  -4   1  -1 1138.60   44.09
  -1   1  -4 1125.21   43.00
   4  -1  -1  971.85   49.70
   1  -1  -4 1145.14   40.60
   4   1   1  958.87   49.03
   1   4   1 1100.53   45.73
  -4   1  -1 1016.59   26.66
   1  -1  -4 1093.02   26.71
  -4  -1   1  939.70   32.09
  -1  -4   1 1060.02   54.15
   1   4   1 1052.72   56.83
   4   1   1 1000.79   32.46
   4  -1  -1  993.88   27.03
   1  -1  -4 1196.09   49.15
  -1  -1   4 1059.26   44.47
  -4  -1   1 1020.07   33.14
  -1   4  -1  941.16   24.53
   1   1   4 1122.11   44.88
  -1   1  -4 1192.14   46.66
  -4  -1   1 1072.08   50.58
   1   4   1 1014.82   52.16
  -1   4  -1 1030.98   56.68
   1  -4  -1  883.68   55.17
  -4   1  -1 1085.03   39.15
  -1  -4   1 1096.15   52.83
  -1  -1   4 1142.92   42.89
  -1  -4   1  980.21   55.29
  -1   1  -4 1133.96   46.60
  -1  -1   4 1123.65   37.78
   4  -1  -1 1040.18   50.53
  -4  -1   1 1112.82   53.59
   4  -1  -1 1097.60   42.58
  -1   4  -1 1353.07   67.21
   1  -1  -4 1129.87   44.60
  -4  -1   1 1152.72   52.14
  -1   1  -4 1096.69   35.49
  -1  -1   4 1109.86   41.28
  -4   1  -1  961.04   26.14
   1   4   1 1129.62   47.97
  -1   4  -1 1042.64   54.54
  -4  -1   1 1011.64   29.31
   1  -1  -4 1154.30   26.92
  -4   2   2 1769.80   51.07
   2   2  -4 1835.85   62.29
  -2   2   4 1852.22   60.53
   2   4  -2 1848.63   65.77
  -2  -2  -4 1694.33   55.91
  -2  -2  -4 1720.28   42.01
  -2  -4  -2 1703.41   64.04
  -4  -2  -2 1762.97   51.33
   2   2  -4 1781.66   44.59
  -2  -2  -4 2010.18   60.44
   4   2  -2 1631.82   38.04
   4   2  -2 1666.57   47.89
  -4   2   2 1649.58   28.34
  -4   2   2 1772.88   36.74
  -4  -2  -2 1946.14   78.32
  -4  -2  -2 1716.25   45.98
  -4   2   2 1763.17   43.54
   4   2  -2 1722.23   64.40
   4   2  -2 1873.08   66.20
   2   4  -2 1779.20   64.62
   2  -4   2 1720.90   47.54
  -2   4   2 1710.00   60.76
   4  -2   2 1679.15   39.45
  -2   2   4 1868.46   56.10
   2   2  -4 1655.54   50.29
  -2  -4  -2    1.03    1.77
   2   4  -2 1776.96   29.26
  -2  -4  -2 1658.99   39.96
  -2  -2  -4    0.70    2.03
   4  -2   2 1805.79   31.85
  -2   2   4 1803.53   48.20
   2  -2   4 1828.11   48.85
   2   2  -4 1916.18   57.09
   2  -4   2 1567.09   43.42
  -2  -4  -2 1649.07   53.95
  -2  -4  -2 1639.05   55.79
  -2   4   2 1795.64   59.06
   2   4  -2 1697.52   38.86
  -4  -2  -2 1777.84   64.80
   1   2  -4 1671.92   57.71
   4   2  -1 1550.36   58.86
  -1   2   4 1516.58   52.80
  -2   4   1 1506.64   56.52
  -4  -2  -1   -0.55    1.54
  -1  -4  -2 1573.49   63.64
  -4   1   2 1509.70   45.10
   4   1  -2 1551.90   59.39
  -4   2   1 1598.07   58.16
   1   4  -2 1423.74   54.40
   1  -4   2 1444.25   45.43
   2  -4   1 1311.32   47.66
  -2   1   4 1486.35   53.70
   2   1  -4 1517.78   39.20
  -2   4   1 1463.61   22.84
   4  -2   1 1343.42   21.14
  -4  -2  -1 1523.09   38.27
   1   2  -4 1539.59   36.92
  -4  -1  -2 1434.27   41.08
  -1  -2  -4 1487.46   50.46
  -2  -1  -4 1430.82   45.72
  -4   2   1 1522.93   41.21
  -1  -4  -2 1539.70   35.97
  -4  -2  -1 1539.53   64.34
   2   1  -4 1450.91   44.90
  -2  -4  -1 1499.68   46.56
   1   4  -2 1504.42   46.03
   4   1  -2 1441.45   31.74
   2   4  -1 1425.75   47.15
  -1  -4  -2 1430.56   46.22
   1   4  -2 1516.29   32.03
   1  -2   4 1528.01   24.65
  -2   1   4 1448.98   53.25
  -4  -2  -1 1535.93   60.67
   1  -2   4 1547.49   47.03
  -1  -2  -4 1699.90   58.47
  -2  -1  -4 1577.88   52.87
  -2  -4  -1 1346.21   63.69
   2   4  -1 1512.87   56.89
   4  -1   2 1495.91   31.58
  -4  -1  -2 1527.60   58.87
   1   2  -4 1623.90   57.05
   1   4  -2 1539.01   60.70
   2  -4   1 1459.36   66.77
   1  -4   2 1435.23   44.09
  -1   4   2 1478.04   54.88
   4  -2   1 1341.42   49.89
  -4  -1  -2 1462.73   36.32
  -2  -4  -1    1.49    4.78
  -4   1   2 1504.11   33.87
   1   2  -4 1495.45   47.79
   1  -4   2 1367.38   48.88
  -4  -1  -2 1543.36   59.87
  -4   1   2 1370.66   31.57
  -1   2   4 1603.27   51.58
  -4   1   2 1497.06   30.81
  -2  -1  -4 1577.51   49.97
   4  -2   1 1332.61   44.23
   4   1  -2 1530.70   45.13
   2   1  -4 1591.77   57.00
   2   1  -4 1563.62   55.86
  -4   1   2 1480.41   57.21
   1   4  -2 1429.52   45.93
  -1  -4  -2 1314.16   39.47
  -4  -1  -2 1445.88   47.38
   2   4  -1 1726.66   60.20
  -4   1   2 1552.59   33.23
  -2  -4  -1 1474.32   25.04
   2   1  -4 1503.45   45.12
   4  -1   2 1595.94   32.46
  -2  -4  -1 1382.60   53.30
   4   2  -1 1461.24   57.48
  -4  -2  -1 1455.38   48.16
  -1   4   2 1448.49   52.88
   2  -1   4 1675.64   46.04
   4   1  -2 1594.03   60.23
   4  -2   1 1295.30   47.89
   4  -1   2 1574.07   28.35
   4   2  -1 1406.39   31.14
   4  -2   1 1483.47   16.78
   4   2  -1 1406.70   41.81
   1  -2   4 1474.91   44.99
  -1  -2  -4 1436.76   31.23
  -2   1   4 1328.45   37.75
  -2   1   4 1540.02   43.36
  -1  -4  -2 1523.56   57.44
   4  -1   2 1432.34   55.63
  -2   4   1 1560.43   70.08
   1   2  -4 1418.00   42.22
   2   1  -4 1634.88   55.43
   4   1  -2 1414.30   41.90
  -4   2   1 1487.51   36.82
  -1  -4  -2 1391.93   49.46
  -2  -1  -4 1574.32   50.54
  -4   2   1 1668.99   55.80
  -4  -1  -2 1494.56   45.33
   4  -2   1 1432.39   57.90
   1   2  -4 1666.13   51.06
   4   0  -2 2661.67   85.39
   0   4   2 2312.90   78.76
   0   2   4 2425.53   74.71
   4  -2   0 2480.24   60.87
   4   2   0 2233.18   57.22
  -4  -2   0 2363.40   75.26
  -2   0  -4 2338.36   73.89
   2   0   4 2373.51   67.56
   4   0  -2 2351.18   64.14
   0  -4  -2 2305.12   76.08
  -4   2   0 2449.71   67.52
   2   0   4 2338.91   48.66
   0  -4   2 2567.31   84.00
   4   0   2 2497.18   55.64
  -4   0  -2 2354.21   60.59
   0  -2  -4 2530.48   74.60
  -2   0   4 2513.95   66.96
   0  -4   2 2366.54   72.34
   4   2   0 2225.83   64.00
   0   4   2 2344.76   78.13
   0  -2  -4 2429.54   81.25
   2   4   0 2471.73   74.61
   4   0   2 2418.37   54.87
   0   4  -2 2592.16   70.02
   2   4   0 2494.81   75.46
   0  -4  -2 2502.88   75.02
  -4   0   2 2328.66   52.74
   4   0  -2 2258.92   54.67
  -4   2   0 2333.38   56.76
   4   2   0 2403.82   82.11
   4   2   0 2161.74   58.33
   4   0   2 2414.96   60.17
   0   4  -2 2337.68   76.58
   0  -4  -2 2537.44   54.11
   2   0  -4 2591.77   64.83
   2   4   0 2325.70   77.68
  -2  -4   0 2323.47   80.43
   0   4  -2 2382.49   80.86
   2  -4   0 1937.60   93.55
  -4   0  -2 2421.65   68.01
   4  -2   0 2235.00   72.22
   0  -4  -2 2193.86   91.24
   0  -2  -4 2582.59   85.36
   2   0   4 2532.88   49.11
   4  -2   0 2373.84   83.59
   0   2   4 2468.06   74.77
   4   0   2 1987.20   48.16
   0   2   4 2507.98   71.85
   4   0  -2 2339.43   70.17
  -4  -2   0 2027.85   51.83
   2   0  -4 2614.07   83.90
   4   0   2 2270.40   55.58
  -4   0   2 2396.72   56.54
   0   4  -2 2422.48   79.81
   2  -4   0 2243.34   84.05
  -4   2   0 2437.15   56.42
  -4   0   2 2339.10   83.68
  -4  -2   0 2324.38   76.54
   2   0  -4 1389.94   61.75
   0  -2   4 2464.82   72.16
  -2   0   4 2464.78   79.69
  -4   0  -2 2201.41   55.20
   0  -2   4 2518.45   69.62
  -4   0   2 2377.64   68.08
  -4   2   0 2393.91   63.37
  -4  -2   0 2279.46   82.20
   2  -4   0 2193.40   69.94
   2   0  -4 2366.85   81.12
   0   2  -4 2324.73   70.87
  -2  -4   0 2330.00   74.90
   0  -2   4 2444.09   73.84
  -2   0  -4 2438.44   77.76
   0   2  -4 2456.64   72.54
  -2  -4   0 2325.79   82.05
  -2   0  -4 2375.49   71.39
  -4   0  -2 2304.85   72.21
  -4  -2   0 2384.41   62.27
   2   0  -4 2482.43   70.49
   4  -2   0 2371.66   58.39
   4   0   2 2281.09   77.48
   4   2   1 1506.81   53.94
   1  -2  -4 1515.45   61.99
  -4   2  -1 1509.71   53.43
   4   1   2 1464.74   23.62
   1   4   2 1439.62   55.04
  -4  -1   2 1467.33   26.05
   1  -2  -4 1499.50   35.46
   2  -1  -4 1511.59   46.97
  -4  -2   1 1594.75   57.54
   2   1   4 1457.45   43.68
   2   4   1 1523.74   45.30
  -2  -4   1 1331.88   54.44
   1  -4  -2 1478.37   60.35
   4  -2  -1 1565.96   40.16
  -1  -4   2 1409.28   51.20
   4  -1  -2 1577.62   42.01
  -2  -4   1 1433.04   63.90
  -4  -1   2 1549.17   60.10
   4  -2  -1 1461.50   58.54
  -1  -2   4 1476.24   46.13
  -1   2  -4 1531.48   22.94
   2  -4  -1 1331.89   43.31
   4   1   2 1492.98   34.73
   4  -2  -1 1489.83   35.68
  -4   2  -1 1488.04   32.27
   1   2   4 1444.43   47.40
  -1   4  -2 1280.20   30.60
  -2   1  -4 1546.64   51.45
   4   1   2 1488.77   34.56
   4  -1  -2 1435.87   34.56
  -4  -1   2 1435.16   41.73
  -4   2  -1 1486.73   38.32
  -2   4  -1 1887.40   74.04
  -1  -2   4 1646.31   46.44
   4  -1  -2 1390.04   56.01
  -1   4  -2 1874.66   64.43
  -1   4  -2 1652.06   50.08
   2   4   1 1428.37   51.64
   4   1   2 1432.66   54.75
   2   1   4 1358.77   33.99
   2  -1  -4 1559.57   41.11
   4   2   1 1432.41   55.79
  -1  -2   4 1530.65   46.55
   1  -2  -4 1597.41   56.55
   2   4   1 1422.10   51.06
   1   4   2 1600.20   51.22
   4   2   1 1535.68   52.93
   2  -1  -4 1545.71   40.13
  -2   4  -1 1457.57   65.97
   1   2   4 1446.56   22.24
   1  -2  -4 1674.47   25.78
   1   4   2 1411.23   53.46
   2  -4  -1 1189.24   64.18
   1  -4  -2 1431.15   67.52
   2  -1  -4 1621.38   53.27
   4  -2  -1 1466.48   52.49
   4   1   2 1437.69   33.80
  -1   2  -4 1495.96   47.95
  -2   1  -4 1428.87   47.95
  -1  -4   2 1458.40   51.28
   4  -1  -2 1492.95   52.16
   1  -2  -4 1602.46   62.55
   1   2   4 1549.72   51.01
   2  -1  -4 1656.29   62.05
   2  -4  -1 1302.21   59.90
  -4  -1   2 1500.69   44.28
  -1   2  -4 1678.69   50.00
  -4   1  -2 1448.96   50.52
   1   2   4 1518.85   48.67
   1  -4  -2 1434.55   48.19
   2   1   4 1540.88   47.65
   4   2   1 1385.64   38.70
  -4  -2   1 1404.63   57.84
  -1  -4   2 1467.79   59.75
   4   1   2 1428.62   51.32
  -4   2  -1 1470.61   41.78
  -1  -4   2 1469.70   51.54
  -1  -2   4 1413.57   49.85
  -2  -1   4 1525.05   44.79
  -4   2  -1 1644.12   38.85
   2   4   1 1475.11   55.76
   2  -1  -4 1450.03   46.66
  -4   1  -2 1425.75   32.11
   4   2   1 1497.22   32.03
   1  -2  -4 1536.78   28.23
  -4  -2   1 1548.61   51.24
  -1   4  -2 1477.29   54.07
  -1   4  -2 1398.00   55.95
  -4  -1   2 1508.62   31.44
  -2  -1   4 1463.42   45.28
  -2   1  -4 1536.54   41.20
  -4   1  -2 1500.44   43.72
  -2   1  -4 1416.68   52.27
  -4  -1   2 1441.52   57.87
   1  -2  -4 1423.04   27.31
  -2  -4   1 1399.92   52.93
   4  -1  -2 1484.99   57.28
   4   2   2 1713.30   61.80
  -2   4  -2 1738.27   72.46
   2   4   2 1799.02   52.18
   4  -2  -2 1791.82   54.10
  -2  -4   2 1647.58   66.05
   2  -4  -2 1661.72   68.61
   2  -4  -2 1639.56   55.01
  -4  -2   2 1686.84   69.78
   4   2   2 1648.44   50.21
  -2   4  -2 1600.77   45.86
  -4   2  -2 1897.62   51.17
  -4   2  -2 1716.68   48.85
   2  -2  -4 1698.20   52.71
   4  -2  -2 1719.43   52.78
  -2  -4   2 1634.52   68.45
   2   4   2 1671.87   62.54
   4   2   2 1671.03   65.44
   2   2   4 1686.23   45.30
   2  -2  -4 1896.29   67.60
   2   4   2 1760.36   61.37
  -2   2  -4 1733.43   62.07
   4   2   2 1709.26   51.84
   2  -4  -2 1667.91   79.19
  -4  -2   2 1669.26   49.62
   4  -2  -2 1813.46   69.08
   2  -2  -4 1794.66   74.73
  -4  -2   2 1700.81   62.48
  -4  -2   2 1606.38   68.55
   4   2   2 1713.74   52.66
  -2   4  -2 1997.15   72.67
  -2  -4   2 1710.91   66.25
  -2  -4   2 1662.16   66.78
  -2  -2   4 1720.61   57.94
   2   4   2 1551.99   68.41
   2  -4  -2 1628.48   61.30
  -2  -2   4 1662.21   59.53
   2   2   4 1838.98   61.95
  -2   2  -4 1662.12   61.31
  -4   2  -2 1660.65   55.27
  -2   2  -4 1747.57   66.08
  -4   2  -2 1739.05   66.31
   4  -2  -2 1726.05   69.58
   2   2   4 1617.61   42.52
   2   2   4 1642.01   56.30
   4   3  -3  475.98   37.18
   4   3  -3  443.85   25.30
   4  -3   3  457.49   20.82
  -3  -3  -4  446.47   29.84
   4  -3   3  479.51   26.04
  -4  -3  -3  460.83   31.88
  -3  -3  -4  461.75   28.84
   4   3  -3  460.92   27.83
   3   4  -3  416.57   28.49
   3   4  -3  495.61   38.01
   3   3  -4  468.81   37.29
  -4  -3  -3  483.94   41.24
  -4  -3  -3  453.25   30.06
  -3  -3  -4  468.45   36.10
  -3  -3  -4  530.25   35.55
   3   3  -4  459.48   33.91
   3   4  -3  474.55   36.57
  -3  -4  -3  429.73   33.49
  -3  -3  -4  473.68   30.07
   3  -3   4  440.67   26.62
  -3   4   3  465.46   31.37
  -4   3   3  441.08   27.04
  -3  -4  -3  457.50   32.91
  -3   3   4  483.86   30.30
   3  -4   3  388.95   26.27
  -3  -4  -3  449.15   33.94
   4   3  -3  437.01   26.11
   3   3  -4  429.45   27.58
  -3  -4  -3  422.15   25.42
   3  -3   4  449.30   24.33
   3   3  -4  444.75   26.37
   3   3  -4  485.59   28.51
  -3   3   4  430.33   24.02
  -4  -3  -3  460.10   34.90
   3  -4   3  438.78   23.14
  -3   4   3  440.53   31.26
  -3  -3  -4  462.69   32.46
  -4   3   3  468.54   30.93
   3   2  -4  905.97   46.83
   3   2  -4  944.12   44.55
  -4   2   3  885.25   42.86
   4   2  -3  940.79   51.86
   4   3  -2  941.54   51.35
   2   3  -4  986.83   53.99
   3  -2   4  876.55   38.17
   3   2  -4  901.79   50.40
   3   4  -2  895.17   49.71
   3  -4   2  825.53   34.80
  -2  -3  -4  823.05   42.20
  -4  -3  -2  901.21   45.16
  -2  -4  -3  834.34   46.45
   3   2  -4  839.60   36.70
  -4  -2  -3  890.89   42.06
  -2  -3  -4  909.01   46.01
   4   2  -3  846.76   38.10
   2   3  -4  870.74   36.54
  -2   3   4  849.09   37.67
  -3  -2  -4  907.98   45.33
   4   3  -2  817.30   34.70
   4   3  -2  872.72   39.10
  -3   2   4  791.30   33.81
  -2  -3  -4  852.52   38.08
  -3  -2  -4  872.38   41.42
   2   4  -3  843.37   38.41
   3   4  -2  800.22   39.41
  -4  -3  -2  847.47   50.27
  -4  -2  -3  929.74   52.35
   2   4  -3  796.42   42.07
  -2  -4  -3  866.10   46.46
  -2  -3  -4  843.13   45.21
   2  -3   4  890.28   37.33
  -3  -4  -2  865.65   48.62
   2   4  -3  947.41   52.78
   4   2  -3  955.34   50.70
   4   3  -2  830.59   47.93
   3   2  -4  892.27   45.60
   3   4  -2  936.76   50.09
   2   3  -4  891.44   47.22
   2   4  -3  885.54   49.07
   3  -2   4  925.26   37.17
   4  -2   3  783.85   32.84
   3   2  -4  813.77   38.14
  -3   4   2  723.12   43.89
  -4   3   2  811.11   40.26
  -2   4   3  869.00   44.07
  -3  -4  -2  822.29   45.20
   4   2  -3  814.25   34.17
  -2  -4  -3  817.27   48.31
  -4   2   3  879.13   36.53
  -2   3   4  891.99   43.01
  -2  -3  -4  909.07   47.04
  -3   2   4  730.21   37.61
   3   4  -2  826.57   41.77
   4  -3   2  781.10   36.59
   3  -4   2  820.61   42.99
  -3  -2  -4  866.32   38.68
  -3   4   2  869.55   43.92
   3  -4   2  756.72   32.05
   2   3  -4  737.83   31.07
   4   2  -3  903.19   43.19
   4  -2   3  908.92   31.86
  -3   4   2  743.18   30.00
  -3  -2  -4  904.72   44.21
  -2   3   4  853.00   45.22
  -3  -4  -2  878.67   32.72
  -4  -2  -3  856.49   43.66
  -3  -4  -2  738.74   35.61
  -2  -4  -3  813.27   37.32
  -3  -2  -4  831.17   45.07
  -2  -4  -3  888.60   37.05
  -2   4   3  930.14   46.14
   2   3  -4  821.87   40.60
   2  -4   3  874.23   36.56
  -2   4   3  757.83   35.65
  -3  -2  -4  890.02   41.37
  -4  -2  -3  894.56   48.90
  -2  -3  -4  887.70   37.21
  -4  -3  -2  835.45   47.98
  -3  -4  -2  769.45   44.62
  -2  -4  -3  806.92   41.21
  -4   2   3  826.35   29.60
  -3  -4  -2  841.63   49.66
  -4  -3  -2  802.94   36.57
   4  -3   2  838.24   27.10
   2   3  -4  976.08   41.09
  -4   3   2  827.71   39.79
   2   4  -3  764.56   30.29
  -1   3   4  680.59   38.56
   4  -1   3  701.18   28.58
   4  -3   1  540.41   41.55
   4   1  -3  704.46   43.12
   4   3  -1  679.02   41.39
  -3   1   4  667.96   33.36
   3   1  -4  745.48   42.71
  -4  -3  -1  621.56   32.90
   4  -1   3  693.38   17.79
   3  -4   1  627.14   35.24
  -3   1   4  679.16   38.85
  -3  -4  -1  600.54   44.11
  -4  -3  -1  589.71   36.88
  -1  -4  -3  664.78   39.13
  -1  -4  -3  716.99   44.00
  -1  -3  -4  679.65   38.09
  -3  -4  -1  611.86   39.67
  -4  -1  -3  670.39   33.33
   4   1  -3  634.00   28.03
   4   3  -1  625.08   29.17
  -4  -1  -3  663.11   38.73
   3  -4   1  601.58   41.18
   3   1  -4  631.34   31.79
  -4   1   3  661.68   28.76
  -1  -3  -4  653.01   30.75
  -3  -1  -4  662.88   35.83
   4   3  -1  644.63   32.69
  -1  -4  -3  672.82   28.41
   1   4  -3  608.85   31.02
   1   4  -3  691.59   31.97
  -4  -1  -3  654.70   38.22
  -4  -3  -1  669.72   41.44
  -4   1   3  693.94   36.52
   3   4  -1  641.43   34.45
  -3  -4  -1  670.51   36.76
  -4  -1  -3  670.81   38.79
  -3  -1  -4  643.10   35.34
  -1  -3  -4  705.44   41.94
  -1  -4  -3  682.15   37.12
   1   3  -4  656.55   28.41
   3  -1   4  710.33   33.10
   3   4  -1  671.96   41.61
   1   4  -3  627.73   36.83
   4   1  -3  675.19   41.00
   4  -1   3  669.46   28.10
   4   3  -1  647.95   41.00
  -1   3   4  660.76   34.04
   3   4  -1  658.95   40.09
  -4   3   1  667.83   38.97
   1  -3   4  638.33   33.55
  -3   4   1  648.64   43.31
   1   3  -4  713.40   42.78
   1   4  -3  688.13   42.91
  -3   1   4  616.33   32.86
  -1   4   3  694.80   39.11
   4  -3   1  588.44   25.30
  -3  -4  -1  501.41   41.80
  -4  -3  -1  639.93   29.35
  -1   4   3  632.07   37.07
  -1  -3  -4  703.65   26.97
   1  -4   3  640.53   34.46
  -1   3   4  683.64   37.34
  -3  -1  -4  716.32   37.49
  -1  -4  -3  607.43   42.95
   4   1  -3  726.30   33.11
  -4  -1  -3  683.10   32.13
  -1  -3  -4  750.42   44.72
  -4   1   3  684.24   30.12
  -3   1   4  721.06   35.67
   4   1  -3  675.70   36.83
  -3  -1  -4  684.01   31.76
   4  -3   1  625.50   37.65
  -1  -3  -4  633.94   37.49
  -4   3   1  665.04   33.86
  -3  -1  -4  659.58   36.44
   1   4  -3  690.83   28.45
  -4   1   3  619.02   42.30
  -3   1   4  631.45   40.91
  -4   1   3  632.09   26.10
  -3  -1  -4  627.08   32.70
  -4  -3  -1  597.03   33.87
  -3   1   4  669.58   30.36
  -3  -4  -1  614.76   34.22
   1   3  -4  743.26   34.64
   3  -4   1  638.57   43.98
   3  -1   4  727.57   32.48
  -4   1   3  604.61   37.87
  -4  -1  -3  639.12   39.69
   1  -3   4  667.22   32.72
   1   3  -4  637.48   35.11
  -3  -1  -4  653.25   39.33
   3   4  -1  628.38   38.90
   1  -4   3  636.46   31.96
  -3   4   1  657.44   39.06
  -1  -4  -3  625.16   33.69
   1   3  -4  627.88   31.32
   4  -3   1  614.33   38.49
   3   1  -4  664.27   40.01
  -4  -1  -3  622.79   32.92
  -4  -1  -3  625.63   36.48
   4  -1   3  601.46   38.54
  -3  -4  -1  619.65   42.82
   4   3   0 1013.65   46.24
   3   0  -4 1055.37   47.10
  -4   3   0 1024.97   51.84
  -3   4   0 1012.03   60.43
   0  -3  -4  961.21   47.97
   3   0   4  901.46   32.81
   3   0  -4 1001.01   35.13
  -4  -3   0  909.30   48.86
   4   0  -3  968.94   35.25
   4  -3   0  775.57   14.81
  -4   0   3  969.85   41.19
   0  -4  -3  994.21   50.23
   4   0   3  925.71   31.76
   0  -3  -4  986.64   43.02
   4   0   3  972.61   22.59
   0   3  -4  983.00   28.16
   0  -4  -3 1005.06   29.16
  -3   0  -4  942.78   41.11
   4   0   3 1035.95   34.79
  -4   0  -3  931.99   43.82
   4   3   0  964.46   36.94
   3   0   4  956.62   17.30
   3   0   4 1017.80   38.50
   0   4  -3 1007.02   34.34
  -3   0   4 1046.27   37.47
   4   3   0  879.67   37.84
   4   0  -3  954.78   31.48
   4   0   3  989.79   32.12
   3   4   0  898.03   39.40
   0  -3  -4 1049.07   49.42
   4   0   3  838.57   41.92
  -4   0   3  968.71   29.88
   4   0  -3 1020.03   48.34
   0  -3   4  974.60   43.59
   3   0  -4 1092.45   42.83
   4   3   0 1032.06   49.80
   4   3   0  872.26   39.36
  -3   4   0  958.30   49.58
   3   4   0  955.14   47.59
  -4   0  -3 1075.48   42.21
   0   4  -3  946.01   43.48
   4  -3   0  874.63   47.88
   3   4   0  921.52   44.36
  -3   4   0  882.75   46.41
   0  -3   4  992.54   39.49
  -4  -3   0  968.96   49.97
  -4   3   0 1011.55   37.72
  -3  -4   0  841.37   46.53
   0   4  -3  977.77   47.51
   0   3  -4 1120.12   49.94
  -4   3   0  979.03   38.37
   4  -3   0  859.02   45.75
   0   3  -4 1006.24   41.89
   0   4   3 1016.18   44.01
   0  -4   3  938.33   39.35
  -3   0  -4  900.23   42.17
   0   3   4 1010.49   43.26
   4   0  -3 1017.15   44.61
  -3   0   4 1002.54   41.24
  -4   0  -3  925.87   31.47
  -4   0   3  998.98   33.53
   3   4   0 1029.05   44.18
  -3   0   4  996.26   35.58
   3   0   4  913.37   37.49
   0   3  -4 1025.18   38.66
   3   4   0  995.06   46.03
   0   4  -3  912.67   40.69
   0   4  -3  960.54   33.86
   3   0   4 1075.30   39.02
   4   0   3  923.91   20.55
  -4   0   3  935.18   50.03
  -4  -3   0  920.43   42.52
  -3  -4   0  938.73   42.77
  -3   4   0  945.69   48.49
  -4   0   3  972.39   46.38
  -4   0   3  816.97   29.21
  -4   3   0  991.95   47.20
  -3  -4   0  859.13   45.08
  -3  -4   0  962.77   48.99
   0  -3  -4 1002.84   25.62
   0  -3   4  980.35   38.19
   3  -4   0  794.04   45.03
   0  -4  -3  952.51   38.85
   0  -3   4 1059.13   50.01
  -3   0  -4  981.49   45.25
   0   4   3 1004.79   44.53
  -4   0  -3  927.75   36.75
   4  -3   0  922.27   39.51
   0   3  -4  891.25   38.39
  -3   0  -4  966.05   37.54
   3   0  -4  973.58   37.25
   0  -4  -3  889.91   23.07
   0   3   4 1002.89   40.81
  -4  -3   0  905.18   41.62
   4   0   3  927.62   43.37
   0   3   4  992.12   43.22
   3  -4  -1  571.12   38.75
   3  -4  -1  556.03   44.69
  -4  -3   1  598.92   35.68
   4  -1  -3  696.63   42.34
   4   3   1  682.39   37.80
   3   1   4  636.95   29.09
   1  -3  -4  643.84   22.84
  -4   3  -1  645.56   41.32
  -3   4  -1  715.00   48.08
   3   4   1  707.45   35.65
  -4   3  -1  684.34   23.75
  -3  -4   1  655.19   43.87
  -4  -3   1  649.18   42.17
   4  -1  -3  694.62   31.66
  -4  -1   3  648.20   41.04
   1  -4  -3  657.03   35.84
  -3  -4   1  605.29   40.21
   1  -4  -3  661.06   42.08
  -3   1  -4  645.72   32.23
   1  -3  -4  677.17   35.99
  -1   3  -4  660.42   22.02
   3   1   4  702.37   35.16
   4   1   3  654.27   30.09
   4   1   3  657.01   24.80
   4   3   1  630.93   31.77
  -3  -1   4  659.04   41.73
  -1   4  -3  692.35   29.08
  -4   1  -3  672.47   32.20
   3   4   1  580.67   34.52
   1  -3  -4  695.60   41.88
  -4   1  -3  620.39   28.08
  -4  -3   1  596.57   40.72
  -3  -1   4  683.12   31.98
   4  -1  -3  659.64   40.32
   4   1   3  617.22   37.39
   3   1   4  592.40   31.21
   3  -1  -4  719.05   36.43
  -1   4  -3  665.84   37.88
  -3   4  -1  688.97   40.56
  -4  -1   3  643.15   27.03
   3   4   1  641.50   37.10
   3  -1  -4  661.97   30.58
  -3   1  -4  595.11   35.51
   4   3   1  639.32   38.11
  -1  -3   4  668.41   34.02
   3   4   1  590.05   41.16
   1   4   3  648.74   31.69
  -4  -3   1  586.05   38.01
   1   3   4  690.02   25.62
   1   4   3  648.26   37.06
  -1  -4   3  637.23   34.52
   4  -3  -1  604.85   40.06
  -3   1  -4  636.15   37.07
   1  -4  -3  603.73   45.56
   1   3   4  669.27   36.70
   1  -3  -4  659.12   45.52
   4   1   3  686.33   30.07
   4  -1  -3  724.61   42.10
   3  -1  -4  698.37   36.35
   4   3   1  634.38   30.87
   3  -1  -4  706.51   43.76
   4  -1  -3  670.46   30.89
   3   1   4  658.77   33.54
  -3   4  -1  697.57   39.08
  -1  -4   3  668.16   35.82
   4  -3  -1  639.33   31.61
  -1  -3   4  702.10   34.97
  -4  -1   3  544.37   39.36
   1   3   4  690.26   36.49
   4   1   3  695.28   32.57
   3   4   1  718.49   40.58
  -1   3  -4  688.87   35.33
  -1   3  -4  665.45   36.07
  -3  -4   1  647.66   44.26
  -4   3  -1  692.08   30.13
  -4   3  -1  755.03   41.11
  -3   4  -1  826.77   50.14
  -4   1  -3  664.72   39.79
   3   1   4  689.63   34.95
  -1  -4   3  650.93   41.03
   4   1   3  643.57   23.56
   3   1   4  630.07   31.56
  -3  -1   4  676.08   32.72
  -3  -1   4  639.14   36.56
  -4  -1   3  662.16   31.51
  -1  -4   3  643.07   35.02
  -3  -4   1  588.28   39.79
   3  -1  -4  641.73   33.17
  -3   1  -4  657.73   31.85
  -4   1  -3  636.17   32.41
  -3   1  -4  677.12   39.86
  -1  -3   4  583.15   36.20
  -4   1  -3  634.76   38.28
  -1   3  -4  641.92   37.85
   1   3   4  647.78   35.66
   4  -3  -1  601.74   41.01
   1  -4  -3  577.97   27.09
   4   1   3  589.34   34.52
  -1   4  -3  645.51   39.52
   4   2   3  849.72   37.81
  -4   3  -2  793.16   45.11
   2  -3  -4  893.07   34.98
  -3   4  -2  863.56   49.97
   4   3   2  897.12   39.63
   3   4   2  842.94   33.71
  -4  -3   2  799.47   46.30
   3  -2  -4    0.76    2.41
   4  -2  -3  957.59   36.06
  -4  -2   3  890.44   37.58
  -4  -3   2  798.23   44.69
  -4  -2   3  882.54   38.17
  -2  -3   4  863.98   38.43
  -3  -4   2  803.37   45.86
   2  -4  -3  777.48   35.89
   3  -4  -2  834.75   43.15
   4  -3  -2  776.87   45.11
   3  -4  -2  802.61   30.44
   2  -4  -3  877.72   37.20
   2  -4  -3  861.53   45.95
   2  -3  -4  857.27   37.29
   4  -3  -2  834.46   36.25
  -2   3  -4  708.86   34.68
  -2   4  -3  780.16   30.18
  -4   2  -3  830.75   42.08
   4   2   3  820.94   29.35
   4   3   2  806.76   33.76
  -2  -4   3  824.67   40.09
   4  -2  -3  846.51   45.33
   4  -2  -3  777.73   43.40
  -4  -2   3   -0.43    0.21
   2  -3  -4  970.66   47.23
   3  -2  -4  849.87   38.82
   3   2   4  799.30   30.72
   4   2   3  818.80   40.82
   3   2   4  839.21   32.96
   4   3   2  885.10   43.57
   3   4   2  827.99   39.18
  -3  -2   4  850.80   34.75
  -3  -4   2  781.94   46.17
   2   3   4  867.92   29.46
  -4   3  -2  886.77   33.57
   4  -2  -3  907.09   37.16
   2   4   3  865.44   36.28
  -3   2  -4  875.16   37.10
   3  -2  -4  908.54   42.60
  -3   2  -4  845.40   41.60
  -2  -4   3  832.28   40.60
   3   4   2  813.97   43.92
   4   3   2  832.29   38.21
  -4   2  -3  855.39   32.71
   3  -4  -2  775.83   50.37
   4   2   3  863.32   33.55
   2  -4  -3  882.78   54.91
   4  -3  -2  814.57   47.83
   2  -3  -4  921.14   53.67
   4  -2  -3  946.53   50.64
   3   2   4  885.11   38.34
   3  -2  -4  861.99   50.02
  -3  -4   2  774.51   40.86
  -4  -2   3  861.27   46.67
  -3   4  -2  829.81   38.83
   2   4   3  842.01   41.89
   4   3   2  891.62   38.52
  -3   4  -2 1003.95   47.09
   3  -4  -2  790.10   42.99
  -4  -2   3  831.18   48.02
  -3  -2   4  805.69   44.72
  -4  -3   2  771.81   44.32
  -2  -3   4  828.72   44.43
  -3  -4   2  794.46   44.14
  -2  -4   3  815.60   45.77
   3   4   2  810.68   43.40
   3   2   4  825.22   30.66
   4   2   3  802.28   31.85
  -3  -2   4  822.85   41.54
  -2  -3   4  796.43   41.53
  -2  -4   3  805.37   45.60
  -3  -4   2  812.57   46.26
  -3   2  -4  845.74   35.06
  -4   2  -3  853.98   35.91
  -3   2  -4  794.81   40.82
  -4  -3   2  844.96   46.21
   2   3   4  860.86   38.07
  -3   2  -4  853.16   45.03
   3   2   4  868.35   33.74
  -4   2  -3  816.04   43.84
  -4  -3   2   -0.62    0.21
  -3   4  -3  451.56   36.72
   4   3   3  415.35   25.75
  -3   4  -3  436.19   24.36
  -4  -3   3  457.67   31.04
  -3  -4   3  419.38   31.17
   3  -4  -3  451.26   33.39
  -3   4  -3  441.01   29.55
   3  -4  -3  434.71   24.76
  -3   3  -4  434.86   28.70
  -4   3  -3  429.36   28.17
   4   3   3  430.26   25.25
   4  -3  -3  477.43   30.09
   3   4   3  453.22   30.79
   3   3   4  460.36   27.82
  -3  -3   4  424.15   34.62
   3  -3  -4  458.54   32.77
   4   3   3  447.36   30.52
   3   3   4  434.84   24.47
   3   4   3  427.14   27.52
  -3  -3   4  489.37   27.93
   3   4   3  474.52   31.62
   4   3   3  446.36   27.20
  -4  -3   3  438.37   25.26
   3  -4  -3  438.25   40.15
   3   3   4  454.10   29.10
  -3  -4   3  429.77   28.15
   4  -3  -3  478.23   39.11
   3  -3  -4  463.91   39.78
  -3   3  -4  469.77   29.48
  -4  -3   3  450.45   35.79
  -4   3  -3  444.55   25.78
  -3  -4   3  394.88   33.64
   3   4   3  422.12   32.15
  -3  -3   4  450.12   29.06
  -3  -3   4  433.82   33.20
  -3  -4   3  395.44   33.77
  -4  -3   3  421.90   30.31
  -4   3  -3  473.69   28.42
   3   3   4  480.84   28.00
   4   3   3  449.51   31.18
  -3   3  -4  427.83   34.07
  -4   3  -3  460.01   35.81
  -3  -4   3  421.35   31.27
   4  -3  -3  411.00   32.89
  -4  -4  -4  460.48   37.39
   4   4  -4  478.18   41.10
  -4   4   4  472.99   34.05
   4  -4   4  465.03   31.73
   4   4  -4  444.20   31.67
  -4   3   4  560.39   37.79
   4   3  -4  599.48   45.48
   4   4  -3  582.21   44.61
   3   4  -4  638.66   47.62
  -4  -4  -3  589.69   41.63
  -3  -4  -4  591.60   41.78
  -4  -3  -4  526.97   37.13
   3   4  -4  483.13   31.09
   4   4  -3  454.09   31.26
  -4  -4  -3  564.57   39.01
  -3  -4  -4  551.32   33.32
  -4  -3  -4  497.55   34.72
  -3  -4  -4  597.69   42.74
  -4  -4  -3  496.88   40.00
  -4  -3  -4  591.51   46.72
  -4  -3  -4  560.72   36.72
  -4  -3  -4  564.29   38.06
   4   3  -4  549.00   41.08
   4   4  -3  588.20   43.07
   3   4  -4  567.80   42.75
   4  -3   4  550.12   31.30
  -4   4   3  513.93   35.52
   3  -4   4  493.79   32.44
  -3   4   4  534.58   35.88
   4   3  -4  573.91   34.75
  -4   3   4  513.97   32.52
   4  -4   3  485.88   31.88
  -3  -4  -4  540.14   37.67
   4   3  -4  518.31   31.46
  -3  -4  -4  498.40   32.85
  -3   4   4  538.45   29.84
  -4  -3  -4  510.51   36.92
   4  -3   4  541.47   27.90
   3  -4   4  501.96   28.75
  -4  -4  -3  499.91   39.45
   4   4  -3  521.68   32.65
   3   4  -4  541.03   35.16
  -4   4   3  575.50   37.82
   4   2  -4  991.52   56.21
  -4   2   4  876.07   47.25
  -4  -4  -2  838.68   46.54
  -4  -4  -2  824.80   50.41
   4   2  -4  871.67   40.24
  -4   2   4  869.69   40.91
  -2  -4  -4  899.85   50.05
  -4  -2  -4  873.90   45.21
   2   4  -4  838.16   38.90
   4   4  -2  805.57   41.39
  -2  -4  -4  889.38   39.74
  -4  -2  -4  827.58   44.55
  -4  -4  -2  876.33   48.94
  -2   4   4  875.11   47.56
   2  -4   4  861.08   38.90
  -4  -2  -4  950.68   53.01
  -2  -4  -4  870.32   50.78
   4   2  -4  874.72   39.60
   4   2  -4  887.63   49.55
   4   4  -2  902.96   53.66
   4  -2   4  898.57   38.68
   2   4  -4  926.28   53.52
  -4   4   2  842.20   51.03
  -4  -2  -4  926.73   45.63
  -2   4   4  865.85   40.48
   4   4  -2  803.19   40.21
  -2   4   4  870.36   46.33
   2   4  -4  801.61   43.94
  -2  -4  -4  836.66   50.55
  -4   2   4  876.42   40.94
   4  -4   2  720.35   43.27
   4   2  -4  903.04   48.19
   4   4  -2  940.50   53.93
  -2  -4  -4  802.02   42.53
   2   4  -4  960.32   39.12
  -4  -2  -4  797.41   45.04
  -4  -4  -2  772.61   39.47
  -4  -2  -4  877.36   47.61
  -4  -4  -2  861.11   52.14
  -4   4   2  913.41   46.07
   4  -2   4  929.86   37.27
   4   2  -4  894.05   47.71
   4   1  -4  943.58   52.78
  -4  -4  -1  807.73   46.37
  -4   1   4  837.96   45.41
  -4  -4  -1  813.68   52.24
   4   1  -4  837.32   37.94
  -1  -4  -4  928.26   49.04
  -4  -1  -4  925.47   43.80
  -4   1   4  837.25   51.76
   1  -4   4  786.67   38.25
   1   4  -4  879.62   37.23
  -1  -4  -4  841.99   35.58
  -4   1   4  877.12   38.12
  -4  -1  -4  827.18   44.59
   4   4  -1  736.82   39.26
  -1  -4  -4  874.07   51.76
   4   4  -1  786.72   41.25
  -4  -1  -4  822.16   44.70
   4  -1   4  903.67   38.04
   4   1  -4  938.12   49.31
   4   4  -1  888.46   51.42
  -4   4   1  855.06   47.28
   1   4  -4  917.23   50.63
   4  -4   1  684.89   53.57
   1  -4   4  849.44   42.19
   1   4  -4  938.56   38.52
  -1   4   4  818.61   44.30
  -1  -4  -4  849.84   52.93
  -4  -1  -4  864.49   40.51
   4   1  -4  867.22   37.84
  -4   1   4  882.13   39.43
  -4  -1  -4  857.76   41.49
   4   1  -4  923.19   48.54
  -1   4   4  804.15   40.49
   4  -4   1  776.39   43.86
   4   4  -1  920.16   50.48
   4  -1   4  916.13   37.55
  -4   1   4  834.09   34.78
  -4   1   4  796.16   43.93
   4  -4   1  772.15   45.84
  -4  -4  -1  798.50   50.11
  -4   4   1  898.25   47.12
  -1  -4  -4  756.38   43.45
   1   4  -4  826.12   44.87
   1   4  -4  804.42   38.63
  -1   4   4  902.27   47.15
  -4  -1  -4  875.22   47.12
  -4  -4  -1  723.18   40.31
  -4  -1  -4  857.56   46.36
   0   4  -4 1148.71   53.22
  -4   0   4 1162.46   46.35
   4   0  -4 1282.32   60.56
  -4  -4   0  979.71   56.14
   4   4   0 1152.32   54.45
  -4   4   0 1127.81   66.38
  -4  -4   0 1065.68   58.23
  -4   0   4 1121.43   42.98
  -4  -4   0 1052.80   57.37
   4   0  -4 1172.51   45.47
  -4   0   4 1094.36   52.23
   0   4  -4 1106.13   39.69
   0   4  -4 1130.33   51.13
   4   0  -4 1174.14   44.91
  -4   0  -4 1129.51   53.71
   0  -4  -4 1139.38   59.59
   4   4   0 1084.42   48.30
   4   0   4 1213.35   45.69
  -4   0   4 1179.43   43.32
  -4   0  -4 1171.53   50.05
   4   0   4 1026.89   49.95
   4   0  -4 1318.44   58.20
   0  -4  -4 1026.78   55.91
  -4   4   0 1217.49   58.96
   4   4   0 1134.04   57.78
   4   4   0 1186.80   58.38
   0  -4   4 1111.15   48.97
   4  -4   0  883.11   59.56
   0   4   4 1106.99   52.70
   4   0  -4 1216.54   58.10
   4   4   0 1071.20   53.75
   0   4  -4 1220.34   46.67
  -4   0  -4 1082.88   43.69
  -4   0   4 1066.70   59.42
   4   0   4 1226.08   46.70
  -4  -4   0  967.37   50.01
   0  -4   4 1123.06   57.13
  -4   4   0 1133.95   56.66
  -4   0  -4 1067.36   53.27
  -4   0   4 1121.03   53.48
  -4   0  -4 1118.74   46.51
   4   0   4 1091.43   51.47
   4   0   4 1094.96   44.30
   0  -4   4 1159.83   58.65
  -4   4   0 1144.34   54.72
  -4   0  -4 1149.71   55.57
   4  -4   0  931.63   54.32
   0   4   4 1197.80   54.03
   4  -1  -4  920.29   50.85
  -4   4  -1  875.91   41.77
  -4   4  -1  850.82   54.97
   4   4   1  885.25   44.54
   4  -4  -1  743.19   42.04
   4   1   4  912.72   41.42
  -4  -4   1  743.77   49.52
   4  -1  -4  855.62   38.19
  -4  -4   1  825.54   49.34
   4  -1  -4  884.20   40.99
   1  -4  -4  857.47   44.21
   4   1   4  908.03   40.57
  -4   1  -4  821.93   46.21
   1  -4  -4  864.54   51.46
  -4   1  -4  872.75   39.74
   4   1   4  838.91   43.39
   4  -1  -4  883.53   46.89
  -4  -1   4  872.80   36.35
   4   1   4  768.57   40.48
   4   4   1  859.96   48.10
   4   4   1  756.65   44.10
  -1  -4   4  850.58   42.08
   4  -4  -1  730.00   51.85
   1   4   4  813.58   44.44
   1  -4  -4  793.81   54.54
  -4   1  -4  849.19   37.62
   4  -1  -4  956.24   53.20
   4   1   4  858.83   38.87
  -1  -4   4  846.23   42.22
  -1   4  -4  898.23   41.86
   4   4   1  841.98   43.85
  -4   1  -4  740.06   44.75
  -4  -4   1  779.98   43.56
  -4  -1   4  744.77   49.28
  -4  -4   1  769.47   46.50
  -4  -1   4  811.77   37.67
  -4  -1   4  835.24   47.66
  -4  -4   1  824.30   47.84
  -1  -4   4  800.80   48.68
  -4   4  -1 1060.87   57.66
   1   4   4  806.09   43.55
  -4   1  -4  852.32   39.80
  -4   1  -4  793.63   46.78
   4  -4  -1  794.33   50.64
   1  -4  -4  845.23   55.59
  -1   4  -4  833.04   46.77
  -1   4  -4  800.03   44.14
   4   4   2  883.73   42.06
   4   4   2  911.48   44.84
  -4  -2   4  802.59   51.82
  -4  -4   2  771.67   53.46
   4  -4  -2  825.21   43.72
   4   2   4  863.15   42.08
   2  -4  -4  843.48   42.29
  -2   4  -4  787.23   37.30
  -4   2  -4  888.36   48.27
   2  -4  -4  901.66   52.20
  -2  -4   4  789.86   42.64
   4   2   4  828.14   32.73
   4   4   2  787.00   41.14
   4  -2  -4  881.83   47.97
  -4   2  -4  831.05   38.84
   4   2   4  838.87   42.37
   4   4   2  828.70   46.05
  -4  -2   4  827.16   36.62
  -4   4  -2  788.91   39.50
   4   4   2  703.54   46.42
   4  -2  -4  901.33   44.48
  -2  -4   4  852.70   42.40
   4  -4  -2  724.56   52.22
   2  -4  -4  845.12   57.86
   4   2   4  769.00   38.34
   4  -2  -4  930.67   55.45
  -4  -4   2  809.81   47.68
   4   2   4  878.99   43.35
  -4   4  -2 1007.16   46.65
  -4  -4   2  842.07   51.20
  -4  -4   2  720.28   47.66
  -2  -4   4  784.91   49.01
  -4  -2   4  745.74   46.42
  -4  -2   4  847.86   40.91
  -4   4  -2  832.40   53.63
  -4  -4   2  713.75   48.94
  -2  -4   4  817.05   49.67
   2   4   4  874.16   44.79
  -4   2  -4  880.04   41.29
  -4   2  -4  876.68   50.76
   4  -2  -4  904.91   50.00
   4  -4  -2  823.72   50.77
  -2   4  -4  831.87   49.86
   4   2   4  798.01   39.08
   4  -3  -4  516.03   38.65
  -4   4  -3  537.28   33.29
  -4  -3   4  474.64   32.32
  -3  -4   4  527.05   35.64
  -4  -3   4  521.94   40.06
   3  -4  -4  456.20   29.42
  -3   4  -4  511.86   30.37
   4  -4  -3  565.29   37.26
  -4   3  -4  501.59   33.72
  -4   4  -3  466.57   28.78
   3  -4  -4  556.60   40.50
   4   4   3  493.76   32.31
   4   3   4  513.57   29.35
   4  -3  -4  531.89   38.42
   3   4   4  502.15   33.71
   3   4   4  528.48   35.32
   4   3   4  522.74   32.94
   4  -3  -4  571.56   37.25
   4   4   3  551.68   35.83
  -4  -3   4  511.50   30.30
   4   4   3  544.05   36.37
  -3  -4   4  549.15   33.56
   3   4   4  546.34   36.15
   4   3   4  542.58   33.13
   4  -4  -3  483.08   43.71
  -4   3  -4  526.01   32.17
   3  -4  -4  538.21   47.20
   4  -3  -4  544.95   45.52
  -4  -4   3  508.51   33.57
  -4  -4   3  486.72   37.50
  -3  -4   4  486.59   40.07
  -4  -4   3  505.96   41.57
  -4  -3   4  534.43   42.41
   4   4   3  512.73   35.97
  -4  -3   4  525.43   34.68
  -4  -4   3  461.19   40.06
  -3  -4   4  491.29   34.81
  -3  -4   4  469.08   38.35
  -3   4  -4  570.02   36.70
  -4   3  -4  557.48   33.56
  -4   3  -4  528.18   41.38
  -3   4  -4  523.26   42.01
   4  -4  -3  444.29   36.97
  -4   4  -3  534.09   43.24
  -4  -4   4  432.48   34.09
  -4   4  -4  475.61   33.33
  -4   4  -4  409.79   29.18
   4   4   4  409.94   29.91
   4  -4  -4  481.94   37.16
   4   4   4  458.15   33.79
  -4  -4   4  438.69   30.73
  -5   0   0  404.21   14.90
   0   0  -5  464.21   29.39
  -5   0   0  407.11   16.13
   5   0   0  411.83   22.76
   0   0   5  461.51   29.61
   0  -5   0  368.88   17.32
   5   0   0  399.50   34.01
   0   5   0  443.27   29.35
   0   5   0  460.80   35.70
   0   5   0  433.95   31.21
   5   0   0  390.98   17.20
   0   0  -5  457.76   33.63
   0   0  -5  436.73   31.46
   0   0   5  373.94   23.39
   0   0   5  493.07   28.53
   0   5   0  449.24   34.55
  -5   0   0  411.45   35.08
   0   0   5  421.09   15.59
   0  -5   0  398.25   33.72
   0  -5   0  475.15   33.79
  -5   0   0  419.94   24.69
  -5   0   0  423.42   24.54
   5   0   0  428.77   34.30
   5   1  -1   98.03   17.02
  -5   1   1  109.29   13.81
   1  -5   1  119.34   17.53
   1   1  -5  109.51   10.41
  -1  -1  -5  105.99   14.47
  -5  -1  -1  114.96   13.08
   5  -1   1  107.21   10.15
  -5  -1  -1  102.63   10.80
  -1   1   5  106.87   14.64
   1   1  -5   99.99   13.58
  -5  -1  -1  107.66   21.83
  -1  -5  -1  106.68   11.39
   1  -1   5  104.09   13.84
  -1  -5  -1   65.73   18.03
   5   1  -1  104.29   17.37
   1   5  -1  104.53   21.07
  -1   5   1  112.17   19.58
   1   5  -1  116.49   17.37
   1   5  -1   98.93   19.75
  -1  -5  -1  108.15   18.63
   5  -1   1   94.59    9.78
  -1  -1  -5  128.05   17.44
  -1  -1  -5  115.56   17.03
   1   1  -5  142.46   19.49
  -1   1   5  104.03   14.64
  -1  -5  -1   79.97    8.58
   5   1  -1  115.91   10.52
   1  -5   1  106.52   18.55
  -1  -1  -5  105.21   15.99
  -1  -5  -1   77.07   18.04
   1   5  -1  140.48   22.85
  -1   1   5  103.52   13.68
  -5  -1  -1  104.50   15.29
  -1   1   5  123.97   14.37
   1  -1   5  105.48   13.36
   1  -1   5  101.01   11.21
   1  -5   1  103.41   19.18
  -5   1   1  102.35   17.72
  -5  -1  -1  103.40   18.02
  -1   5   1   91.69   18.51
  -1   1   5  121.94   16.65
  -1  -5  -1  103.74   16.56
  -5   1   1  105.49   11.29
  -5  -1  -1   99.46   12.76
  -1  -1  -5    6.54    3.18
   5  -1   1  112.24   17.97
   5   0  -1  312.07   28.99
  -1   0  -5  329.53   24.41
   1   0  -5  318.78   23.89
   5   1   0  299.24   27.79
  -5   1   0  304.89   22.57
  -5   0   1  303.96   18.76
  -5   0   1  321.20   30.69
  -1   0   5  304.06   15.13
   1   0  -5  347.82   27.73
   0   5  -1  301.05   32.72
   1   0  -5  330.17   17.88
   0   1  -5  353.22   15.86
  -5   0   1  307.57   17.64
   0   1   5  329.03   25.74
  -1  -5   0  295.82   26.10
   1  -5   0  312.17   24.82
  -5   0   1  316.16   15.05
   5  -1   0  333.05   18.89
  -5  -1   0  315.12   17.87
   1   0   5  291.63   23.01
   5   0   1  313.81   17.71
  -5   0  -1  298.07   14.69
   5   1   0  307.08   19.75
   0   1   5  375.67   27.09
   0   1  -5  303.52   23.13
   1   0   5  364.09   25.96
  -1   0   5  343.25   24.82
  -5   0  -1  335.70   31.51
  -1  -5   0  279.57   17.15
  -1   0   5  371.93   24.25
   0  -1   5  336.67   24.28
   5  -1   0  269.12   27.81
   0  -1  -5  309.55   26.96
  -5   0  -1  299.39   29.45
   5   0   1  293.64   28.13
   5   0  -1  317.33   30.11
   1   5   0  330.01   25.57
   0   5  -1  344.13   25.62
   0  -5   1  327.68   31.64
   5   1   0  309.01   28.97
   1  -5   0  315.11   30.05
   0   5  -1  299.92   34.64
  -1   5   0  288.28   28.46
   1   5   0  300.48   28.13
   0   5   1  276.15   29.97
   1   5   0  301.85   26.47
   1   0  -5  366.44   17.95
   0   5  -1  320.50   27.29
   0   5   1  327.84   25.82
   1  -5   0  253.75   30.27
   0  -5  -1  268.61   34.90
   1   0   5  309.04   16.97
   0   1  -5  328.27   25.75
   5  -1   0  311.12   19.26
   0  -1  -5  378.10   29.27
   5   0  -1  281.09   18.11
   0  -1  -5  360.66   29.83
   1   0  -5  348.20   30.00
  -1   0  -5  363.34   28.21
   0   1   5  320.71   24.82
   0   5  -1  298.02   33.26
   0   1   5  356.88   24.45
   0   5  -1  385.38   35.28
  -5  -1   0  277.80   25.69
  -1   0   5  287.54   23.09
   1   5   0  316.51   28.82
   0  -1   5  316.02   22.13
  -5   1   0  293.99   29.27
   0  -1   5  351.66   23.73
   0  -5   1  314.47   32.84
   1   0   5  355.86   23.98
   0   5   1  305.00   30.94
  -5  -1   0  300.29   29.42
   0   1  -5  370.06   29.34
   0  -1  -5  335.73   25.33
  -5   1   0  302.37   14.34
  -1  -5   0  339.17   29.36
   0  -5  -1  326.65   26.73
   1   0   5  323.08   15.33
   0  -5   1  341.25   29.27
   0   1  -5  321.23   16.39
  -5   1   0  319.72   20.45
   1   0  -5  307.22   11.93
  -5  -1   0  288.21   17.88
   0  -5  -1  271.59   32.99
  -5   0   1  296.88   18.90
   0  -1   5  346.12   18.55
  -1   5   0  294.30   27.73
  -1   0  -5  295.84   24.90
  -5   0  -1  320.45   22.49
  -1  -5   0  299.55   28.83
   5  -1   0  309.56   28.82
   5   0   1  295.20   27.47
   1   0  -5  363.03   29.32
  -1   5  -1  123.79   24.24
   1   1   5  110.56   14.58
  -1  -5   1  108.85   18.51
  -5  -1   1   95.85   13.15
   5  -1  -1  117.45   12.31
   1  -5  -1   81.07   15.79
   1   1   5  120.91   16.01
   5   1   1   98.73   10.78
  -1   1  -5  111.16   14.54
  -5   1  -1  106.71   15.00
  -1  -1   5  116.21   14.51
   5  -1  -1   98.64   17.44
  -1   5  -1  104.51   20.73
   5   1   1  100.21   17.10
   1   5   1   95.63   14.09
   1   5   1  115.30   19.90
   1   5   1  118.34   16.13
   5  -1  -1  104.23   13.05
   1  -1  -5  108.91   16.36
   1  -1  -5  108.17   17.32
  -1   5  -1   97.60   20.65
   1   1   5  124.07   15.59
   1  -1  -5   97.68   16.32
  -1  -5   1  103.66   18.06
   1  -5  -1   84.66   19.05
  -1   1  -5  114.99   15.51
   1   1   5  122.58   14.88
   1  -1  -5   99.80   14.16
  -1   5  -1  111.71   19.46
  -1  -1   5  111.09   15.07
  -1  -1   5  117.40   14.14
  -1  -5   1   95.64   18.59
  -5  -1   1  107.15   18.16
   1   5   1   99.65   16.93
  -1  -1   5  100.83   11.09
  -1  -5   1   88.13   16.06
  -5  -1   1   94.21    9.06
   1  -5  -1   80.47   21.23
  -5   1  -1  114.81   14.74
   5  -1  -1  111.90   18.08
   5   2  -2  454.02   36.94
  -2   2   5  448.12   33.37
   2   2  -5  439.28   36.64
   2  -5   2  372.88   28.29
  -2  -5  -2  378.65   38.40
   2   2  -5  484.00   26.02
  -5  -2  -2  424.23   27.64
  -2   2   5  467.22   32.45
   5   2  -2  441.75   27.94
  -2  -2  -5  438.18   32.13
   2   5  -2  459.45   31.76
  -5  -2  -2  501.81   46.22
  -2  -5  -2  392.27   27.15
   5   2  -2  474.06   37.95
   2   2  -5  504.10   31.96
   2   2  -5  446.16   32.03
   2   5  -2  425.21   35.63
  -2   5   2  422.20   38.13
   5  -2   2  360.94   28.51
  -2  -5  -2  338.34   39.16
  -2   2   5  464.11   31.95
  -2  -2  -5  475.22   33.75
   2  -5   2  384.53   33.46
   2   2  -5  476.41   36.21
   2   2  -5  504.54   33.78
  -5  -2  -2  403.90   27.89
  -2   2   5  475.44   28.87
   2  -2   5  473.74   28.88
  -2  -2  -5  465.45   34.12
   2  -2   5  448.26   26.57
  -5  -2  -2  433.97   37.35
  -2   5   2  437.38   34.72
  -2  -5  -2  408.27   33.31
   2  -5   2  377.24   27.66
  -5   2   2  471.63   23.20
   5  -2   2  396.61   35.42
  -5   2   2  457.80   27.76
   2   5  -2  452.18   38.32
   5   1  -2  335.14   30.84
   5   2  -1  334.65   30.37
   1   5  -2  336.35   29.41
  -5   1   2  332.56   22.29
  -1  -5  -2  281.33   33.65
  -5   2   1  343.45   27.59
  -1   2   5  346.87   27.78
   2   1  -5  366.96   30.54
  -5   1   2  321.18   23.96
   5  -2   1  337.58   17.77
   1  -5   2  274.48   24.12
   1   5  -2  309.96   32.23
   2  -5   1  311.12   26.29
  -2   1   5  341.85   28.41
   5  -1   2  351.49   16.13
   2   1  -5  308.97   19.20
  -2  -5  -1  289.85   31.76
  -1  -5  -2  306.13   31.88
   1   2  -5  326.21   17.94
   5   1  -2  341.63   22.53
   2   1  -5  343.53   24.97
  -1  -2  -5  308.07   25.54
   5   2  -1  323.58   21.99
  -5  -1  -2    0.51    0.85
  -2   1   5  345.25   25.78
  -2  -1  -5  297.44   23.13
  -5  -2  -1  280.83   30.02
  -5  -1  -2  303.12   30.61
  -2  -5  -1  282.50   20.50
   1   5  -2  310.26   25.22
   2   5  -1  295.43   25.90
  -1  -5  -2  268.22   20.02
   5   1  -2  331.74   31.07
   1  -2   5  332.42   24.65
   5   2  -1  302.51   29.38
   1   2  -5  338.69   25.56
   2   1  -5  338.20   24.06
  -2   5   1  273.44   29.15
   2   5  -1  304.92   28.35
   1   5  -2  335.36   29.18
  -1  -2  -5  332.69   29.10
  -1   5   2  315.53   31.17
   1   2  -5   -0.82    1.32
  -2  -5  -1  240.78   31.47
   5  -2   1  284.55   22.06
  -1  -5  -2  267.37   35.37
  -1  -2  -5  346.00   29.98
  -1   2   5  327.55   26.10
   1  -5   2  316.81   28.82
  -2  -1  -5  371.16   27.71
  -2   1   5  334.47   25.79
   2   1  -5  383.00   31.68
   5   1  -2  339.37   22.05
   2  -5   1  319.23   30.23
  -2  -1  -5  351.57   28.16
   2   5  -1  339.39   32.67
   5  -1   2  337.20   15.39
  -2   1   5  322.75   26.68
  -5  -2  -1  329.12   26.44
   1   2  -5  381.19   27.96
  -2   1   5  341.89   23.31
   2  -1   5  384.78   25.31
   1   2  -5  331.89   29.06
   2  -1   5  311.16   17.80
   1  -2   5  310.46   22.48
  -5   1   2  336.94   31.26
   2  -5   1  271.76   29.78
  -5  -1  -2  306.82   30.65
  -1   5   2  343.40   30.51
  -2  -5  -1  295.67   28.27
   1  -5   2  310.75   24.83
  -1  -5  -2  316.09   27.89
  -5  -2  -1  316.59   20.91
  -5  -1  -2  312.18   23.94
  -5   2   1  314.61   19.23
  -5   2   1  317.84   19.82
  -5   1   2  319.91   18.07
  -2  -1  -5  323.80   20.36
  -5  -1  -2  316.31   23.25
   2   1  -5  342.40   28.66
   5  -2   1  288.53   29.34
   5  -1   2  303.26   29.06
   5   0  -2  434.31   35.85
  -2   0  -5  448.29   31.49
  -5   2   0  431.10   31.22
   0   5  -2  421.09   36.59
  -5   0   2  419.13   23.09
   0  -5  -2  399.34   40.27
   0   2   5  432.39   30.88
   2   0  -5  450.97   32.24
   5  -2   0  458.19   23.60
  -5   0   2  422.55   24.34
   2   0  -5  498.27   25.40
  -2  -5   0  415.67   32.97
   2  -5   0  398.16   27.58
  -5   0   2  422.66   26.19
   0   2  -5  472.09   19.98
   0   5  -2  405.75   37.53
   2   0   5  450.14   28.52
   5   0  -2  413.86   24.91
   5   0   2  441.05   20.66
  -5   0  -2  429.79   22.07
   0  -2  -5  432.91   30.48
   5   2   0  434.13   25.50
  -2   0  -5  408.43   28.60
  -2  -5   0  409.64   25.41
  -2   0   5  494.14   30.63
   0  -2   5  496.54   29.65
  -5   0  -2  467.41   32.83
   0   5  -2  462.78   32.06
   2   5   0  451.09   33.03
   5   0   2  392.48   33.52
   0  -2   5  459.33   29.65
   5   2   0  467.90   36.99
  -2   5   0  390.97   33.86
   2   0  -5  444.37   24.35
   0   2  -5  446.59   30.34
   2   5   0  461.13   33.97
   0  -2  -5  486.10   35.51
   0   5   2  444.86   37.35
   0   5  -2  438.18   33.94
   2  -5   0  362.34   39.09
   0  -5  -2  342.42   41.13
   5  -2   0  394.54   27.29
   0   2   5  483.44   32.22
   0  -5   2  430.57   34.15
   5   0  -2  415.71   27.12
   2   0  -5  525.83   38.45
  -2   0  -5  511.64   32.99
   2   0  -5  434.28   34.56
   0  -2  -5  437.89   35.15
   0   5  -2  477.04   40.87
   5   0   2  440.87   21.90
  -5   0   2  447.68   37.12
  -5  -2   0  287.60   27.12
   0  -2   5  459.20   29.58
   0   2  -5  472.36   31.35
  -5   0  -2  421.63   36.13
  -5  -2   0  395.85   35.65
  -5   2   0  448.88   26.55
   0   5   2  481.23   37.43
  -5   0   2  436.70   25.85
  -2  -5   0  365.45   32.57
   2  -5   0  412.88   35.19
  -2   0   5  431.84   32.22
   0  -5   2  435.04   32.08
   0  -2   5  454.58   28.78
  -5  -2   0  407.15   21.08
   0  -5  -2  436.71   30.81
  -2   0  -5  425.66   32.58
   0  -5   2  465.93   35.95
   0   2   5  470.00   29.95
   0   2  -5  398.25   28.47
  -5   2   0  421.04   24.64
  -2   0  -5  410.84   23.79
  -5   0  -2  428.27   27.21
  -5   0  -2  417.54   29.06
   5  -2   0  352.90   33.09
   5   0   2  387.66   32.55
   2   0  -5  422.21   28.59
   5  -1  -2  312.35   29.95
  -5   2  -1  281.83   25.50
   5   2   1  289.60   26.99
  -1   5  -2  320.85   33.61
   1   2   5  348.56   26.08
   2  -1  -5  264.41   22.30
   1  -5  -2  297.42   33.40
  -2   5  -1  332.14   38.03
  -1   5  -2  291.08   30.14
   2   1   5  316.64   23.30
   5  -2  -1  358.62   21.31
  -1  -5   2  251.72   26.14
  -5  -1   2  288.26   23.78
  -1   2  -5  315.86   26.58
  -2  -5   1  339.56   31.44
  -2  -5   1  278.81   28.52
   5  -1  -2  354.80   22.10
  -2   1  -5  321.93   20.50
   2  -5  -1  282.43   25.41
   1  -5  -2  324.65   27.74
   5   1   2  314.78   18.09
  -2   1  -5  281.38   23.79
   2  -1  -5  339.85   32.37
   5   2   1  297.04   19.81
  -5   1  -2  336.16   23.59
  -5   2  -1   -0.53    1.20
  -2  -1   5  338.13   24.14
  -1   5  -2  328.53   24.69
   5  -1  -2  305.59   29.97
   2   5   1  297.74   25.58
   5   1   2  284.06   27.85
  -1  -2   5  367.73   25.57
  -2   5  -1  339.83   37.48
  -1   2  -5  351.93   26.20
   2   5   1  314.23   26.82
   1   5   2  333.38   25.09
   1   5   2  287.55   29.96
   1  -2  -5  362.77   30.10
   2  -5  -1  246.66   36.31
   1  -5  -2  295.50   37.32
   5  -2  -1  312.02   25.32
   5  -1  -2  321.10   25.56
   1  -2  -5  372.90   33.63
   2  -1  -5  351.14   28.21
   1   2   5  353.26   26.93
   2  -1  -5  367.99   32.51
  -1  -5   2  307.28   28.52
   1  -2  -5  302.55   30.20
  -2   1  -5  354.56   27.47
   1   2   5  347.68   26.02
   2   1   5  369.87   26.21
  -5  -1   2  270.04   28.54
  -2   5  -1  364.02   33.42
  -5  -2   1  293.63   28.15
  -2  -1   5  330.82   28.02
  -1   2  -5  313.30   24.86
  -1  -2   5  329.65   26.81
   2   5   1  379.41   30.61
  -2  -1   5  341.39   23.67
  -2  -5   1  303.59   28.42
   2  -1  -5  309.38   24.42
  -1  -2   5  343.29   24.31
  -5  -1   2  308.47   30.57
  -5  -2   1  335.43   31.99
   1   5   2  319.37   31.86
  -2  -1   5  296.55   21.19
  -1  -2   5  305.71   22.29
  -1  -5   2  306.66   28.45
  -5  -1   2   -0.75    1.68
  -1  -5   2  310.82   30.06
  -2   1  -5  337.07   28.08
  -5   2  -1  280.87   20.40
  -5   1  -2  337.48   23.23
  -5   1  -2  345.38   27.30
   2  -5  -1  272.02   33.65
   5  -2  -1  355.97   32.36
   5   2   2  441.77   33.04
   2   2   5  453.04   29.33
   2  -5  -2  425.85   39.54
  -2  -5   2  433.19   37.28
  -5  -2   2  418.98   34.71
   2  -5  -2  398.73   28.75
  -2   2  -5  422.87   31.66
   5   2   2  419.59   24.03
   5  -2  -2  417.54   36.41
   2   5   2  471.62   32.36
  -2   5  -2  504.01   28.95
   2   5   2  375.23   34.68
   5   2   2  431.79   34.78
  -2  -2   5  474.90   29.80
   2   5   2  461.79   32.32
   2  -2  -5  460.27   34.73
   2  -5  -2  331.98   40.09
   5  -2  -2  461.52   34.52
   2  -2  -5  509.94   41.22
   2  -2  -5  431.98   39.91
  -2   5  -2  493.70   44.48
  -2   2  -5  437.60   31.66
  -2  -2   5  456.55   34.50
  -5  -2   2  407.37   35.20
  -2  -5   2  385.08   34.07
  -2  -2   5  454.99   29.50
  -5  -2   2  425.42   36.62
  -2  -2   5  430.21   29.60
  -2  -5   2  353.04   33.94
  -2   2  -5  429.01   25.91
  -5   2  -2  416.03   27.03
  -2   2  -5  394.32   32.03
   2   2   5  484.32   32.13
   5  -2  -2  456.84   37.95
  -3   3   5  216.34   24.71
   5   3  -3  237.57   29.06
   3   5  -3  243.69   29.47
   3  -5   3  207.69   19.52
  -3  -5  -3  189.82   26.89
  -3  -5  -3  216.60   28.13
  -5  -3  -3  225.91   23.85
   3   3  -5  208.32   19.33
  -3  -3  -5  224.25   24.91
  -3  -3  -5  206.20   21.04
   3   5  -3  209.49   21.93
  -5  -3  -3  211.93   30.64
  -3  -5  -3  192.49   22.32
   3   5  -3  227.47   24.97
  -3  -3  -5  253.65   27.62
   3   3  -5  214.62   25.58
   3   5  -3  211.25   26.63
   3  -3   5  215.64   21.28
   3  -5   3  182.41   17.48
  -3   5   3  227.75   26.42
   3   3  -5  203.14   21.29
  -3  -5  -3  199.54   25.84
  -3   3   5  234.03   23.16
   3  -5   3  160.92   20.78
  -3  -3  -5  205.47   22.54
  -5  -3  -3  167.13   24.29
  -3  -3  -5  227.40   24.38
  -3   3   5  238.18   20.44
   3   3  -5  244.48   23.31
  -3  -5  -3  202.69   24.77
   3  -3   5  208.32   19.36
  -3   5   3  207.03   24.11
  -5   3   3  216.11   22.32
  -2   3   5  303.20   28.15
  -5   2   3  264.53   23.77
   5   2  -3  284.13   30.44
   5   3  -2  302.83   30.98
   3   2  -5  285.04   30.10
  -3   2   5  316.43   28.88
   2  -5   3  262.13   22.31
  -3  -5  -2  226.36   29.50
   3  -5   2  248.53   22.59
  -3  -5  -2  271.31   33.70
   3   2  -5  265.08   20.91
  -2  -5  -3  274.38   30.60
  -5  -3  -2  287.24   25.55
   2   3  -5  284.33   20.64
   5   2  -3  231.37   20.72
  -5  -2  -3  259.95   23.14
  -3   2   5  312.61   26.11
  -2  -3  -5  264.45   26.40
   5   3  -2  270.05   22.55
  -2  -3  -5  272.52   22.35
  -3  -2  -5  264.02   23.67
   2   5  -3  288.42   24.25
   3   5  -2  254.42   24.26
  -5  -3  -2  302.31   32.20
  -3  -5  -2  263.04   23.78
  -5  -2  -3  265.89   31.61
  -2  -5  -3  263.06   24.33
   3   2  -5  247.44   22.31
   5   2  -3  296.54   30.81
   5   3  -2  274.73   29.37
   3  -2   5  326.29   25.27
   3   2  -5  293.34   26.75
   3   5  -2  293.97   30.95
   2   3  -5  280.39   28.35
   2   5  -3  284.52   30.72
  -3   5   2  284.55   33.54
   5  -3   2  218.35   27.18
  -2   5   3  257.94   27.44
   2   5  -3  269.06   28.00
  -3  -2  -5  283.37   27.44
  -3  -5  -2  237.50   30.30
  -2  -5  -3  240.98   30.47
   2   3  -5  281.25   24.93
  -2   3   5  303.31   26.70
   2  -5   3  251.27   24.81
  -2  -3  -5  295.71   28.88
  -3   2   5  259.94   23.89
  -3  -2  -5  291.79   24.69
   3  -5   2  241.99   27.74
   3   2  -5  292.34   27.06
   5   2  -3  293.68   24.26
   2   3  -5  300.96   25.10
  -2  -3  -5  290.45   27.36
  -3  -2  -5  277.44   26.42
  -2   3   5  271.43   22.68
   3  -5   2  213.30   28.49
  -3   2   5  283.00   22.05
   3  -2   5  290.53   22.52
  -3  -5  -2  232.93   22.54
   3   5  -2  252.97   27.78
   2  -3   5  296.86   22.99
  -5  -2  -3  244.70   28.47
  -5  -3  -2  293.58   31.46
  -3  -5  -2  270.39   28.81
   2  -5   3  274.70   22.04
  -2  -5  -3  235.99   24.86
  -3   5   2  303.05   29.03
  -2   5   3  290.32   28.15
  -5   3   2  264.18   18.00
  -5   3   2  280.11   23.23
   5  -3   2  252.89   29.71
  -1   3   5  166.00   20.32
   5   1  -3  186.94   24.46
   3   1  -5  173.83   22.02
   3   5  -1  185.13   22.41
  -5   3   1  193.88   24.38
  -5   1   3  213.33   20.30
   1  -5   3  162.37   18.09
  -3   1   5  193.97   22.18
   3  -5   1  155.15   17.01
   3   1  -5  166.99   17.66
  -3  -5  -1  161.85   24.79
   3   1  -5  173.65   15.90
  -1  -5  -3  188.89   26.35
  -5  -3  -1  169.82   19.59
   5   1  -3  173.42   17.20
  -1  -5  -3  179.39   23.34
   1   3  -5  184.67   14.75
  -5  -1  -3  147.73   15.88
  -1  -3  -5  194.38   21.58
  -1  -3  -5  160.47   16.17
   5   3  -1  175.45   17.72
  -3  -1  -5  186.65   19.59
  -3   1   5  200.25   19.68
  -1  -5  -3  199.60   14.83
  -5  -3  -1  175.39   22.43
   1   5  -3  212.03   20.02
  -3  -5  -1  173.95   18.06
   3   5  -1  138.24   18.34
  -1  -5  -3  154.08   17.14
   3  -1   5  206.55   19.57
   3   5  -1  152.56   24.17
   5   1  -3  168.97   22.44
  -1  -3  -5  198.96   24.00
   5   3  -1  210.84   25.44
   3   1  -5  187.38   19.53
   1  -3   5  197.95   19.68
  -3   5   1  161.12   22.10
   3   5  -1  164.99   22.22
   1   5  -3  209.92   24.53
   1   3  -5  201.61   22.82
  -1   5   3  181.26   22.34
  -3  -5  -1  113.81   21.56
   5  -3   1  132.42   19.25
  -1  -5  -3  139.12   23.99
   1   5  -3  184.53   23.19
   1  -5   3  143.10   18.18
  -1   3   5  179.84   20.26
  -1  -3  -5  173.10   23.12
   1   3  -5  161.19   18.81
  -3   1   5  190.31   19.75
  -3  -1  -5  185.12   20.97
   5   1  -3  192.90   19.49
  -3  -1  -5  190.97   18.73
   3   1  -5  188.41   22.62
  -1  -3  -5  166.25   21.19
   1   3  -5  192.11   19.34
   3  -5   1  163.03   21.09
  -1   3   5  173.00   18.22
  -1  -5  -3   -0.72    1.29
   5  -1   3  184.11   13.99
  -3   1   5  172.94   22.10
  -5  -3  -1  163.27   19.31
   3  -1   5  187.57   18.02
  -3  -1  -5  174.96   18.49
  -3   1   5  197.33   17.68
  -3  -5  -1  152.63   18.71
   1  -3   5  171.00   19.11
  -5   1   3  184.22   23.52
   1  -3   5  204.74   18.87
  -5  -1  -3  154.28   21.91
   3  -5   1  173.50   22.92
  -5  -1  -3  161.67   19.25
  -3   5   1  155.34   22.95
   1  -5   3  161.89   17.91
  -3  -5  -1  167.94   22.67
   3   5  -1  164.08   24.17
  -1  -5  -3  139.26   18.19
  -5   3   1  176.50   17.59
  -1   5   3  192.89   22.29
   1   3  -5  160.92   16.94
  -5   3   1  198.27   15.98
  -3  -1  -5  176.60   16.94
  -5  -1  -3  165.62   17.85
   5  -3   1  166.39   23.69
   5  -1   3  194.09   23.54
  -3  -5  -1  146.49   24.91
   1   5  -3  169.89   18.67
   0   5  -3  255.17   26.16
   0   3   5  283.39   25.34
   5   3   0  323.02   29.43
  -5   3   0  221.97   25.45
   3   0  -5  281.69   26.55
   3   5   0  271.93   24.90
  -3   5   0  245.29   26.15
  -3   5   0  287.26   36.92
   3   0  -5  285.21   20.08
   3   0   5  253.12   20.06
  -3  -5   0  243.26   25.56
   3  -5   0  210.47   18.94
  -5  -3   0  261.59   26.24
  -5   0   3  281.90   23.30
   0  -5  -3  262.14   30.75
   5   0  -3  261.93   20.38
  -3   0   5  233.55   24.36
   0  -5  -3  260.97   26.11
   0   3  -5  288.34   16.01
   0  -3  -5  251.71   23.91
  -3   0  -5  271.72   24.03
   3   0   5  293.88   23.46
   0   5  -3  277.76   22.43
  -3   0   5  282.41   22.36
  -5   0  -3  271.54   23.80
   3   5   0  263.59   25.03
   3   0   5  236.45   19.35
   5   0   3  216.81   24.79
  -3   0   5  261.29   22.69
   5   0  -3  263.48   27.85
   5   3   0  281.62   28.80
   0  -3  -5  292.50   29.11
  -3   5   0  291.11   29.37
   3   5   0  239.45   25.71
   0  -3   5  269.59   23.01
   3   5   0  264.55   26.98
   0   5  -3  279.54   27.56
   3   0  -5    3.20    3.19
   0   5   3  280.71   27.37
   5  -3   0  248.14   25.28
  -3   0   5  282.94   21.44
   0   5  -3  282.39   28.58
   0  -5   3  253.29   24.33
   0   3   5  271.63   24.80
  -3  -5   0  233.81   24.34
   0   3  -5  298.84   25.31
   5   0  -3  304.42   25.71
   3   0  -5  298.23   29.74
   0  -5  -3  230.44   23.86
   3   0   5  255.27   22.24
  -3   0  -5  293.63   22.97
   0  -3  -5  346.32   31.97
   0   3  -5  285.46   23.43
   0   3   5  277.33   23.83
   5   0   3  274.76   18.81
  -3   0  -5  272.17   25.33
   3   5   0  247.80   27.82
   3   0   5  297.19   23.16
  -5   0   3  294.98   30.98
  -3   0   5  286.62   28.41
  -5  -3   0  278.69   26.57
   0  -3   5  276.30   25.10
  -3   5   0  293.87   28.85
   0  -3   5  295.64   23.17
  -5   0   3  271.30   28.36
  -5   3   0  302.07   26.97
  -3   0   5  257.33   21.33
  -5  -3   0  237.87   28.03
   0  -5   3  249.97   22.76
  -3  -5   0  219.46   26.12
   0   5   3  252.92   25.67
  -5   0   3    0.48    0.83
   0  -5  -3  274.85   23.37
   0  -3   5  236.28   24.24
   0  -5   3  267.32   27.92
  -3   0  -5  294.13   27.78
   3  -5   0  224.18   25.59
  -3  -5   0  230.21   26.23
  -5   3   0  256.53   19.11
  -3   0  -5  250.24   21.73
   3   0  -5  264.81   22.24
   0   3  -5  427.00   29.67
  -5   0  -3  238.72   23.58
  -3   0  -5  277.47   20.69
  -5   0  -3  247.37   21.15
   5  -3   0  270.36   29.56
   5   0   3  251.34   25.55
   3   5   0  231.31   24.52
  -1   5  -3  169.30   23.30
   5  -1  -3  176.24   23.59
   5   3   1  176.12   21.43
   3  -1  -5  187.68   21.07
   3   1   5  182.41   16.98
  -3   5  -1  191.67   29.87
   3   5   1  185.97   19.62
  -1  -5   3  176.88   20.67
   3   1   5  195.02   19.85
   5  -1  -3  176.09   16.85
  -3  -5   1  166.11   22.40
  -3   1  -5  190.23   19.31
  -5  -3   1  131.30   19.51
   1  -5  -3  149.15   23.32
   3  -5  -1  154.16   16.56
   1  -5  -3  165.20   20.04
   1  -3  -5  161.81   18.96
   5   1   3  167.29   13.15
   3   1   5  217.47   21.45
  -3   1  -5  163.38   19.64
   5   3   1  167.01   16.54
  -5   1  -3  184.10   18.06
  -1   5  -3  194.70   19.01
   3   5   1  166.18   20.59
  -3  -1   5  195.13   18.80
   5  -1  -3  192.26   24.44
   5   1   3  171.72   22.08
  -3   5  -1  196.81   26.43
   1  -3  -5  180.50   23.16
  -1  -3   5  192.96   19.50
   3   5   1  176.97   21.89
   3   5   1  169.14   22.29
  -3   1  -5  194.36   21.63
   1   5   3  175.68   18.01
   1   5   3  150.93   20.77
   3  -5  -1  148.62   27.65
  -1   5  -3  164.28   21.89
   1  -5  -3  110.11   22.99
   5  -3  -1  151.11   20.59
   1   3   5  157.63   19.22
  -1  -5   3  165.05   20.05
   1  -3  -5  166.94   24.59
  -1   3  -5  187.50   20.48
   5  -1  -3  163.06   20.94
   3  -1  -5  181.41   24.11
   3   1   5  172.27   18.73
   3  -1  -5  178.37   25.82
   3  -1  -5  192.08   20.87
  -3   5  -1  160.45   23.21
   5   1   3  192.14   17.57
   1   3   5  171.12   19.68
  -1   3  -5  217.20   21.43
  -3  -5   1  198.99   23.30
  -5  -1   3  145.66   22.42
  -3   5  -1  208.64   26.24
  -3  -1   5  170.80   22.65
   3  -1  -5  165.55   18.47
  -5  -3   1  152.92   21.39
   3   5   1  174.92   21.24
  -1  -3   5  176.33   21.18
  -3  -5   1  160.83   21.45
  -1  -5   3  136.14   21.35
  -3  -1   5  225.80   19.89
  -1  -3   5  184.56   19.04
  -5  -1   3  160.64   22.56
  -3  -5   1  150.17   22.10
  -3  -1   5  165.60   18.92
  -5  -3   1  173.15   24.12
  -5  -1   3  166.64   16.95
  -1  -5   3  173.95   20.31
  -3  -5   1  145.95   22.21
  -1  -3   5  163.09   19.54
  -1  -5   3  171.59   23.41
  -5   3  -1  192.21   17.72
  -3   1  -5  173.12   21.89
  -3   1  -5  193.51   17.64
  -5   1  -3  197.90   19.22
  -1   3  -5  159.72   19.76
   3  -5  -1  162.29   25.07
   1   3   5  183.86   19.99
   5   1   3  173.68   21.01
   5   2   3  264.97   24.97
  -5   3  -2  281.29   28.86
   5  -2  -3  244.73   27.88
  -2   5  -3  240.24   29.58
   5   3   2  260.23   25.12
  -3   5  -2  270.35   33.60
  -5  -2   3  242.26   27.86
   5  -2  -3  276.90   21.55
  -5  -2   3  240.84   22.63
  -2  -5   3  246.91   25.93
   3  -5  -2  247.16   28.89
  -3  -5   2  219.96   29.50
  -5  -3   2  273.73   30.94
   2  -5  -3  241.47   28.80
   3  -5  -2  232.27   19.96
   2  -5  -3  252.69   23.48
   3   2   5  311.50   27.18
  -2   3  -5  229.59   22.85
  -3   2  -5  264.13   26.18
   5   2   3  260.75   18.01
   5   3   2  265.75   20.86
  -5   2  -3  272.39   20.21
  -3   2  -5  285.35   24.28
   5  -2  -3  261.66   29.09
   5   2   3  266.54   26.75
   5   3   2  281.76   27.98
  -3  -2   5  277.38   22.54
   2  -3  -5  294.55   29.47
  -2  -3   5  284.00   23.97
   3   5   2  321.02   28.06
   2   5   3  284.96   24.79
   3   5   2  258.84   31.08
   3  -2  -5  301.46   27.86
   3  -5  -2  252.24   34.78
   2  -5  -3  212.33   31.53
   5  -3  -2  267.99   28.86
   5  -2  -3  274.95   28.57
   2  -3  -5  297.06   33.65
   3   2   5  262.70   23.73
   3  -2  -5  300.91   32.97
  -3  -5   2  268.02   30.54
   2  -3  -5  254.87   33.51
   2   3   5  269.47   25.33
  -3   5  -2  305.17   34.31
  -2   3  -5  284.57   25.85
  -3   2  -5  249.43   25.29
  -5  -2   3  237.93   28.56
  -3  -2   5  227.94   26.98
  -3  -5   2  219.95   29.19
  -2  -3   5  265.26   27.79
  -3   5  -2  255.50   26.56
  -3  -5   2  240.91   27.84
  -2  -5   3  274.33   29.58
   3   5   2  273.74   27.15
  -2  -3   5  262.78   23.49
  -5  -3   2  230.46   28.16
   2   5   3  260.56   28.55
  -3  -2   5  260.82   24.72
  -2  -3   5  268.29   25.48
  -5  -2   3  266.24   24.15
  -3  -5   2  272.48   30.37
  -2  -5   3  256.00   26.59
  -2  -5   3  233.72   28.14
  -5   3  -2  264.57   21.94
  -3   2  -5  236.85   20.75
  -5   2  -3  250.67   22.10
  -3   2  -5  278.67   28.40
  -2   3  -5  266.21   27.33
   3  -5  -2  211.72   25.11
  -5   2  -3  253.96   26.83
   2   3   5  265.93   23.52
   3   2   5  266.13   21.51
   5  -3  -2  243.27   28.36
   5   3   3  214.35   22.03
  -5  -3   3  176.06   22.51
  -3  -5   3  201.72   25.55
   3  -5  -3  212.95   26.59
   3  -5  -3  212.73   20.10
  -3   3  -5  192.70   21.60
   5   3   3  195.75   17.87
  -3   5  -3  212.84   24.18
   5  -3  -3  156.73   24.25
   3   5   3  197.42   22.07
   3   3   5  219.86   21.04
   5   3   3  226.30   24.60
   3   5   3  237.42   23.83
   3  -3  -5  241.51   26.69
  -3  -3   5  223.99   21.10
   3   5   3  186.42   24.29
  -3   3  -5  230.58   22.98
   3  -5  -3  229.24   33.17
   3   3   5  218.10   22.52
   5  -3  -3  205.33   27.35
   3  -3  -5  237.22   31.35
  -3  -5   3  213.34   24.07
  -3   3  -5  199.19   23.39
   3   3   5  218.43   23.42
   3   5   3  189.87   25.79
  -3  -3   5  191.23   20.93
  -3  -3   5  187.65   22.93
  -3  -5   3  183.28   26.12
  -5  -3   3  179.57   23.16
  -3  -5   3  178.22   24.48
  -3   3  -5  206.75   20.28
  -5   3  -3  203.68   20.38
   3   3   5  214.61   20.50
  -3   3  -5  199.30   25.59
   5  -3  -3  215.25   27.33
   4  -4   5  259.63   24.70
   4  -5   4  236.06   25.42
  -3  -4  -5  278.85   27.53
  -5  -4  -3  255.83   28.71
  -5  -3  -4  271.32   27.65
   3   4  -5  274.57   23.93
  -4  -5  -3  231.92   28.69
   4   5  -3  239.55   25.24
  -3  -5  -4  300.57   33.99
  -3  -4  -5  266.56   24.32
  -3  -5  -4  252.94   28.08
  -3  -4  -5  315.07   33.14
  -3   4   5  275.32   23.23
   5   3  -4  280.23   31.64
   4   3  -5  287.95   30.75
   4   3  -5  283.09   25.21
   3   4  -5  303.65   32.69
   4  -3   5  264.05   23.18
  -4  -3  -5  272.43   28.60
  -4   5   3  230.86   28.65
   3  -4   5  227.28   23.25
  -3   5   4  251.32   27.79
  -3   4   5  264.13   26.49
  -4   3   5  249.39   24.24
   3  -5   4  244.46   25.17
   4  -5   3  216.07   25.37
  -4  -3  -5  254.74   27.36
   3  -4   5  246.19   21.78
  -5  -4  -3  254.24   31.21
  -4  -5  -3  264.88   30.61
  -5   4   3  249.84   25.75
  -5   3   4  291.06   28.03
  -5   2   4  405.38   31.95
   5   2  -4  390.86   37.80
   5   4  -2  323.93   33.63
   4   2  -5  377.60   36.69
  -4   2   5  364.65   32.20
   2   5  -4  350.47   32.17
  -4  -5  -2  293.13   32.41
  -5  -4  -2  341.93   32.74
   4   2  -5  346.36   25.88
   2   4  -5  348.76   25.07
  -5  -2  -4  337.55   28.65
  -4  -2  -5  355.77   30.43
  -4   2   5  350.08   27.84
   2   5  -4  359.16   27.46
  -2  -4  -5  380.74   26.70
  -4  -2  -5  332.92   28.90
  -2  -5  -4  323.62   23.70
   4   2  -5  316.43   25.41
  -5  -4  -2  348.49   32.78
  -4  -5  -2  319.10   28.52
  -2  -5  -4  346.37   30.58
   5   2  -4  391.30   35.29
   4   2  -5  385.28   33.14
   4  -2   5  370.51   26.79
  -4   5   2  333.96   35.81
   2   4  -5  383.85   36.58
   2   5  -4  417.51   38.74
   2  -4   5  339.93   27.72
   5  -4   2  236.08   31.20
  -2   5   4  325.26   30.71
  -2   4   5  350.04   30.22
   2  -5   4  336.28   28.59
  -4  -2  -5  390.45   32.38
  -2  -5  -4  327.69   35.43
  -2  -4  -5  299.72   31.44
  -4   2   5  319.85   26.65
  -4  -2  -5  380.22   32.51
   4  -5   2  291.45   32.88
   4   2  -5  385.70   34.57
   4   5  -2  318.19   29.52
   5   2  -4  372.15   31.25
   2   4  -5  316.59   28.92
  -2  -4  -5  334.16   30.18
  -2   5   4  310.34   25.47
   2   4  -5  398.28   27.97
   4   2  -5  348.30   31.25
  -2   4   5  349.97   27.20
   4  -2   5  369.78   25.59
  -4   2   5  349.56   23.98
   4  -5   2  290.88   34.56
  -5  -2  -4  350.21   33.74
   2  -4   5  400.74   27.98
  -5  -4  -2  272.14   31.68
   2  -5   4  346.96   25.85
  -4  -5  -2  287.54   31.76
  -4   5   2  331.80   31.54
  -5   4   2  327.31   27.94
  -4  -5  -1  267.11   31.90
   5   4  -1  343.10   32.88
   4   1  -5  338.83   33.34
   4   1  -5  342.93   25.80
   4   5  -1  335.91   32.13
  -5   4   1  347.56   38.75
  -5   1   4  362.92   29.87
  -4   1   5  355.98   31.50
  -5  -4  -1  334.32   32.75
   5   1  -4  333.76   24.97
   1   5  -4  325.52   30.72
  -1  -5  -4  336.99   32.71
  -1  -4  -5  344.31   31.21
   1   4  -5  371.41   23.50
  -5  -1  -4  327.84   26.17
  -4  -1  -5  339.00   28.06
  -1  -5  -4  323.00   34.97
  -1  -4  -5  357.93   24.61
   5   4  -1  333.47   26.68
   1   5  -4  352.04   25.70
  -4  -1  -5  332.89   28.85
  -4   1   5  337.55   25.63
  -5  -1  -4  306.38   29.85
   4   5  -1  324.54   28.29
  -5  -4  -1  299.70   29.16
  -4  -5  -1  330.61   27.52
  -4  -1  -5  385.07   31.07
  -1  -4  -5  345.39   34.40
   4  -1   5  354.98   26.09
   5   1  -4  364.46   33.80
   4   1  -5  373.10   30.78
   5   4  -1  357.63   34.36
  -4   5   1  311.52   29.99
   4   5  -1  324.58   32.56
   4   5  -1  301.69   31.03
   1  -4   5  347.08   27.60
   1   5  -4  370.74   33.98
   1   4  -5  353.86   32.69
   4  -5   1  252.79   33.61
   5  -4   1  269.72   32.86
  -1   5   4  301.85   29.18
   1  -5   4  324.59   27.60
  -1   4   5  312.32   28.39
  -1  -5  -4  123.06   23.73
  -1  -4  -5  321.24   34.03
  -4   1   5  364.40   27.64
   4   1  -5  369.14   33.63
   5   1  -4  369.77   31.30
   4   1  -5  362.68   34.46
  -1  -5  -4  321.98   28.34
  -1  -4  -5  342.75   31.87
  -4  -1  -5  357.20   29.23
   1   4  -5  416.41   28.16
  -1   4   5  319.29   27.02
  -4  -1  -5  357.08   31.39
  -4   1   5  324.92   33.42
   1   4  -5  338.39   29.64
   5  -1   4  368.86   23.41
   4  -1   5  379.25   26.12
  -5  -4  -1  298.73   27.35
  -4  -5  -1  315.66   28.72
  -4   1   5  364.00   24.54
   1  -4   5  353.88   32.27
  -5  -1  -4  346.06   33.02
  -5   1   4  286.09   29.40
   1  -4   5  344.50   26.39
  -4   5   1  344.89   34.47
  -5  -4  -1  293.57   32.71
   4  -5   1  286.64   29.03
   1  -5   4  314.87   25.48
  -5   4   1  320.31   28.91
  -4  -5  -1  314.36   33.27
  -5  -1  -4  332.52   30.54
   1  -4   5  364.86   33.54
  -1   5   4  316.18   30.00
  -4  -1  -5  331.35   25.72
  -5  -1  -4  321.60   26.13
   5  -4   1  299.53   33.89
   5  -1   4  307.87   30.62
  -1   4   5  353.56   30.85
   5   0  -4  382.35   36.07
   5   4   0  414.28   34.60
   4   0  -5  418.05   35.83
   4   5   0  415.53   33.74
  -4   5   0  459.27   48.07
   5   0  -4  366.87   26.01
  -5  -4   0  360.54   35.26
  -5   0   4  356.36   30.03
  -4   0   5  384.02   32.94
   4   5   0  310.88   29.38
   0   5  -4  346.59   32.10
   0  -5  -4  346.82   31.55
   0  -5  -4  399.83   38.61
   0  -4  -5  375.02   24.22
  -4   0  -5  364.79   30.59
   0   5  -4  370.62   24.80
   5   4   0  339.52   26.55
  -5   0  -4  354.74   32.21
   4   5   0  338.49   29.44
   4   0   5  411.06   28.65
  -4   0   5  408.45   27.33
  -5   0  -4  354.27   28.63
   0  -4  -5  386.43   36.24
   5   0   4  317.06   30.42
   5   0  -4  414.52   35.75
   4   0  -5  398.76   31.02
  -4   5   0  363.94   34.69
   4   5   0  366.53   32.67
   5   4   0  392.05   35.18
   0  -4   5  346.13   27.62
   0  -5  -4  333.70   32.10
   4  -5   0  279.76   38.57
   0   5   4  361.43   31.45
   5  -4   0  356.85   36.00
   0  -5   4  337.37   28.41
   0   4   5  360.83   30.66
   0  -5  -4  345.76   39.16
   0  -4  -5  381.00   38.88
   5   0  -4  404.50   33.55
   4   0  -5  423.07   36.90
   4   0   5  338.36   26.25
  -4   0   5  381.20   28.02
   0  -4  -5  357.98   35.19
   0   4  -5  391.88   28.06
  -4   0  -5  311.66   29.58
   5   0   4  355.66   24.77
   0   5  -4  350.90   24.69
   4   0   5  381.86   27.55
  -5   0   4  320.09   34.47
  -4   0   5  360.58   35.37
   0   4  -5  372.53   31.06
  -5  -4   0  347.57   31.21
  -4  -5   0  326.23   30.48
   0  -4   5  317.64   30.54
  -4   5   0  368.42   33.27
   0  -5   4  296.93   32.56
  -5   4   0  417.69   33.31
  -4   0   5  346.80   24.68
  -5   0   4  351.62   33.08
  -4   0   5  361.67   30.04
  -5   0   4  376.31   23.96
  -5  -4   0  300.32   33.22
   0  -5   4  350.62   28.04
  -4   0  -5  370.95   26.89
   4   0  -5  372.86   26.97
  -4   5   0  346.31   32.49
   0  -4   5  386.44   34.76
   0  -5   4  373.77   35.14
  -4   0  -5  299.52   29.91
   0   5   4  358.60   31.39
   4   5   0  359.94   31.88
  -5   0  -4  358.50   32.06
  -4  -5   0  317.75   32.04
   4  -5   0  291.69   30.64
   0   4  -5  329.88   28.21
  -4   0  -5  343.68   25.83
  -5   0  -4  383.52   28.12
   4   0   5  368.08   29.63
   0   4   5  351.95   30.43
   5   0   4  345.06   30.75
   0   5  -4  372.13   31.40
   5  -1  -4  373.75   34.97
  -4   1  -5  323.14   25.48
   4  -5  -1  252.13   29.10
  -5   4  -1  315.73   34.49
   4  -1  -5  364.49   32.59
   5   4   1  340.03   29.76
  -4   5  -1  364.84   41.05
   4   5   1  370.48   29.86
  -1  -5   4  304.26   27.34
   4  -1  -5  330.52   24.28
   5  -1  -4  349.58   25.39
  -5  -4   1  303.99   29.85
  -1   5  -4  338.81   31.80
   1  -5  -4  310.17   28.89
   1  -4  -5  326.35   28.83
   1  -5  -4  286.17   32.69
  -4   1  -5  350.96   30.76
   4   1   5  379.23   28.33
   5   4   1  324.32   26.13
   4   5   1  305.34   27.63
  -5   1  -4  324.42   25.18
  -4   5  -1  294.34   29.19
   1  -4  -5  346.53   34.73
   5   1   4  313.46   29.34
   5  -1  -4  318.73   31.39
  -4  -1   5  346.81   24.90
   5   4   1  360.43   32.98
   4   5   1  345.34   31.54
   4   5   1  289.38   28.12
  -1  -4   5  317.79   26.58
   1   5   4  318.33   29.66
   4  -5  -1  272.93   36.71
   5  -4  -1  243.41   29.67
  -1  -5   4  311.44   27.14
   1   4   5  363.79   30.49
   1  -5  -4  345.15   41.16
   1  -4  -5  343.65   37.73
   5  -1  -4  363.04   33.25
   4  -1  -5  372.13   35.35
   4   1   5  326.30   25.69
   1  -5  -4  351.18   35.94
   1  -4  -5  313.80   36.00
   1   4   5  318.50   28.65
   5   1   4  337.24   25.26
   4   1   5  362.01   27.81
  -1   4  -5  334.45   27.23
  -4   1  -5  319.89   30.21
  -1   4  -5  336.49   29.77
   4   5   1  367.50   31.64
  -5  -1   4  276.94   32.78
  -4   5  -1  353.08   34.22
  -5  -4   1  333.08   32.27
  -4  -5   1  311.31   31.22
  -1  -4   5  325.95   31.69
  -1  -5   4  342.86   34.56
  -4  -1   5  362.77   26.03
  -5  -1   4  307.21   31.48
  -4  -1   5  319.61   29.22
  -1  -4   5  296.67   26.32
  -5  -1   4  316.25   24.24
  -5  -4   1  297.47   33.29
  -1  -5   4  353.56   28.97
  -4  -5   1  293.79   32.99
  -4  -5   1  316.14   31.06
  -1  -4   5  323.47   31.10
   1   5   4  307.38   29.23
  -1  -5   4  334.30   34.61
  -4   1  -5  335.87   32.07
  -4   1  -5  348.42   26.12
  -5   1  -4  311.11   25.53
   1   4   5  351.00   29.34
  -1   4  -5  317.12   30.16
   4  -5  -1  296.28   32.98
   5  -4  -1  266.62   31.88
  -1   5  -4  335.72   32.68
   5   1   4  286.88   26.69
   5  -2  -4  325.74   33.19
   4  -2  -5  392.67   33.87
   5   4   2  357.59   29.32
  -2   5  -4  346.97   31.80
  -4  -5   2  347.24   36.36
  -5  -4   2  325.06   33.98
   4  -5  -2  357.76   33.27
   2  -5  -4  345.12   28.78
   4   2   5  372.09   29.70
   2  -4  -5  367.99   29.82
  -2   4  -5  358.52   26.89
   2  -5  -4  357.58   36.47
  -4   2  -5  325.83   31.26
  -4   2  -5  337.14   26.64
  -5   2  -4  285.60   29.70
   5   4   2  314.60   25.67
   4   5   2  322.48   28.92
   5  -2  -4  378.79   34.85
   2  -4  -5  320.76   33.18
   5   2   4  329.78   29.56
   5   4   2  330.23   31.00
  -4  -2   5  378.88   26.26
   4   5   2  328.53   29.85
   4   5   2  317.11   34.73
  -2  -4   5  328.44   27.13
   4  -5  -2  287.42   36.98
   5  -4  -2  335.77   36.08
  -2  -5   4  301.68   27.38
   4  -2  -5  342.81   29.59
   4   2   5  358.05   27.82
   5  -2  -4  357.55   35.47
  -4   5  -2  362.05   30.42
   4  -2  -5  347.84   36.73
   2  -4  -5  307.52   40.00
  -4  -5   2  337.87   34.43
  -2   4  -5  365.50   31.13
   5   2   4  321.40   26.69
  -4   5  -2  386.78   36.41
   4   2   5  380.63   30.10
  -2   4  -5  329.39   28.80
  -5  -4   2  309.66   32.69
   4   5   2  317.80   28.35
  -2  -4   5  328.11   33.13
  -4  -5   2  316.98   36.16
  -4  -2   5  345.74   27.21
  -5  -2   4  332.84   33.43
  -4  -2   5  288.45   29.19
  -5  -2   4  351.41   27.59
  -2  -4   5  347.21   32.85
   2   5   4  338.85   31.33
  -2  -5   4  270.06   31.55
   2   4   5  352.68   29.27
  -2   4  -5  329.21   33.06
   4  -5  -2  301.32   32.75
   5  -4  -2  315.25   34.75
  -2   5  -4  325.63   34.71
   5  -3  -4  238.81   29.73
  -5  -3   4  265.01   26.25
  -5  -4   3  253.57   30.66
  -4   5  -3  277.15   27.19
   4  -5  -3  252.66   28.28
  -3   4  -5  285.99   24.58
  -4   3  -5  243.07   24.97
   3  -5  -4  246.91   29.97
  -5   3  -4  194.56   23.00
   5   4   3  227.31   21.95
   5  -3  -4  227.08   28.46
   3   5   4  247.64   25.15
   3   4   5  267.94   24.88
   3  -4  -5  280.97   30.60
   5   4   3  261.50   27.10
  -4   3  -5  264.25   24.92
   4   5   3  270.32   26.52
  -4  -3   5  287.43   23.80
   4  -3  -5  250.99   26.93
   4   5   3  258.23   29.97
  -3  -4   5  287.25   25.49
   4   3   5  282.70   25.28
   5  -4  -3  226.96   31.53
  -3  -5   4  233.50   24.76
   5  -3  -4  271.41   32.63
  -4  -5   3  239.67   27.49
   4   5   3  225.27   25.48
  -4  -3   5  241.13   28.08
   3   5   4  217.55   26.68
  -3  -4   5  230.53   27.78
  -5  -3   4  234.06   25.34
   3   4   5  241.87   24.12
   5  -4  -3  228.66   29.58
  -4   4  -5  250.54   24.54
   4  -5  -4  285.85   31.67
   5   4   4  219.53   21.99
   4  -4  -5  277.38   30.54
  -4  -4   5  243.96   23.97
  -4  -5   4  204.45   24.30
  -3  -5  -5  188.72   20.91
  -5  -5  -3  157.10   25.85
  -5  -2  -5  190.98   23.52
   2   5  -5  218.99   21.95
   5   2  -5  213.31   27.15
   5  -5   2  161.56   27.25
  -2  -5  -5  187.75   28.53
   5   2  -5  191.48   25.49
   5   2  -5  210.32   26.03
  -2   5   5  212.11   22.75
  -5  -2  -5  211.06   26.69
   2  -5   5  182.87   20.19
  -5   5   2  238.62   27.66
   5   1  -5  197.91   25.62
   1   5  -5  211.90   26.92
  -1  -5  -5  177.35   28.73
   5   1  -5  167.61   23.48
   5  -5   1  119.34   25.56
  -1  -5  -5  153.49   22.24
  -1   5   5  171.99   21.09
  -5  -1  -5  146.17   22.62
  -5  -5  -1  140.86   20.52
  -5   5   1  177.14   26.40
   1  -5   5  158.02   19.47
   5  -1   5  156.73   22.39
   5   0  -5  195.80   27.16
   5   5   0  207.85   25.56
  -5  -5   0  203.37   26.61
  -5   0   5  192.64   24.67
  -5   0  -5  207.08   23.23
   5   0  -5  200.49   25.05
   5  -5   0  142.59   27.19
   5   0  -5  221.83   27.72
   0  -5  -5  218.88   28.88
   0   5  -5  218.03   21.41
   5   0   5  233.26   21.88
  -5  -5   0  156.16   22.97
  -5   0   5  205.92   25.64
  -5   0   5  211.59   19.83
   0  -5   5  200.52   26.57
   0   5  -5  198.34   24.43
   5   0   5  176.26   22.48
   5  -1  -5  211.11   27.35
   5   5   1  177.52   22.72
   1  -5  -5  161.47   22.39
   5  -5  -1  134.67   26.85
   5  -1  -5  216.61   28.30
   1  -5  -5  157.15   27.18
   5   1   5  190.76   21.01
  -1   5  -5  162.64   19.98
  -5  -1   5  182.40   24.61
  -5  -1   5  181.35   19.51
  -1   5  -5  178.11   25.01
   5  -5  -1  131.09   24.30
   5  -2  -5  200.06   27.36
   2  -5  -5  169.78   21.98
   5   5   2  193.22   25.31
   5   2   5  205.57   23.14
  -5  -2   5  188.57   25.57
  -5  -2   5  193.72   21.24
   5  -5  -2  184.03   27.94
   5   5   3  197.85   25.38
   6   0   0 1103.70   62.08
   0  -6   0 1108.44   54.67
   6   0   0 1218.11   45.78
   0   0   6 1378.79   58.43
   6   0   0 1136.47   65.13
   0   6   0 1175.17   62.08
   0  -6   0 1094.22   67.25
   0   0  -6 1330.70   65.12
   0   0  -6 1250.60   61.28
   0   0   6 1354.41   55.56
   0   6   0 1276.87   63.61
  -6   0   0 1072.49   65.50
   0  -6   0 1080.75   60.79
  -6   0   0 1157.59   48.01
  -6   0   0 1083.31   46.13
   0   0  -6 1252.93   56.07
   6   1  -1  737.71   50.73
  -6   1   1  670.76   37.04
   1   6  -1  725.02   48.55
   1   1  -6  786.38   31.88
  -1   1   6  782.43   46.53
   1  -6   1  663.68   42.17
   1   1  -6  767.05   42.50
   6  -1   1  781.27   32.09
  -1  -6  -1  662.14   46.59
   1   6  -1  736.33   51.75
   6   1  -1  685.27   35.54
  -1   1   6  887.40   47.38
  -1  -6  -1  659.93   30.60
   1  -1   6  782.35   43.26
   1   6  -1  803.80   46.03
   6  -1   1  635.31   48.17
   6   1  -1  792.30   53.40
   1   6  -1  721.43   52.85
  -1   6   1  682.97   48.63
   1   6  -1  704.05   44.98
  -1  -6  -1  605.75   54.01
  -1  -1  -6  787.78   49.04
  -1   1   6  692.65   42.15
  -1  -1  -6  818.39   49.39
   1   1  -6  836.09   52.26
  -1  -1  -6  762.42   47.07
   1  -6   1  692.75   46.97
   1   6  -1  807.40   54.52
  -6  -1  -1  667.93   43.73
  -1   1   6  667.23   38.16
  -1   1   6  805.94   41.46
   1  -1   6  852.57   42.91
  -6   1   1  684.69   51.01
  -1   6   1  671.82   49.05
  -6  -1  -1  756.26   53.98
  -1  -1  -6  751.44   42.94
   1  -6   1  680.42   49.25
  -1  -6  -1  671.62   45.12
  -6  -1  -1  699.06   36.59
  -6   1   1  721.06   34.70
  -1  -1  -6  699.97   30.69
  -1  -6  -1  606.85   49.43
   6  -1   1  674.55   48.68
  -6   1   0  818.49   40.04
   6   0  -1  894.72   54.42
   6   1   0  843.01   51.58
   0   6  -1  785.46   53.08
   0  -6   1  732.64   44.18
  -1  -6   0  812.32   45.43
   1  -6   0  703.65   39.41
   6  -1   0  882.66   34.20
   0  -6  -1  812.31   48.94
   0   1  -6  874.06   43.38
   1   0   6  880.51   44.60
   6   0  -1  840.26   35.24
  -1   0   6  880.40   47.50
   6   0   1  864.39   32.97
   6   1   0  856.78   35.63
   0   1   6  980.73   48.40
  -6   0  -1  863.78   54.04
   1   0   6  975.07   47.10
  -1   0   6  947.53   45.93
   0   6  -1  863.23   55.50
   0  -1   6  915.90   44.45
   6  -1   0  764.77   51.80
   6   0   1  757.70   50.64
   1   6   0  897.36   44.66
   0   6  -1  908.81   43.59
   6   0  -1  842.34   54.38
   6   1   0  804.41   51.77
   0   6  -1  794.61   55.22
  -1   6   0  774.37   48.60
   1   6   0  830.19   49.45
   0   6   1  793.24   51.40
   1  -6   0  700.30   53.11
   0  -6  -1  736.87   58.95
   1   0  -6  977.33   55.00
   0  -1  -6  961.84   51.41
   0   1   6  864.99   44.71
  -1   0  -6  928.07   50.26
   0   1  -6  953.98   52.34
   1   0   6  880.51   44.98
   1   0  -6  849.73   49.10
   0  -1  -6  892.68   50.87
   0   1  -6  925.44   48.04
  -1   0  -6  881.10   47.80
   0  -6   1  804.59   48.86
   0   6  -1  925.80   55.07
  -6   0   1  789.03   50.19
  -6  -1   0  793.88   48.89
  -1   0   6  806.44   41.21
   0   1   6  906.00   43.17
   1   6   0  875.65   50.45
   1   0   6  917.86   42.92
   0  -1   6  862.18   40.10
  -1   0   6  944.93   42.94
   0  -1   6  943.17   43.19
  -1   6   0  844.13   49.43
   0   6   1  787.15   50.15
  -6   1   0  781.88   53.27
  -6   0  -1  830.72   55.12
  -6   0   1  865.64   55.41
  -6  -1   0  817.95   54.87
   0  -1  -6  844.15   43.73
   0  -6   1  805.68   51.90
   1  -6   0  695.76   46.63
  -1  -6   0  764.43   48.45
   0  -6  -1  882.18   47.50
   0  -6   1  857.24   49.77
  -1   0  -6  839.60   30.84
  -6   1   0  846.92   36.68
  -6   0  -1  812.74   37.92
   0  -6  -1  710.10   51.80
  -1   0  -6  876.38   43.89
  -6   0   1  824.93   35.20
  -6   0  -1  838.41   39.76
   1   0  -6  874.04   44.09
   6  -1   0  856.68   53.18
   6   0   1  777.91   49.68
  -6   0   1  796.25   33.29
   6   1   1  707.20   48.14
  -1   6  -1  742.75   56.87
  -1   6  -1  758.10   54.05
   1   1   6  743.62   42.57
  -1  -6   1  694.72   45.83
  -1   1  -6  725.89   42.15
   6  -1  -1  741.81   35.19
   1  -6  -1  618.17   43.01
   6   1   1  699.46   33.52
   1   1   6  886.94   47.92
  -6   1  -1  727.70   44.23
  -1  -1   6  785.16   43.11
   6  -1  -1  717.95   51.62
   6   1   1  676.86   48.63
   1   6   1  775.43   43.29
  -1   6  -1  817.05   41.97
  -1   6  -1  770.49   56.40
   1   6   1  687.89   48.59
   1   6   1  740.76   43.90
   1  -6  -1  474.57   51.28
   1  -1  -6  842.61   53.54
   1   1   6  745.94   43.48
   1  -1  -6  831.94   49.42
  -1   1  -6  806.92   48.61
   1  -1  -6  762.38   50.96
  -1   1  -6  740.34   44.95
  -1  -6   1  668.88   46.46
  -1   6  -1  806.76   51.91
   1   1   6  819.08   43.47
  -6  -1   1  643.06   47.30
  -1  -1   6  722.77   42.23
  -1  -1   6  816.87   42.28
   1   6   1  715.74   47.60
   1  -1  -6  744.73   43.05
  -6  -1   1  677.65   52.02
  -1  -6   1  718.00   50.63
  -1   1  -6  741.62   45.38
  -1  -6   1  665.24   46.56
  -1   1  -6  723.03   31.96
  -6   1  -1  712.51   37.25
   1  -6  -1  624.63   50.87
  -6   1  -1  674.11   40.39
   6  -1  -1  722.43   51.23
   6   2  -2  763.83   52.79
  -6   2   2  665.87   42.43
   2   6  -2  663.91   56.49
   2  -6   2  546.63   42.18
   2   2  -6  685.24   33.23
  -2  -6  -2  579.57   55.17
  -6  -2  -2  667.07   36.43
  -2   2   6  728.23   44.65
  -2  -2  -6  727.47   45.35
   2   2  -6  666.78   40.82
  -6  -2  -2  664.12   58.70
   2   6  -2  681.52   45.14
  -2  -6  -2  625.77   34.63
   6   2  -2  670.99   49.47
   2   6  -2  753.63   52.48
  -2   6   2  643.01   54.48
  -2  -6  -2  483.14   57.55
  -2   2   6  660.58   42.00
  -2  -2  -6  804.91   48.71
   2  -6   2  567.47   49.29
   2   2  -6  796.16   51.94
   2   2  -6  758.67   46.30
  -2  -2  -6  760.52   48.31
  -2   2   6  701.25   39.20
   2  -2   6  754.34   41.16
   2  -6   2  669.04   56.96
  -6  -2  -2  606.62   49.79
  -2  -6  -2  630.49   46.77
  -6  -2  -2  653.33   37.98
   6  -2   2  614.01   48.32
   6   1  -2  743.11   51.51
   6   2  -1  787.36   52.12
  -6   2   1  698.53   42.62
   1   6  -2  712.77   54.69
  -1  -6  -2  573.72   58.93
  -6   1   2  664.66   37.03
  -1   2   6  715.67   45.19
   2   1  -6  746.74   50.97
   2   1  -6  710.81   41.30
   6  -2   1  805.14   32.48
   1  -6   2  620.17   45.43
  -2   1   6  768.21   47.74
   2   1  -6  786.74   34.86
   2  -6   1  643.48   39.51
   1   2  -6  714.65   31.00
  -2  -6  -1  611.36   45.88
  -1  -6  -2  622.31   55.35
  -6  -2  -1  719.48   36.08
   6   1  -2  749.03   38.27
  -1   2   6  787.62   46.54
   1   6  -2  654.55   58.94
  -1  -2  -6  639.36   37.15
  -2  -1  -6  629.77   38.56
  -2   1   6  772.99   44.18
  -6  -2  -1  609.68   48.24
  -6  -1  -2  697.76   52.92
  -2  -6  -1  661.43   33.64
   1   2  -6  652.70   40.45
   1   6  -2  709.99   46.04
   2   6  -1  666.53   45.88
  -1  -6  -2  609.44   32.15
   6   1  -2  762.69   53.24
   1  -2   6  793.16   43.85
   6   2  -1  725.33   50.70
  -2   6   1  674.08   48.47
   2   6  -1  833.69   53.39
  -1   6   2  712.39   58.59
   1   6  -2  705.64   46.35
  -2  -6  -1  565.29   50.56
  -1  -6  -2  527.30   63.33
  -1  -2  -6  802.89   50.72
  -1   2   6  714.76   43.70
  -1  -2  -6  785.08   50.43
  -2   1   6  731.80   43.34
  -2  -1  -6  811.82   47.36
   2   1  -6  785.85   52.08
   1  -6   2  596.10   49.23
   1   2  -6  817.29   51.32
   2   1  -6  768.99   48.24
   1   2  -6  760.85   44.73
  -2  -1  -6  715.07   46.18
   2   6  -1  802.61   57.19
   2  -6   1  564.00   42.40
  -2   1   6  699.10   43.31
  -6  -2  -1  663.79   43.44
   2  -1   6  874.51   43.95
  -2   1   6  764.03   40.80
   1  -6   2  645.34   54.36
  -6   1   2  667.72   50.17
  -6  -1  -2  688.03   51.95
  -1   6   2  640.81   50.55
   2  -6   1  623.39   47.22
  -2  -6  -1  641.04   48.32
  -1  -6  -2  641.25   43.62
  -6  -1  -2  733.99   40.77
  -6   2   1  703.55   34.17
   2   6  -1  700.22   50.83
  -2  -1  -6  704.67   33.91
  -6  -1  -2  706.21   39.34
   6  -2   1  675.34   50.25
   6   0  -2  917.44   58.37
  -6   2   0  854.74   47.86
   0  -6  -2  696.33   66.04
   0   6  -2  886.78   66.96
   2   0  -6 1006.61   56.09
   2   0  -6  973.96   39.41
   6  -2   0  966.73   38.70
   0  -6   2  799.07   53.70
  -2  -6   0  803.24   48.85
   2  -6   0  792.60   42.88
   2   0   6  927.81   46.68
  -6  -2   0  851.23   40.00
   0  -6  -2  835.16   60.70
  -2   0   6  912.48   51.78
   0   2   6  966.46   52.24
   6   2   0  892.83   41.10
  -2   0  -6  859.47   46.24
   0   6  -2  875.56   68.79
  -2  -6   0  815.27   37.47
  -2   6   0  855.12   51.83
   2   6   0  826.95   50.15
  -6   0  -2  984.25   54.53
  -2   0   6 1049.06   50.31
   0   2  -6  936.62   48.98
   0   6  -2 1002.93   52.28
   2   6   0  872.74   49.48
   6   0   2  809.74   53.96
   0  -2   6  969.70   48.64
   6   2   0  838.45   55.81
  -2   6   0  898.43   55.06
   0   6   2  789.35   60.89
   2  -6   0  741.34   59.07
   0  -2  -6 1038.04   57.86
   0  -2  -6  951.60   57.90
   0   2   6  918.14   49.27
   2   0  -6 1042.61   60.32
   0  -6   2  876.90   59.24
  -2   0  -6 1035.79   53.82
   2   0   6  899.80   48.14
   2   0  -6  952.93   56.73
  -2   0   6  947.42   49.68
   0  -2  -6  966.35   57.35
   0   6  -2 1172.18   75.77
   0   2  -6  971.75   51.02
  -2   0  -6  887.98   50.02
   0   2   6  977.04   48.71
  -6   0   2  871.01   57.12
  -2   0   6  864.17   49.32
  -6  -2   0  812.12   51.25
   0  -2   6  882.72   45.85
   0  -6   2  833.70   61.79
  -2   6   0  873.60   53.39
   0  -2   6  938.10   46.44
  -6   0  -2  928.09   60.19
  -6  -2   0  799.21   56.21
   0   6   2  849.86   60.12
   0   2  -6  913.19   48.63
   0  -6  -2  899.32   49.00
   0  -6   2  959.45   56.19
   2  -6   0  760.38   50.92
  -6   2   0  921.72   41.33
   2   0  -6  936.08   47.76
  -2   0  -6  874.63   38.23
  -6   0  -2  834.10   45.61
  -6   0  -2  893.37   44.01
   6  -2   0  795.62   54.66
   6   0   2  841.98   53.17
  -6   2  -1  674.29   43.16
   6  -1  -2  757.37   52.72
   6   2   1  695.52   47.49
  -1   6  -2  677.77   59.78
   1   2   6  712.93   42.45
   1  -6  -2  546.82   57.04
  -2   6  -1  656.60   58.37
   2   1   6  704.68   39.98
   6  -2  -1  797.22   36.41
  -1  -6   2  663.49   51.20
  -2  -6   1  685.71   46.24
   6  -1  -2  739.71   36.75
   2  -6  -1  588.49   41.03
   1  -6  -2  602.74   47.06
  -1   6  -2  648.42   57.49
   1   2   6  783.04   46.86
   6   1   2  706.74   32.47
   6   2   1  661.15   33.95
  -2   1  -6  651.30   41.33
  -6   2  -1  785.24   39.22
  -6   1  -2  676.86   39.54
  -1   2  -6  718.52   42.60
   6  -2  -1  628.38   49.64
  -2  -1   6  733.34   41.52
  -1   6  -2  783.08   41.84
   2   6   1  659.23   41.70
   6  -1  -2  662.56   50.00
   6   1   2  655.68   48.07
  -1  -2   6  762.84   42.58
  -2   6  -1  720.88   55.59
   2   6   1  784.38   49.28
   1   6   2  700.97   58.00
   1   6   2  745.07   42.42
   2  -6  -1  554.54   57.73
   1  -6  -2  532.63   61.20
   1  -2  -6  811.04   51.10
   1  -2  -6  838.16   55.63
   1   2   6  735.36   43.73
   2  -1  -6  781.51   53.16
   2   1   6  758.65   43.90
  -1  -6   2  631.48   51.36
   2  -1  -6  777.68   53.79
   1  -2  -6  718.13   52.27
   2  -1  -6  808.97   48.55
  -2   1  -6  723.28   44.97
   1   2   6  805.58   44.36
   2   1   6  851.93   45.16
  -2   6  -1  800.73   52.04
  -6  -2   1  624.30   46.81
  -2  -1   6  707.84   45.26
  -1  -2   6  715.35   43.48
   2   6   1  724.31   46.71
  -1  -6   2  712.30   57.61
   2  -1  -6  661.81   41.12
  -2  -1   6  741.62   40.31
  -1  -2   6  733.83   41.05
   1   6   2  645.35   49.50
  -6  -1   2  705.01   51.80
  -6  -2   1  620.22   50.07
  -2  -6   1  616.99   47.82
  -1  -6   2  735.64   50.14
  -2   1  -6  660.23   44.87
  -2   6  -1  689.01   52.03
  -1   2  -6  687.24   44.04
  -1   2  -6  695.90   33.27
  -2   1  -6  738.00   34.97
  -6   2  -1  680.95   36.70
  -6   1  -2  677.58   38.07
  -6   1  -2  669.89   42.16
   2  -6  -1  621.93   51.37
   6  -2  -1  646.81   49.15
   6   1   2  666.64   46.58
   6   2   2  664.37   45.47
  -2   6  -2  684.81   55.51
   2   2   6  634.22   38.66
  -2   6  -2  612.21   58.65
   2  -6  -2  598.60   56.64
   6  -2  -2  710.63   36.37
  -2  -6   2  581.07   48.84
   2  -6  -2  606.97   42.82
  -2   2  -6  656.70   43.68
   6   2   2  667.28   32.80
  -6   2  -2  710.90   35.97
   6  -2  -2  639.79   50.22
  -2   6  -2  713.98   38.22
   6   2   2  629.78   46.66
  -2  -2   6  711.15   40.84
   2   6   2  752.92   46.06
   2  -6  -2  548.73   61.59
   2  -2  -6  769.88   49.44
   6  -2  -2  710.37   43.98
   2  -2  -6  734.51   53.70
   2   2   6  673.58   42.21
   2  -2  -6  649.28   52.60
  -2  -6   2  629.58   51.40
  -2   6  -2  934.76   68.43
  -2   2  -6  707.67   44.37
   2   2   6  751.44   44.17
  -6  -2   2  612.80   48.32
  -2  -2   6  701.04   47.03
   2   6   2  671.23   47.56
  -2  -2   6  738.20   41.51
  -2   2  -6  663.84   45.65
  -2   2  -6  676.33   35.07
  -6   2  -2  651.12   44.50
   6  -2  -2  673.61   51.15
   3   3  -6  324.29   25.61
  -6  -3  -3  324.06   29.26
  -3  -6  -3  307.27   27.82
   3   3  -6  356.56   31.73
  -3  -3  -6  296.32   30.91
  -3   3   6  306.16   25.99
   3  -3   6  369.39   28.51
  -6  -3  -3  294.15   35.94
   3   2  -6  441.74   41.41
  -6   3   2  408.38   37.87
  -3  -6  -2  418.10   46.73
   2  -6   3  384.71   32.06
   3   2  -6  472.26   29.38
   2   3  -6  465.49   28.36
  -6  -3  -2  471.17   33.84
  -6  -2  -3  477.51   32.61
  -3   2   6  480.05   35.74
  -2  -3  -6  432.54   31.11
   3   2  -6  452.95   33.25
   2   6  -3  423.14   34.96
  -3  -6  -2  430.72   30.66
  -2  -6  -3  423.96   30.88
   3  -2   6  482.38   33.84
  -3   6   2  441.08   43.11
   2   3  -6  493.07   40.63
  -3  -6  -2  359.64   45.37
  -2  -6  -3  419.12   48.84
  -3  -2  -6  483.73   39.20
  -3   2   6  482.38   35.71
  -2  -3  -6  453.51   38.74
   3  -6   2  387.82   38.86
   3   2  -6  506.68   38.74
   2   3  -6  528.37   36.80
  -2  -3  -6  470.75   39.01
  -3  -2  -6  456.15   37.71
  -2   3   6  503.22   34.12
  -3   2   6  500.27   32.61
   3  -2   6  504.02   33.19
   2  -3   6  508.38   33.61
  -6  -2  -3  473.06   43.63
  -6  -3  -2  429.10   41.97
  -3  -6  -2  392.44   38.22
  -2  -6  -3  404.52   36.94
   2  -6   3  401.22   32.06
   3   6  -2  416.68   42.62
  -6   3   1  482.01   39.65
   3   1  -6  488.16   34.01
   3   1  -6  478.69   40.95
   3   6  -1  492.57   39.93
   1  -6   3  466.71   35.95
   3   1  -6  467.07   28.44
  -6  -3  -1  423.44   31.86
   3  -1   6  465.90   31.74
  -1  -3  -6  497.94   31.90
  -3   1   6  527.73   35.86
   1   6  -3  465.00   36.26
  -3  -6  -1  410.28   28.76
  -6  -1  -3  506.58   42.05
   6  -1   3  381.95   37.32
   3  -1   6  498.58   34.58
   6   1  -3  451.50   41.62
   3   6  -1  489.23   44.61
  -3   6   1  460.46   38.62
   1   3  -6  528.02   39.62
  -3  -6  -1  383.17   39.70
  -1  -6  -3  371.94   47.77
  -1  -3  -6  439.27   39.66
  -3   1   6  494.94   35.56
  -3  -1  -6  521.95   35.87
   3   1  -6  519.64   41.60
  -1  -3  -6  431.29   38.50
   1   3  -6  512.50   36.03
  -1   3   6  489.47   34.20
  -3   1   6  456.64   37.96
  -6  -3  -1  436.45   35.68
  -3  -1  -6  434.85   32.55
   3  -1   6  524.85   34.24
  -3   1   6  486.69   31.41
   1  -3   6  422.48   32.72
  -3  -6  -1  391.60   34.85
   1  -3   6  523.86   33.95
  -6   1   3  460.69   41.33
  -6  -1  -3  474.12   43.44
   3   6  -1  402.04   39.28
  -3   6   1  434.00   41.12
   3  -6   1  376.83   35.58
  -3  -6  -1  400.94   39.05
   1  -6   3  414.63   33.61
  -1  -6  -3  467.20   37.75
  -6  -1  -3  453.74   34.34
  -6   3   1  472.02   27.92
  -3  -1  -6  402.18   27.91
   6  -1   3  399.91   37.73
  -3  -6  -1  437.11   43.28
   0   6  -3  549.39   46.80
   6   3   0  540.13   42.57
  -6   3   0  527.59   41.29
   3   0  -6  601.29   43.76
   3   6   0  580.37   40.64
   0  -6   3  530.82   39.92
   3   0  -6  551.63   31.19
   3   0   6  558.59   34.07
  -6  -3   0  498.05   36.12
   0  -6  -3  469.52   42.70
   0  -3  -6  550.02   39.41
   6   3   0  497.51   31.54
  -3  -6   0  447.34   30.10
   3   0   6  627.52   39.02
   0   6  -3  533.08   38.49
  -3   0   6  594.69   37.00
  -6   0  -3  583.99   39.61
   6   0   3  456.18   40.13
   6   0  -3  585.26   46.71
   6   3   0  534.02   44.01
  -3   6   0  547.12   43.33
   3   6   0  485.93   39.22
  -3   6   0  515.69   40.36
   3  -6   0  405.39   45.85
   0  -6  -3  422.95   51.76
   0  -3  -6  569.74   47.65
   6   0  -3  559.82   36.91
   3   0  -6  607.94   46.93
   3   0   6  512.39   35.54
  -3   0   6  530.91   36.85
  -3   0  -6  559.93   36.90
   0  -3  -6  524.35   44.08
   0   3  -6  520.11   36.13
  -3   0  -6  565.56   40.80
   3   6   0  614.61   45.04
   0   3   6  529.84   36.85
  -3   0   6  534.54   41.64
   3   0   6  613.92   37.47
  -6  -3   0  439.40   37.48
   0  -3   6  485.99   36.12
  -3   6   0  523.96   41.23
  -3   0   6  543.78   33.97
  -3  -6   0  423.09   37.60
   0  -3   6  553.55   35.88
  -6   0   3  499.62   43.65
   3   6   0  497.89   38.38
   0  -6   3  522.45   39.36
   0  -6  -3  564.41   38.07
   0   3  -6  492.51   35.99
  -3   0  -6  534.36   35.60
   3   0  -6  541.24   35.88
   3  -6   0  449.74   38.92
  -3  -6   0  468.97   39.73
  -6   3   0  559.98   32.15
  -6   0  -3  473.89   36.17
  -3   0  -6  503.75   31.01
   6  -3   0  500.30   44.83
   6   0   3  453.62   38.77
   1   3   6  470.86   34.80
   6  -1  -3  463.75   42.15
  -6   3  -1  460.67   38.70
  -1   6  -3  401.06   43.87
   6   3   1  461.39   38.15
  -3   1  -6  487.79   34.40
   3   1   6  448.74   30.25
  -6  -3   1  407.89   35.60
   1  -6  -3  447.82   38.21
   6   3   1  455.68   29.73
   3   1   6  468.91   34.96
  -6   1  -3  489.49   32.83
  -3  -1   6  537.81   34.65
   6  -1  -3  484.41   43.09
   6   1   3  393.16   36.92
  -3   6  -1  441.58   44.71
   6   3   1  471.77   40.55
   3   6   1  431.42   37.38
   3   6   1  468.51   38.28
   1   6   3  506.15   33.78
   6  -3  -1  473.42   37.52
   6  -1  -3  437.50   34.35
   3   1   6  423.33   32.54
  -3   6  -1  409.06   41.28
  -1   3  -6  511.34   36.26
   3   1   6  488.84   34.44
  -3   6  -1  527.69   42.47
   3   6   1  452.80   36.82
   3  -1  -6  443.67   33.23
  -3  -1   6  433.93   37.81
  -6  -3   1  408.49   37.71
  -1  -3   6  430.82   35.89
  -3  -6   1  404.68   37.77
  -3  -1   6  459.49   31.73
  -6  -1   3  447.61   41.21
  -3  -6   1  447.91   38.99
   1  -6  -3  489.10   35.21
  -1   3  -6  471.60   37.61
  -6   3  -1  483.63   31.00
  -3   1  -6  445.20   28.96
  -6   1  -3  457.25   37.13
   3  -6  -1  387.75   41.62
   6   1   3  424.84   36.63
   3   2   6  444.95   30.66
   6   2   3  422.08   35.37
   6  -2  -3  453.30   42.29
   6   3   2  453.84   36.97
   3  -6  -2  438.73   45.84
  -6  -3   2  405.16   35.51
   2  -6  -3  418.63   34.64
   3   2   6  489.63   37.16
  -3   2  -6  454.71   33.86
  -2   3  -6  420.60   33.83
   6   3   2  419.37   28.26
  -6   2  -3  488.34   30.03
   6  -2  -3  400.42   40.04
   6   2   3  420.62   37.86
   6   3   2  447.61   39.26
  -3  -2   6  489.81   33.51
   3   6   2  448.11   36.80
   2   6   3  476.30   34.04
   6  -3  -2  445.28   38.29
   6  -2  -3  451.16   37.80
   3  -2  -6  455.20   37.49
  -3  -6   2  388.89   38.93
  -3   6  -2  528.32   52.47
  -2  -3   6  433.39   37.77
   3   6   2  490.36   38.71
  -3  -6   2  439.58   43.93
  -3   6  -2  417.28   41.33
  -6  -2   3  398.88   35.06
  -2   3  -6  455.75   30.05
  -3   2  -6  463.68   30.83
   3  -6  -2  429.71   40.16
   2   3   6  427.09   32.30
   6  -3  -2  421.32   41.54
  -6  -3   3  267.94   32.45
   6  -3  -3  281.12   34.55
   6   3   3  302.83   31.65
   6  -3  -3  329.96   35.48
   3   3   6  337.91   27.80
  -3  -4  -6  259.76   29.51
  -3   4   6  301.92   26.91
  -6   2   4  411.17   33.49
  -4  -6  -2  310.93   40.12
  -6  -4  -2  324.77   32.33
  -6  -2  -4  351.43   30.11
  -4   2   6  436.12   33.62
  -2  -4  -6  350.96   27.83
   4  -2   6  390.13   30.55
  -4   6   2  330.98   35.29
   2   4  -6  418.78   38.56
  -2  -6  -4  299.71   40.58
  -4   2   6  388.91   31.91
  -2  -4  -6  393.07   39.24
  -4  -2  -6  389.52   35.27
   4   2  -6  391.84   36.66
  -2   6   4  302.84   27.92
  -2  -4  -6  360.18   35.12
   4  -6   2  345.67   34.57
   4  -2   6  414.42   30.19
  -4   2   6  384.29   28.12
  -6  -2  -4  367.15   38.86
   2  -6   4  334.09   28.74
  -4  -6  -1  349.09   40.68
   4   1  -6  463.13   41.95
   4   6  -1  462.33   40.20
  -6   1   4  484.89   36.03
  -6  -4  -1  340.00   33.88
  -1  -4  -6  415.99   29.12
   1   6  -4  404.92   32.37
  -4   1   6  446.75   32.44
  -4  -6  -1  378.78   30.34
   6  -1   4  328.30   35.07
   4  -1   6  423.01   31.82
   6   1  -4  427.21   40.06
  -4   6   1  390.94   35.74
   1   4  -6  477.47   40.13
   4   6  -1  371.88   39.41
  -1  -6  -4  402.43   49.12
  -1  -4  -6  417.95   41.64
  -4   1   6  446.92   33.62
  -1  -4  -6  373.93   36.96
   1   4  -6  480.36   34.12
   4  -1   6  477.32   33.05
  -4  -6  -1  395.18   35.74
  -4   1   6  412.64   29.31
   1  -4   6  362.09   33.81
  -6   1   4  357.20   36.43
  -4   6   1  382.00   39.53
   1  -6   4  408.63   32.63
   4  -6   1  334.41   32.98
   1  -4   6  462.72   39.53
  -6   4   1  398.23   27.22
   6  -1   4  345.39   35.62
   4   1  -6  425.54   32.04
   6   4   0  478.47   40.75
   4   0  -6  532.52   43.24
   4   6   0  535.71   40.84
   4   6   0  434.80   36.48
  -6   0   4  472.88   35.61
  -6  -4   0  451.32   39.88
   0  -4  -6  449.03   29.49
  -4  -6   0  414.37   31.51
   4   0   6  485.97   34.64
  -6   0  -4  514.25   37.63
  -4   0   6  492.22   33.38
   6   0   4  416.26   38.16
   6   0  -4  525.62   44.50
  -4   6   0  476.50   41.16
   4   6   0  454.80   38.43
   6  -4   0  400.52   38.18
   6   0  -4  453.36   37.07
   4   0   6  466.20   33.89
  -4   0   6  455.47   34.25
   0  -4  -6  502.88   46.21
   4   6   0  537.72   44.68
   0   4  -6  514.65   35.97
   4   0   6  524.65   35.40
  -6  -4   0  371.75   36.04
  -4  -6   0  398.31   37.31
  -4   6   0  472.95   39.76
   0  -4   6  441.50   37.93
  -4   0   6  499.66   32.51
  -6   0   4  419.74   40.20
  -4   6   0  468.06   39.80
  -4   0  -6  437.37   32.60
   4   0  -6  472.83   33.78
   0  -4   6  477.54   40.40
  -6   4   0  469.12   30.52
   0   4  -6  469.77   36.84
  -4  -6   0  428.20   38.69
   4  -6   0  375.77   36.40
   6   0   4  449.70   38.85
   4  -6  -1  297.33   37.59
   6   4   1  387.42   35.25
  -6  -4   1  367.05   34.56
   1  -6  -4  397.64   36.50
   4   1   6  434.82   33.31
  -6   1  -4  427.48   31.62
  -4   6  -1  422.90   42.29
   6   1   4  382.97   35.94
  -4  -1   6  459.24   31.94
   6  -1  -4  404.84   39.15
   4   6   1  367.46   34.08
   6  -4  -1  332.17   35.27
   6  -1  -4  416.44   36.54
   4   1   6  414.49   32.00
   1  -6  -4  339.98   34.72
  -1   4  -6  453.97   34.80
   4   6   1  442.93   36.76
  -4   6  -1  476.17   41.18
  -4  -1   6  410.15   30.51
  -4  -6   1  348.43   34.19
  -1  -4   6  353.37   33.43
  -1   4  -6  384.10   35.66
   4  -6  -1  345.87   39.38
  -1   6  -4  379.40   40.93
  -4   1  -6  408.32   31.82
   6   1   4  374.72   34.00
   4  -6  -2  311.53   37.15
  -6  -4   2  319.05   32.91
   2  -6  -4  341.46   32.53
  -2   4  -6  342.26   29.68
   4   2   6  414.00   34.16
   6  -2  -4  378.76   39.43
   6   2   4  299.43   31.51
  -4  -2   6  362.30   28.61
   4   6   2  383.41   35.92
   6  -4  -2  321.86   35.85
   6  -2  -4  332.16   35.68
   4  -2  -6  373.37   33.68
   6   2   4  368.39   29.47
  -4   6  -2  449.69   48.44
  -4  -6   2  354.33   34.76
   4   6   2  337.82   31.55
  -4  -6   2  311.80   35.45
  -2  -4   6  338.74   33.31
  -6  -2   4  319.22   29.39
   4  -6  -2  277.06   34.78
   6  -3  -4  257.12   33.53
   6   0  -5  217.94   28.82
   6  -5   0  177.55   29.57
   0  -7   0  147.89   20.10
   7   0   0  151.62   16.24
  -7   0   0  129.50   16.73
   1  -7   1   95.01   16.58
  -1  -1  -7  105.27   20.12
  -7   1   1   78.24   12.65
   0   7  -1  110.10   22.20
   7  -1   0  127.99   15.00
   1  -7   0  125.17   18.27
   7   0   1  127.39   14.35
   7   1   0  127.94   15.73
  -7   0  -1  117.24   21.94
  -1   0  -7  146.62   23.15
  -7  -1   0  126.69   22.16
  -7   1   0  104.27   15.08
  -7   0  -1  127.82   17.33
  -7   1   0  107.98   16.40
  -1   7  -1   64.33   18.52
   7  -1  -1  105.68   14.33
   1  -7  -1   82.55   16.51
   7   1   1   97.12   13.37
  -7   1  -1  105.16   18.69
  -1   7  -1   92.06   15.49
   1   7   1  110.12   18.18
  -7   1  -1   96.11   15.14
  -7   1  -1   98.17   16.70
   2  -7   2  160.40   23.21
  -2  -2  -7  193.44   26.30
  -2  -7  -2  117.71   27.88
  -7   2   1  108.60   17.88
   2   1  -7  136.66   15.22
   2  -7   1  110.54   16.99
   2  -1   7  102.70   17.82
  -2  -7  -1  113.44   23.86
  -2  -1  -7  140.53   21.95
  -1  -7  -2  116.13   20.37
  -7   2   0  141.46   20.53
   0   7  -2  153.64   28.92
   7  -2   0  160.31   16.56
   2   0   7  177.83   22.03
   2  -7   0  115.61   17.12
  -7   0  -2  160.87   24.37
   0   7  -2  151.15   21.29
  -2  -7   0  112.23   21.91
  -2   0  -7  168.92   23.61
  -7  -2   0  152.00   23.89
   0  -7  -2  150.86   21.91
  -7   2   0  136.69   17.04
  -7   0  -2  137.44   19.41
   2   1   7  115.02   17.79
   2  -7  -1  102.84   18.21
   1  -7  -2  126.63   23.14
   7   2   1  144.18   16.90
  -7   1  -2  159.18   21.04
  -1   7  -2  112.68   17.54
  -2   7  -1  163.85   20.19
   1   7   2  122.32   18.82
  -2  -1   7  102.29   18.60
   1  -7  -2  132.30   20.81
  -2   1  -7  127.19   15.29
  -7   1  -2   96.57   17.58
  -7   2  -1  119.93   19.85
   2  -7  -2  120.29   23.09
   2   7   2  196.16   23.84
  -2   2  -7  165.86   18.16
   3   1  -7  111.22   22.82
  -3  -7  -1   81.57   20.42
  -7  -1  -3  111.41   18.54
  -3  -1  -7  127.45   16.41
   0   7  -3  134.98   23.11
  -3  -7   0  109.48   21.31
  -7  -3   0   93.57   19.68
   0   3  -7  129.91   20.47
  -7   3   0  123.95   16.80
  -3   0  -7  124.30   16.10
  -7   1  -3  143.34   19.71
   0   0   0    0.00    0.00


TITL TEMP_4_150_00 in P-43m
REM P-43m (#215 in standard setting)
CELL 0.56087   5.935833   5.935833   5.935833  90.0000  90.0000  90.0000
ZERR    2.00   0.000095   0.000095   0.000095   0.0000   0.0000   0.0000
LATT -1
SYMM -x,-y, z
SYMM -x, y,-z
SYMM  x,-y,-z
SYMM  z, x, y
SYMM  z,-x,-y
SYMM -z,-x, y
SYMM -z, x,-y
SYMM  y, z, x
SYMM -y, z,-x
SYMM  y,-z,-x
SYMM -y,-z, x
SYMM  y, x, z
SYMM -y,-x, z
SYMM  y,-x,-z
SYMM -y, x,-z
SYMM  x, z, y
SYMM -x, z,-y
SYMM -x,-z, y
SYMM  x,-z,-y
SYMM  z, y, x
SYMM  z,-y,-x
SYMM -z, y,-x
SYMM -z,-y, x
SFAC C H N Br Pb
UNIT 2.00 12.00 4.00 6.00 2.00
REM  CrysAlisPro recorded range (K): Min=149.9; max=150.0; aver:150.0
TEMP -123
SIZE 0.02 0.09 0.14
TREF
HKLF 4
END
_computing_structure_solution     'SHELXT 2014/5 (Sheldrick, 2014)'
;
_shelx_hkl_checksum                53828
_olex2_submission_special_instructions  'No special instructions were received'
_oxdiff_exptl_absorpt_empirical_details
;
Empirical correction (ABSPACK) includes:
- Absorption correction using spherical harmonics
- Frame scaling
;
_oxdiff_exptl_absorpt_empirical_full_max  1.594
_oxdiff_exptl_absorpt_empirical_full_min  0.552
