# Supplementary material for: Static and Dynamic Disorder in Formamidinium Lead Bromide Single Crystals
Source: J Phys Chem Lett. 2023 Feb 1;14(5):1288–93. doi: 10.1021/acs.jpclett.2c03337 (PMC9923750; doi:10.1021/acs.jpclett.2c03337)
Supplement: Supplementary file 1 — jz2c03337_si_001.zip [file jz2c03337_si_001.zip › oy19-4b-200.final.cif]

data_temp_3_200_00
# start Validation Reply Form
_vrf_PLAT088_temp_3_200_00
;
PROBLEM: Poor Data / Parameter Ratio ....................
RESPONSE: The formamidinium molecule is modeled and refined into the electron 
density.
;
# end Validation Reply Form
_audit_creation_date               2022-05-03
_audit_creation_method
;
Olex2 1.5-alpha
(compiled 2022.04.07 svn.rca3783a0 for OlexSys, GUI svn.r6498)
;
_shelx_SHELXL_version_number       '2018/3'
_audit_contact_author_address      ?
_audit_contact_author_email        ?
_audit_contact_author_name         ''
_audit_contact_author_phone        ?
_publ_contact_author_id_orcid      ?
_publ_section_references
;
Dolomanov, O.V., Bourhis, L.J., Gildea, R.J, Howard, J.A.K. & Puschmann, H.
 (2009), J. Appl. Cryst. 42, 339-341.

Sheldrick, G.M. (2015). Acta Cryst. A71, 3-8.

Sheldrick, G.M. (2015). Acta Cryst. C71, 3-8.
;
_chemical_name_common              ?
_chemical_name_systematic          ?
_chemical_formula_moiety           'Br3 Pb1, 1(C H5 N2)'
_chemical_formula_sum              'C H5 Br3 N2 Pb'
_chemical_formula_weight           491.99
_chemical_melting_point            ?
_chemical_oxdiff_formula           Br3Pb1C1H6N2
loop_
  _atom_type_symbol
  _atom_type_description
  _atom_type_scat_dispersion_real
  _atom_type_scat_dispersion_imag
  _atom_type_scat_source
 'C' 'C' 0.0013 0.0009 'International Tables Vol C Tables 4.2.6.8 and 6.1.1.4'
 'H' 'H' 0.0000 0.0000 'International Tables Vol C Tables 4.2.6.8 and 6.1.1.4'
 'Br' 'Br' 0.1872 1.6557 'International Tables Vol C Tables 4.2.6.8 and 6.1.1.4'
 'N' 'N' 0.0030 0.0020 'International Tables Vol C Tables 4.2.6.8 and 6.1.1.4'
 'Pb' 'Pb' -1.0526 6.9588
 'International Tables Vol C Tables 4.2.6.8 and 6.1.1.4'

_shelx_space_group_comment
;
The symmetry employed for this shelxl refinement is uniquely defined
by the following loop, which should always be used as a source of
symmetry information in preference to the above space-group names.
They are only intended as comments.
;
_space_group_crystal_system        'cubic'
_space_group_IT_number             221
_space_group_name_H-M_alt          'P m -3 m'
_space_group_name_Hall             '-P 4 2 3'
loop_
  _space_group_symop_operation_xyz
 'x, y, z'
 '-x, -y, z'
 '-x, y, -z'
 'x, -y, -z'
 'z, x, y'
 'z, -x, -y'
 '-z, -x, y'
 '-z, x, -y'
 'y, z, x'
 '-y, z, -x'
 'y, -z, -x'
 '-y, -z, x'
 'y, x, -z'
 '-y, -x, -z'
 'y, -x, z'
 '-y, x, z'
 'x, z, -y'
 '-x, z, y'
 '-x, -z, -y'
 'x, -z, y'
 'z, y, -x'
 'z, -y, x'
 '-z, y, x'
 '-z, -y, -x'
 '-x, -y, -z'
 'x, y, -z'
 'x, -y, z'
 '-x, y, z'
 '-z, -x, -y'
 '-z, x, y'
 'z, x, -y'
 'z, -x, y'
 '-y, -z, -x'
 'y, -z, x'
 '-y, z, x'
 'y, z, -x'
 '-y, -x, z'
 'y, x, z'
 '-y, x, -z'
 'y, -x, -z'
 '-x, -z, y'
 'x, -z, -y'
 'x, z, y'
 '-x, z, -y'
 '-z, -y, x'
 '-z, y, -x'
 'z, -y, -x'
 'z, y, x'

_cell_length_a                     5.95470(10)
_cell_length_b                     5.95470(10)
_cell_length_c                     5.95470(10)
_cell_angle_alpha                  90
_cell_angle_beta                   90
_cell_angle_gamma                  90
_cell_volume                       211.145(11)
_cell_formula_units_Z              1
_cell_measurement_reflns_used      4762
_cell_measurement_temperature      199.98(10)
_cell_measurement_theta_max        21.5510
_cell_measurement_theta_min        2.6740
_shelx_estimated_absorpt_T_max     0.710
_shelx_estimated_absorpt_T_min     0.183
_exptl_absorpt_coefficient_mu      18.367
_exptl_absorpt_correction_T_max    0.778
_exptl_absorpt_correction_T_min    0.134
_exptl_absorpt_correction_type     gaussian
_exptl_absorpt_process_details
;
CrysAlisPro 1.171.41.110a (Rigaku Oxford Diffraction, 2021)
Numerical absorption correction based on gaussian integration over
a multifaceted crystal model
Empirical absorption correction using spherical harmonics,
implemented in SCALE3 ABSPACK scaling algorithm.
;
_exptl_absorpt_special_details     ?
_exptl_crystal_colour              orange
_exptl_crystal_colour_primary      orange
_exptl_crystal_density_diffrn      3.869
_exptl_crystal_density_meas        ?
_exptl_crystal_density_method      ?
_exptl_crystal_description         plate
_exptl_crystal_F_000               212
loop_
  _exptl_crystal_face_index_h
  _exptl_crystal_face_index_k
  _exptl_crystal_face_index_l
  _exptl_crystal_face_perp_dist
 0 2 -1 0.0283
 0 -2 1 0.0412
 1 0 0 0.1049
 -1 0 0 0.0380
 1 1 0 0.0887
 -1 -1 0 0.0488
 0 0 -1 0.0046
 0 0 1 0.0182

_exptl_crystal_size_max            0.14
_exptl_crystal_size_mid            0.09
_exptl_crystal_size_min            0.02
loop_
  _exptl_oxdiff_crystal_face_indexfrac_h
  _exptl_oxdiff_crystal_face_indexfrac_k
  _exptl_oxdiff_crystal_face_indexfrac_l
  _exptl_oxdiff_crystal_face_x
  _exptl_oxdiff_crystal_face_y
  _exptl_oxdiff_crystal_face_z
 0.0008 1.9928 -0.9816 -0.0091 -0.1508 0.1440
 -0.0008 -1.9928 0.9816 0.0091 0.1508 -0.1440
 0.9937 0.0038 0.0010 -0.0171 0.0637 0.0661
 -0.9937 -0.0038 -0.0010 0.0171 -0.0637 -0.0661
 0.9935 0.9962 0.0059 0.0201 0.0075 0.1304
 -0.9935 -0.9962 -0.0059 -0.0201 -0.0075 -0.1304
 0.0011 0.0080 -0.9914 -0.0835 -0.0383 0.0153
 -0.0011 -0.0080 0.9914 0.0835 0.0383 -0.0153

_exptl_transmission_factor_max     ?
_exptl_transmission_factor_min     ?
_diffrn_reflns_av_R_equivalents    0.0712
_diffrn_reflns_av_unetI/netI       0.0103
_diffrn_reflns_Laue_measured_fraction_full  1.000
_diffrn_reflns_Laue_measured_fraction_max  1.000
_diffrn_reflns_limit_h_max         7
_diffrn_reflns_limit_h_min         -7
_diffrn_reflns_limit_k_max         7
_diffrn_reflns_limit_k_min         -7
_diffrn_reflns_limit_l_max         7
_diffrn_reflns_limit_l_min         -7
_diffrn_reflns_number              5198
_diffrn_reflns_point_group_measured_fraction_full  1.000
_diffrn_reflns_point_group_measured_fraction_max  1.000
_diffrn_reflns_theta_full          19.665
_diffrn_reflns_theta_max           21.766
_diffrn_reflns_theta_min           2.699
_diffrn_ambient_environment        N~2~
_diffrn_ambient_temperature        199.98(10)
_diffrn_detector                   'Hybrid Pixel Array Detector'
_diffrn_detector_area_resol_mean   5.8140
_diffrn_detector_type              'Pilatus 300K'
_diffrn_measured_fraction_theta_full  1.000
_diffrn_measured_fraction_theta_max  1.000
_diffrn_measurement_details
;
List of Runs (angles in degrees, time in seconds):

  # Type    Start    End  Width  t~exp~   \w     \q     \k     \f   Frames
--------------------------------------------------------------------------
  1  \w    -63.00  43.00   0.50    2.00    --   13.16 -62.00  54.00  212
  2  \w    -45.00  62.00   0.50    2.00    --  -14.72  62.00-167.00  214
  3  \w    -91.00  16.00   0.50    2.00    --  -14.72 -62.00  54.00  214
  4  \w    -17.00  96.00   0.50    2.00    --   13.16  38.00-150.00  226
  5  \w    -17.00  90.00   0.50    2.00    --   13.16  62.00-167.00  214
  6  \w    -17.00  96.00   0.50    2.00    --   13.16  38.00 -60.00  226
  7  \w    -23.00  60.00   0.50    2.00    --   13.16 -99.00  30.00  166
  8  \w    -88.00  21.00   0.50    2.00    --  -14.72 -77.00  90.00  218
  9  \w    -45.00  69.00   0.50    2.00    --  -14.72  38.00-180.00  228
 10  \w    -93.00  14.00   0.50    2.00    --  -14.72 -57.00-120.00  214
 11  \w    -65.00 -18.00   0.50    2.00    --  -14.72 106.00-120.55   94
 12  \w    -78.00 -36.00   0.50    2.00    --  -14.72 129.00  50.79   84
 13  \w    -51.00  59.00   0.50    2.00    --  -14.72  77.00-150.00  220
 14  \w    -93.00  14.00   0.50    2.00    --  -14.72 -57.00 -90.00  214
 15  \w    -65.00 -17.00   0.50    2.00    --  -14.72 105.00  -6.86   96
 16  \w    -65.00  42.00   0.50    2.00    --   13.16 -57.00-120.00  214
 17  \w    -73.00   5.00   0.50    2.00    --   13.16 -19.00-120.00  156
 18  \w    -57.00  21.00   0.50    2.00    --  -14.72  90.00 106.49  156
;
_diffrn_measurement_device         'four-circle diffractometer'
_diffrn_measurement_device_type    'XtaLAB Synergy, Dualflex, Pilatus 300K'
_diffrn_measurement_method         '\w scans'
_diffrn_orient_matrix_type        
 'CrysAlisPro convention (1999,Acta A55,543-557)'
_diffrn_orient_matrix_UB_11        -0.0174576000
_diffrn_orient_matrix_UB_12        0.0370639000
_diffrn_orient_matrix_UB_13        0.0845169000
_diffrn_orient_matrix_UB_21        0.0643070000
_diffrn_orient_matrix_UB_22        -0.0568642000
_diffrn_orient_matrix_UB_23        0.0382158000
_diffrn_orient_matrix_UB_31        0.0662422000
_diffrn_orient_matrix_UB_32        0.0649387000
_diffrn_orient_matrix_UB_33        -0.0148366000
_diffrn_radiation_monochromator    mirror
_diffrn_radiation_probe            x-ray
_diffrn_radiation_type             'Ag K\a'
_diffrn_radiation_wavelength       0.56087
_diffrn_source                     'micro-focus sealed X-ray tube'
_diffrn_source_type                'PhotonJet (Ag) X-ray Source'
_reflns_Friedel_coverage           0.000
_reflns_Friedel_fraction_full      .
_reflns_Friedel_fraction_max       .
_reflns_number_gt                  78
_reflns_number_total               78
_reflns_special_details
;
 Reflections were merged by SHELXL according to the crystal
 class for the calculation of statistics and refinement.
 
 _reflns_Friedel_fraction is defined as the number of unique
 Friedel pairs measured divided by the number that would be
 possible theoretically, ignoring centric projections and
 systematic absences.
;
_reflns_threshold_expression       'I > 2\s(I)'
_computing_cell_refinement         'CrysAlisPro 1.171.41.110a (Rigaku OD, 2021)'
_computing_data_collection         'CrysAlisPro 1.171.41.110a (Rigaku OD, 2021)'
_computing_data_reduction          'CrysAlisPro 1.171.41.110a (Rigaku OD, 2021)'
_computing_molecular_graphics      'Olex2 1.5-alpha (Dolomanov et al., 2009)'
_computing_publication_material    'Olex2 1.5-alpha (Dolomanov et al., 2009)'
_computing_structure_refinement    'SHELXL 2018/3 (Sheldrick, 2015)'
_computing_structure_solution      'SHELXT 2018/2 (Sheldrick, 2018)'
_refine_diff_density_max           1.973
_refine_diff_density_min           -1.772
_refine_diff_density_rms           0.344
_refine_ls_extinction_coef         .
_refine_ls_extinction_method       none
_refine_ls_goodness_of_fit_ref     1.372
_refine_ls_hydrogen_treatment      constr
_refine_ls_matrix_type             full
_refine_ls_number_parameters       13
_refine_ls_number_reflns           78
_refine_ls_number_restraints       3
_refine_ls_R_factor_all            0.0291
_refine_ls_R_factor_gt             0.0291
_refine_ls_restrained_S_all        1.342
_refine_ls_shift/su_max            0.000
_refine_ls_shift/su_mean           0.000
_refine_ls_structure_factor_coef   Fsqd
_refine_ls_weighting_details      
 'w=1/[\s^2^(Fo^2^)+(0.0632P)^2^] where P=(Fo^2^+2Fc^2^)/3'
_refine_ls_weighting_scheme        calc
_refine_ls_wR_factor_gt            0.0848
_refine_ls_wR_factor_ref           0.0848
_refine_special_details            ?
_olex2_refinement_description
;
1. Fixed Uiso
 At 1.2 times of:
  All C(H) groups, All N(H,H) groups
2. Restrained distances
 C1-N1
 1.3 with sigma of 0.01
 N1-N2
 2.31 with sigma of 0.02
 N1-C1 \\sim N2-C1
 with sigma of 0.02
3. Uiso/Uaniso restraints and constraints
Uiso(N1) = Uiso(N2)
4. Rigid body (RIGU) restrains
 N1, N2, C1
 with sigma for 1-2 distances of 0.00001 and sigma for 1-3 distances of 0.00001
5. Others
 Fixed Sof: N1(0.02083) H1B(0.02083) H1A(0.02083) N2(0.02083) H2B(0.02083)
 H2A(0.02083) C1(0.02083) H1(0.02083)
 Fixed Uiso: N1(0.015) N2(0.015) C1(0.015)
6.a Aromatic/amide H refined with riding coordinates:
 C1(H1)
6.b X=CH2 refined with riding coordinates:
 N1(H1B,H1A), N2(H2B,H2A)
;
_atom_sites_solution_hydrogens     geom
_atom_sites_solution_primary       dual
_atom_sites_solution_secondary     ?
loop_
  _atom_site_label
  _atom_site_type_symbol
  _atom_site_fract_x
  _atom_site_fract_y
  _atom_site_fract_z
  _atom_site_U_iso_or_equiv
  _atom_site_adp_type
  _atom_site_occupancy
  _atom_site_site_symmetry_order
  _atom_site_calc_flag
  _atom_site_refinement_flags_posn
  _atom_site_refinement_flags_adp
  _atom_site_refinement_flags_occupancy
  _atom_site_disorder_assembly
  _atom_site_disorder_group
 Pb1 Pb 0.500000 0.500000 0.500000 0.0240(6) Uani 1 48 d S T P . .
 Br1 Br 0.000000 0.500000 0.500000 0.0760(11) Uani 1 16 d S T P . .
 N1 N 1.04(2) 1.102(12) -0.01(2) 0.015 Uiso 0.0208 1 d D U P A -1
 H1B H 0.958120 1.081837 -0.129365 0.018 Uiso 0.0208 1 calc R U P A -1
 H1A H 1.164060 1.186899 -0.019503 0.018 Uiso 0.0208 1 calc R U P A -1
 N2 N 0.82(3) 0.876(14) 0.209(19) 0.015 Uiso 0.0208 1 d D U P A -1
 H2B H 0.725812 0.848868 0.097234 0.018 Uiso 0.0208 1 calc R U P A -1
 H2A H 0.793762 0.815529 0.341754 0.018 Uiso 0.0208 1 calc R U P A -1
 C1 C 0.99(4) 1.00(5) 0.178(13) 0.015 Uiso 0.0208 1 d D U P A -1
 H1 H 1.088666 1.029986 0.303043 0.018 Uiso 0.0208 1 calc R U P A -1

loop_
  _atom_site_aniso_label
  _atom_site_aniso_U_11
  _atom_site_aniso_U_22
  _atom_site_aniso_U_33
  _atom_site_aniso_U_23
  _atom_site_aniso_U_13
  _atom_site_aniso_U_12
 Pb1 0.0240(6) 0.0240(6) 0.0240(6) 0.000 0.000 0.000
 Br1 0.0211(14) 0.1035(17) 0.1035(17) 0.000 0.000 0.000

_geom_special_details
;
 All esds (except the esd in the dihedral angle between two l.s. planes)
 are estimated using the full covariance matrix.  The cell esds are taken
 into account individually in the estimation of esds in distances, angles
 and torsion angles; correlations between esds in cell parameters are only
 used when they are defined by crystal symmetry.  An approximate (isotropic)
 treatment of cell esds is used for estimating esds involving l.s. planes.
;
loop_
  _geom_bond_atom_site_label_1
  _geom_bond_atom_site_label_2
  _geom_bond_distance
  _geom_bond_site_symmetry_2
  _geom_bond_publ_flag
 Pb1 Br1 2.97735(5) 9_556 ?
 Pb1 Br1 2.97735(5) 9 ?
 Pb1 Br1 2.97735(5) 5_565 ?
 Pb1 Br1 2.97735(5) . ?
 Pb1 Br1 2.97735(5) 1_655 ?
 Pb1 Br1 2.97735(5) 5 ?
 N1 H1B 0.8800 . ?
 N1 H1A 0.8800 . ?
 N1 C1 1.301(11) . ?
 N2 H2B 0.8800 . ?
 N2 H2A 0.8800 . ?
 N2 C1 1.30(2) . ?
 C1 H1 0.9500 . ?

loop_
  _geom_angle_atom_site_label_1
  _geom_angle_atom_site_label_2
  _geom_angle_atom_site_label_3
  _geom_angle
  _geom_angle_site_symmetry_1
  _geom_angle_site_symmetry_3
  _geom_angle_publ_flag
 Br1 Pb1 Br1 90.0 9_556 . ?
 Br1 Pb1 Br1 90.0 1_655 5_565 ?
 Br1 Pb1 Br1 90.0 5 9 ?
 Br1 Pb1 Br1 90.0 9_556 1_655 ?
 Br1 Pb1 Br1 180.0 9_556 9 ?
 Br1 Pb1 Br1 180.0 . 1_655 ?
 Br1 Pb1 Br1 90.0 . 5_565 ?
 Br1 Pb1 Br1 90.0 9_556 5 ?
 Br1 Pb1 Br1 180.0 5 5_565 ?
 Br1 Pb1 Br1 90.0 . 5 ?
 Br1 Pb1 Br1 90.0 . 9 ?
 Br1 Pb1 Br1 90.0 1_655 5 ?
 Br1 Pb1 Br1 90.0 5_565 9 ?
 Br1 Pb1 Br1 90.0 9_556 5_565 ?
 Br1 Pb1 Br1 90.0 1_655 9 ?
 Pb1 Br1 Pb1 180.0 1_455 . ?
 H1B N1 H1A 120.0 . . ?
 C1 N1 H1B 120.0 . . ?
 C1 N1 H1A 120.0 . . ?
 H2B N2 H2A 120.0 . . ?
 C1 N2 H2B 120.0 . . ?
 C1 N2 H2A 120.0 . . ?
 N1 C1 N2 125(3) . . ?
 N1 C1 H1 117.6 . . ?
 N2 C1 H1 117.6 . . ?

_shelx_res_file
;
TITL temp_3_200_00_a.res in Pm-3m
    temp_3_200_00.res
    created by SHELXL-2018/3 at 11:25:24 on 03-May-2022
REM Old TITL temp_3_200_00_a.res in Pm-3m
REM SHELXT solution in Pm-3m: R1 0.378, Rweak 0.168, Alpha 0.050
REM <I/s> 0.000 for 0 systematic absences, Orientation as input
REM Formula found by SHELXT: Br3 Pb
CELL 0.56087 5.9547 5.9547 5.9547 90 90 90
ZERR 1 0.0001 0.0001 0.0001 0 0 0
LATT 1
SYMM -X,-Y,+Z
SYMM -X,+Y,-Z
SYMM +X,-Y,-Z
SYMM +Z,+X,+Y
SYMM +Z,-X,-Y
SYMM -Z,-X,+Y
SYMM -Z,+X,-Y
SYMM +Y,+Z,+X
SYMM -Y,+Z,-X
SYMM +Y,-Z,-X
SYMM -Y,-Z,+X
SYMM +Y,+X,-Z
SYMM -Y,-X,-Z
SYMM +Y,-X,+Z
SYMM -Y,+X,+Z
SYMM +X,+Z,-Y
SYMM -X,+Z,+Y
SYMM -X,-Z,-Y
SYMM +X,-Z,+Y
SYMM +Z,+Y,-X
SYMM +Z,-Y,+X
SYMM -Z,+Y,+X
SYMM -Z,-Y,-X
SFAC C H Br N Pb
DISP Br 0.1872 1.6557 5339.1
DISP C 0.0013 0.0009 7.4
DISP H 0 0 0.7
DISP N 0.003 0.002 11.7
DISP Pb -1.0526 6.9588 22729.8
UNIT 1 5 3 2 1
DFIX 1.3 0.01 C1 N1
SADI N1 C1 N2 C1
DANG 2.31 0.02 N1 N2
RIGU 0.00001 0.00001 N1 N2 C1
EADP N1 N2

L.S. 50 0 0
PLAN  20
SIZE 0.02 0.09 0.14
TEMP -73
CONF
BOND
WPDB -2
list 4
MORE -1
BOND $H
fmap 2 53
acta
REM <olex2.extras>
REM <HklSrc "%./TEMP_3_200_00.hkl">
REM </olex2.extras>

WGHT    0.063200
FVAR       0.65328
PB1   5    0.500000    0.500000    0.500000    10.02083    0.02402    0.02402 =
         0.02402    0.00000    0.00000    0.00000
BR1   3    0.000000    0.500000    0.500000    10.06250    0.02106    0.10346 =
         0.10346    0.00000    0.00000    0.00000
PART -1
N1    4    1.043710    1.101606   -0.010524    10.02083   10.01500
AFIX  93
H1B   2    0.958120    1.081837   -0.129365    10.02083   -1.20000
H1A   2    1.164060    1.186899   -0.019503    10.02083   -1.20000
AFIX   0
N2    4    0.818537    0.875794    0.209112    10.02083   10.01500
AFIX  93
H2B   2    0.725812    0.848868    0.097234    10.02083   -1.20000
H2A   2    0.793762    0.815529    0.341754    10.02083   -1.20000
AFIX   0
C1    1    0.992334    1.004759    0.178399    10.02083   10.01500
AFIX  43
H1    2    1.088666    1.029986    0.303043    10.02083   -1.20000
AFIX   0
HKLF 4


REM  temp_3_200_00_a.res in Pm-3m
REM wR2 = 0.0848, GooF = S = 1.372, Restrained GooF = 1.342 for all data
REM R1 = 0.0291 for 78 Fo > 4sig(Fo) and 0.0291 for all 78 data
REM 13 parameters refined using 3 restraints

END

WGHT      0.0632      0.0000

REM Highest difference peak  1.973,  deepest hole -1.772,  1-sigma level  0.344
Q1    1   0.5000  0.5000  0.6741  10.12500  0.05    1.97
Q2    1   1.0000  1.0000  0.2171  10.12500  0.05    1.75
Q3    1   1.0000  1.0000  0.5000  10.06250  0.05    1.27
Q4    1   0.0000  0.5000  0.6134  10.25000  0.05    0.92
Q5    1   1.0000  1.0000  0.4440  10.12500  0.05    0.78
Q6    1   0.6422  0.6422  0.3578  10.16667  0.05    0.69
Q7    1   1.0000  1.0000  0.0000  10.02083  0.05    0.69
Q8    1   0.6990  0.8949  0.3010  10.50000  0.05    0.49
Q9    1   1.2032  1.0000  0.3386  10.50000  0.05    0.41
Q10   1   0.6923  0.7972  0.5000  10.50000  0.05    0.41
Q11   1   0.7560  0.7560  0.5000  10.25000  0.05    0.40
Q12   1   0.8670  0.8670  0.5000  10.25000  0.05    0.37
Q13   1   0.7198  0.9604  0.3819  11.00000  0.05    0.30
;
_shelx_res_checksum                25112
_shelx_hkl_file
;
   1   0   0 3617.73   19.47
   0   1   0 3575.35   30.34
   1   0   0 3666.72   27.01
   0   0  -1 3576.35   41.80
   1   0   0 2950.71   21.34
   0   0   1 3759.22   54.81
   0   0   1 3675.00   48.15
  -1   0   0 3821.02   31.47
   0   1   0 3670.44   23.93
   0   0   1 3750.89   52.10
  -1   0   0 3652.83   29.15
  -1   0   0 3635.96   20.91
   0   0  -1   10.74    2.83
   0   1   0 3402.26   29.46
   1   0   0 3727.18   30.11
   0   1   0 3497.53   28.01
  -1   0   0 3931.93   30.77
   0  -1   0 3478.47   28.24
  -1   0   0 3611.06   29.47
   1   0   0 3757.55   26.93
   0  -1   0 3699.58   24.25
   0   1   0 3677.96   25.29
   0   0   1 3650.02   52.06
   1   0   0 3589.13   20.71
   1   0   0 3774.20   29.95
   0   1   0 3479.21   23.57
  -1   0   0 3722.10   23.49
  -1   0   0 3722.20   34.57
   0   0   1 3749.20   46.39
   1   0   0 3726.17   26.89
   0  -1   0 3508.86   23.41
   0  -1   0 3666.85   25.19
   1  -1   1  158.79    6.78
  -1   1   1  159.46    5.84
   1  -1   1  156.93    7.30
   1   1  -1  152.35    7.00
  -1   1   1  155.29    6.94
   1   1  -1  151.78    5.91
   1  -1   1  161.88    9.18
   1   1  -1  152.68    7.39
  -1  -1  -1  165.27    7.78
  -1  -1  -1  170.86    6.41
   1   1  -1  151.11    6.21
   1   1  -1  164.15    7.41
   1  -1   1  161.25    8.95
  -1   1   1  156.27    6.68
   1   1  -1  153.57    7.64
   1  -1   1  149.11    6.47
   1   1  -1  150.58    5.38
  -1   1   1  168.99    7.50
  -1  -1  -1  155.30    6.51
  -1  -1  -1  145.39    5.51
  -1  -1  -1  152.86    6.20
   1  -1   1  152.48    7.58
  -1   1   1  156.08    5.67
   1   1  -1  151.56    7.29
  -1   1   1  165.28    7.26
   1   1  -1  147.31    7.34
   1   1  -1  174.74    8.86
   1   1  -1  155.28    6.45
  -1  -1  -1  153.78    6.57
   0  -1   1 1253.88   21.84
   0   1  -1 1471.24   31.47
   1  -1   0 1223.07   18.05
  -1  -1   0 1266.56   17.13
   0   1  -1 1370.77   32.65
   0  -1  -1 1366.76   19.46
   0  -1   1   -0.21    0.42
   1  -1   0 1336.61   22.43
   0  -1   1 1385.54   31.17
  -1  -1   0 1297.34   22.08
  -1   1   0 1327.13   16.53
  -1   1   0 1250.39   19.43
   0   1  -1 1241.34   20.00
   0   1  -1 1229.96   23.26
   0   1  -1 1218.60   22.63
  -1   0  -1 1344.70   29.89
   1  -1   0 1308.67   19.92
   1  -1   0 1296.41   15.92
   1  -1   0 1303.54   20.66
   1   1   0 1298.71   21.11
   1  -1   0 1285.95   17.16
   1   1   0 1367.44   23.32
  -1  -1   0 1234.58   18.86
   0   1   1 1521.26   33.73
  -1   1   0 1297.60   17.13
   1   1   0 1282.42   18.75
   1   1   0 1295.90   18.97
  -1   1   0 1253.31   21.28
   1   0   1 1260.81   19.33
   1  -1   0 1256.04   15.80
   1   0  -1 1303.56   21.44
   0  -1  -1 1445.41   24.26
   1   1   0 1368.31   21.22
  -1   0   1 1328.94   19.13
  -1   0   1 1341.96   20.71
  -1  -1   0 1398.91   17.24
   0   1  -1 1220.17   22.08
  -1   0  -1 1284.56   15.53
   1   0   1 1308.63   28.65
   0   1   1 1441.53   31.48
  -1   0   1 1285.79   19.18
   1   0  -1 1346.87   21.22
  -1   0  -1 1305.55   17.63
   0  -1  -1 1439.98   32.93
  -1  -1   0 1228.04   16.93
   1  -1   0 1283.39   16.00
   1   0  -1 1291.22   19.66
  -1   1   0 1242.42   18.69
  -1   1   0 1357.62   21.18
  -1   0  -1 1316.81   18.68
   1   0   1 1323.78   15.75
   0   1  -1 1302.26   19.78
  -1   0   1 1368.98   18.95
  -1  -1   0 1405.20   24.65
  -1   1   0 1301.80   15.82
  -1  -1   0 1313.26   16.15
   0   1  -1 1426.08   35.10
   1   1   0 1295.64   15.88
  -1  -1   0 1319.69   16.22
  -1   0   1 1335.01   21.05
   0   1  -1 1386.52   21.14
   1   1   0 1263.01   16.01
   0  -1  -1 1429.95   32.17
   0  -1  -1 1397.32   25.57
  -1   0   1 1277.32   19.82
   0  -1   1 1352.00   19.36
  -1  -1   0 1442.23   22.59
   1   1   0 1211.94   16.48
   1   1   0 1265.64   17.38
  -1   0   1 1349.85   18.97
   0   1   1 1362.87   16.39
   0  -1   1 1294.57   20.93
   0  -1   1 1449.92   33.28
  -1   0  -1 1260.30   20.37
   0   1  -1 1458.75   33.82
   1   0   1 1323.29   18.89
  -1   0  -1 1317.03   30.84
   1   0   1 1291.64   19.46
   0  -1   1   -0.23    0.44
   1   1   0 1255.64   15.83
  -1   1   0 1265.65   15.94
   0  -1   1 1209.02   19.09
   1   0   1 1322.86   19.46
  -1  -1   0 1198.32   14.95
  -1   1   0 1344.34   22.45
   0  -1  -1 1451.75   33.66
   1   0   1 1285.33   18.07
   0  -1   1 1379.05   34.90
  -1  -1   0 1293.08   19.01
   0   1   1 1370.18   20.77
   1  -1   0 1316.90   21.92
   1  -1   0 1315.32   20.29
   1   0  -1 1297.03   19.05
   1   1   1  154.27    8.99
  -1  -1   1  158.27    7.90
   1   1   1  158.77    8.49
   1   1   1  159.54    6.60
  -1  -1   1  167.55    7.86
  -1   1  -1  164.97    7.30
   1  -1  -1  166.90    7.80
  -1  -1   1  160.91    9.24
  -1  -1   1  160.24    6.85
   1  -1  -1  163.18    8.16
  -1   1  -1  161.96    8.19
   1  -1  -1  169.02    9.17
  -1   1  -1  160.68    9.46
  -1   1  -1  166.11    9.39
   1  -1  -1  159.76    6.75
   1   1   1  159.23    7.45
   1   1   1  162.26    8.88
  -1   1  -1  159.47    7.23
   1  -1  -1  164.38    7.66
   1  -1  -1  166.37    7.97
  -1  -1   1  152.14    7.91
   1   1   1  154.81    7.26
  -1  -1   1  146.04    7.70
  -1  -1   1  151.33    8.44
  -1  -1   1  162.84    6.85
  -1  -1   1  146.85    7.32
   1  -1  -1  171.02    8.08
  -1  -1   1  160.76    7.20
   0  -2   0 9828.92   57.39
   0   0   2 9552.62  101.57
   0   2   0 9529.45   66.55
   2   0   0 9999.00   62.59
   0   0   2 9553.46   93.49
   2   0   0 9997.05   55.71
   0   2   0 9676.91   54.90
  -2   0   0 9650.16   49.17
   2   0   0 9487.55   69.09
   0  -2   0 9603.24   55.69
   0   2   0 9301.60   72.46
  -2   0   0 9656.67   68.84
   0   2   0 9572.45   57.70
  -2   0   0 9786.28   53.52
   2   0   0 9752.22   48.98
   0   0   2 9217.63   90.08
   0   0  -2 9793.05   97.89
   2   0   0 9784.93   45.23
   2   1  -1 1055.18   17.12
  -1  -2  -1 1017.17   23.12
  -2   1   1 1066.18   20.81
   2   1  -1 1049.43   26.87
   1   1  -2 1012.97   20.13
   2   1  -1 1001.85   17.11
  -2  -1  -1 1054.17   21.53
   1  -1   2  977.03   14.98
   1   2  -1  967.78   15.44
   2  -1   1 1017.60   18.79
   2  -1   1  975.75   24.22
   1  -1   2  993.00   22.59
   1   2  -1  954.87   21.06
   2  -1   1 1032.02   29.38
   1  -2   1  994.57   27.11
   1   2  -1  936.56   23.41
   1   2  -1 1009.79   20.83
  -1   2   1  989.21   19.70
   2  -1   1 1022.30   20.45
   2   1  -1 1018.77   25.47
   2   1  -1 1026.80   22.97
  -1   1   2 1017.57   23.65
   2  -1   1 1029.29   25.57
   1  -1   2  981.28   29.61
   2   1  -1 1085.74   24.37
   2  -1   1 1019.11   21.37
  -2   1   1 1075.77   22.93
   2   1  -1 1054.09   21.15
  -2   1   1 1048.01   19.39
  -2   1   1 1041.32   23.79
   1   1  -2 1100.44   30.11
   1  -1   2  974.35   22.59
  -1   2   1  984.97   23.49
  -1   2   1 1026.95   13.78
   2  -1   1 1042.20   25.74
   1   1  -2 1042.04   25.76
  -1   2   1 1083.02   18.57
  -1  -1  -2 1002.76   22.56
   1  -2   1 1008.54   16.76
  -1  -2  -1 1023.24   16.89
   1  -1   2  987.40   29.47
   1   1  -2  999.30   24.06
  -1   1   2 1014.21   22.91
   1  -1   2 1008.11   17.23
  -1  -2  -1  955.88   14.30
   1   1  -2  975.41   20.01
   1   1  -2 1014.15   25.98
  -1  -2  -1  996.08   13.68
   1  -2   1 1047.86   22.77
  -1   2   1 1010.77   13.36
   1   1  -2 1020.93   25.21
  -2  -1  -1  994.29   19.60
   0  -2   1 3283.53   37.46
   0   1  -2 3379.08   58.31
   0  -1   2 3378.29   51.40
   1   0  -2 3281.34   47.14
   0  -2   1 3262.92   27.33
   1   0   2 3110.86   39.41
  -2  -1   0 3398.32   37.01
   1   0  -2 3265.75   37.31
   2   0  -1 3305.28   38.64
  -2   1   0 3285.13   35.86
  -1  -2   0 3018.94   21.51
  -1  -2   0 3298.87   27.91
   1   0   2 3463.86   42.61
  -2  -1   0 3362.10   37.14
   0  -2   1 3331.41   44.65
   1   0   2 3336.84   41.89
   2  -1   0 3421.54   42.72
   1   2   0 3233.36   42.04
   2   1   0 3183.94   34.69
  -2   0   1 3342.15   39.48
   1   2   0 3354.50   47.62
   2   0   1 3346.15   43.76
   0  -1   2 3237.71   58.40
  -1   0   2 3261.32   42.07
   2   1   0 3432.45   42.97
  -1  -2   0 3075.67   25.08
   1   2   0 3368.66   40.00
  -1   2   0 3392.20   42.16
  -2   1   0 3256.16   40.20
   1  -2   0 3460.70   45.98
   0  -1   2 3397.95   45.51
   0  -1  -2 3399.49   59.34
   0  -1  -2 3268.68   60.98
   1   0   2 3291.83   39.90
   2  -1   0 3418.00   37.05
   1   0  -2 3298.18   42.10
   1   0   2 3605.10   43.23
   2   0  -1 3545.96   40.96
   2   0   1 3278.41   38.16
   0   2   1 3406.30   34.41
   2   0  -1 3727.69   45.15
   2   1   0 3230.13   35.93
   0   2  -1 3322.64   49.66
  -2   0  -1 2671.80   33.50
   2  -1   0 3342.28   39.50
  -2   1   0 3251.29   35.84
   1  -2   0 3136.19   43.41
   2  -1   0 3207.91   35.02
   2   0  -1 3365.18   49.96
  -1   0  -2 3363.26   40.59
   0  -2   1 3333.86   36.53
  -1   0   2 3368.93   42.37
   0  -1   2 3329.42   48.86
   0   1  -2 3275.80   60.40
  -2   0   1 3428.41   38.05
   1  -2   0 3169.17   36.73
   2   1   0 3296.59   46.31
  -1  -2   0 3169.48   39.85
   2   1   0 3224.81   38.54
   0   2  -1 3181.01   40.35
  -1   0  -2 3273.88   40.08
   2   0   1 3628.27   39.69
   0   1  -2 3261.09   49.34
  -2   0  -1 3486.47   42.17
   1  -2   0 3224.71   36.68
   0  -2  -1 3210.64   32.94
   0   1   2 3519.16   55.15
  -1   2   0 3292.50   43.25
   2  -1   0 1260.78   27.10
   1   0   2 3240.80   56.86
   0   2   1 3457.21   44.32
   0  -2   1    0.35    0.86
   2   0   1 3243.75   43.28
   0  -2  -1 3221.71   43.60
   2   0   1 3422.56   48.64
  -1   0   2 3344.22   48.55
   0  -2  -1 3544.53   38.89
   0   2  -1 3169.91   25.67
   0   1   2 3388.24   60.94
   2   1   0 3378.73   37.33
  -2   0   1 3403.14   40.22
   0  -1   2 3249.39   45.06
   0   1  -2 3219.20   60.62
   0  -2  -1 3319.22   34.68
   0   2  -1 3257.05   45.66
   0  -1  -2 3241.59   51.83
  -1   2   0 3264.89   27.79
   1  -2  -1  948.06   23.49
  -1   2  -1 1051.55   23.58
  -2  -1   1 1012.75   17.63
  -1  -1   2 1008.47   23.74
  -2  -1   1 1051.35   20.38
  -1   1  -2 1031.01   30.34
  -2   1  -1 1091.95   25.32
  -1   2  -1 1019.18   26.41
  -1   1  -2 1044.91   25.47
  -2  -1   1 1044.07   14.41
  -1  -2   1  939.52   18.03
   1  -2  -1  953.79   17.27
   2  -1  -1 1040.16   21.52
  -2  -1   1 1042.36   22.40
  -1   2  -1 1098.96   22.74
   2  -1  -1 1016.78   17.10
  -1  -2   1  965.53   24.18
   2   1   1 1040.89   21.75
   1   1   2 1005.46   23.05
  -1  -2   1 1114.09   23.45
   1  -2  -1 1054.15   13.86
  -2   1  -1 1096.73   18.90
   1   1   2 1039.35   22.02
   1  -2  -1 1028.68   23.71
   1   2   1 1050.87   14.82
  -1   2  -1 1016.68   25.87
  -2   1  -1 1040.42   26.05
  -1  -1   2 1023.05   25.87
   1   2   1 1049.25   24.45
   2   1   1 1062.97   26.67
   1   1   2 1060.58   24.62
  -1  -1   2  994.35   20.39
  -1  -2   1  982.62   22.59
  -1  -2   1 1004.35   20.01
   1   2   1  987.67   14.61
  -2   1  -1 1062.95   21.29
   2   1   1 1062.23   25.23
  -1   1  -2 1015.04   22.99
  -2   1  -1 1053.00   22.35
   1   1   2 1004.88   25.63
   1   2   1 1022.05   17.30
  -1  -2   1 1074.10   18.74
   2  -1  -1 1086.32   24.18
   1  -1  -2 1054.65   25.67
   1   2   1 1085.93   30.58
  -1  -1   2  959.31   24.48
   1   2   1 1000.36   14.30
  -1   2  -1 1072.95   17.38
  -2  -1   1  992.18   17.05
   1  -2  -1  999.30   21.24
  -1   1  -2 1014.08   27.49
   2   2  -2 3891.78   52.23
   2  -2   2 3815.28   63.89
   2  -2   2 3948.63   52.64
   2   2  -2 3850.85   57.24
   2   2  -2 4028.22   53.97
   2  -2   2 3810.80   49.41
   2   2  -2 3835.46   37.75
   2   2  -2 4085.27   55.10
  -2  -2  -2 3664.70   39.55
   2   2  -2 3792.32   44.46
  -2   2   2 3757.59   40.16
  -2   2   2 3859.98   51.12
   2  -1   2 2892.85   62.98
   2   2  -1 2669.16   57.90
  -2   1   2 2890.11   63.50
  -2   2   1 2781.90   63.67
  -2   2   1 2763.31   52.49
  -2  -1  -2 2792.35   61.66
   2   2  -1 2792.92   69.42
   2  -2   1 2772.92   62.77
   2  -1   2 2953.93   73.56
   2   2  -1 2684.76   57.93
   2   2  -1 2688.11   61.84
   1   2  -2 2815.95   61.97
   1   2  -2 2626.78   61.27
   1   2  -2 2844.77   60.08
   2   1  -2 2737.79   53.18
   1  -2   2 2807.70   70.08
   2   2  -1 2781.53   67.23
  -1   2   2 2799.08   57.34
   2  -2   1 2835.26   69.90
  -2  -2  -1 2943.07   57.02
  -2   2   1 2864.84   66.66
   2   1  -2 2723.33   67.88
   1   2  -2 2847.58   67.30
  -1  -2  -2 2715.03   55.95
   2   2  -1 2839.69   68.91
   1   2  -2 2866.32   77.48
   1  -2   2 2727.71   64.11
   2   2  -1 2861.62   63.60
   2   2  -1 2664.12   52.53
   2  -1   2 2646.02   73.78
  -2   2   1 2820.53   62.26
  -2  -2  -1 2682.10   58.08
   2   2  -1 2515.24   64.40
   1  -2   2 2675.00   69.78
  -2   1   2 2668.89   63.07
   2  -1   2 2763.13   61.94
  -2   2   1 2774.27   58.24
   2  -2   1 2908.24   68.08
   2   1  -2 2948.36   65.84
   2   1  -2 2624.98   60.32
   2  -1   2 2688.28   57.88
   0  -2   2 5992.77   59.25
   0  -2   2 5777.40   69.03
   2   0  -2 6016.39   59.07
   2   0  -2 5695.66   58.90
   2  -2   0 5895.77   55.79
  -2  -2   0 5504.28   45.15
  -2   0  -2 6057.29   57.17
   0  -2   2 5548.00   43.37
   2   2   0 6132.27   65.54
   0   2  -2 5952.62   70.67
   0   2   2 5661.38   39.01
  -2   0   2 5734.78   57.37
   0  -2  -2 5736.11   73.62
   2   0   2 5770.70   59.35
  -2  -2   0 5777.81   40.37
   2   0  -2 5874.99   59.36
   2   0   2 6123.17   81.69
   2  -2   0 6300.96   68.51
  -2   2   0 5954.03   65.64
  -2   0   2 5954.30   60.72
   2   2   0 5923.29   57.17
   0  -2   2 5724.27   66.63
   2   0   2 5860.57   48.21
   0  -2  -2 5921.94   57.30
  -2  -2   0 5996.13   33.50
   0   2  -2 5488.29   61.21
   2   2   0 6409.02   71.59
   0  -2   2 5114.70   31.24
   2   0  -2 5606.47   73.98
   2  -2   0 6012.48   63.71
   2  -2   0 5864.66   30.34
   2  -2  -1 2928.74   66.59
  -1  -2   2 2798.90   66.55
   2  -2  -1 2716.36   62.31
   2   2   1 2755.63   66.19
  -2   1  -2 2721.17   68.53
  -2   2  -1 2859.44   66.68
  -2  -1   2 2762.18   61.72
   1   2   2 2601.43   64.94
  -2   2  -1 2809.81   54.76
  -1   2  -2 2759.24   70.40
   1   2   2 2911.59   67.47
  -2   1  -2 2714.04   56.51
  -1  -2   2 2697.71   62.94
   2   1   2 2843.24   64.62
  -2   1  -2 2948.57   71.37
   2   1   2 2749.52   63.27
  -2  -2   1 2744.62   56.99
   1  -2  -2 2708.73   67.33
  -1   2  -2 2669.09   66.67
  -1   2  -2 2760.92   68.32
  -1  -2   2 2602.20   64.19
   2  -1  -2 2756.68   57.71
  -2  -1   2 2658.62   61.02
   2   2   1 2641.65   62.67
  -2  -1   2 2736.19   53.78
  -2  -1   2 2676.73   62.86
   1   2   2 2893.84   64.94
   2   2   1 2985.31   71.23
  -2   1  -2 2613.38   61.52
  -1  -2   2 2652.22   68.90
   1  -2  -2 2675.42   56.01
  -2   2  -1 2817.79   68.10
   2   1   2 2774.98   55.96
  -2  -2   1 2745.13   59.56
  -1   2  -2 2764.34   69.47
   1   2   2 2565.71   54.79
   2  -2  -1 2720.15   62.40
   2  -1  -2 2813.14   65.67
  -2  -2   1 2938.32   59.93
  -2  -1   2 2658.90   61.13
  -2  -2   1 2777.43   57.21
  -2  -2   1 2594.23   60.91
   1   2   2 2667.29   54.32
  -1  -2   2 2614.51   58.03
  -2  -2   2 3747.77   80.35
  -2   2  -2 3940.97   93.29
  -2  -2   2 3982.77   83.73
   2  -2  -2 4020.91   81.77
  -2   2  -2 3948.24   86.95
  -2   2  -2 3786.54   90.96
  -2   2  -2 3812.82   72.30
   2  -2  -2 3924.72   91.54
   2  -2  -2 3904.81   84.98
  -2  -2   2 3980.32   85.94
   2   2   2 3771.56   88.77
   0   0   3 1598.90   46.05
   0   3   0 1738.60   19.97
   0   0  -3 1626.64   43.49
   0   3   0 1651.97   34.07
   3   0   0 1735.89   36.41
   0  -3   0 1637.93   21.27
   0   0  -3 1855.29   28.91
  -3   0   0 1812.20   21.79
   3   0   0   -0.51    0.35
   0   3   0 1756.00   22.65
   0  -3   0    1.26    2.17
   0  -3   0 1714.62   24.88
   3   0   0 1703.38   23.34
   0   3   0 1658.45   27.83
   0   0   3 1665.18   44.57
  -3   0   0 1749.54   22.21
   0   0   3 1669.65   43.98
   0  -3   0 1748.81   26.87
   0   3   0 1620.83   18.10
   0   3   0 1560.67   37.01
  -3   0   0 1704.10   27.28
   3   0   0 1749.77   32.52
   3  -1   1   25.71    5.75
   1  -1   3   23.32    4.65
  -1  -1  -3   25.00    5.23
   1  -3   1   23.79    4.29
  -1   1   3   30.36    5.28
  -3   1   1   23.10    4.24
   1   3  -1    0.35    0.51
  -3  -1  -1   22.69    4.04
   3  -1   1   15.26    3.33
   3   1  -1   25.65    5.03
  -1   3   1   22.62    2.56
  -1  -3  -1   26.77    3.21
   1   3  -1   21.33    4.78
   1  -1   3   23.27    4.85
   3  -1   1   28.69    5.17
  -1   1   3   22.89    2.88
  -1  -3  -1   22.48    2.28
   1   3  -1   16.84    6.23
  -1  -1  -3   17.00    3.79
   1   3  -1   20.70    3.45
  -3   1   1   26.76    4.69
   1   3  -1   22.56    3.86
   1   3  -1   21.05    3.70
  -3  -1  -1   23.82    2.08
  -1   1   3   19.27    4.75
  -1  -3  -1   20.72    2.63
  -1   3   1   23.55    2.27
  -1  -3  -1   21.30    2.69
   3   1  -1   26.37    4.82
   1  -3   1   20.67    2.50
   3   1  -1   27.88    3.93
   3   1  -1   24.18    4.10
   3   1  -1   23.00    5.42
   1   3  -1   20.31    2.25
  -3  -1  -1   26.15    4.03
  -1  -3  -1   26.07    2.72
   1   3  -1   20.09    2.64
   3  -1   1   15.68    4.27
   1  -3   1   20.52    2.48
   1  -3   1   21.66    3.29
  -1   3   1   26.02    4.93
  -1  -3  -1   23.49    2.80
   1  -1   3   39.65    6.75
  -1   3   1   27.12    3.60
  -1   3   1   21.48    3.35
  -3   1   1   25.88    4.26
  -3   1   1   19.77    1.77
   1   1  -3   29.43    6.40
  -1  -3  -1   -0.46    0.17
  -1   3   1   24.44    3.03
   1  -1   3   24.42    5.90
  -1   3   1   20.90    2.78
   1   1  -3   24.56    3.67
  -1   3   1   20.85    1.82
   1  -3   1   17.90    4.58
   1  -1   3   31.46    5.95
  -1  -3  -1   23.01    2.20
   3   1  -1   12.55    3.19
   1   3  -1   19.80    2.75
   0  -1   3  561.38   23.97
  -3   1   0  585.62   18.84
   3  -1   0  594.25   16.07
   0   3   1  594.69   20.28
  -1  -3   0  553.92   21.56
   0  -3   1   -0.49    0.52
   0   3  -1  573.96   12.07
   1   3   0  502.64   13.00
   0   3  -1  606.39   12.60
   3  -1   0  551.04   24.48
  -1   0  -3  536.92   21.38
   0   3   1  604.73   11.19
  -3   0  -1  590.83   21.97
   0   3   1  588.38   11.03
   1  -3   0  545.88   21.99
   3  -1   0  583.74   16.41
   0   3  -1  578.35   14.59
   0   3  -1  589.35   13.07
  -1  -3   0  532.91   10.03
  -3   0   1  612.41   20.41
   3   0   1  595.01   23.39
   1   0   3  580.64   23.17
   3   1   0  572.04   19.95
   3   0  -1  608.02   20.01
  -3  -1   0  544.63   12.50
   0  -3  -1    8.32    2.84
   1   0  -3  562.96   12.04
   0   3  -1  610.90   20.52
   3   1   0  579.55   21.64
  -1   3   0  534.82   10.87
   3   0   1  584.05   14.05
  -1  -3   0  519.28   20.25
   0  -3   1  578.69   11.19
   1  -3   0  550.59   22.58
   0  -1   3  532.54   25.15
  -1   3   0  530.72    9.60
  -3   0  -1   -0.31    0.52
   0   3   1  573.15   10.95
   0  -3  -1  580.58   11.26
   0  -3   1  594.03   11.83
   1   0   3  535.78   23.48
   0   3   1  600.87   22.61
  -1   3   0  538.01    9.68
  -3   1   0  566.47   14.65
   0  -1   3  638.82   27.98
   1   3   0  573.12   21.78
  -1   0   3  535.50   23.30
   0  -3  -1  606.74   17.32
   3   0  -1  607.76   22.53
   0  -3   1  586.55   23.23
   1  -3   0  533.23   16.45
  -1   0  -3  562.78   21.94
  -1  -3   0  532.22   14.55
   0   1   3  515.20   25.29
   3  -1   0  554.37   19.95
   1   0  -3  529.51   22.98
   0   1   3  561.96   27.56
   0  -1  -3  584.46   28.60
  -1  -3   0  524.55   10.43
   0   3  -1  583.04   11.32
  -1   3   0  575.30   14.98
   3   0  -1  584.66   25.29
  -3   0   1  613.86   19.66
  -3  -1   0  537.01   11.50
   0  -3  -1  607.87   11.75
   3   1   0   34.18    6.08
  -1   0   3  545.54   22.90
   0   3   1  595.01   13.61
  -3   0  -1  606.23   19.96
   0  -1   3  547.88   26.38
   0  -3  -1  548.67   13.20
  -3   0   1  614.05   13.97
  -1   3   0  555.46   15.67
   1   0  -3  553.25   18.03
   0   1  -3  568.83   26.26
   1   0   3  584.42   24.40
   3  -1   0  546.00   18.31
  -1  -3   0  500.28    9.92
   1   0  -3  546.41   26.10
  -1   3   0  521.32   10.38
   3  -1   0  564.69   21.84
   1  -3   0  557.95   10.33
  -3  -1   0  525.20   13.11
  -3  -1   0  593.15   19.04
   1  -3   0  540.92   17.83
  -1  -3   0  541.01    9.47
  -1   3   0  534.01   21.10
   0  -3   1  595.81   14.80
   3   0   1  589.87   19.93
   3   0   1  571.08   21.39
   3  -1   0  536.07    9.17
  -1   3   0  572.29   16.09
   1   3   0  529.44   18.33
  -3   1   0  555.44   18.13
  -3   1   0  518.20   14.61
  -3  -1   0  587.48   18.92
  -1   3   0  541.07   21.22
   3   0   1  604.01   19.44
   1   3   0  495.52    9.67
  -3   0   1  576.24   19.97
   0  -3   1  606.53   11.50
   3   1   0  552.85   18.28
   3   0  -1  603.59   16.16
   0   3  -1  583.73   23.10
   0  -3   1  629.72   19.24
   0  -1  -3  576.46   26.90
   0   1  -3  550.35   25.77
   0   1  -3  586.09   27.98
   1   3   0  566.59   25.79
  -1  -3   0  534.73    9.98
   1   0   3  564.56   24.65
  -1   3   0  552.03   15.92
   1  -3  -1   25.03    3.96
  -1  -3   1   22.21    2.91
  -1   3  -1   26.40    4.88
   3   1   1   23.37    4.69
  -3   1  -1   22.89    3.84
   3   1   1   22.84    4.49
  -3   1  -1   22.27    4.04
  -1   1  -3   21.92    2.78
  -1  -3   1   24.06    3.69
  -1  -1   3   23.22    4.34
  -1   3  -1   24.06    2.90
   1  -3  -1   21.66    3.97
  -3  -1   1   -0.34    0.15
  -3  -1   1   19.62    2.35
   1   3   1   22.18    2.59
   1  -3  -1   16.40    2.43
  -1  -3   1   22.89    2.30
   1   3   1   19.78    3.91
  -3  -1   1   18.65    2.34
  -1   1  -3   20.27    4.94
   3  -1  -1   24.87    4.35
   3   1   1   24.00    4.14
   1   3   1   21.23    4.31
   1   1   3   28.55    5.76
  -1  -3   1   23.56    2.96
  -1   3  -1   20.41    2.14
  -1   3  -1   21.80    2.75
   3  -1  -1   22.03    2.64
   1   3   1   23.93    2.14
   1   3   1   29.12    4.87
   1   1   3   24.27    5.69
  -1  -1   3   37.98    7.00
  -3  -1   1   27.97    4.65
   3  -1  -1   23.79    2.65
   1  -1  -3   20.14    5.19
  -1   3  -1   20.64    4.78
  -1  -3   1   23.99    2.84
  -1  -1   3   15.15    4.55
   1   1   3   15.30    4.40
   1   3   1   22.26    2.67
   3  -1  -1   21.82    3.82
   1  -3  -1   25.96    2.25
   1   1   3   24.71    5.20
   1   1   3   25.11    3.22
  -3   1  -1   18.50    3.81
  -1   3  -1   18.61    4.37
   3  -1  -1   21.55    4.35
  -1  -3   1   24.74    5.04
   3   1   1   -0.47    0.92
   1  -3  -1   20.41    2.81
  -1   1  -3   24.00    6.29
  -1   3  -1   26.83    5.07
  -1   3  -1   19.11    2.56
   1  -3  -1   19.46    4.44
   3   1   1   19.75    1.84
   3   2  -2 1274.90   34.17
   3  -2   2 1187.71   33.97
   2   3  -2 1319.24   30.53
  -2  -3  -2 1240.64   21.84
  -3   2   2 1244.43   27.70
   3  -2   2 1299.30   34.75
  -2   3   2 1316.22   31.17
   2   3  -2 1233.06   25.14
  -2  -2  -3 1134.86   25.52
   2  -2   3 1332.71   34.56
   3  -2   2 1255.45   42.97
  -2   2   3 1278.56   32.76
   2   2  -3 1271.13   30.91
   2   3  -2 1314.55   37.60
   2   2  -3 1257.45   36.55
   2   3  -2 1237.08   34.49
   2  -2   3 1302.09   19.89
   2  -2   3 1330.18   43.81
  -2   3   2 1229.11   21.74
   2   3  -2 1304.69   22.60
   2  -3   2 1293.60   33.43
   2   2  -3 1250.27   34.77
   2   2  -3 1311.12   34.15
   2   2  -3 1277.45   31.90
  -2  -3  -2 1253.40   26.93
   3   2  -2 1295.69   28.25
   3   2  -2 1266.96   38.09
   2  -2   3 1293.59   25.22
   2   2  -3 1388.99   46.86
   2  -3   2 1267.69   27.39
  -2   3   2 1295.86   28.75
  -3   2   2 1333.96   34.04
   2   2  -3 1245.92   31.88
  -3  -2  -2 1249.54   27.66
   2  -1   3  587.03   16.94
   3   2  -1  562.10   17.19
   3  -1   2  571.06   27.22
   1  -3   2  525.23   15.95
   2   3  -1  575.02   19.18
   3  -2   1  592.88   23.20
  -1  -2  -3  492.48   17.66
  -2  -1  -3  577.87   19.40
   3   1  -2  527.46   14.31
   3   2  -1    0.54    1.49
  -2   3   1  562.18   16.69
   2   3  -1  548.09   14.66
  -3   1   2  552.73   21.04
  -1   3   2  560.27   20.58
   3   2  -1   11.36    3.27
   3   1  -2  543.08   14.13
   1  -2   3  538.78   22.00
  -3  -2  -1  581.67   18.36
  -2  -3  -1  575.14   13.68
   2   1  -3  561.69   18.56
  -1   3   2  536.33   17.65
   1   2  -3   -0.69    0.27
   3  -2   1  600.80   20.14
  -2   3   1  589.94   15.19
   3   2  -1  566.22   24.59
   3  -1   2  537.79   17.58
   3  -2   1  491.84   24.08
   2   1  -3  510.61   21.88
  -2   3   1  592.29   19.97
   1   2  -3  541.52   21.87
  -1  -3  -2  553.77   19.52
   2  -1   3  534.95   16.76
   1   2  -3  487.58   23.31
   3  -1   2  525.90   17.65
  -3   2   1  577.92   17.68
  -3   2   1  562.06   21.50
   2   3  -1  592.82   22.73
  -2  -3  -1  550.24   11.16
   2  -1   3   -0.80    0.27
  -3   2   1  567.58   18.35
  -1  -2  -3  545.86   17.98
   1   2  -3  550.70   15.63
   3   1  -2  595.68   22.43
   1   3  -2  507.66   12.68
   2  -1   3  565.73   21.89
   2   1  -3  545.11   14.99
  -2  -1  -3  542.85   20.38
   3   2  -1  579.74   19.28
   2   1  -3  556.97   22.29
  -2   1   3  560.06   21.43
  -3  -1  -2  558.07   19.90
   3  -1   2  558.51   21.95
   2  -3   1  537.33   19.65
  -2  -3  -1  591.00   15.47
   2   3  -1  547.38   11.35
  -3   1   2  543.11   20.66
   1  -2   3  515.18    8.94
  -1  -3  -2  534.61   10.68
  -1   2   3  571.44   22.00
   1  -2   3  526.65   25.58
   2   1  -3   -0.53    0.27
  -2   3   1  613.38   22.40
  -1   3   2  501.30    9.31
  -2  -3  -1  564.96   15.83
   2   1  -3  525.03   21.67
   1  -3   2  506.10   24.24
   2   3  -1   -0.66    0.27
  -2   3   1  599.52   13.42
   3  -2   1  551.78   22.30
   3  -1   2   -0.76    0.27
   2  -3   1  595.24   16.19
   1  -3   2  551.63   21.12
  -1   3   2  590.94   13.36
   1   3  -2  523.82   17.37
   2   3  -1  552.44   13.05
  -3   1   2  521.91   13.08
   3   2  -1  550.83   22.94
   2  -3   1  584.10   21.08
   3  -1   2  555.41   20.63
   1   3  -2  515.21   19.13
   2   3  -1  565.34   25.41
   3   1  -2   -0.47    0.95
   2   3  -1  623.73   18.60
   1   3  -2  557.66   24.02
  -2   1   3  550.40   20.97
   3   2  -1  557.49   19.47
   1   2  -3  598.29   27.30
   2  -3   1  553.15   24.20
   3   0  -2 1636.77   35.40
   2   0  -3 1478.40   26.84
   0  -2   3 1436.65   37.06
  -2  -3   0 1482.06   15.76
   0   3  -2 1497.70   24.02
   0  -3   2 1477.59   33.51
   2   3   0 1421.83   27.65
   2  -3   0 1445.17   31.61
   0   3   2 1555.90   33.32
  -3   2   0 1523.04   30.27
   2  -3   0 1510.06   34.24
  -2   0   3 1553.60   35.45
   2   0   3 1458.85   32.58
   0  -2  -3 1539.42   22.91
  -2  -3   0 1498.68   24.63
   0  -3   2   -0.57    0.46
   0   3   2 1584.67   32.72
   3  -2   0 1576.17   38.77
  -2  -3   0 1533.77   22.14
   3   0   2 1553.62   25.38
   0  -2   3 1449.22   41.27
   3   2   0   -0.55    0.46
   3   0  -2 1443.40   20.41
   0  -3   2 1499.06   33.59
   3   2   0 1495.50   31.01
   2   3   0 1520.84   37.35
  -2   3   0 1458.97   23.54
   2   0   3 1480.64   31.91
   2   3   0 1496.33   24.21
   2  -3   0 1505.19   24.70
   3  -2   0 1589.87   33.33
  -2   0  -3 1555.03   34.18
   2   0  -3 1464.10   27.21
   0  -3  -2    0.52    1.63
   3   0  -2 1490.03   43.20
   0   3   2 1555.54   32.96
  -3  -2   0 1472.39   27.07
   2   0  -3 1549.17   39.63
  -3   0   2 1600.40   35.50
  -3   2   0 1512.16   36.28
   2  -3   0 1508.08   40.04
  -3  -2   0 1544.61   18.95
   0  -2  -3 1467.34   36.11
   2   0  -3 1506.99   40.13
  -3   0   2 1503.29   33.45
   3   0   2 1637.03   34.36
   0  -3   2 1429.58   22.34
   3   0  -2 1534.85   38.13
   0   2  -3 1524.15   43.05
   3  -2   0 1527.20   37.91
   3   0   2 1578.65   44.03
  -3   0  -2 1510.84   46.77
   3   2   0 1639.21   37.76
   2   0   3 1424.91   34.83
   3   0   2 1509.48   33.68
   0   3  -2 1588.48   41.72
   3   2   0 1526.40   37.58
   0  -2  -3 1467.59   48.96
   3  -2   0 1503.53   31.53
   2   3   0 1454.85   35.27
   3   0  -2 1519.06   20.36
   0  -3  -2 1490.23   35.96
   0  -3  -2 1520.49   14.47
  -3   0  -2 1538.52   32.60
  -2   0   3 1462.25   34.16
  -2   3   0 1495.08   27.18
   0  -3  -2 1494.95   33.40
   0  -3   2 1528.47   39.48
  -2  -3   0 1333.93   20.48
   2   0   3 1449.95   29.82
   3   2   0 1517.85   31.07
   0   3   2 1514.20   40.10
  -2  -3   0 1459.78   25.11
   0   3  -2 1476.95   35.14
  -2  -3   0 1504.83   27.38
   2   0  -3 1550.74   36.09
   2   3   0 1428.71   24.12
  -2   3   0 1493.20   38.05
   0   2  -3    0.75    1.12
   1   2   3  574.01   27.62
  -2   3  -1  590.14   24.97
  -2  -3   1  569.58   11.24
   1  -3  -2  494.75   10.32
  -3  -2   1  584.84   16.42
   2  -3  -1  537.10   21.87
  -2   3  -1  588.34   19.88
   3   1   2  526.67   20.22
   1   2   3  574.11   26.32
  -1  -2   3  518.11   20.48
  -1   3  -2  525.12   26.49
   2  -3  -1  572.38   20.15
  -1  -3   2  514.19   19.67
  -2  -3   1  527.16   14.18
   1  -2  -3  554.88   17.84
  -2  -3   1  547.91   16.47
   2   3   1  597.61   28.71
   1   3   2  517.99   15.27
  -2  -3   1  550.46   19.95
  -3   1  -2   -0.36    0.17
  -2  -1   3  620.81   23.19
   3  -2  -1  569.30   20.10
  -1  -2   3  582.22   25.23
   3  -2  -1  588.34   18.83
   3  -1  -2  542.56   15.44
   3   1   2  532.88   11.47
   3   1   2  502.09   22.15
  -2   1  -3  558.18   26.24
  -2   3  -1  569.14   23.75
  -1   2  -3  513.29   24.07
   2  -1  -3  590.99   24.41
   3  -1  -2  582.35   23.04
   1  -2  -3  528.74   25.75
   1  -3  -2  525.36   17.07
  -3  -2   1  522.13   16.70
  -3  -1   2  533.66   15.75
  -3  -2   1  536.07   18.79
  -3  -2   1  591.50   20.82
  -1   3  -2  552.05   25.19
  -1  -3   2  520.74   23.26
   2   3   1  556.00   19.51
   2  -1  -3  568.35   16.77
   1   3   2  533.16   10.48
   3   2   1  546.43   23.22
  -3   2  -1  557.53   23.90
  -3   1  -2  600.00   25.38
  -2  -1   3  518.84   22.51
   3   1   2  547.14   22.20
  -3  -1   2  549.62   20.73
  -1  -3   2  534.79   18.78
  -1  -3   2  507.59   21.20
  -2  -3   1  623.96   15.15
   3  -2  -1  606.64   24.99
  -2  -3   1  559.86   16.35
   2   1   3  582.94   22.39
  -1  -2   3  525.71   24.31
  -1   3  -2  529.32   19.63
   1   3   2  531.44   16.06
   1   3   2  529.86   18.96
  -3   1  -2  546.81   23.92
   3  -1  -2  538.58   14.34
   2   1   3  559.28   20.24
  -2   1  -3   -0.40    0.17
   2   3   1  563.11   15.76
   1   3   2  550.48   23.11
  -3   2  -1  356.53   15.75
  -2   3  -1  603.09   16.14
  -3  -1   2  500.14   15.28
   2   3   1  587.65   11.84
   2  -1  -3  583.45   20.64
  -1  -2   3  504.54   13.85
   1  -3  -2  544.45   22.76
  -2   1  -3  534.17   28.37
   2   3   1  586.17   23.32
  -1   2  -3  543.79   27.43
   3   2   1   -0.38    0.54
  -2  -3   1  538.87   21.49
   3   2   1  558.35   25.83
   2   1   3  558.54   22.85
   3  -2  -1  579.08   21.83
  -1   2  -3    0.72    0.99
  -3   2  -1  587.01   22.01
  -2  -1   3  526.73   20.91
   2  -3  -1  581.65   17.90
  -1   3  -2  590.20   24.48
   3   2   2 1309.11   42.01
  -2  -2   3 1285.04   35.83
   2   2   3 1245.29   37.86
  -2  -2   3 1256.86   28.08
   3   2   2 1297.38   37.39
  -3   2  -2 1307.27   39.63
  -2  -3   2 1280.71   31.52
   2  -2  -3 1213.76   28.57
  -2   2  -3 1326.06   44.12
   2  -3  -2 1226.89   35.30
  -3  -2   2 1271.28   28.99
   2   2   3 1229.68   32.71
   2   3   2 1258.41   40.78
  -3  -2   2 1292.40   29.64
  -3   2  -2 1301.36   33.42
   2   3   2 1317.44   27.17
  -2   3  -2 1316.88   40.57
  -3   2  -2 1269.80   21.73
  -2   3  -2 1281.00   27.98
  -2  -3   2 1307.64   32.21
   2   2   3 1333.86   33.20
   3  -2  -2 1301.71   31.95
   3   2   2 1312.65   39.29
  -2   3  -2 1351.83   40.33
  -3   2  -2 1269.49   38.13
  -2   2  -3 1323.93   40.76
  -2  -2   3 1305.03   36.46
  -2   2  -3 1309.43   36.32
  -2  -3   2 1236.02   28.64
   2  -3  -2 1319.90   30.87
   3  -2  -2 1349.56   31.78
   2   3   2 1298.01   28.47
  -2  -3   2 1280.75   33.06
   2   3   2 1293.09   37.40
   2   3   2 1284.42   19.83
  -3  -2   2 1264.71   23.14
  -2  -3   2 1209.13   34.39
   3   3  -3  157.75   14.41
   3  -3   3  144.62   17.10
  -3   3   3  153.09   10.07
   3   3  -3  151.13   13.81
   3   3  -3  171.77   19.72
   3   3  -3  168.22   13.57
   3  -3   3  149.16   13.15
  -3  -3  -3  148.83   11.62
   3   3  -3  148.00   11.11
   3   3  -3  153.43   13.53
  -3  -3  -3  156.38   10.27
   3   3  -3  136.57    8.46
   3  -3   3  148.77   11.92
  -3   3   3  159.61   12.56
   3  -3   3  135.35   11.49
   3   3  -2  364.30   24.47
   2  -3   3  362.85   15.20
   3   3  -2  330.16    8.69
   2  -3   3  395.84   18.22
  -3   2   3  366.84   18.97
   2   3  -3  397.83   27.52
   3  -2   3  409.17   27.15
   3   3  -2   -0.49    0.95
   2   3  -3   -0.52    0.15
   3   3  -2    0.67    1.30
   3  -3   2  343.79   21.92
   2   3  -3  384.82   21.21
   3   3  -2  335.54   20.76
   3   3  -2  343.03   17.53
   2  -3   3  386.60   24.45
  -3   3   2  342.27    9.42
  -2  -3  -3  402.22   18.55
  -2   3   3  389.90   18.59
  -2   3   3  386.46   13.52
  -2   3   3  374.00   18.53
   2   3  -3  407.77   16.43
  -3   3   2  380.00   17.63
   3   2  -3  380.04   24.83
   2  -3   3  406.34   20.63
   3   3  -2  362.24   15.09
   3   2  -3  378.30   21.55
   3  -3   2  329.14   18.43
   3   2  -3  382.00   20.86
   3  -3   2  353.45   16.35
  -3  -2  -3  395.58   16.65
   3   2  -3  373.47   17.84
  -3  -3  -2  369.68   16.42
  -3  -3  -2  363.22   14.57
   2   3  -3  400.51   21.83
  -2  -3  -3  404.66   14.22
   3  -3   2  381.16   24.63
   2  -3   3  447.37   26.86
   3   2  -3  369.64   18.82
   3  -3   2  324.57   17.67
   3  -2   3  343.29   12.55
  -3   2   3   -0.36    0.99
   3  -2   3  380.36   18.76
   3  -3   2  342.80   19.67
  -3   3   2  351.82   14.59
   3   2  -3  360.70   14.73
   3  -2   3  375.89   17.44
   3  -3   1   93.18    7.83
  -3   3   1   97.65    7.69
   3   3  -1   95.53    9.10
   1  -3   3   91.80   11.61
  -3  -3  -1   92.81    7.88
  -1  -3  -3  105.75   12.76
   3   1  -3   95.53   10.48
  -3  -1  -3   97.30    8.79
  -3  -1  -3  108.69    9.69
   1   3  -3  138.11   14.83
   1  -3   3  103.41    9.46
  -3   1   3  118.31   10.73
  -3   3   1   93.23   10.28
  -3   3   1  101.85    9.17
   3   1  -3  103.71    9.47
  -3  -3  -1  104.67    8.10
   3  -1   3  102.06    8.99
   3  -3   1   -0.61    1.19
  -3   1   3  102.51    9.93
   3  -3   1   77.99   10.60
   3   3  -1   91.84    8.73
   3  -3   1   96.95    9.26
   3  -1   3  101.76   10.05
  -3   3   1  107.61    8.77
   3  -3   1   86.80    9.35
   3   3  -1  102.65    7.39
  -1  -3  -3  107.98   12.10
   3  -1   3  103.22    9.15
   3   1  -3   -0.55    0.78
  -1  -3  -3  103.82    7.89
  -1   3   3  115.05   13.08
   1   3  -3  105.34   12.44
   1  -3   3  122.33   11.29
  -1  -3  -3  107.69    7.89
   1   3  -3   99.08    9.73
  -3   3   1   98.30    8.14
   3   3  -1  101.83   10.52
   3   3  -1  101.59   11.57
   1   3  -3  112.81   10.93
   1   3  -3  109.44   10.05
  -1   3   3  107.76    9.94
   3   1  -3   88.77    7.89
   3   3  -1  102.53    9.58
   3   1  -3   94.10   11.30
   3   0  -3  359.42   16.72
   0  -3   3  378.55   21.46
   0  -3  -3  365.19   23.38
   0  -3   3  389.13   20.04
   0   3   3  433.03   26.34
  -3   3   0  341.45   14.67
   3   0   3  380.88   15.50
   0  -3   3  399.58   24.15
   0   3   3  412.25   23.25
   0   3  -3  370.96   22.99
   3   0  -3  370.85   19.35
  -3  -3   0  352.75   15.20
   0  -3   3  426.58   23.85
   0  -3   3  384.99   18.29
   3   0  -3  367.20   17.26
  -3   0   3  338.13   17.62
   0  -3   3  366.92   10.15
   3   3   0  354.14   17.62
  -3   3   0  347.69   15.60
   0   3   3  382.20   23.41
   3   0   3  379.82   18.49
  -3  -3   0  341.84    9.94
   0  -3  -3  380.48   23.50
   3  -3   0  370.44   19.60
  -3   0   3  377.72   19.06
   3   3   0  374.63   15.57
  -3   3   0  347.34   19.96
   3  -3   0  326.90   16.65
   3   0   3  369.09   18.13
   0   3   3  373.58   10.96
  -3  -3   0  378.83   16.59
   3   3   0  387.08   22.85
  -3   0  -3  378.24   18.10
   3  -3   0  351.52   15.27
   0   3  -3  412.15   21.45
  -3   3   0  349.09   17.65
   3   0   3  360.98   18.85
   3  -3   0  316.48    8.51
   0   3  -3  323.76   22.15
   3   3   0  359.04   19.91
  -3  -3   0  315.44   11.06
  -3  -3   0  355.42   17.35
   0  -3  -3  395.06   15.55
  -3  -3   0  338.16   12.16
   3  -3  -1    0.58    0.82
   1  -3  -3  105.48   10.14
   3   1   3  105.89   10.25
  -1   3  -3   98.70   11.96
   1   3   3  116.60   12.77
  -3   1  -3   81.21   10.72
  -3  -1   3   95.03    9.44
   3  -3  -1   87.28    8.81
  -3   3  -1  101.28    8.11
   3  -1  -3  115.82   11.63
  -1   3  -3   89.34   10.70
   1   3   3   94.70    9.11
   3   3   1   97.13   10.80
   3  -1  -3   93.94    9.40
  -1  -3   3  116.81   11.26
  -3   3  -1  103.32   10.55
  -3  -3   1  105.99    7.14
   3   3   1   98.07    7.99
  -1  -3   3  107.78   12.72
   3  -3  -1  100.77    9.79
  -3   1  -3   99.60    9.36
   3   1   3   89.73    9.91
   3  -3  -1   99.20    8.90
  -3  -1   3  114.04   10.48
   3  -1  -3  125.53   12.91
   1   3   3  110.33   13.11
  -3  -3   1   90.65    8.12
  -3   3  -1   88.56   10.50
   3   3   1  109.78   12.80
  -1  -3   3  116.64   10.86
   3   1   3  103.98   10.58
  -3  -3   1  103.01    8.70
   1  -3  -3  115.65    7.05
   3   3   1   -0.45    0.88
   3   3   1   94.65    9.40
  -1  -3   3  116.59   11.61
   1   3   3  105.16    5.23
  -3  -3   1   90.81    3.98
  -1   3  -3   90.64   12.16
   3  -1  -3  102.65    6.76
   3   1   3  102.51    7.07
  -3  -3   1  113.77    9.95
  -3  -3   1   97.24    9.19
  -1   3  -3  103.72   12.70
  -3  -3   1   92.78    8.25
  -3  -3   1  111.87    7.65
  -2   3  -3    0.45    0.62
   2  -3  -3  404.95   19.94
  -2  -3   3  382.57   17.92
  -3  -2   3  379.26   12.70
  -2   3  -3  414.48   25.73
  -3   2  -3  406.24   24.08
   2   3   3  376.12   20.15
   3   2   3  358.94   20.71
  -3   3  -2  359.57   22.34
   3   3   2  371.77   24.04
   3   3   2  348.03   18.91
   3   2   3  385.76   22.07
   3   2   3  365.71   11.83
  -2  -3   3  430.39   22.21
  -3  -3   2  372.96   17.82
  -3  -3   2  347.92   17.80
   2  -3  -3  421.79   16.10
  -2  -3   3  380.80   21.26
   3  -3  -2  367.94   18.40
   2   3   3  415.65   18.67
  -3  -2   3  360.76   18.08
   2   3   3  363.11   22.12
  -2  -3   3  374.81   18.73
  -3  -3   2  389.49   16.33
   3  -2  -3  377.66   23.21
   3  -3  -2  356.80   21.70
  -3  -3   2  340.57   16.47
  -2   3  -3  398.65   22.99
  -3   3  -2  361.57   21.77
  -2  -3   3  357.20   21.86
  -3  -3   2  366.07   16.06
  -3   3  -2   -0.37    0.72
   3   3   2  386.50   17.21
   3  -3  -2  190.75   14.51
  -3   2  -3  397.36   20.59
   2  -3  -3  356.75   22.25
  -3   3  -2  353.15    8.39
   2   3   3  400.77   17.77
  -3  -2   3  387.42   18.79
   3  -2  -3  387.95   17.34
   2  -3  -3   -0.55    0.09
   3  -2  -3  377.33   18.52
   3   3   2  345.19   20.96
  -2   3  -3  413.51   24.31
  -3  -3   3  149.94   10.53
  -3  -3   3  167.98   14.54
  -3   3  -3  151.27   15.72
   3   3   3  156.03    8.72
  -3  -3   3  138.17   12.56
  -3   3  -3  146.66   11.59
   3   3   3  135.44   13.68
  -3  -3   3  148.01   12.11
   3  -3  -3  143.93   15.36
   3  -3  -3  151.83   13.22
  -3  -3   3  141.38   12.67
  -3   3  -3  149.85   13.61
   3   3   3  153.39   12.32
   3   3   3  154.89   15.53
   3  -3  -3  185.54   12.57
   0   4   0 3152.56   63.79
   0   0   4 3314.81   88.36
   4   0   0 3645.96   79.03
   0  -4   0 3314.32   74.19
   0   4   0 3383.11   83.68
   0   0   4 3274.46   87.57
   4   0   0 3348.98   68.65
   0   0  -4 3162.99   90.31
   0   0   4 3185.05   89.76
   0   4   0 3446.55   69.56
  -4   0   0 3373.93   72.60
  -4   0   0 3314.52   66.31
   0   0  -4 3309.52   71.49
   0   0  -4 3163.67   86.58
  -4   0   0 3395.46   65.91
   0  -4   0 3105.07   66.47
   0   4   0 3217.69   64.78
   0   4   0 3226.29   73.25
  -1  -1  -4  908.31   33.79
   4   1  -1 1017.57   32.72
   4  -1   1  920.81   34.52
  -1   4   1  897.62   21.51
   1  -4   1  952.11   28.14
   1   1  -4  943.61   30.42
  -4  -1  -1  982.39   25.62
   4  -1   1    0.80    2.49
  -1  -4  -1  895.89   20.14
   1   4  -1  917.78   32.87
  -1  -1  -4  971.85   41.06
  -4   1   1  999.58   30.92
  -4   1   1  900.45   28.37
   1   4  -1 1000.23   29.55
   1  -1   4  953.72   34.63
  -4  -1  -1  974.21   28.75
  -4   1   1  950.76   29.09
   4  -1   1  937.61   28.07
   1   1  -4  901.05   37.06
  -1   4   1  974.05   29.36
  -1   4   1  909.95   23.35
   1  -4   1  897.88   14.44
  -1   1   4  903.36   34.62
   1  -1   4  965.76   36.97
   1  -4   1  886.60   14.35
   4  -1   1  926.55   33.05
   1   4  -1  913.49   16.59
  -1   1   4  965.79   40.39
   1  -1   4  907.48   39.77
  -1  -4  -1  967.22   16.22
  -1   4   1  956.95   20.89
   1  -1   4 1018.41   42.16
   1   1  -4  853.93   40.54
   1   4  -1  905.11   27.32
  -1  -4  -1  935.10   22.50
   1  -4   1  955.35   35.16
  -1  -4  -1  933.30   14.45
   4  -1   1  969.63   24.68
  -4   1   1  973.95   27.97
  -1  -4  -1  927.34   19.66
  -1   4   1 1021.39   22.04
  -1  -4  -1  777.82   14.26
   1  -4   1  842.54   20.80
   1   1  -4  801.73   21.82
   4   1  -1  909.50   36.09
  -4   1   1  910.53   26.31
   1   1  -4   -1.07    0.60
  -4  -1  -1  984.56   16.56
  -1   4   1  934.66   32.39
  -1  -4  -1  917.86   21.80
   1   4  -1  944.51   50.15
   4   1  -1  968.38   28.72
  -4  -1  -1 1028.34   28.63
   4   1  -1  934.34   24.05
   4   1  -1   -0.53    1.19
  -1  -4  -1 1011.25   34.53
  -1  -1  -4  885.35   37.34
   1   4  -1  861.91   25.01
   1   4  -1  779.41   11.57
  -1   4   1  945.88   22.11
  -1   4   0 1557.73   40.33
   0   4   1 1717.86   45.16
  -1  -4   0 1676.47   32.56
   4  -1   0 1642.25   53.15
   0   4   1 1678.71   32.00
   1   0   4 1504.32   56.78
  -1   4   0 1624.74   32.50
   0   4  -1 1665.85   34.47
  -1   0  -4 1553.03   54.62
  -1   4   0 1618.35   51.39
  -1   4   0 1618.59   50.34
   1   0  -4 1452.88   56.81
   4  -1   0 1739.30   56.96
   0   4  -1 1708.70   32.99
  -4   0  -1 1776.24   47.54
   1  -4   0 1626.83   45.23
  -4   0   1 1823.68   49.38
   1   4   0 1519.35   37.48
  -1  -4   0 1637.68   41.55
   4   0   1 1701.44   50.77
   4   1   0 1714.29   46.80
   0  -4   1 1673.18   31.89
   4  -1   0 1646.60   34.87
   0   1   4 1678.69   57.00
  -4  -1   0 1732.99   47.48
  -4   1   0 1758.23   47.50
   4   0   1 1720.85   47.32
  -1   4   0 1668.83   41.85
   0   4  -1 1525.01   32.43
  -1  -4   0 1553.66   49.66
   1  -4   0 1568.11   51.86
   0   4   1 1618.36   37.20
   0   4   1 1540.73   31.88
   0  -4   1 1588.66   31.80
   1   0   4 1714.00   62.97
  -4   1   0 1652.81   38.56
  -4   0   1 1762.00   41.40
   0   4  -1 1729.74   49.93
   0  -4  -1 1570.77   31.91
   1   4   0 1631.43   45.97
   0  -1   4 1601.77   55.02
   4  -1   0 1760.18   44.67
  -1   4   0 1733.16   51.43
   0  -1   4 1721.19   60.22
  -4  -1   0 1689.49   42.58
  -1  -4   0 1626.95   32.30
  -4   0   1 1749.84   48.68
  -1   0   4 1580.69   58.19
  -1   0   4 1565.47   54.15
   0   4   1 1773.34   53.12
   0   4  -1 1665.84   41.06
   0  -4  -1 1652.84   41.90
   0  -4  -1 1404.38   31.60
   4   0   1 1778.02   40.23
  -1  -4   0 1401.86   32.11
  -4  -1   0 1736.80   47.13
   1  -4   0 1608.76   42.19
   1   4   0 1583.11   51.00
  -1  -4   0 1596.97   51.46
   1   0  -4 1663.25   56.01
   1   0   4 1514.23   59.22
   0  -1  -4 1656.69   53.16
   0  -1   4 1601.16   54.29
   0   4   1 1701.64   47.46
  -1   4   0 1689.74   43.02
   0   4  -1 1706.58   53.45
   0  -1   4 1797.43   57.73
  -1   4   0 1545.81   32.17
  -4   1   0 1650.87   46.18
  -1  -4   0 1622.32   32.19
   0   4  -1 1787.70   44.64
  -4   1   0 1673.53   46.24
  -1  -4   0 1616.00   32.13
  -1   4   0 1598.27   31.59
   0   1  -4 1708.18   47.62
   1   0  -4 1632.85   44.58
   0   1   4 1607.06   54.67
   1   0   4 1667.68   59.08
  -1   0   4 1568.29   55.90
   4  -1   0 1682.21   43.54
   0  -4  -1 1756.31   43.85
  -4   0  -1 1762.03   46.89
   0   1  -4 1596.33   56.65
   0  -1  -4 1625.88   57.73
   0   4  -1 1660.00   37.03
   4   0   1 1752.17   49.37
  -1   0  -4 1662.19   59.83
   4  -1   0 1714.61   47.00
  -4  -1   0 1611.70   37.90
   1   4   0 1693.58   46.73
   4   0   1 1773.65   55.03
   4   1   0 1564.07   41.65
   0   1  -4 1570.99   34.92
  -4  -1   0 1455.08   36.48
   0   1  -4 1526.42   58.11
   4   1   0 1626.35   50.42
   4   0  -1 1734.56   47.88
   0  -4   1 1698.19   53.13
  -1   4  -1  877.56   23.75
   4  -1  -1  950.78   22.80
  -1   1  -4  907.92   41.66
  -4  -1   1  959.94   32.15
  -1   4  -1  969.06   41.08
   1  -1  -4  917.57   38.28
  -1   1  -4  803.98   23.50
  -1  -1   4  858.07   39.63
   4  -1  -1  999.63   33.43
  -1  -4   1  939.23   29.97
  -1  -4   1  922.93   22.44
   1   1   4  872.03   22.18
   1   4   1  845.08   21.45
   1   4   1  923.20   35.90
  -1   1  -4  966.63   44.18
   4   1   1  891.89   29.49
   1  -4  -1  941.42   37.11
  -1  -1   4  883.07   38.73
   1   1   4  914.08   42.34
   1  -4  -1  884.91   20.55
   1   1   4  847.92   40.76
   1  -4  -1  885.84   22.56
   1   4   1  870.25   21.70
  -1   4  -1  920.01   26.37
  -4   1  -1  931.22   30.51
  -1  -1   4  902.40   42.02
  -1  -4   1  862.14   25.92
   4  -1  -1  979.18   35.89
  -4   1  -1  992.42   33.00
  -1   4  -1  948.30   26.58
  -1  -1   4  892.31   39.80
   4   1   1  967.84   38.36
   4  -1  -1  990.36   34.20
  -1   4  -1  899.83   36.77
   1  -4  -1  963.24   31.11
  -4  -1   1 1016.80   34.50
  -1   4  -1  949.48   36.73
   1   1   4 1024.57   45.00
  -4   1  -1 1012.52   35.35
  -1  -4   1  877.35   36.53
   1  -4  -1  941.43   37.03
  -4  -1   1 1010.64   34.16
  -1  -4   1  925.71   26.84
  -1   1  -4  900.86   44.04
   4  -1  -1  917.60   22.49
   4   1   1  928.17   35.26
   1   4   1  954.83   32.65
   4   1   1  920.25   31.94
   1  -1  -4  913.59   44.26
  -2   4   2 1678.10   36.70
  -2  -4  -2 1593.33   23.76
  -2   4   2 1520.45   31.87
  -4   2   2 1662.73   42.50
  -2   4   2 1622.76   23.48
   4  -2   2 1739.27   38.73
   4   2  -2    0.54    1.32
   4  -2   2 1625.02   43.25
  -2   2   4 1536.53   41.60
   2  -4   2 1723.82   42.20
   2  -2   4 1620.62   54.37
   2   4  -2 1702.55   65.23
   2  -2   4 1524.29   29.41
   2   2  -4 1680.87   50.21
   2   2  -4 1686.73   51.72
   2   4  -2 1681.83   34.54
   2   2  -4 1550.91   35.46
   2  -4   2 1682.20   51.20
   2  -4   2 1541.61   29.61
   4   2  -2 1656.16   29.62
   2  -4   2 1675.13   51.60
   4  -2   2 1626.31   45.60
   2  -2   4 1592.72   55.42
   2   4  -2 1601.90   38.30
  -4   2   2 1698.83   37.65
  -2  -4  -2 1555.34   31.19
  -4  -2  -2 1670.07   36.85
   4  -2   2 1637.20   39.42
   2   2  -4 1591.53   46.25
   2   2  -4   -0.71    1.42
   2   4  -2 1595.92   44.75
  -2  -2  -4 1537.96   36.80
  -2  -2  -4 1599.47   36.07
   4   2  -2 1692.27   51.28
   2  -2   4 1540.73   23.67
   4   2  -2 1707.37   44.04
  -1  -4  -2 1322.36   37.20
   1  -4   2 1377.56   44.42
   1  -2   4 1295.85   40.21
   4  -2   1 1454.51   46.99
  -4   1   2 1522.41   39.07
  -1   4   2 1431.49   43.48
   2   1  -4 1357.18   45.53
  -2  -4  -1 1432.80   23.93
   1  -2   4 1372.68   42.92
   1   2  -4 1218.77   49.92
  -4   2   1 1492.41   39.24
   2   1  -4 1403.81   44.84
   4  -1   2 1359.64   30.36
   2  -4   1 1421.70   36.76
   4  -1   2 1263.29   38.46
   4   1  -2 1387.77   38.58
   1   4  -2 1283.22   26.25
   4   2  -1 1472.36   38.47
  -2   4   1 1365.48   24.26
  -4  -1  -2 1383.46   37.56
   1  -4   2 1301.27   35.73
   4  -2   1 1426.67   44.20
   2   1  -4 1375.97   30.02
  -2  -4  -1 1267.69   15.24
   1   2  -4 1383.10   41.18
   2   4  -1 1419.19   50.05
  -4  -2  -1 1497.63   34.86
  -1   2   4 1218.24   18.62
   2  -1   4 1382.26   39.33
   1  -4   2 1309.47   24.27
   2  -4   1 1413.16   24.40
   2   1  -4 1416.06   41.83
   2   4  -1 1364.20   31.32
  -4  -1  -2 1352.76   35.17
  -1   4   2 1268.15   29.34
  -4  -1  -2 1396.32   21.23
   4  -2   1 1465.97   34.13
   2  -4   1 1450.93   44.58
  -4   1   2 1502.24   38.32
   1  -4   2 1233.60   42.56
   2  -1   4 1393.97   53.16
   4  -2   1 1429.15   38.64
   4   1  -2 1454.55   41.45
   1  -2   4 1356.03   48.30
   1   4  -2 1331.18   42.19
   4  -1   2 1395.96   48.09
  -2  -4  -1 1402.29   24.61
  -1   4   2 1441.49   41.98
   2  -1   4 1319.13   41.27
   1   2  -4  997.80   44.71
  -2   1   4 1361.16   40.00
   2   4  -1 1427.57   27.65
  -2  -1  -4 1301.42   38.60
  -2   4   1 1423.79   26.33
   4  -1   2 1379.75   36.05
  -2   4   1 1481.22   33.26
  -2  -1  -4 1367.23   35.84
   2   4  -1 1424.34   37.34
   4   2  -1 1385.32   35.53
  -1  -4  -2 1353.98   37.76
   2  -4   1 1305.29   32.11
   4  -2   1 1407.25   40.55
  -1  -4  -2 1298.49   17.24
   4  -1   2 1365.43   33.50
   4  -1   2 1456.09   41.52
  -4   2   1 1425.74   33.47
   4   2  -1 1479.58   46.17
   1   2  -4 1386.27   21.87
   2  -1   4 1297.14   24.88
   2   1  -4 1288.98   35.59
  -2  -4  -1 1506.44   25.25
  -4   2   1 1410.22   27.13
  -1  -2  -4 1241.62   38.46
   4   1  -2 1284.50   20.89
  -4   2   1 1422.53   37.49
   2  -1   4 1329.39   33.90
  -1  -4  -2 1444.38   42.50
   4   1  -2 1358.12   15.64
  -1  -2  -4 1374.77   51.82
  -2   4   1 1460.47   40.30
   2   4  -1 1426.67   40.93
  -2   4   1 1409.79   24.61
  -2   1   4 1367.57   39.28
   1   4  -2 1356.09   54.10
   2   4  -1 1343.21   35.93
  -2  -1  -4 1377.29   35.92
   1   2  -4 1390.01   45.71
   2   1  -4 1334.75   42.05
   4   2  -1 1340.63   41.75
  -1   2   4 1313.30   41.40
   1   4  -2 1294.22   34.31
  -2   4   1 1491.04   26.72
  -1   4   2 1303.78   28.84
  -1  -4  -2 1489.04   44.86
  -2  -4  -1 1466.84   42.06
   2  -4   1 1485.69   46.50
   2  -4   0 2341.37   68.82
   0   4  -2 2309.35   54.48
  -2   4   0 2289.91   65.96
   2   0   4 2204.02   63.22
   0  -4  -2 2372.95   67.93
  -4   0   2 2325.19   61.13
   0   4   2 2236.39   57.92
   0   4  -2 2226.04   65.97
   2  -4   0 2338.71   60.01
   2  -4   0 2319.96   60.15
  -4  -2   0 2225.95   56.53
  -2   4   0 2236.95   57.16
  -4  -2   0 2269.84   46.36
   4   0  -2 2391.82   63.41
   4   0   2 2142.32   60.27
   0   2  -4 2288.11   69.92
  -2   4   0 2325.29   49.16
   0  -4   2 2247.45   60.12
   0   4  -2 2405.14   63.90
   2   0  -4 2252.17   71.76
  -2  -4   0 2313.71   49.56
   4   0  -2 2291.02   72.86
   4  -2   0 2077.07   64.41
   0  -4   2 2094.29   66.26
   0   4   2 2281.46   51.70
   0  -4   2 2233.75   52.57
   4  -2   0 2405.59   58.40
   0  -2   4 2214.76   66.88
   0  -2   4 2298.46   72.09
   0   2  -4 2181.28   71.10
   2   4   0 2135.72   48.79
   2   0   4 2353.26   75.46
   0  -2  -4 2194.10   78.63
  -2   0   4 2204.81   64.21
  -2   0  -4 2330.72   62.42
  -4   0   2 2394.50   61.15
   0  -4  -2 2210.16   59.78
   4   2   0 2327.13   60.69
   2   0   4 2160.52   65.91
   4   0   2 2388.07   52.31
   4   0  -2 2388.93   66.88
   0   4   2 2277.54   51.37
   4   0   2 2388.42   60.83
   0   4  -2 2091.43   48.46
  -4   0   2 2361.37   62.25
   0  -4  -2 2189.66   55.72
  -2  -4   0 1868.69   45.13
   4  -2   0 2450.21   67.70
  -4   2   0 2367.08   54.65
   2   0  -4 2199.05   50.37
  -2  -4   0 2260.06   49.90
  -2   4   0 2274.34   50.40
  -4   0  -2 2319.89   60.10
   4   2   0 2376.13   69.16
   2   0  -4 2230.48   66.97
  -4   0  -2 2377.16   69.45
   2   0  -4 2263.16   66.11
   0  -4   2 2241.93   51.99
  -4   0  -2 2291.47   63.28
   0  -2   4 2211.07   67.45
   2  -4   0 2364.18   50.14
   2   4   0 2343.58   61.12
   0  -4   2 2246.95   66.96
   4  -2   0 2426.99   72.39
   0   4   2 2310.90   57.63
   0   2  -4 2156.61   72.18
  -2   0   4 2254.66   64.77
   2   0   4 2264.24   64.08
  -4  -2   0 2237.76   46.37
  -2   0  -4 2328.81   76.45
   4   2   0 2316.12   65.90
  -4   2   0 2383.74   63.46
  -2  -4   0 2319.94   51.54
   2   4   0 2322.48   62.57
   0   4  -2 2284.40   68.33
   0  -2  -4 2255.70   63.51
   0  -4  -2 2278.56   52.41
  -1  -2   4 1323.37   41.34
   1   4   2 1339.08   39.47
   2  -1  -4 1425.63   46.03
   2   1   4 1325.96   42.17
  -4  -1   2 1421.65   34.91
  -2   4  -1 1409.43   20.80
  -1  -2   4 1321.68   37.74
  -2   4  -1 1385.17   34.64
  -1   4  -2 1368.28   44.03
  -4  -2   1 1478.94   32.62
  -2   4  -1 1444.09   33.63
   4  -1  -2 1322.50   18.18
  -1   4  -2 1410.16   39.96
   2  -4  -1 1410.40   34.98
   1  -2  -4 1335.92   36.55
   1   4   2 1281.61   34.55
  -1   4  -2  995.80   41.19
   2   1   4 1231.61   28.81
   1  -4  -2 1347.97   26.70
   4   2   1 1452.26   47.25
  -2  -4   1 1460.82   30.19
  -1  -4   2 1377.32   40.15
   1   4   2 1299.80   24.44
  -1  -4   2 1329.21   33.63
   1   4   2 1249.67   30.23
   2   4   1 1393.46   24.58
  -4  -1   2 1420.29   36.93
   2  -4  -1 1411.20   41.30
  -4  -2   1 1562.81   38.27
   4  -1  -2 1311.11   18.51
  -1  -2   4 1276.80   43.58
   2   1   4 1504.64   42.78
  -2  -4   1 1373.07   40.23
  -4  -2   1 1360.10   26.32
   4  -2  -1 1405.28   38.26
   4   1   2 1348.73   19.87
  -4   1  -2 1455.01   42.04
   4  -2  -1 1466.22   30.68
  -1  -4   2 1324.64   41.50
  -4   1  -2 1349.80   34.68
  -1  -2   4 1281.88   43.30
   4  -1  -2 1405.14   40.53
  -4  -1   2 1295.24   20.12
  -2  -4   1 1298.20   16.34
  -1  -4   2 1427.60   41.32
   1  -4  -2 1328.41   32.87
   2   1   4 1497.25   45.17
  -2  -1   4 1304.20   39.57
   1  -2  -4 1296.89   49.61
   2  -1  -4 1317.65   47.24
  -4   2  -1 1474.62   36.31
  -2  -4   1 1451.68   26.03
  -2  -4   1 1420.48   26.14
   4  -2  -1 1423.33   35.08
   2  -4  -1 1405.18   27.27
   4   1   2 1381.28   36.36
   2  -4  -1 1410.42   37.06
   4  -1  -2 1439.96   43.56
   4  -2  -1 1476.36   43.94
  -2   1  -4 1330.71   39.11
  -4  -1   2 1387.43   37.31
  -1   4  -2 1417.17   41.97
   1   2   4 1271.52   48.39
  -1   2  -4 1304.32   50.12
   4  -1  -2 1394.76   51.97
  -2   1  -4 1403.17   42.02
   4   1   2 1352.59   40.67
   4   2   1 1462.35   44.36
  -4   1  -2 1402.06   36.00
  -2   4  -1 1442.30   43.23
   1   4   2 1225.56   27.54
   1   2   4 1432.45   47.57
  -2   4  -1 1416.12   24.67
   1  -4  -2 1294.47   35.99
  -2   4  -1 1415.02   42.29
  -1   2  -4 1276.84   44.62
  -4   2  -1 1513.14   36.63
   2   1   4 1328.08   41.13
  -4   1  -2 1337.60   38.72
   2   4   1 1392.06   39.36
  -2  -1   4 1382.59   42.66
   4  -1  -2 1414.30   30.36
  -2   1  -4 1330.22   40.11
   4  -1  -2 1429.44   21.25
   2  -1  -4 1381.79   38.52
  -1   2  -4 1371.90   49.64
   4   2   1 1445.53   35.14
   2   4   1 1506.60   38.01
   4   2   1 1449.06   41.84
  -2   1  -4 1439.37   53.72
  -2  -1   4 1378.99   43.95
   1  -4  -2 1341.45   41.48
  -2  -4   1 1331.97   36.83
   2   2   4 1471.89   55.68
  -2  -2   4 1497.03   45.60
   2  -4  -2 1595.61   47.88
  -2   2  -4 1615.44   56.04
   2  -2  -4 1534.60   54.71
  -2   4  -2 1595.85   55.67
   2   4   2 1728.88   51.43
   2  -2  -4 1619.36   47.70
   4   2   2 1629.02   59.78
  -2  -4   2 1651.10   46.90
  -2   4  -2 1605.08   53.00
   2   4   2 1651.12   42.16
   2   4   2 1640.77   43.69
   4   2   2 1677.09   54.88
   4  -2  -2 1597.07   42.25
  -4   2  -2 1764.84   50.96
   2  -4  -2 1647.67   44.25
  -2  -2   4 1577.30   56.60
  -2  -4   2 1487.52   51.56
  -4  -2   2 1559.92   37.18
   2   2   4 1722.37   56.43
  -2   4  -2 1682.82   57.21
  -4  -2   2 1638.16   41.85
  -2  -2   4 1590.76   54.78
  -2  -4   2 1626.90   43.79
   2  -2  -4 1562.21   59.71
  -2   4  -2 1499.94   41.95
  -2  -4   2 1552.00   49.81
   4  -2  -2 1751.90   57.58
   2   2   4 1556.32   43.68
  -2  -2   4 1583.26   57.39
   4   2   2 1555.30   54.66
  -2  -4   2 1624.06   43.74
  -2   2  -4 1584.57   58.62
   2  -4  -2 1625.75   52.10
  -2   2  -4 1667.51   57.10
  -2   2  -4 1659.22   63.61
  -4   2  -2 1674.63   52.69
  -4  -2   2 1763.63   51.64
   2  -2  -4 1546.75   47.92
   2  -4  -2 1650.37   54.47
   2   4   2 1622.94   53.59
  -4  -2   2 1639.25   46.13
  -4   3   3  364.98   21.54
   3  -4   3  363.49   27.93
   3  -3   4  343.53   20.70
   3   4  -3  348.51   21.75
   4   3  -3  400.45   24.05
   4  -3   3  395.63   21.50
   3  -4   3  364.59   21.79
   3   3  -4  356.22   23.41
   4   3  -3  397.34   23.95
   3   4  -3  410.53   34.58
   4   3  -3  378.45   29.25
   3   4  -3  370.82   20.73
   4  -3   3  368.31   21.42
   4   3  -3  360.38   22.48
   3   4  -3  328.63   23.12
   4  -3   3  339.89   25.72
   3  -3   4  350.33   27.67
   4   3  -3  381.80   25.28
  -4  -3  -3  341.94   19.07
   3  -3   4  342.58   28.04
  -3   3   4  314.68   19.96
  -3   4   3  352.10   18.88
  -3  -4  -3  322.80   17.50
  -4   3   3  381.86   21.25
  -3  -3  -4  310.41   19.29
   4  -3   3  404.86   29.97
  -4   3   3  360.66   17.78
  -3  -3  -4  342.56   16.70
   3  -4   3  317.95   18.95
   4  -3   3  365.94   20.14
  -3  -4  -3  363.14   14.93
   3   3  -4  334.36   20.72
   4   3  -3   -0.55    0.15
   3   4  -3  345.70   21.74
  -4  -3  -3  367.34   17.60
   3  -4   3  377.35   18.76
   3   3  -4  352.17   22.12
   4   3  -3  352.03   18.68
   3   3  -4  323.18   23.02
   3   3  -4   -0.59    0.81
  -3   4   3  350.08   20.00
   3  -4   2  687.59   35.47
  -3   4   2  759.82   27.86
   4  -3   2  727.17   36.92
   2   4  -3  738.86   30.76
  -3  -2  -4  712.37   25.17
  -4   3   2  748.19   29.47
   3  -2   4  737.78   39.34
   2  -3   4  707.60   31.08
  -2  -3  -4  739.54   24.45
   3   4  -2  785.95   30.97
   2   3  -4  750.10   28.71
   2   3  -4  768.18   33.70
  -4  -3  -2  732.27   24.29
   2   3  -4  752.77   36.31
  -4   2   3  729.96   29.25
   3   2  -4  740.22   33.31
   2   4  -3  733.01   25.50
   4   2  -3  778.39   32.09
   3  -4   2  712.72   28.83
   4   3  -2  784.83   35.79
   4  -2   3  756.66   27.10
   2   4  -3  721.12   32.09
  -2  -4  -3  752.77   18.16
   4  -3   2  779.80   28.69
   2  -4   3  783.50   30.77
   4   2  -3  786.26   31.03
   4   3  -2  749.45   33.03
   4  -2   3  755.07   39.86
   3  -2   4  757.88   30.20
   3   2  -4  693.52   26.92
   2   4  -3  795.81   41.74
   3   2  -4  708.89   29.15
   3   4  -2  724.14   39.73
   3   2  -4  718.32   36.99
   2   3  -4  725.50   32.78
   4   3  -2  764.20   36.71
   3   4  -2  698.29   27.50
  -3   2   4  712.20   29.13
   2  -4   3  720.22   35.61
   4  -3   2  760.04   34.31
  -3   2   4  702.48   24.53
  -4  -3  -2  751.37   26.60
   2  -3   4  764.54   38.22
   4  -2   3  776.15   38.09
   3  -2   4  746.10   39.61
  -4   2   3  808.87   26.95
   4   3  -2  811.85   31.26
   4  -3   2  740.21   26.88
  -3  -4  -2  721.51   22.98
  -2   3   4  730.50   32.07
  -2   4   3  726.90   27.58
   2  -4   3  763.91   24.96
   2   3  -4  766.17   29.63
   3  -4   2  676.27   22.59
   4  -3   2  730.01   31.68
   3  -4   2  738.11   34.98
   2  -3   4  742.72   37.88
  -3   4   2  745.48   24.60
   4   2  -3  778.51   30.48
   2   3  -4  751.46   24.80
  -4   3   2  770.89   27.95
  -2  -4  -3  741.68   27.16
   4   2  -3  722.91   22.58
   4   3  -2  731.58   25.59
  -2  -3  -4  681.35   30.31
   3  -2   4  693.51   29.50
   4  -3   2  702.93   30.04
   4   3  -2  749.39   25.07
   3   2  -4  738.85   31.38
   4  -2   3  755.31   29.25
   2  -3   4  734.89   29.83
  -2   3   4  663.84   20.26
   3   4  -2  748.08   35.19
   3   2  -4  713.91   29.99
   4   2  -3  789.57   35.99
  -3  -4  -2  703.61   19.98
  -4   3   2  726.70   24.12
   2  -4   3  789.51   37.96
   2   4  -3    0.50    1.45
  -4  -2  -3  736.34   25.54
   3   4  -2    0.50    0.83
   4  -2   3  763.17   29.19
  -3   4   2  672.91   19.61
  -2  -3  -4  693.01   22.79
  -2   3   4  710.25   29.18
   3  -4   2  690.74   27.14
  -2   4   3  765.94   27.07
   3  -2   4  695.00   20.86
   4   2  -3  738.34   36.43
  -4   1   3  528.66   26.06
   1   3  -4  516.01   31.06
   4  -3   1  587.61   24.38
   3  -4   1  540.30   31.16
   4  -3   1  530.66   31.06
   4   3  -1  567.41   23.81
   4   3  -1  580.52   30.42
  -3  -4  -1  566.28   14.80
  -1  -4  -3  514.71   20.89
  -3   4   1  587.16   25.72
  -3  -1  -4  521.68   24.51
  -1  -3  -4  535.48   26.78
   1   4  -3  539.43   24.24
  -1  -3  -4  488.57   30.90
  -4   3   1  572.37   27.14
   1   4  -3  495.47   28.31
  -3   4   1  570.31   29.16
   1   3  -4  535.88   27.77
   3   4  -1  542.93   27.43
   3   1  -4  571.73   29.58
   3  -4   1  571.41   26.30
   4   1  -3  560.47   28.40
   3   1  -4  572.76   30.97
   3   4  -1  566.95   24.71
   4   3  -1  533.79   25.79
   3  -4   1  552.49   21.05
   4   1  -3  544.31   26.22
  -3   4   1  544.81   20.98
   4   3  -1  578.22   31.04
   3   1  -4  550.38   23.10
   3   4  -1  550.11   32.08
   3  -1   4  564.55   26.12
   1   4  -3  519.70   32.80
   1  -3   4  563.20   29.13
   3   4  -1  551.77   31.40
   1  -4   3  520.59   26.57
   3   1  -4  532.92   30.62
   1   4  -3  539.85   26.13
   4   1  -3  571.33   29.58
  -4  -3  -1  603.39   25.05
   1  -3   4  527.12   29.67
   3  -4   1  574.00   30.50
  -1  -3  -4  560.00   32.05
   4   1  -3  531.70   31.60
   1  -4   3  570.89   32.09
   3  -1   4  539.06   27.73
   4  -1   3  552.26   26.33
  -3  -4  -1  596.99   21.90
   1  -3   4  533.29   32.30
  -1   4   3  556.60   29.41
  -4  -1  -3  535.65   24.98
  -4   3   1  554.88   23.16
   3  -1   4  503.81   33.80
   4  -1   3  555.65   34.29
   1   3  -4  564.92   30.60
  -1  -4  -3  544.96   31.80
   1   3  -4  457.63   29.45
   1  -4   3  561.89   31.59
   1   4  -3  505.41   19.84
  -3   1   4  522.24   26.39
  -3  -1  -4  542.24   25.96
   3   1  -4  503.66   28.85
   4   1  -3  533.07   28.13
  -4   1   3  533.94   26.39
   4   3  -1  588.24   26.78
  -3   4   1  579.26   22.36
   3   4  -1  579.43   23.27
   4  -1   3  542.09   22.72
   3  -4   1  527.11   25.72
  -4   3   1  582.70   24.96
   1  -3   4  504.18   28.62
   4   3  -1  526.76   22.67
  -1   4   3  532.64   24.12
   4  -3   1  581.54   32.08
   3   4  -1  557.61   27.06
   4  -1   3  543.43   26.48
  -1  -4  -3  538.29   28.69
  -4   1   3  537.44   24.53
   3  -1   4  553.05   22.76
   3   4  -1  551.57   26.08
   3   4  -1  564.27   32.35
  -4   3   1  538.60   22.85
  -4   3   1  520.99   27.21
  -3  -4  -1  593.84   21.61
  -4  -3  -1  591.43   24.15
   1   3  -4  491.19   33.54
  -3   4   1  556.96   20.85
  -3   4   1  554.00   26.42
  -4  -1  -3  558.48   25.01
   1  -4   3  564.29   22.75
  -1  -4  -3  548.86   29.52
   4   3  -1  549.94   28.76
   4   1  -3  506.00   18.33
   1   3  -4  483.04   29.80
  -1   3   4  533.49   27.91
   3   1  -4  537.10   26.58
   4  -1   3  508.04   23.17
  -3   1   4  559.47   26.85
  -4   3   1  581.18   24.44
  -1   3   4  531.01   31.40
  -3  -4  -1  553.77   27.87
   3  -1   4  534.94   23.76
   0  -4   3  855.88   38.27
   4  -3   0  885.44   38.95
   0  -3   4  872.07   38.53
   0   3  -4  840.61   41.46
   0   4   3  934.59   41.88
   0   3   4  864.20   46.65
  -3  -4   0  805.20   27.43
   0   3  -4  878.47   42.49
   4  -3   0  892.94   32.96
   4   0   3  908.33   35.24
  -4  -3   0  795.74   26.97
   3  -4   0  858.35   33.03
  -4  -3   0  819.81   30.95
   0  -4  -3  854.57   20.04
   4   0  -3  842.93   42.91
   3   0  -4  864.47   36.36
  -3   4   0  841.49   32.68
   3   0  -4  862.71   39.27
   4   0  -3  916.92   36.50
  -3  -4   0  854.64   23.66
   4   0   3  874.07   27.81
   3   0  -4  860.38   28.98
   4   3   0  847.16   39.75
   0   4   3  914.67   33.70
  -3  -4   0  941.61   30.66
   3   4   0  896.79   43.00
   0  -4   3  899.28   35.29
  -4  -3   0  865.10   20.74
   3   0   4  860.19   32.00
  -4  -3   0  937.43   32.06
  -4   0  -3  893.60   33.44
  -4   3   0  884.62   31.20
   0  -3   4  844.23   36.99
   3   4   0  855.80   35.93
  -3  -4   0  917.12   28.20
  -3   4   0  892.28   27.51
   4   0  -3  911.79   38.16
   0  -4   3  851.50   33.55
   3  -4   0  887.16   37.64
   4  -3   0  846.04   33.61
   0  -4   3  889.39   40.62
  -3   4   0  902.20   38.22
   0   4   3  924.53   34.26
   0  -4   3  861.80   34.42
   0   3   4  893.79   40.58
   0  -3   4  858.37   39.00
   0  -3   4  836.41   40.04
   3   0   4  830.98   35.59
  -4   0  -3  873.92   33.23
   3   0   4  841.60   42.79
   4   0   3  911.35   42.83
   0  -4  -3  909.54   38.13
  -3   0   4  843.27   34.43
  -3   0  -4  840.76   33.86
   3   0  -4  838.45   21.59
  -4   0   3  896.73   35.17
   3   0   4  900.56   32.22
   3  -4   0  874.69   35.05
  -3  -4   0  807.33   34.36
   4  -3   0  927.52   31.78
   4   0   3  900.17   35.30
  -3   4   0  846.15   28.55
   0  -3   4  875.43   37.18
  -4  -3   0  940.76   32.86
   4   3   0  853.47   39.95
   0   4  -3  913.98   37.34
  -4   0  -3  879.56   38.78
  -4   0  -3  933.34   45.48
   0   3  -4  848.49   38.06
  -4   3   0  879.41   31.51
   0   3   4  827.22   38.69
  -3  -4   0  884.47   21.66
  -3   4   0  836.98   34.38
  -3   4   0  734.94   27.58
  -4   3   0  865.38   31.50
   4   0   3  835.02   33.55
   0   4   3  895.82   37.70
   0   4  -3  835.87   39.94
  -4   0   3  853.32   33.52
   3   0  -4  855.35   36.49
  -3   0  -4  899.47   45.24
   3  -4   0  876.68   27.82
   3   4   0  836.21   27.25
   4   3   0  863.51   37.23
   0   3  -4  813.05   39.55
  -3   0   4  856.33   34.64
   0  -3  -4  843.69   40.31
   3   4   0  845.29   33.25
   0   4  -3  825.74   35.28
   0  -4  -3  842.71   33.72
   0  -4  -3  978.60   41.27
  -3  -4   0  871.41   34.17
   0   4  -3  822.05   42.60
   4   3   0  915.21   31.41
   3   0   4  861.34   34.27
  -4   0   3  898.03   33.89
   4   0  -3  873.72   24.61
   3  -4  -1  539.35   30.21
   1  -3  -4  514.68   29.82
   1   4   3  559.91   22.68
   1   4   3  536.70   30.15
  -4  -3   1  536.13   20.86
  -1  -3   4  504.30   26.74
   1   3   4  531.08   33.86
   4   3   1  539.76   30.78
  -3   1  -4  554.87   27.26
   4  -3  -1  585.66   25.95
  -1   3  -4  536.72   33.78
  -1   4  -3  592.46   34.54
  -1   4  -3  478.16   30.30
   3  -4  -1  585.48   26.12
   1  -4  -3  537.31   23.46
   1  -3  -4  466.08   20.71
   4   1   3  585.64   28.91
   3  -1  -4  543.53   26.65
   4  -1  -3  547.01   26.95
   3  -1  -4  558.80   30.67
   4   1   3  553.97   18.12
  -1   3  -4  529.65   32.46
   3   4   1  599.54   21.90
  -4  -3   1  586.72   25.85
   4   3   1  583.77   24.33
  -3  -4   1  553.14   20.67
  -1   4  -3  567.48   28.76
  -1  -3   4  564.81   28.65
  -1  -4   3  530.92   26.34
   1   4   3  519.15   18.21
   3   1   4  544.49   23.56
   3   4   1  521.50   25.10
  -1  -3   4  538.49   29.62
  -4  -3   1  556.90   20.30
   4  -1  -3  568.60   29.50
   3  -4  -1  551.09   27.93
  -4  -3   1  518.05   22.76
  -4   3  -1  584.07   24.33
   4  -3  -1  548.27   24.90
   3   1   4  562.24   28.54
   1   3   4  584.28   30.01
  -3   4  -1  582.36   21.50
  -1  -3   4  558.11   31.11
  -1  -4   3  491.75   27.08
  -1  -3   4  557.25   31.82
  -4   1  -3  562.03   25.59
  -3  -1   4  510.16   26.36
  -3   4  -1  556.94   28.91
  -4  -1   3  521.98   20.72
   4  -1  -3  516.27   18.07
   1  -3  -4  504.72   32.18
   1   3   4  573.38   31.89
  -3  -1   4  511.08   26.44
   1  -4  -3  506.42   27.85
   3  -1  -4  520.85   31.32
  -3   1  -4  532.41   25.97
   4  -1  -3  544.28   30.50
  -4  -1   3  538.67   26.56
   3  -4  -1  577.84   28.33
   1   3   4  530.33   28.50
   4  -3  -1  595.96   30.78
  -3  -4   1  580.95   22.22
   1   4   3  495.78   27.58
   4  -3  -1  583.29   26.46
   3  -4  -1  568.90   23.02
  -4  -3   1  551.79   24.73
  -4  -1   3  598.60   27.77
  -1   3  -4  565.09   31.99
  -3   4  -1  562.65   30.31
  -4   3  -1  573.97   30.25
  -4   1  -3  553.74   26.19
  -3  -4   1  553.25   21.91
   4  -3  -1  579.98   24.32
  -4  -3   1  637.21   27.47
  -3   1  -4  519.92   32.52
   4   3   1  568.65   32.85
  -4   3  -1  560.60   25.20
   4   1   3  564.06   27.16
  -1  -4   3  529.48   27.73
  -1   4  -3  539.78   29.57
  -3   4  -1  562.64   24.38
  -4   3  -1  567.39   26.95
   1  -4  -3  574.94   30.12
  -3   1  -4  574.16   27.70
  -4   1  -3  576.90   32.35
  -3   1  -4  530.18   34.98
  -3  -4   1  594.56   19.09
   4   3   1  581.32   26.34
   3   4   1  593.68   27.40
   4   3   1  553.45   29.24
  -3  -4   1  545.49   26.97
  -1  -4   3  531.89   23.00
   3   4   1  607.61   30.11
   4   1   3  536.00   28.11
  -4  -3   1  563.25   22.50
  -3  -4   1  583.45   24.92
   3  -1  -4  531.41   19.75
  -4  -1   3  561.62   25.47
  -3  -4   1  552.07   25.40
  -1   3  -4  530.67   33.44
   3   1   4  526.74   28.12
   2   4   3  753.88   34.10
   4  -2  -3  756.44   25.55
  -2  -4   3  705.87   28.31
  -2   3  -4  720.56   35.64
   4  -3  -2   -0.65    1.26
   3  -4  -2  699.34   27.89
  -2   4  -3  693.16   34.13
  -2   4  -3  780.25   36.55
   4   3   2  729.21   29.20
   2   4   3  765.83   25.00
   2  -3  -4  789.76   32.81
   3  -2  -4  769.20   28.49
   4  -2  -3  818.91   30.47
   3  -2  -4  768.88   33.58
   4   2   3  728.43   34.17
   3   2   4  676.14   26.65
   4   3   2  760.64   37.77
   2  -4  -3  801.23   27.50
   3   4   2  656.84   35.17
  -3  -4   2  697.79   24.35
  -2  -4   3  749.42   29.46
  -4   3  -2  738.37   34.48
   2   4   3  710.66   19.73
   3  -4  -2  712.39   30.10
   4  -3  -2  727.55   26.10
  -4  -3   2  698.21   25.63
   4  -2  -3  789.94   32.72
  -3  -4   2  686.15   28.88
  -3  -2   4  720.98   33.28
  -4  -3   2  677.05   24.46
  -2  -4   3  689.59   31.37
  -3   4  -2  720.53   34.47
  -2  -3   4  728.68   32.49
  -4   3  -2  750.08   26.29
   2  -3  -4  757.77   24.69
  -3  -2   4  684.24   29.92
   3  -4  -2  751.30   26.55
   4   3   2  745.67   26.81
   4  -3  -2  801.28   30.63
  -2  -3   4  698.73   32.03
  -2  -4   3  743.38   28.29
   3   4   2  710.37   23.22
   2  -3  -4  737.65   36.41
  -2   4  -3    0.53    0.74
   3  -2  -4  719.12   36.10
   2  -4  -3  758.10   33.84
  -3  -4   2  725.51   24.22
   4  -2  -3  811.22   36.62
   3  -4  -2  758.92   32.67
   4  -3  -2  742.95   34.32
  -4  -3   2  752.43   27.62
   2   3   4  787.64   30.57
  -2   4  -3  750.51   36.47
  -2   3  -4  768.61   32.63
   3  -4  -2  735.22   32.52
   2   3   4  748.12   31.74
  -3   2  -4  787.34   31.80
   4   3   2  695.64   33.86
  -3   4  -2    0.38    0.54
  -2   4  -3  730.36   34.59
  -4   2  -3  762.76   35.31
  -2   3  -4  702.79   35.02
  -3   2  -4  726.81   36.50
  -2  -4   3  773.43   28.20
  -2  -3   4  688.00   31.18
  -3   4  -2  714.47   27.28
  -4   2  -3  782.41   30.36
   2   3   4  659.90   34.00
  -4   3  -2  770.50   32.65
  -3   4  -2  751.54   29.14
  -3   2  -4  735.86   31.46
  -2   3  -4  796.99   40.47
  -4   2  -3  747.45   34.99
  -3   2  -4  752.06   39.60
  -3  -2   4  723.00   30.89
  -2   3  -4  759.32   37.24
  -3   4  -2  750.67   34.30
   3   4   2  756.70   30.36
  -2  -3   4  709.75   26.96
  -4  -2   3  729.35   26.66
   4   3   2  705.19   32.61
  -4  -3   2  720.08   23.60
   2  -3  -4  719.96   30.33
   3   4   2  725.94   32.83
   3  -2  -4  708.55   25.05
   2  -4  -3  754.30   32.67
  -4  -2   3  746.42   24.87
  -4  -3   2  737.02   22.27
  -3  -4   2  677.62   26.26
  -3  -4   3  357.28   19.13
   4  -3  -3   -0.65    0.39
  -3   4  -3  322.99   21.05
  -4   3  -3  390.32   26.24
   3  -3  -4  367.64   19.62
   3   3   4  336.99   20.71
   4   3   3  329.76   23.51
   3  -3  -4  357.92   23.10
   3   3   4  344.70   20.08
   3   4   3  319.10   22.80
   4   3   3  394.11   25.66
  -3  -4   3  712.31   29.26
   3  -4  -3  365.86   20.69
  -3  -3   4  332.48   23.30
  -4  -3   3  362.98   22.21
  -4  -3   3  356.40   19.50
   4  -3  -3  368.71   22.61
  -3  -4   3  343.06   21.81
  -3  -3   4  348.01   22.05
  -3  -3   4  320.98   22.77
  -3   3  -4  341.26   22.65
  -4   3  -3  379.89   19.88
  -3  -3   4  338.02   20.81
  -3  -4   3  334.15   18.50
  -3   4  -3  357.24   18.47
   3  -3  -4  362.98   26.60
  -4  -3   3  390.04   21.08
   3  -4  -3  418.25   26.59
   4  -3  -3  376.72   25.99
  -3   3  -4  352.66   20.71
  -4   3  -3  384.29   26.47
  -3   4  -3  417.00   27.73
   3   4   3  376.59   19.08
  -3   3  -4  323.79   24.99
  -3  -4   3  386.06   23.86
   3  -4  -3  367.64   23.64
  -3   4  -3  381.25   23.53
  -3   3  -4  367.10   27.89
  -3   3  -4  350.86   23.63
   4   3   3  370.58   20.69
  -4  -3   3  386.17   20.17
  -4   3  -3  368.30   22.09
   3   4   3  369.35   25.18
   3   3   4  323.88   24.15
   4   4  -4  376.85   26.34
   4  -4   4  311.86   28.72
  -4   4   4  359.45   23.65
  -4  -4  -4  354.72   22.75
   4  -4   4  355.97   22.96
  -4   4   3  486.49   26.65
   4  -4   3  464.98   26.42
   3  -4   4  397.86   23.41
   4  -4   3  438.88   33.43
   3  -4   4  424.53   32.88
   4  -3   4  413.84   33.55
   4   4  -3  422.14   24.57
   4   3  -4  419.58   28.04
   3   4  -4  421.27   28.51
   4   3  -4  427.07   28.52
   4   4  -3  435.80   26.99
   4  -3   4  379.18   24.25
   3  -4   4  452.70   27.66
   4   3  -4  443.24   26.57
   4   4  -3  411.15   28.09
   3   4  -4  420.55   26.24
   3   4  -4  417.29   27.00
   3   4  -4  409.60   32.76
   4   4  -3  453.84   36.60
   4   3  -4  425.37   27.80
   4   4  -3  480.63   26.96
   4  -4   3  450.17   32.01
   3  -4   4  409.80   31.44
   4  -3   4  445.01   33.72
  -4  -4  -3  444.03   23.01
  -3   4   4  440.26   25.58
  -4  -3  -4  442.47   24.92
  -4   3   4  423.10   25.18
  -4   4   3  469.44   24.76
   4   4  -3  419.49   29.51
   4   3  -4  398.66   23.97
  -3  -4  -4  380.96   23.42
   4  -4   3  422.30   23.00
  -4   3   4  399.60   21.10
  -4  -3  -4  387.76   20.87
  -4  -4  -3  423.12   20.07
  -3   4   4  391.22   24.06
   4  -3   4  425.41   25.26
   4  -4   2  755.81   34.68
   4  -4   2  736.74   41.75
   2  -4   4  757.43   41.95
  -4   4   2  708.13   32.66
  -4   2   4  730.55   30.45
   2   4  -4  738.17   39.25
   4  -4   2  770.06   39.07
   2   4  -4  753.04   34.92
   4  -4   2  832.68   34.90
   4   4  -2  788.89   34.72
  -4   4   2  747.21   29.94
   4  -2   4  779.33   33.21
   2  -4   4  746.52   36.16
   4   2  -4  735.98   32.57
  -4   2   4  756.50   34.07
   4   4  -2  766.97   39.17
   2   4  -4  767.86   41.83
   4   4  -2  716.10   41.52
   4   2  -4  764.37   43.57
   4  -4   2  761.83   30.01
   2  -4   4  784.46   42.76
   4   2  -4  784.69   38.23
  -4  -4  -2  775.39   29.93
   4  -2   4  801.00   45.40
  -2   4   4  712.29   36.96
   4   4  -2  787.80   33.62
   2  -4   4  763.87   32.42
  -4   2   4  763.21   34.74
   4   2  -4  759.54   35.58
  -4   4   2  835.92   32.22
   4  -2   4  705.82   33.88
  -2  -4  -4  667.84   35.14
   4   2  -4  756.36   38.56
   4  -2   4  724.75   30.05
   4   4  -2  734.96   39.60
  -2  -4  -4  650.98   36.34
   2   4  -4  705.51   31.58
  -4  -4  -2  766.08   27.99
   4   4  -2  774.42   32.94
  -4  -2  -4  703.91   29.88
   2   4  -4  697.70   36.89
  -2   4   4  710.23   32.60
   4  -4   2  711.74   36.24
   4  -4   1  804.69   40.98
   1  -4   4  731.29   39.32
   1   4  -4  745.72   36.15
  -4   4   1  746.99   35.61
  -4   4   1  751.42   32.90
   4  -4   1  794.27   29.32
   1   4  -4  687.33   40.70
   4  -4   1  797.30   33.43
   4   1  -4  728.61   35.86
  -4   4   1  788.17   28.78
   4   4  -1  789.84   32.80
   1  -4   4  688.19   32.26
   4   1  -4  725.72   30.71
   4  -1   4  747.27   30.55
   4   4  -1  744.65   39.29
  -4   4   1  829.70   29.74
   1  -4   4  670.37   33.91
   1   4  -4  680.07   37.32
   4   1  -4  809.04   39.03
   4   4  -1  788.10   38.76
  -4  -4  -1  794.34   29.68
   4  -4   1  820.84   38.12
   1  -4   4  716.50   39.71
  -1   4   4  674.13   34.86
   4  -1   4  675.91   40.67
  -4  -4  -1  822.95   29.60
  -1  -4  -4  698.83   42.06
  -4  -1  -4  699.33   31.79
  -4   1   4  700.81   33.43
   4   1  -4  706.85   38.32
   4   1  -4  752.79   37.11
  -4   4   1  796.92   30.40
   4  -4   1  813.56   35.96
   4   4  -1  780.81   31.56
  -4   1   4  710.22   31.27
   4  -1   4  762.21   31.13
   4   4  -1  784.53   40.53
   1   4  -4  688.77   33.23
  -4   4   1  748.93   31.44
   1   4  -4  696.59   37.92
  -1  -4  -4  721.05   36.38
  -1   4   4  674.65   32.90
   4  -1   4  720.37   30.63
  -4  -1  -4  718.86   30.86
   4   4  -1  832.75   33.77
  -4   1   4  743.88   33.29
   4  -1   4  718.77   34.12
   4  -4   0 1032.80   45.98
   0  -4   4  981.94   44.21
   0   4   4 1078.02   52.95
  -4  -4   0  984.23   34.46
   0   4  -4  941.72   47.83
   4  -4   0 1093.33   39.55
  -4   4   0 1069.88   40.45
   4   0   4 1033.68   34.48
   4   4   0 1047.97   48.31
   0  -4   4  987.26   41.85
   4   0  -4 1067.63   45.92
   0   4   4  967.30   43.51
  -4  -4   0 1101.16   35.59
  -4   4   0 1061.58   34.53
   4   4   0 1037.70   42.03
  -4  -4   0  992.73   38.35
  -4  -4   0  996.70   37.60
   4  -4   0 1017.92   41.62
   0   4   4 1024.33   45.42
   0  -4   4 1064.48   46.05
   0  -4   4  987.71   46.07
   0   4  -4 1027.57   48.18
   0  -4  -4  962.70   45.62
  -4   0  -4 1009.09   38.60
   0  -4  -4  966.86   47.56
  -4   0   4  981.53   39.96
   4   0  -4 1019.35   45.50
   4  -4   0 1083.76   43.25
   0  -4   4  984.09   43.27
   4   0  -4  949.68   48.39
  -4   4   0 1012.99   35.23
   4   0   4 1023.25   38.95
  -4  -4   0 1056.79   36.46
  -4   4   0 1038.44   43.79
   0   4  -4  948.23   42.66
  -4   0  -4  990.72   48.19
  -4   4   0 1050.66   35.79
   0   4   4  881.59   41.19
  -4   4   0 1043.93   39.21
   4   0   4  988.25   41.11
   4   4   0 1055.91   34.58
  -4   0  -4 1019.33   50.68
   4   4   0 1028.96   42.99
   4  -4   0 1053.27   34.61
   4   4   0 1078.87   39.53
   0   4  -4  892.01   44.31
  -4   0   4  965.32   38.61
   4   0   4 1016.15   40.27
   4   4   0  925.23   45.35
   4  -4  -1  743.34   37.37
   1   4   4  706.81   40.41
   1  -4  -4  661.68   32.72
   4  -4  -1  786.13   32.68
  -1   4  -4  701.51   39.16
   1   4   4  709.02   31.86
   4   4   1  774.12   28.95
   4  -4  -1  797.90   31.52
   4  -1  -4  729.97   34.14
   4   4   1  775.72   42.01
   4   1   4  729.96   25.63
  -4  -4   1  811.75   30.44
  -1  -4   4  649.59   32.99
   4  -1  -4  748.96   37.85
   4   4   1  776.16   33.30
  -4  -4   1  718.39   31.42
   4  -4  -1  748.42   33.77
  -4   4  -1  790.95   29.14
  -1  -4   4  674.33   36.69
  -1  -4   4  687.73   34.21
  -4   1  -4  697.90   31.58
   1  -4  -4  597.27   35.86
  -4  -1   4  720.10   33.27
  -4  -4   1  733.39   30.27
   4  -1  -4  773.03   40.17
   4  -4  -1  779.82   37.08
  -4  -4   1  775.29   29.71
   4  -1  -4  737.22   47.98
   4   1   4  736.73   34.05
  -1  -4   4  717.99   32.78
  -1   4  -4  705.11   34.61
  -4   4  -1  795.32   38.84
   1   4   4  743.38   36.71
  -1   4  -4  680.76   36.76
  -4   4  -1  786.65   31.56
  -4   4  -1  739.66   34.59
  -4   1  -4  759.85   34.01
  -4  -4   1  890.80   33.75
  -1   4  -4  738.58   36.83
  -1   4  -4  709.45   40.76
  -4   1  -4  702.25   41.66
   4   4   1  821.51   34.50
  -4  -1   4  735.00   32.51
   4   4   1  737.99   36.55
   1  -4  -4  719.62   37.09
   4   1   4  722.55   35.25
   4   1   4  742.38   34.75
   4  -4  -2  764.16   37.50
   2   4   4  755.54   40.73
  -2  -4   4  662.70   31.74
  -2   4  -4  763.67   44.46
   2  -4  -4  759.34   34.47
  -4  -4   2  847.65   33.96
   4  -2  -4  758.93   34.33
   4   2   4  700.01   34.26
   4   4   2  706.75   40.88
   4  -2  -4  689.60   36.55
  -4  -4   2  773.78   29.07
  -2  -4   4  747.06   36.31
  -2   4  -4  770.28   43.06
   4  -4  -2  744.66   33.73
  -4   4  -2  765.62   40.02
  -4  -4   2  733.09   32.37
   4   4   2  797.44   30.85
  -2  -4   4  740.70   37.38
  -4   4  -2  752.84   29.57
   2   4   4  735.75   31.75
  -2  -4   4  719.28   37.34
   4  -4  -2  781.00   33.30
  -4   2  -4  722.50   32.21
   2  -4  -4  723.31   39.47
   4  -2  -4  741.24   40.78
  -4  -4   2  779.79   31.16
   4  -4  -2  813.46   39.35
  -2   4  -4  706.26   36.80
   2  -4  -4  716.57   36.59
  -4  -4   2  837.39   35.57
  -2   4  -4  724.84   38.33
   2   4   4  750.78   33.00
  -4   2  -4  726.44   34.78
  -2   4  -4  695.09   38.54
  -2  -4   4  716.09   32.55
  -4   2  -4  768.73   41.28
  -4   4  -2  786.09   33.68
  -4   4  -2  709.51   36.34
  -4   2  -4  813.66   44.12
  -4  -4   2  766.03   30.30
  -4  -2   4  744.06   33.50
   4   4   2  788.81   35.50
   4   4   2  749.60   38.41
   4   2   4  731.36   37.55
   4  -4  -3  437.39   28.00
   3   4   4  395.55   23.28
  -4   4  -3  458.34   26.29
  -4   3  -4  444.04   26.86
  -3   4  -4  373.89   27.39
   4  -3  -4  456.30   25.37
   4   3   4  398.82   25.50
   4   4   3  393.00   28.09
   3   4   4  363.29   23.65
   3  -4  -4  419.64   25.76
  -3  -4   4  362.19   25.44
  -4  -4   3  429.59   24.29
   4  -3  -4  422.64   27.78
   4  -4  -3  397.47   24.70
  -3  -4   4  411.94   26.28
  -4  -3   4  406.46   27.40
  -4  -4   3  460.13   26.00
  -3  -4   4  386.14   26.14
   4  -4  -3  449.37   26.24
  -3  -4   4  378.44   24.22
  -4   4  -3  443.47   23.11
  -4   3  -4  423.71   24.21
  -4  -3   4  412.23   24.70
  -4  -4   3  436.63   23.77
   4  -3  -4  428.76   31.37
   4   4   3  448.82   23.81
  -3   4  -4  383.09   23.82
  -4   4  -3  453.73   31.46
  -3   4  -4  401.43   30.19
  -4   3  -4  355.87   28.73
  -4   4  -3  417.46   29.43
  -4   4  -3  464.78   27.29
  -4   3  -4  437.59   27.52
   3   4   4  385.52   29.43
  -3   4  -4  380.15   30.71
  -4   3  -4  447.09   32.29
  -4  -3   4  487.23   27.63
   4   3   4  441.94   25.98
   4   4   3  433.72   26.97
   4   4   3  488.34   31.49
   4   3   4  393.86   28.79
   3  -4  -4  397.83   26.50
  -4   4  -4  372.37   26.06
   4   4   4  338.44   24.70
  -4  -4   4  329.41   24.13
   4  -4  -4  367.79   25.97
  -4  -4   4  326.20   22.39
  -4   4  -4  378.63   23.34
   4   4   4  367.81   23.48
   0   5   0  388.49   12.23
   5   0   0  465.92   23.09
   0   0   5  354.05   24.07
   0   5   0  377.80   13.08
   0  -5   0  438.89   20.66
  -5   0   0  450.38   23.19
   0   0  -5  391.80   16.92
   0  -5   0  400.66   25.75
   0   0   5  400.94   25.95
   0   0   5  408.47   26.28
   0   0   5  375.91   26.85
   0  -5   0  383.63   14.43
   5   0   0  446.71   25.62
   5   0   0  489.92   29.66
  -5   0   0  400.38   18.56
  -5   0   0  463.48   22.69
   0   5   0  423.45   26.12
  -5   0   0  429.87   13.61
   0   0  -5  393.98   26.89
   0   0  -5  381.74   27.60
   5   0   0  429.82   16.59
   0   5   0  415.27   20.92
   0   5   0  420.24   19.96
   0  -5   0  376.69   24.56
   1  -5   1   73.30   11.34
  -1   5   1   78.28    6.88
  -1  -1  -5   72.41   12.64
  -1   5   1   81.83    9.23
  -1  -1  -5   94.38   12.68
   5  -1   1   80.85    8.04
  -5   1   1   84.94   10.34
   1   5  -1   64.10    6.63
  -1   1   5   62.19   11.91
   1   1  -5   73.68   13.39
  -5   1   1   81.51    9.91
   5  -1   1   83.88    9.65
   1   1  -5   75.87    9.14
   1   5  -1   96.40   18.02
  -5  -1  -1   82.72    9.76
   1  -5   1   70.28   11.22
   1  -1   5   75.68   14.30
   1  -1   5   95.27   14.64
   1  -1   5   80.09   13.30
  -1  -5  -1   74.81    6.62
   5   1  -1   70.77    9.93
  -1   1   5   64.52   11.75
   5   1  -1   79.46   10.77
   5  -1   1   71.50   10.34
  -5   1   1   76.24    9.42
  -1  -1  -5   78.00   12.79
   1   1  -5   39.16   11.15
   1  -1   5   95.74   14.73
   1   5  -1   75.77    9.44
   1  -5   1   68.31    6.28
  -5   1   1   77.86    9.21
  -1  -5  -1   79.04    7.60
  -5  -1  -1   86.00    9.79
  -5  -1  -1   87.97    8.59
  -1   5   1   78.94   10.93
   1   5  -1   71.01   10.99
   1   1  -5   71.18   13.16
   5   1  -1   71.38    8.88
   1   1  -5   77.24   13.05
   1   1  -5   62.95    6.86
   1   5  -1   69.67    8.02
  -1   5   1   82.85    8.54
   1   5  -1   69.06    9.14
   5   1  -1    0.36    0.51
  -5   1   1   85.53    8.92
   5   1  -1   73.58   12.13
  -1  -5  -1   71.79   10.77
   0  -5   1  287.38   20.95
   0   5   1  279.55   16.89
  -1   5   0  234.77   13.15
   5  -1   0  267.26   16.72
   5   1   0  266.47   16.60
   1   0   5  241.14   21.87
   5  -1   0  258.68    9.25
   5  -1   0  270.00   14.74
   5   0   1  291.05   13.12
   5   0  -1  283.90   23.03
  -1   5   0  222.11   11.44
  -5   0   1  281.11   17.98
   0   1  -5  250.27   20.13
   0  -1  -5  258.13   19.02
  -1   5   0  262.02   11.57
   0  -5  -1  266.10   14.78
   0   5  -1  277.83   13.57
  -1  -5   0  244.59   13.61
  -5  -1   0  245.59   15.91
   1   5   0  240.58   10.40
   0  -5   1  297.87   16.70
  -5   0   1  304.80   18.66
   1   5   0  264.81   24.78
   5   0   1  271.63   17.02
  -1   0  -5  279.99   23.29
   0   1  -5  265.56   15.47
  -5  -1   0  280.60   17.50
  -5   1   0  258.76   16.66
  -5   0  -1  299.52   18.11
   0  -5  -1  277.16   20.73
  -1  -5   0  236.85   18.97
   1  -5   0  223.64   18.65
   0  -1   5  272.15   20.85
   1   0   5  282.99   20.53
   0  -5   1  255.38   20.20
   1   5   0  246.04   15.66
   1   0   5  258.28   24.14
   0   1   5  278.06   21.24
   0  -1   5  283.72   21.42
   0  -1   5  290.96   24.37
  -1   0   5  237.86   21.81
   5  -1   0  303.01   14.48
   1   0   5  273.90   23.19
  -1   0   5  260.44   21.01
   5   0   1  287.27   19.70
   0  -1  -5  269.72   23.59
   1   0  -5  293.50   27.01
   0  -5  -1  281.36   13.61
   5   0  -1  256.97   18.57
   1  -5   0  237.47   12.81
   5   0  -1  299.54   20.75
   5  -1   0  259.62   19.38
   5   1   0  254.26   18.10
   5  -1   0  256.53   21.61
   5   0   1  277.64   21.09
  -5   0   1  302.51   17.80
   5   1   0  266.00   21.41
  -1   5   0  242.21   18.32
   0   5  -1  285.01   19.27
   1   0   5  240.50   21.17
   1   0   5  245.76   23.23
  -5  -1   0  271.57   16.77
  -5   1   0  276.71   16.45
  -5  -1   0  238.34   11.03
  -5   0  -1  304.87   17.43
  -5   1   0  265.14   16.48
  -5   0  -1  301.01   17.65
   0  -1   5  222.50   18.59
   0   1   5  235.33   19.10
   0   5   1  284.05   20.36
   1   5   0  252.59   19.48
  -1   0  -5  286.11   24.60
  -1   5   0  280.09   20.40
   0   5  -1  274.17   20.58
  -1   0   5  216.37   19.98
  -5   1   0  259.70   10.45
   0   5   1  258.64   10.44
   5   0  -1  279.91   17.10
  -5   0  -1  276.41   14.71
   0   1  -5  268.74   23.40
   0   1  -5  275.54   21.81
   0  -1  -5  278.46   22.04
   1   0  -5  248.48   20.71
  -1   0  -5  276.50   23.76
   5   0   1  274.19   13.26
   0   5   1  286.46   16.20
  -5   0   1  278.48   17.73
   0   5  -1  275.02   13.72
  -1   5   0  247.19   14.37
   1   0  -5  222.74   23.35
   0  -5  -1  291.75   21.08
  -1  -5   0  251.93   18.95
   1  -5   0  254.43   19.93
   1   1   5   76.71   14.40
   5  -1  -1   70.42   12.21
  -5  -1   1   81.37    9.61
  -1   5  -1   76.68    9.98
   1  -5  -1   59.08    7.91
   1  -1  -5   95.43   14.16
   1   1   5   72.69   13.38
  -1  -5   1   70.38    8.10
  -1   1  -5   64.00   11.57
  -5  -1   1   87.80   10.31
   5   1   1   88.41    9.97
  -1   1  -5   69.16   11.95
   1   5   1   64.01   10.56
  -5  -1   1   77.29    9.90
  -5   1  -1   84.62    9.83
   1  -5  -1   80.87   11.48
  -1  -5   1   55.57   10.01
  -1  -1   5   84.87   12.49
  -1  -1   5   77.12   12.86
  -1  -1   5   75.68   12.25
   1  -5  -1   65.15    7.82
   5  -1  -1   75.41   10.28
   5  -1  -1   78.38   11.30
   5   1   1   70.93   10.03
   1  -1  -5   66.84   14.56
   5   1   1   91.32   12.56
  -1   1  -5   62.58   12.29
   1  -1  -5   82.92   14.83
  -5  -1   1   74.74    9.25
   1   1   5   64.06   11.18
   1   1   5   59.05   12.54
  -5   1  -1   75.48    9.81
  -5   1  -1   84.40    9.76
  -1  -1   5   70.01   11.07
  -1   5  -1   65.99   10.72
  -5   1  -1   66.03    7.56
   5  -1  -1   71.20    8.96
  -1   1  -5   54.53   11.57
  -1   5  -1   71.01    6.28
   1   5   1   79.81    9.94
   1  -5  -1   73.45   11.14
   2  -5   2  352.06   26.67
   5  -2   2  381.34   30.15
  -5   2   2  350.70   22.43
  -2  -2  -5  336.59   22.03
   2   2  -5  366.48   30.84
   5  -2   2  396.78   21.01
   2   5  -2  367.38   20.28
   2  -5   2  367.47   22.40
   5   2  -2  373.85   23.84
   2   5  -2  373.00   36.02
   2   2  -5  370.47   24.47
   2  -5   2  338.49   25.95
   5  -2   2  366.95   21.93
   5  -2   2  350.56   25.84
   2  -2   5  378.56   30.75
  -2   2   5  368.68   27.42
  -2  -5  -2  376.68   22.33
   2   2  -5  336.57   28.28
   5   2  -2  390.29   23.73
   5  -2   2  338.42   23.46
   5  -2   2  368.78   25.20
   5   2  -2  391.12   28.55
   2   5  -2  362.10   19.60
  -5   2   2  388.71   21.31
  -2  -2  -5  364.63   22.59
  -2  -2  -5  358.26   27.52
  -5  -2  -2  360.85   20.53
  -5  -2  -2  332.02   19.86
   2   5  -2  371.77   25.09
   2   2  -5  377.92   27.62
  -2   2   5  350.66   24.50
   2   5  -2  335.85   20.19
  -2   5   2  365.66   17.13
  -2  -5  -2  425.18   28.17
   2  -2   5  364.07   27.53
  -2   5   2  383.35   19.44
   1   5  -2  270.23   17.92
   2  -5   1  265.21   21.84
   1  -5   2  275.76   22.13
   2  -1   5  270.06   20.07
  -1   5   2  280.19   19.70
  -2   5   1  271.57   15.02
   5  -2   1  256.31   22.44
  -2   5   1  287.96   17.75
  -5   1   2  256.22   18.05
   2   1  -5  257.15   25.25
   2  -1   5  262.18   23.39
  -1  -5  -2  241.79   13.30
  -2  -1  -5  267.46   19.50
  -1  -2  -5  258.16   19.62
  -2  -5  -1  293.57   13.02
   1  -2   5  261.44   24.07
   1   2  -5  250.31   24.43
  -5   2   1  274.36   18.76
   5  -2   1  285.49   16.39
   2   1  -5  279.60   25.12
   5  -1   2  273.75   14.70
   5  -2   1  278.09   22.23
  -5  -1  -2  219.49   15.61
   2  -5   1  285.17   18.26
   5  -2   1  276.81   17.52
   5   1  -2  279.94   19.61
   1  -5   2  254.26   17.22
   2   5  -1    0.41    0.92
   5  -1   2  227.15   18.42
   5   2  -1  271.64   20.98
   1   5  -2  260.66   25.62
   2   5  -1  280.39   25.84
   1   2  -5  228.72   17.24
   2  -1   5  280.89   21.52
   2   1  -5  262.64   18.28
   1  -2   5  233.95   20.43
   2  -5   1  309.17   23.15
   1  -5   2  223.30   20.04
  -5  -1  -2  269.95   17.61
   5  -1   2  259.61   17.53
   5  -2   1  269.34   19.30
   1  -2   5  266.63   24.46
  -1   2   5  251.30   21.93
   2  -1   5  262.89   24.47
  -2   1   5  240.82   20.99
   5  -1   2    0.90    1.79
   5   1  -2  269.11   19.85
   1   2  -5  213.65   21.44
  -1  -5  -2  239.19   15.32
   2   1  -5  220.34   23.44
   5   1  -2  255.53   19.66
  -5   1   2  260.38   17.82
   5   2  -1  325.82   20.02
  -2  -1  -5  275.45   21.81
   2  -5   1  228.49   14.10
   5  -2   1  275.25   20.38
   5  -1   2  261.33   20.22
   1  -2   5  241.93   21.99
  -1  -2  -5  255.19   22.40
  -5   2   1  275.49   17.78
  -5   2   1  281.87   17.05
  -5  -2  -1  288.77   17.44
   5   2  -1  300.74   23.83
  -2   5   1  276.07   19.95
   2   5  -1  285.84   20.88
   1   5  -2  250.26   20.53
  -1   2   5  229.22   21.13
  -2   1   5  254.25   20.31
   1   2  -5  247.42   22.53
   2   1  -5  274.90   22.37
   1   5  -2  239.06   14.27
   2   5  -1  238.36   16.38
  -1   5   2  261.24   14.90
  -1   5   2  249.24   13.36
  -2   5   1  290.38   13.90
   5   2  -1  272.02   15.60
   2   5  -1  299.01   18.82
  -1  -5  -2  280.15   21.91
  -2  -5  -1  288.61   21.05
  -2  -1  -5  258.62   19.40
   5  -2   0  435.13   22.65
   0   5   2  415.79   24.26
   2   0   5  348.83   26.12
  -2   5   0  421.64   18.75
  -5   0   2  413.52   23.20
   2   0  -5  356.67   30.17
  -2   5   0  393.08   19.76
   0  -5  -2  409.88   20.00
   5  -2   0  434.31   21.53
   0   2  -5  402.61   27.47
   0  -2  -5  378.27   23.31
   5   0   2  444.71   17.71
   2   0   5  354.93   27.91
  -2   5   0  408.37   19.78
   2  -5   0  387.98   21.61
  -5  -2   0  370.93   20.00
  -2  -5   0  385.87   17.37
   2   5   0  369.62   16.88
   5   0  -2  422.16   24.52
   5   2   0  391.13   27.16
   0  -5   2  410.50   22.23
   0   2  -5  382.30   22.37
   2   5   0  395.99   27.00
   2   0   5  406.24   26.88
   0  -2   5  388.63   27.61
   2  -5   0  390.54   26.77
   0  -5   2  377.30   26.46
  -5   0  -2  452.78   23.57
   0   2   5  406.96   27.31
   5  -2   0  398.66   20.65
   0  -2   5  388.59   29.05
   5   0   2  425.08   23.40
   2   0   5  343.72   27.84
  -2   0   5  363.46   26.10
   5   0  -2  462.15   26.77
   0  -2  -5  395.69   31.06
   0  -5  -2  363.40   20.30
   2  -5   0  371.39   20.31
  -5   0   2  442.98   24.27
   5  -2   0  397.82   25.81
  -2   0  -5  339.44   24.77
   5   2   0  468.67   24.78
   5  -2   0  372.48   27.57
   5   0  -2  396.75   29.49
   5   0   2  426.84   26.30
   2   0   5  466.04   31.33
   5   2   0  410.43   27.67
  -5   0   2  422.01   22.76
  -2   5   0  418.91   26.24
  -5   2   0  415.05   23.52
   0   5  -2  391.27   24.09
  -5   0  -2  417.12   23.76
  -2  -5   0  418.41   17.64
  -5   0  -2  432.80   22.80
   0   5  -2  412.42   27.29
   0   5   2  375.60   19.84
  -2   0   5  385.35   26.69
  -2   5   0  385.95   20.56
   0   2  -5  396.51   30.34
  -2   0  -5  375.27   25.18
  -5   0  -2  384.54   24.02
   2   0  -5  413.35   26.62
   0   5  -2  345.24   15.84
   5   2   0  395.21   25.27
  -2   0  -5  388.39   29.67
   0  -2  -5  388.09   27.10
   5   0   2  370.62   22.41
   0   5   2  416.55   21.37
   5   2   0  404.86   20.19
   2   5   0  401.98   22.46
   2   5   0  412.17   23.26
   0  -5  -2  376.57   26.04
  -2  -5   0  370.82   23.98
  -1  -5   2  254.87   19.85
   1   5   2  251.69   18.47
   2   1   5  248.53   22.79
  -5  -1   2  254.67   16.63
   5  -2  -1  262.61   19.63
   1   2   5  252.01   26.04
   2   1   5  256.96   22.54
   2  -1  -5  227.22   23.22
   1  -5  -2  233.83   15.42
  -2   5  -1  273.53   19.10
  -2   1  -5  259.64   21.56
  -1   2  -5  307.38   24.95
  -5  -2   1  308.82   18.92
   2  -5  -1  289.08   17.55
   1  -2  -5  261.91   20.84
   5   2   1  292.24   23.69
  -2  -5   1  299.30   15.34
  -1  -5   2  236.14   15.69
   2   5   1  253.79   17.92
   1   5   2   -0.54    1.10
   2  -5  -1  290.41   21.30
  -1  -2   5  275.12   22.00
   2   1   5  281.50   19.93
  -2  -5   1  241.50   19.54
   1   2   5  248.29   24.81
  -5   1  -2  281.23   17.87
   5   1   2  257.77   17.62
   5   2   1  281.72   16.78
  -1  -2   5  263.80   22.59
  -2  -1   5  249.75   20.14
  -5  -2   1  274.10   16.00
  -2  -1   5  257.62   21.81
   5  -1  -2  276.57   20.09
   1  -2  -5  208.58   24.66
   2  -1  -5  276.60   26.47
   1  -5  -2  243.05   16.53
   2  -5  -1  271.37   17.25
   5  -1  -2  290.55   21.67
   5  -2  -1  300.75   22.39
  -5  -1   2  287.37   18.76
  -2   1  -5  264.67   21.47
   5  -2  -1  291.72   25.80
   5  -1  -2  243.22   23.75
   1   5   2  263.21   17.18
   5   1   2  253.23   19.89
   5   2   1  284.33   22.12
   2   1   5  306.59   25.75
  -5  -1   2  264.84   18.00
  -2   5  -1  260.78   20.51
  -1   5  -2  262.30   20.12
  -5   2  -1  283.27   19.87
   1   2   5  263.73   21.35
  -5   1  -2  251.64   18.84
  -1  -2   5  237.69   18.73
  -5   2  -1  278.97   17.66
  -1   2  -5  271.05   24.03
  -5   1  -2  276.87   17.90
  -2   5  -1  272.95   20.84
   5  -2  -1  286.54   17.72
  -1   5  -2  265.18   21.34
  -2  -1   5  276.45   23.48
  -5   2  -1  269.69   16.06
  -5   1  -2  265.45   18.09
  -1   2  -5  258.07   24.59
  -2   1  -5  266.34   22.01
  -2   5  -1   -0.70    1.39
  -2   1  -5  275.58   25.76
   5   2   1  281.03   20.59
   5   1   2  264.71   19.17
   2   5   1  278.06   18.23
   2   5   1  287.90   19.67
   1  -5  -2  266.01   20.86
  -2  -5   1  273.46   19.47
   1  -2  -5  245.41   25.51
   2  -5  -1  291.62   22.01
  -2  -5   2  377.39   24.33
  -5  -2   2  350.73   19.90
   2   2   5  350.80   28.94
   2  -2  -5  387.00   30.01
  -2   2  -5  370.33   28.80
  -2   5  -2  357.29   26.63
   2  -2  -5  364.92   22.91
   5   2   2  402.05   30.10
  -2  -5   2  384.21   20.60
  -2   5  -2  377.57   26.73
   2  -5  -2  375.43   25.79
  -2  -2   5  358.75   25.71
   2   2   5  359.61   22.03
  -2  -5   2  374.85   25.39
   2   2   5  414.23   31.52
  -2  -2   5  348.23   25.94
   5  -2  -2  401.46   24.95
   2  -2  -5  370.00   31.09
   2  -5  -2  352.62   22.58
   5  -2  -2  376.67   26.61
  -5  -2   2  382.26   22.81
   5  -2  -2  378.89   33.02
  -5  -2   2  393.35   23.56
   5   2   2  367.49   25.64
  -2   5  -2  388.14   26.65
  -5   2  -2  400.59   26.23
  -2   2  -5  376.99   29.76
  -5   2  -2  378.52   22.55
  -2  -2   5  327.06   25.62
  -5   2  -2  384.27   23.23
  -2   2  -5  404.65   32.60
   5   2   2  349.27   21.32
   2   5   2  354.87   22.19
   5   2   2  368.84   25.12
   2  -5  -2  358.84   25.79
  -5   3   3  113.37   13.56
   3  -5   3  142.32   18.81
   3  -3   5  142.99   20.28
  -3  -3  -5  148.64   13.61
   3   3  -5  128.97   17.83
   3   5  -3  137.84   14.76
   5  -3   3  135.05   13.68
   3   3  -5  156.79   18.68
   5   3  -3  140.45   16.05
   5   3  -3  117.95   15.17
   3  -3   5  146.01   16.44
   3   5  -3  140.70   22.41
   3   3  -5  139.97   17.70
   3  -3   5  144.57   16.22
   5  -3   3  135.05   17.96
   3  -3   5  114.78   18.09
  -5  -3  -3  143.85   13.94
   5   3  -3  134.95   15.78
  -3   3   5  116.63   14.96
   5  -3   3  121.15   13.31
   3   3  -5  144.29   16.12
  -5   3   3  134.72   14.25
  -3  -3  -5  121.60   15.01
   5   3  -3  102.24   15.51
  -5   3   3  134.26   12.46
   3   5  -3  138.42   15.73
   3   3  -5  124.10   15.66
  -3  -3  -5  131.30   12.65
   5  -3   3  153.55   16.12
  -5  -3  -3  118.86   11.88
  -3   5   3  143.78   13.62
  -5   2   3  222.56   18.06
  -3   5   2  216.59   15.99
   3  -5   2  200.12   21.14
   2  -5   3  206.63   21.44
   5  -3   2  220.17   23.37
  -5   3   2  209.03   17.61
  -3  -2  -5  207.13   16.36
  -2  -3  -5  195.93   16.53
   2   3  -5  227.86   22.99
   2   3  -5  192.67   23.19
   3   2  -5  217.14   22.18
   5  -3   2  189.25   18.80
   2   5  -3  212.06   17.64
   5  -3   2  203.82   16.14
   3   5  -2  211.62   16.29
   5  -2   3  238.49   16.58
   3  -5   2  186.81   16.60
   5   2  -3  224.22   19.66
  -5   3   2  207.87   16.51
   2  -5   3  221.37   18.06
   5   2  -3  221.10   18.72
   5   3  -2  204.94   19.48
   3  -2   5  238.18   19.89
   2  -3   5  224.11   20.41
   2   5  -3  214.03   24.25
   2   3  -5  217.11   19.93
   3   5  -2  182.66   23.28
   3   2  -5  224.70   20.64
   3   5  -2  174.00   17.40
   5  -3   2  206.63   16.25
   3  -5   2  216.76   21.54
   2  -5   3  243.96   22.78
  -5  -3  -2  226.08   16.77
   5  -3   2  204.93   19.70
   2  -3   5  214.16   23.61
   5  -2   3  197.94   21.65
   3  -2   5  197.03   23.43
  -2   3   5  206.94   21.92
  -2  -5  -3  214.33   20.68
  -3   2   5  231.71   19.91
   3  -2   5  190.90   18.83
   2   3  -5  214.87   20.92
   5   3  -2  211.44   18.13
   3   2  -5  220.72   21.01
   5  -2   3  218.59   17.38
  -5   2   3  212.72   17.57
   5   2  -3  207.39   18.17
  -5   3   2  193.02   16.09
   5   3  -2  204.90   16.18
  -2  -3  -5  236.07   22.53
   3  -5   2  179.12   14.89
   5  -2   3  214.96   18.51
   5   2  -3  211.36   21.80
   5   3  -2  226.54   22.07
  -5   2   3  229.20   16.51
  -5   3   2  202.88   15.16
  -5  -3  -2  198.13   15.00
  -2  -3  -5  208.18   22.45
   2   3  -5  191.67   18.30
  -5  -2  -3  197.03   15.34
   2  -3   5  191.77   19.40
   2   5  -3  216.20   20.00
   2   3  -5  209.79   20.96
  -3  -2  -5  209.56   16.18
   3   2  -5  194.54   18.57
  -2   3   5  196.94   18.41
  -3   2   5  185.24   17.20
  -2   5   3  216.33   13.81
  -2   5   3  228.30   15.91
  -2  -5  -3  225.02   21.76
   1   3  -5  111.86   17.28
  -5   1   3  136.43   13.80
   3  -5   1  124.80   15.89
   1  -5   3  122.70   15.61
   5  -3   1  138.48   17.02
   1  -3   5  123.76   16.03
  -1   5   3  106.55   14.85
  -3  -1  -5  120.44   12.77
  -3   5   1  129.91   11.93
  -1  -3  -5  113.16   12.32
  -5   3   1  115.49   12.80
   1   3  -5   89.29   16.25
   5  -3   1  112.30   11.49
   5  -3   1  108.81   11.13
   1   5  -3  114.83   13.46
   3   1  -5  119.41   15.76
   3   1  -5  135.96   17.52
   3  -5   1  123.86   12.72
   5  -1   3  119.77   10.49
   3   5  -1  110.73   10.79
   5   1  -3  149.76   15.29
   5   1  -3  123.46   13.29
   1  -5   3  139.33   13.99
   5   3  -1  100.97   13.89
  -5   3   1  130.44   12.29
   3   1  -5   98.47    9.17
   1   5  -3  114.60   16.62
   1   3  -5  134.45   14.50
   3  -1   5  120.38   13.75
   1  -3   5  108.59   14.49
   3   1  -5  118.50   14.08
  -5  -3  -1  126.10   12.14
   3  -5   1  102.05   14.14
   1  -3   5  119.20   17.01
   1  -5   3  129.96   16.27
   5  -3   1  118.35   13.38
   5   1  -3  113.30   14.08
   1  -3   5  117.02   16.90
  -5  -1  -3  125.48   12.57
  -1   3   5  110.38   14.58
   3  -1   5  127.85   17.90
   5  -1   3  128.83   16.70
   5   3  -1  105.81   12.48
   1   3  -5  103.88   14.73
  -3   1   5  141.54   15.12
  -1  -5  -3  122.19   13.79
   3   1  -5  109.67   15.45
   3  -1   5  124.46   15.31
  -5   1   3  116.55   12.96
   5   1  -3  111.77   13.80
  -3  -1  -5  137.50   14.44
   5  -1   3  115.72   12.56
   3  -5   1  119.58   11.95
  -5   3   1  121.65   12.29
   5   3  -1  131.90   12.29
   5  -3   1  119.02   15.60
   5  -1   3  138.39   14.44
  -5   1   3  128.45   12.57
  -1  -3  -5  129.51   15.30
   3   1  -5   -0.78    0.73
  -3  -5  -1  130.50    9.46
   1   5  -3  115.80   12.54
  -5  -3  -1  129.16   12.08
  -5   3   1  120.94   11.28
  -3   5   1  104.70   12.84
   1   3  -5  123.73   15.22
  -5  -1  -3  110.11   13.37
   5   3  -1  113.35   11.44
   3   5  -1  114.42   13.53
   1  -3   5  115.43   15.91
  -5  -1  -3  110.78   11.42
  -1   3   5  117.33   15.79
  -1  -3  -5  101.10   14.17
  -3  -1  -5  123.07   12.83
   1   3  -5  110.30   15.60
   3   1  -5  110.92   14.12
  -1   5   3  112.23   10.86
  -3   1   5  107.99   13.31
   5  -1   3  129.25   12.33
  -5   3   1  120.85   13.25
   3   5  -1  110.74   12.77
  -1   5   3  131.90   11.48
   5   3  -1  110.79   11.35
   3   5  -1  105.71   12.16
  -1  -5  -3  147.24   17.16
  -3  -5  -1  100.83   12.87
   5   1  -3  124.89   16.71
   3  -1   5   99.06   11.42
   3   0   5  194.25   17.39
  -5   0   3  246.95   17.71
   0  -5   3  233.42   20.27
   0   5   3  204.08   19.17
   5  -3   0  211.35   19.75
   0  -3   5  220.72   20.00
   0   3   5  217.00   24.72
   5  -3   0  185.63   14.57
   0   3  -5  223.68   21.13
   0  -3  -5  214.66   16.63
   0   5  -3  218.43   20.52
  -5  -3   0  196.18   12.90
   3  -5   0  190.45   15.23
  -3   5   0  189.25   14.72
   3   0  -5  196.08   20.76
   5   0   3  228.73   12.49
  -5   3   0  189.14   16.50
   5   0  -3  220.85   18.07
   5   3   0  183.76   19.04
   3   0   5  238.24   18.43
   3   5   0  189.14   17.51
  -5  -3   0  227.01   16.04
  -5   3   0  213.42   15.27
   0  -3   5  221.98   20.19
  -3  -5   0  191.12   17.16
   3  -5   0  198.75   18.43
  -5  -3   0  186.01   14.70
   0   3   5  184.68   18.07
   0  -5   3  218.48   20.54
   5  -3   0  132.85   12.41
   5   0  -3  247.56   20.33
   0   3   5  243.88   21.16
   0  -3   5  215.95   19.16
   0  -3   5  201.86   20.94
  -5   0  -3  229.38   16.69
   3   0   5  206.17   21.62
   0  -3  -5  215.73   24.45
  -3   0   5  197.93   17.55
   0  -5  -3  227.83   17.94
   3   0   5  222.19   19.83
  -3   0  -5  182.27   16.66
   5   0  -3  242.78   20.57
  -5   0   3  210.52   17.08
   0   3  -5  197.83   21.71
   3  -5   0  199.61   15.98
   5  -3   0  228.48   19.64
   5   0   3  245.35   18.09
   3   0  -5  205.52   20.26
   5   0  -3  234.02   23.63
  -5   3   0  191.43   15.12
   5   0   3  212.08   17.73
  -5   0   3  219.37   16.72
  -3  -5   0  228.89   13.87
   5   3   0  206.77   19.89
   0  -3   5  258.22   21.79
  -5  -3   0  223.19   16.34
  -3   5   0  213.62   19.00
  -5   3   0  220.73   18.14
   0   5  -3  247.71   19.40
  -5   0  -3  205.64   18.01
   0   3  -5  200.36   19.86
  -5   3   0  221.10   15.54
   0   3   5  204.52   18.58
  -5   0  -3  228.50   16.63
  -3   5   0  192.40   17.12
  -5   3   0  186.89   13.08
   0   5   3  229.92   18.81
   0   5  -3  245.66   21.78
  -3   0  -5  209.69   17.23
  -3   5   0   -0.44    0.91
  -3   0   5  217.13   18.38
   3   0  -5  227.78   19.10
  -5   0  -3  206.67   20.31
  -3   0  -5  215.78   22.52
   5   3   0  200.89   18.21
   0   5   3  241.82   16.39
   5   0   3  520.13   26.23
   0  -3   5  224.25   18.83
   3   5   0  189.04   16.57
   0   3  -5  229.89   21.18
   5   3   0  197.26   14.64
   0  -3  -5  220.45   20.26
   3   5   0  194.50   15.84
   5  -3   0  210.18   15.15
   5   3   0  198.31   14.60
   0  -5  -3  251.92   21.92
  -3  -5   0  199.24   16.95
   5   3   0  209.27   15.46
   3   1   5  115.28   14.84
   3  -5  -1  128.22   15.86
   1  -3  -5  126.24   17.94
  -1  -5   3  118.45   14.34
   5  -3  -1  135.90   15.38
   1   3   5  112.67   18.21
  -5  -3   1  100.96    9.72
  -1  -3   5   98.93   12.83
  -3   1  -5  127.93   14.44
  -1   3  -5  137.10   17.15
   3  -5  -1  103.83   11.49
  -1   5  -3  111.80   15.79
   1  -3  -5  123.44   12.65
   5   3   1  121.61   11.98
   3  -1  -5  109.39   15.87
   3  -1  -5  106.09   13.26
   5  -1  -3  124.92   14.01
  -3  -5   1  111.96    9.54
   5   3   1  127.92   17.05
  -5  -3   1  118.59   12.37
  -1  -5   3  117.58   12.71
   3   5   1   99.19   11.76
   3   1   5  102.87   12.60
  -1  -3   5  129.19   16.01
  -5  -1   3  139.58   13.94
   3  -5  -1  116.14   14.17
  -5   3  -1  130.14   12.27
  -3  -5   1  105.23   13.17
   1   3   5  117.84   17.01
   5  -1  -3  121.98   14.73
  -1  -3   5  124.47   16.28
  -5   1  -3  124.01   12.62
  -1  -3   5  116.65   14.80
  -3  -1   5  127.04   13.78
  -3  -1   5  118.04   14.13
   1  -3  -5  108.77   18.26
   3   1   5  119.49   15.16
   3  -1  -5  132.06   17.88
   1  -5  -3  129.33   14.21
   5  -1  -3  130.57   15.91
  -5  -1   3  127.29   13.54
  -3   1  -5  117.02   13.80
   3  -5  -1  117.41   13.06
   5  -3  -1  110.07   14.53
   5   1   3  108.53   12.49
  -5  -3   1  121.24   12.32
   5  -3  -1   91.93   17.09
   5  -3  -1  121.47   13.28
  -3  -5   1  125.48   11.75
   5   1   3  118.76   14.08
   5   3   1  104.90   14.38
  -5  -3   1  122.48   12.86
  -1   3  -5  106.34   13.98
  -3   5  -1  120.60   15.08
  -5   3  -1  111.72   14.02
   1   3   5  127.46   16.93
  -1   5  -3  114.78   14.57
   1   3   5  115.12   14.73
  -1  -3   5  132.03   14.45
  -5   1  -3  112.01   14.02
  -1   3  -5  122.60   16.48
   5  -3  -1  109.88   11.37
  -3   1  -5  111.06   17.24
  -5   3  -1  124.69   12.54
  -5   1  -3  117.14   12.62
  -3   5  -1  112.51   14.29
  -5   3  -1  103.41   11.48
  -1   5  -3  117.59   15.94
  -1   3  -5  120.95   15.78
  -3   5  -1  106.73   11.37
  -3   1  -5  114.92   13.98
  -1   3  -5  135.65   19.00
  -5   1  -3  122.49   15.24
  -3   1  -5  124.71   18.51
   1   5   3  119.38   12.77
   5   3   1  118.81   14.53
   5   3   1  128.72   12.78
   3   5   1  115.58   12.80
   5   1   3  109.65   13.47
  -3  -5   1   90.07   11.81
  -5  -1   3  112.11   11.80
   3   2   5  176.77   19.75
  -2  -5   3  212.14   18.32
   2   3   5  207.58   23.15
  -3   5  -2  188.56   16.43
  -3   2  -5  225.95   20.24
   3  -5  -2  195.84   16.32
  -2   3  -5  215.19   24.28
  -2   5  -3  235.63   24.01
   2  -3  -5  210.73   21.13
   2  -3  -5  214.96   15.91
   3  -2  -5  216.35   17.90
   3  -2  -5  247.07   23.17
  -5  -3   2  262.69   19.56
   5   2   3  193.18   20.19
   5   3   2  190.33   21.76
  -3  -5   2  204.66   14.72
  -2  -5   3  234.10   17.91
   3   5   2  173.52   14.07
  -3  -2   5  194.31   20.11
   3  -5  -2  189.85   18.25
   5   3   2  217.08   16.63
  -3  -5   2  172.92   17.03
  -2  -5   3  210.00   19.51
  -5   3  -2  192.33   15.25
  -2  -3   5  206.28   20.51
  -5   2  -3  219.12   16.76
   5  -2  -3  234.72   20.10
  -3  -2   5  208.48   19.33
  -2  -3   5  212.79   22.25
   2  -3  -5  215.40   23.82
   3  -2  -5  203.51   22.75
   5  -3  -2  197.05   17.71
   2  -5  -3  218.45   19.26
   3  -5  -2  200.46   18.19
   5  -2  -3  212.16   20.88
  -5  -2   3  209.09   17.29
   5  -3  -2  186.72   19.27
  -5  -3   2  203.47   16.52
  -3   2  -5  211.73   18.75
   5  -2  -3  262.44   30.57
  -2   3  -5  207.75   21.86
  -5  -2   3  234.48   19.10
   5   2   3  221.31   20.17
   2   3   5  230.84   23.17
   5   3   2  208.52   20.36
  -3   5  -2  180.71   19.43
  -5   3  -2  176.48   18.70
  -5   2  -3  202.75   20.11
  -2   3  -5  213.60   22.75
  -2   3  -5  194.64   21.36
   2   3   5  213.94   19.87
  -3   2  -5  205.19   22.93
  -2  -3   5  200.17   18.32
  -5   2  -3  224.64   18.08
  -3   5  -2  224.10   20.83
  -2   5  -3  205.58   21.19
  -5   3  -2  182.72   17.14
  -3   5  -2  194.51   17.33
  -5   2  -3  200.70   19.25
  -2   3  -5  221.34   24.53
  -3   2  -5  206.17   20.10
  -3   2  -5  202.99   23.77
   2   5   3  233.11   18.58
   5   3   2  182.43   16.18
   3   5   2  204.31   17.78
   5   3   2  170.76   18.04
   5   2   3  206.46   19.22
   2  -3  -5  221.46   18.95
   3   5   2  194.44   18.85
  -5  -2   3  211.41   15.93
   2  -5  -3  226.58   20.93
  -5  -3   2  181.97   13.66
  -3  -5   2  198.27   17.13
   2   5   3  223.07   20.39
   3  -5  -2  203.46   19.97
  -3  -5   3  140.07   14.32
  -3   5  -3  118.32   15.28
  -3   3  -5  135.47   17.14
   3  -3  -5  131.24   13.31
   3  -3  -5  143.41   17.57
   5   3   3  138.63   17.90
  -3  -5   3  138.74   13.80
   3  -5  -3  150.62   17.04
   3   3   5  132.24   15.68
  -3  -3   5  140.97   16.42
  -5  -3   3  134.88   14.91
  -3  -5   3  150.15   16.39
  -3  -3   5  128.78   16.13
   5  -3  -3  142.41   15.76
  -5   3  -3  154.80   14.21
  -3  -3   5  123.09   15.23
   5   3   3  131.40   13.92
   3  -3  -5  139.86   19.38
   3  -5  -3  120.16   15.63
  -5  -3   3  144.17   14.54
   5  -3  -3  117.60   16.41
  -3   3  -5  136.67   15.96
  -5  -3   3  157.17   16.43
   5   3   3  104.38   15.48
  -3  -3   5  104.01   15.90
  -5   3  -3  120.39   14.11
  -5   3  -3  111.32   14.96
  -3   3  -5  122.71   19.16
  -3   5  -3  116.97   15.53
  -3   3  -5  135.12   17.98
   5   3   3  151.01   15.40
   3   5   3  140.53   15.34
   5   3   3  125.31   16.14
  -5  -3   3  132.72   12.60
   3   5   3  135.67   16.99
   3  -5  -3  146.57   17.24
   4   4  -5  155.15   19.05
   5   4  -4  192.81   20.05
  -5  -4  -4  159.71   16.13
  -4  -4  -5  153.89   17.06
   3   5  -4  168.33   18.49
   4   5  -3  169.52   17.27
   5  -3   4  185.38   17.03
   3   4  -5  162.28   18.84
   3  -4   5  176.49   17.76
   5   3  -4  166.23   17.50
  -5   3   4  167.05   14.89
   4   3  -5  219.30   22.39
   4   3  -5  199.37   23.27
   5   3  -4  132.32   18.04
   5   3  -4  194.66   20.08
   4  -5   3  183.40   21.74
   5  -4   3  188.29   21.68
   5  -3   4  166.03   21.63
   5  -4   3  184.30   16.19
  -5  -4  -3  179.85   15.71
   5   4  -3  185.88   18.42
  -3   4   5  164.17   18.88
  -5  -3  -4  170.71   15.98
  -4   3   5  186.99   18.66
  -5   3   4  181.52   17.61
  -5   4   3  190.79   16.97
  -4  -3  -5  177.59   17.44
  -3  -4  -5  159.51   17.99
   5   4  -3  160.95   20.19
  -5  -3  -4  168.21   14.75
   3   5  -4  176.87   19.22
   3   4  -5  167.03   19.11
  -3   5   4  181.17   16.75
  -4   5   3  205.10   17.60
   4  -5   2  260.04   25.69
   2  -5   4  245.00   24.88
  -4   5   2  270.90   19.84
   5  -4   2  259.75   26.10
  -5   4   2  262.35   20.44
   4  -2   5  274.72   22.96
   2   4  -5  273.38   24.37
   2   5  -4  234.75   22.04
   5  -4   2  267.28   19.98
   4   5  -2  267.64   20.06
   5   4  -2  263.71   21.07
   5  -2   4  236.32   17.80
  -5   4   2  249.66   17.89
   4  -2   5  271.43   21.16
   5   2  -4  266.75   20.41
   5   4  -2  276.34   23.98
   4   2  -5  278.64   19.23
   5  -4   2  273.39   18.64
   2   5  -4  253.01   25.39
   2   4  -5  259.49   23.31
   4   5  -2  263.79   27.10
   4   2  -5  291.48   26.19
   4  -5   2  262.03   24.07
   5  -4   2  259.42   23.36
  -5  -4  -2  275.84   18.97
   5  -2   4  286.65   28.57
   4  -2   5  293.28   29.05
  -2   4   5  253.21   24.72
  -2  -5  -4  230.11   23.54
  -5  -2  -4  244.79   19.00
  -4   2   5  272.66   21.93
  -5   2   4  273.26   21.40
   4   2  -5  252.58   23.32
  -4  -2  -5  267.87   20.81
   5   4  -2  277.66   21.01
   5   2  -4  250.91   21.39
  -5   4   2  263.73   19.09
   2  -4   5  268.66   21.95
   5  -4   2  259.29   21.70
   5  -4   2  237.38   21.76
   4  -5   2  218.11   18.59
   5   2  -4  280.38   25.61
   5  -2   4  274.86   20.03
  -2  -4  -5  248.36   24.60
   5  -2   4  233.39   19.59
   5   4  -2  249.03   24.70
  -5   2   4  290.79   19.76
  -5   4   2  249.45   16.88
  -5  -4  -2  257.20   17.22
  -2  -4  -5  278.53   26.54
   4   5  -2  268.76   20.83
  -5  -2  -4  262.75   18.53
   2   5  -4  246.81   22.91
  -4  -2  -5  234.36   17.73
   2   4  -5  238.28   23.03
  -2   4   5  273.54   21.95
  -2   5   4  260.75   19.26
  -4   2   5  261.86   18.81
  -5   4   1  252.34   21.05
   1   4  -5  242.65   24.61
   1  -5   4  252.95   24.18
   5  -4   1  229.57   23.15
   5  -4   1  259.17   17.59
   1  -4   5  223.46   22.78
  -1   5   4  246.12   26.27
  -4   5   1  267.33   19.13
  -5   4   1  270.66   20.55
   4  -1   5  264.12   22.19
   5  -4   1  281.76   19.94
   1   5  -4  217.09   22.71
   4  -5   1  266.15   19.98
   4   1  -5  210.96   21.33
   5   1  -4  250.28   21.75
   4   5  -1  244.78   18.07
   5  -1   4  245.23   16.65
   5   1  -4  243.86   18.91
   4   1  -5  229.55   16.32
   1  -5   4  238.02   20.35
   4   1  -5  250.84   23.86
   5   4  -1  255.43   23.53
   4  -1   5  267.78   19.72
   4   5  -1  235.55   23.94
  -5   4   1  253.64   17.27
   1   5  -4  219.98   22.21
   1  -4   5  248.49   22.11
   1   4  -5  218.17   20.45
   5   4  -1  249.77   22.47
  -5  -4  -1  275.25   18.21
   5   1  -4  242.04   22.15
   4  -5   1  241.36   22.06
   5  -4   1  223.64   19.84
   1  -5   4  229.68   23.23
   1  -4   5  230.98   24.11
  -1   4   5  224.52   20.20
   1  -4   5  203.20   20.38
   4  -1   5  257.32   25.63
   5  -1   4  208.95   22.81
  -5  -1  -4  233.84   18.44
  -1  -4  -5  211.48   23.98
  -1  -5  -4  251.99   23.97
  -4   1   5  240.97   20.21
   4   1  -5  236.19   23.11
  -5   1   4  244.77   19.92
  -4  -1  -5  251.24   19.81
   5   1  -4  225.91   21.41
  -5   4   1  255.60   18.23
   4  -5   1  242.92   19.58
   5  -4   1  234.79   20.51
   5  -4   1  250.27   24.54
   4   1  -5  259.94   23.35
   5   1  -4  216.88   23.23
   5  -1   4  232.65   18.47
  -5   1   4  267.56   19.62
   5   4  -1  245.47   23.86
   5  -1   4  228.19   19.42
  -5  -4  -1  289.96   18.55
   1   5  -4  241.27   19.93
   1   4  -5  239.41   21.52
  -5   4   1  259.86   17.20
  -5  -1  -4  226.68   23.13
   4   5  -1  291.78   21.25
  -4   5   1  252.40   19.45
  -5  -1  -4  246.96   18.30
   1   5  -4  257.80   23.83
  -1   4   5  217.40   21.42
  -4  -1  -5  236.29   18.42
   1   4  -5  252.94   24.69
  -1   5   4  233.11   19.24
  -1  -4  -5  237.46   21.32
   5   4  -1  242.20   21.43
   4   5  -1  269.55   21.75
  -4   1   5  211.96   18.69
   5   4  -1  265.41   19.23
   4   5  -1  249.78   19.32
  -1  -5  -4  236.93   23.72
  -4  -5  -1  263.86   20.98
  -5   1   4  252.44   19.77
   4  -5   0  291.29   25.31
   0  -5   4  299.46   24.65
   5  -4   0  290.31   25.22
   0   5   4  292.46   27.04
   0  -4   5  275.90   23.71
   0   4   5  290.61   31.17
  -4   0  -5  306.61   21.69
   0   5  -4  305.46   28.39
   4  -5   0  305.92   21.09
   0   4   5  247.05   22.10
  -4   5   0  297.90   20.80
  -5   4   0  305.40   22.14
   4   0   5  277.47   23.10
   4   0  -5  285.14   23.40
   5   0  -4  292.37   20.09
   4   0  -5  276.14   25.04
   5   4   0  288.12   25.88
   0  -5   4  323.12   23.56
   4   0   5  311.89   20.07
   4   5   0  244.98   25.49
   0  -4   5  258.03   22.83
   4   5   0  300.18   22.88
  -5  -4   0  314.90   19.64
  -5   4   0  316.56   19.25
  -5  -4   0  249.00   18.00
  -4  -5   0  255.97   20.51
   5   0  -4  340.41   26.20
   4  -5   0  261.71   22.30
   5  -4   0  281.41   21.33
   0  -5   4  295.51   25.49
   0   4   5  268.37   23.85
   0  -4   5  274.39   22.73
   0  -4   5  272.13   25.17
  -5   0  -4  298.41   20.71
   0  -4   5  275.01   21.98
   0  -4  -5  267.12   28.63
   0  -5  -4  279.72   24.03
  -4   0   5  271.95   21.33
   4   0  -5  275.30   25.50
  -4   0  -5  293.35   21.31
  -5   0   4  312.49   22.37
   5   0  -4  318.17   25.89
   4  -5   0  283.69   21.73
   5  -4   0  289.09   23.47
   4   0  -5  303.33   27.48
  -4   5   0  276.02   23.24
  -5  -4   0  277.49   18.30
   5   0  -4  239.09   26.02
  -5   4   0  266.39   18.78
   0  -4   5  292.22   23.02
   5   0   4  303.54   21.81
   5   4   0  275.93   25.16
  -4  -5   0  289.63   17.92
   4   0   5  296.03   19.72
  -5  -4   0  307.11   20.09
  -5   4   0  296.97   23.53
   5   0   4  282.41   21.70
   0   5  -4  296.14   23.47
   0   4  -5  293.19   24.96
  -5   0  -4  308.05   25.75
   0   4   5  280.52   22.37
  -5   4   0  297.15   19.15
   0   5   4  278.34   21.82
  -4   5   0  303.89   22.09
  -5   4   0  281.25   19.35
  -4   5   0  284.35   17.70
   0   5  -4  285.05   25.90
  -4   0  -5  294.68   21.42
   0   4  -5  281.91   26.95
  -5   0  -4  317.37   28.79
  -4   0  -5  309.58   29.00
   5   4   0  273.25   22.87
  -4   0   5  274.12   21.27
   5  -4   0  280.46   18.27
   5   4   0  290.24   18.51
   4   5   0  282.61   22.57
   5   0   4  286.70   21.48
   5   4   0  299.15   20.60
   4   5   0  283.86   20.66
   0   4  -5  275.38   24.16
   0  -4  -5  279.62   24.71
  -5  -4   0  264.38   18.14
  -5   0   4  281.81   20.79
  -4  -5   0  261.29   19.99
   4   0   5  275.69   21.56
   4  -5  -1  249.34   23.11
   1   5   4  244.49   23.88
   5  -4  -1  244.68   22.25
  -1  -5   4  230.32   20.64
   1   4   5  260.74   27.76
   1  -4  -5  224.24   22.52
  -1  -4   5  235.31   20.76
   5   4   1  265.17   18.08
  -4   1  -5  261.92   20.65
   5  -4  -1  272.52   19.61
   4  -5  -1  245.68   18.77
  -1   5  -4  250.12   23.54
   4   1   5  240.85   21.37
   4  -1  -5  248.46   21.14
   5  -1  -4  243.01   20.81
   5   4   1  243.25   24.77
   4  -1  -5  237.59   23.22
  -5  -4   1  282.56   19.13
  -1  -5   4  239.63   20.29
  -1  -4   5  224.03   21.76
   4   5   1  242.40   18.98
   1   4   5  235.94   21.79
  -4  -5   1  241.91   19.91
   4  -5  -1  278.67   22.23
   5  -1  -4  237.68   22.16
  -5   4  -1  277.73   18.18
  -1  -5   4  205.10   20.92
  -1  -4   5  250.64   23.56
  -1  -4   5  238.40   20.41
  -5   1  -4  228.75   18.10
  -4  -1   5  242.31   20.27
   1  -4  -5  208.91   24.36
   1  -5  -4  239.60   21.98
   4  -1  -5  280.18   26.35
  -5  -1   4  257.06   20.38
  -4   1  -5  249.13   19.72
   5  -1  -4  232.36   22.86
   4  -5  -1  273.04   21.77
   5  -4  -1  251.96   22.28
  -5  -4   1  232.82   17.06
   4  -1  -5  246.85   28.18
   5  -1  -4  235.10   28.62
  -5  -1   4  246.57   20.40
  -4  -5   1  294.61   19.37
  -5  -4   1  308.26   20.97
   5   1   4  232.65   20.14
   5   4   1  228.66   22.78
   5   1   4  266.26   21.24
  -1  -4   5  224.54   20.12
  -4   5  -1  278.30   24.35
   1   4   5  224.09   20.46
  -1   5  -4  211.25   21.27
  -1   4  -5  213.18   22.13
  -5   1  -4  244.02   23.15
  -4   1  -5  260.27   26.68
  -5   4  -1  270.84   19.04
  -4   5  -1  245.60   21.12
  -5   4  -1  246.43   19.61
  -5   1  -4  253.64   19.96
  -4   5  -1  252.32   17.99
  -1   5  -4  224.30   23.92
  -4   1  -5  282.39   21.62
  -1   4  -5  247.67   26.22
  -1   4  -5  244.44   21.70
  -5   1  -4  215.63   23.05
  -4   1  -5  277.09   28.56
  -4  -1   5  254.48   20.65
   5   4   1  223.10   20.80
   4   5   1  289.97   21.20
   4   5   1  253.19   21.80
   5   1   4  218.65   20.48
  -5  -1   4  239.69   18.69
   1  -4  -5  236.33   22.41
   1  -5  -4  228.61   22.58
   4   1   5  236.03   21.87
  -4  -5   1  235.36   18.30
   4  -5  -2  245.20   22.91
   5  -4  -2  260.70   22.91
  -2  -5   4  260.70   20.61
   4   2   5  276.82   22.91
  -4   5  -2  277.34   19.55
  -2   4  -5  273.55   26.96
  -2   5  -4  278.65   26.46
   2  -4  -5  273.84   23.46
   4  -2  -5  258.98   20.91
   5  -2  -4  269.04   21.65
  -5  -4   2  299.37   21.25
   5   2   4  241.12   21.91
   5   4   2  246.93   25.57
   4  -2  -5  235.80   23.06
   4   5   2  225.49   24.50
   5   4   2  267.10   18.63
  -2  -5   4  256.77   21.09
  -2  -4   5  250.86   22.75
   4  -5  -2  238.44   20.76
  -4  -5   2  213.39   18.88
   5  -2  -4  247.43   22.69
  -5  -4   2  298.34   21.97
  -2  -5   4  254.31   22.62
  -2  -4   5  250.41   23.44
  -5   4  -2  287.71   19.05
  -2  -4   5  224.05   23.34
  -5   2  -4  269.35   19.82
  -4  -2   5  242.60   20.46
   2  -4  -5  252.39   25.95
   2  -5  -4  224.82   22.09
  -5  -2   4  238.27   19.84
  -4   2  -5  238.81   19.76
   5  -4  -2  276.84   21.02
   2   4   5  251.25   21.01
  -5  -4   2  287.10   19.68
   4  -5  -2  250.37   22.19
   5  -2  -4  270.00   35.10
  -2   4  -5  229.81   23.42
  -4  -5   2  280.80   20.84
   5   2   4  237.76   20.15
   2   4   5  233.63   22.66
   5   2   4  277.11   23.31
  -2   5  -4  257.57   24.40
  -2  -4   5  245.64   19.83
  -5   2  -4  212.37   22.47
  -2   4  -5  225.57   24.43
  -5   4  -2  271.70   20.33
  -4   5  -2  246.91   22.50
  -5   4  -2  274.31   22.43
  -4   5  -2  264.02   20.05
  -5   2  -4  294.67   26.39
  -4   2  -5  268.11   28.20
  -4  -2   5  258.08   22.02
  -5  -2   4  238.55   18.81
   5   2   4  247.05   22.70
   2  -4  -5  232.51   21.73
   2  -5  -4  235.40   22.43
   4   2   5  246.84   24.04
   4  -5  -3  182.79   20.50
  -4   5  -3  181.79   17.78
  -3   5  -4  179.77   21.55
   3   4   5  175.55   17.67
   3  -4  -5  196.63   20.09
   5   3   4  175.34   18.94
   5   4   3  159.34   19.89
   4   5   3  170.75   19.93
   4  -3  -5  179.60   20.56
  -3  -5   4  159.22   16.55
   4  -5  -3  165.97   18.00
  -4  -3   5  179.51   18.85
  -5  -3   4  178.59   18.36
   5  -3  -4  188.71   19.77
  -3  -5   4  149.66   17.30
  -3  -4   5  181.39   19.74
   5   4   3  189.90   16.78
  -5   4  -3  195.01   16.36
  -3  -4   5  152.78   18.50
   5  -4  -3  205.91   19.16
  -5   3  -4  182.71   16.73
   3  -5  -4  182.71   20.81
  -5  -4   3  182.99   16.56
   4  -5  -3  182.90   20.56
  -4   3  -5  196.44   18.35
  -3   4  -5  161.67   18.66
  -3  -4   5  169.20   17.70
  -5   4  -3  159.52   18.68
  -4  -3   5  159.49   19.06
  -5   3  -4  159.57   19.82
  -4   5  -3  158.41   17.31
  -5  -3   4  174.67   16.53
   3  -5  -4  159.49   19.02
   5   4   4  147.01   18.00
  -4  -5   4  155.13   16.80
   4  -4  -5  187.56   20.49
   5  -4  -4  191.27   20.46
  -5   4  -4  159.39   15.79
  -4   4  -5  184.41   18.73
   5   3  -5   92.66   13.70
   5   5  -3  110.70   17.95
   3   5  -5   86.31   14.70
   5   5  -2  117.72   14.89
   5  -2   5  150.20   15.82
   5   2  -5  132.32   14.85
   5  -5   2  103.69   16.27
  -2  -5  -5  126.50   18.99
   5   2  -5  145.95   18.31
   5  -5   2  128.55   17.61
   5  -5   2  115.86   15.45
  -5   2   5  120.14   13.87
   5   5  -2  118.30   18.50
  -5  -2  -5  122.52   13.75
  -2   5   5  145.21   16.64
   5  -5   1  100.22   15.25
   5  -1   5  102.17   17.28
   5   1  -5  133.37   18.32
   5  -5   1  108.83   14.70
  -1  -5  -5   86.96   16.82
   5   1  -5   96.48   16.56
  -5   1   5   79.47   12.28
   5   5  -1  109.55   17.72
   1   5  -5   98.84   14.37
  -5  -1  -5  113.53   13.39
  -1   5   5   97.87   15.02
  -5  -5  -1  100.16   13.11
   5  -5   0  124.17   18.28
   0  -5   5  145.33   18.05
   0   5  -5  160.90   21.15
  -5   5   0  138.41   15.55
   5   5   0  132.70   16.41
   5  -5   0  120.08   15.70
   0  -5  -5  110.67   18.64
   5  -5   0  146.17   17.21
   5   0  -5  153.95   21.95
   5   0   5  146.97   15.61
  -5  -5   0  153.39   14.58
   0   5  -5  148.72   18.84
  -5   5   0  113.84   14.09
  -5   5   0  135.61   13.22
  -5   0  -5  144.89   20.98
   5   0   5  134.73   16.31
  -5  -5   0  128.59   13.98
  -1  -5   5  107.01   14.86
   5  -5  -1   77.63   14.35
  -1   5  -5  111.22   16.99
   5  -1  -5   87.55   13.66
   1  -5  -5   98.30   16.91
   5  -5  -1  113.75   16.37
  -5  -5   1  126.74   13.95
   5   1   5  107.07   14.38
   5  -1  -5   92.80   19.05
  -5   5  -1  113.00   14.85
  -5   5  -1  101.29   12.51
   5   1   5  100.78   15.64
   1  -5  -5  134.96   18.27
   5  -5  -2  108.94   16.69
   5  -2  -5  126.14   16.05
  -2  -5   5  141.91   18.63
  -5  -5   2  133.10   15.65
  -5   5  -2  116.36   16.27
  -5   5  -2  133.59   15.30
   2  -5  -5  160.07   19.58
  -3  -5   5   98.44   15.64
   6   0   0 1034.00   40.35
   0   0  -6  947.08   43.09
   0  -6   0  985.55   36.53
  -6   0   0 1163.95   43.04
   0  -6   0  930.68   45.79
   0   0   6  893.28   42.95
   0   0  -6  909.71   47.29
   6   0   0 1067.58   50.30
  -6   0   0 1088.29   40.86
   0   0   6  957.72   43.04
   0   6   0 1011.22   46.34
   0   0  -6  981.93   46.73
   0   6   0  996.31   37.75
   0   6   0  962.50   35.93
   0  -6   0  960.78   45.53
   1  -6   1  546.17   34.66
  -1   6   1  531.37   26.19
   6   1  -1  581.11   32.27
   1  -1   6  484.42   30.38
   6  -1   1  567.36   24.60
  -1  -1  -6  500.20   30.63
  -6   1   1  566.57   30.19
  -1  -6  -1  530.58   23.93
   1   1  -6  550.34   35.85
   6  -1   1  586.35   29.37
   1  -6   1  533.92   27.55
  -6   1   1  591.02   30.15
   1  -1   6  494.09   33.67
   1   1  -6  525.26   25.34
   1  -1   6  569.46   34.30
  -1  -6  -1  511.84   32.53
  -6  -1  -1  604.75   30.26
   1  -6   1  585.89   35.56
   1  -1   6  474.91   33.59
  -1   1   6  493.88   32.48
   1  -1   6  575.74   37.43
   1   1  -6  489.59   35.65
   6   1  -1  621.13   33.54
   6  -1   1  591.95   33.66
  -6   1   1  551.67   29.37
   6   1  -1  553.92   36.24
   1  -1   6  567.74   35.49
  -1  -1  -6  538.78   33.33
  -6   1   1  582.73   26.04
  -6   1   1  569.43   28.30
  -6  -1  -1  575.19   28.80
  -1   6   1  591.13   33.65
   1   6  -1  582.77   34.58
  -1   1   6  440.76   31.34
   6   1  -1  578.54   28.95
  -1  -1  -6  483.91   33.14
   1   1  -6  507.17   34.80
   1   6  -1  503.34   24.70
  -1   6   1  563.30   25.30
   6   1  -1  562.00   23.41
  -1  -6  -1  558.70   33.96
   1   1  -6  463.90   34.82
   0  -6   1  677.25   35.60
   1   0   6  644.85   36.19
  -1   0  -6  681.83   35.26
   0   1  -6  651.00   33.93
   0  -1  -6  667.73   32.41
   0  -6  -1  753.23   27.62
   1   0  -6  647.36   36.53
   1  -6   0  702.48   28.82
  -6  -1   0  688.11   29.69
   6   0   1  701.56   30.42
  -1  -6   0  649.35   24.72
  -6   1   0  675.56   31.50
   0  -6   1  728.73   28.88
   6  -1   0  692.78   38.64
  -6   0   1  808.67   33.44
   1   6   0  577.43   38.94
   0   1  -6  653.33   24.86
  -6  -1   0  760.21   32.06
  -6   1   0  767.82   32.21
   1   0   6  613.50   36.26
  -6   0  -1  793.02   32.60
   0  -6  -1  753.39   37.81
  -1  -6   0  666.37   35.60
   0  -1   6  661.55   34.60
   1   0   6  695.62   33.85
   1  -6   0  632.28   35.23
   0  -6   1  711.99   37.19
   1   0   6  681.19   38.48
   0   1   6  655.74   34.30
   0  -1   6  632.25   33.25
  -1   0   6  643.99   35.54
   0  -1  -6  646.32   38.41
   6  -1   0  751.93   36.34
   6   1   0  647.25   32.28
  -6   0   1  723.06   31.58
   6   0   1  759.07   35.48
   6   0  -1  776.36   35.42
   6   0  -1  697.35   39.66
   6   0   1  744.21   38.33
   6   1   0  705.13   38.30
  -1   0  -6  685.40   36.17
  -1   6   0  717.64   34.56
   0   6  -1  756.15   34.32
   1   0   6  673.97   35.43
  -6   1   0  679.65   27.61
  -6   0   1  712.52   30.17
  -6  -1   0  716.49   30.05
  -6   0  -1  770.71   29.35
   0  -1   6  668.83   33.22
  -6   1   0  720.25   30.04
  -6   0  -1  774.71   31.40
   0   1   6  614.41   32.08
   0   6   1  737.94   36.16
   1   6   0  691.68   35.80
  -1   0   6  641.89   34.40
  -1   6   0  766.76   37.21
   0   6  -1  761.91   37.84
  -1   0  -6  675.97   37.31
   6   0  -1  710.13   30.30
   1   0  -6  651.38   36.08
  -1   0  -6  679.01   39.24
   0   1  -6  577.48   33.33
   0  -1  -6  663.75   35.73
   6   1   0  691.74   23.63
   0   6   1  755.93   29.08
   1   6   0  702.74   29.61
  -1   6   0  685.43   26.56
   1   6   0  626.59   27.56
   1   0  -6  639.54   39.02
   0  -6  -1  712.97   36.66
   6  -1   0  716.25   30.36
  -1  -6   0  712.15   35.70
  -1   6   0  637.59   23.85
   0   6   1  690.58   28.92
   1  -6   0  630.40   35.02
   6   1   0  747.25   30.81
   1   1   6  503.54   36.15
  -6  -1   1  543.27   27.99
  -1   1  -6  571.33   34.80
   1  -6  -1  553.52   26.98
   1  -1  -6  518.63   33.57
   6   1   1  579.61   29.29
  -1  -6   1  565.17   26.18
   1   1   6  497.46   35.01
  -6  -1   1  616.63   31.07
   1   6   1  527.61   33.15
  -6   1  -1  577.72   29.71
   1  -6  -1  522.90   33.18
  -1  -6   1  543.74   33.96
  -1  -1   6  569.61   33.93
   1   1   6  579.86   31.67
   1   1   6  520.81   35.98
  -1  -1   6  481.03   32.15
  -1  -1   6  541.03   34.12
   1  -1  -6  473.69   38.17
   6  -1  -1  557.27   33.62
  -6  -1   1  552.26   29.35
   6   1   1  552.73   31.25
   6  -1  -1  538.76   37.11
   6  -1  -1  573.11   31.93
   6   1   1  556.37   34.57
  -1   1  -6  482.95   32.24
  -6  -1   1  580.43   29.47
  -1   6  -1  574.00   32.76
   1   1   6  550.88   32.58
  -6   1  -1  574.93   29.48
  -6   1  -1  556.77   28.58
  -1  -1   6  506.00   31.45
  -1   6  -1  557.07   34.27
   6  -1  -1  595.13   29.34
  -1   1  -6  558.73   35.86
  -1   1  -6  533.39   37.02
   6   1   1  544.18   31.45
   6   1   1  564.01   24.66
   1   6   1  520.66   27.27
   1   6   1  532.09   28.82
   1  -1  -6  486.33   35.89
   1  -6  -1  509.97   33.01
  -1  -6   1  564.39   33.19
   2  -6   2  558.85   36.73
   2  -2   6  501.92   39.19
  -2   6   2  542.64   31.05
  -2  -2  -6  471.32   32.67
   6  -2   2  550.30   26.66
   2   2  -6  481.61   43.12
   2   6  -2  485.98   24.96
   6   2  -2  538.13   31.68
  -6   2   2  593.65   31.26
   2   6  -2  494.73   45.17
   6  -2   2  551.46   29.43
   2  -2   6  579.74   37.13
   2   2  -6  474.45   28.46
   2  -6   2  578.31   37.03
  -6  -2  -2  617.99   31.13
   2  -2   6  607.22   42.82
  -2   2   6  466.31   36.72
   2   2  -6  412.07   38.31
  -6   2   2  576.71   30.44
   6   2  -2  581.56   32.03
   6  -2   2  577.97   33.78
  -2  -2  -6  455.42   35.75
   6  -2   2  588.67   35.41
   6   2  -2  575.55   38.88
  -6   2   2  574.81   28.67
  -6  -2  -2  609.07   29.86
  -2  -2  -6  542.60   40.37
   2   6  -2  589.88   35.54
   2   2  -6  514.92   36.54
   2   6  -2  477.35   26.22
  -2  -6  -2  617.64   37.40
   2  -6   1  576.12   36.50
   1  -6   2  592.90   36.48
   2  -1   6  473.69   34.79
  -1   6   2  540.65   29.84
  -2   6   1  552.43   26.97
   2   1  -6  430.66   40.61
   6  -2   1  537.44   37.52
  -6   1   2  586.64   31.15
  -1  -6  -2  549.59   24.40
  -2  -1  -6  529.04   35.17
   6  -2   1  595.25   30.08
   6  -2   1  622.15   27.77
  -1  -2  -6  505.10   29.57
  -6   2   1  593.62   31.51
   6  -1   2  581.06   25.01
   1   2  -6  498.49   35.06
   2   1  -6  549.88   43.80
   1   6  -2  506.02   24.63
   2  -6   1  587.05   29.99
   2  -1   6  560.02   42.59
  -6   1   2  620.68   31.93
   6   1  -2  565.28   33.04
   6   2  -1  594.69   35.34
  -6   2   1  649.71   31.47
   1   6  -2  447.41   37.57
   2   6  -1  562.07   41.82
   1   2  -6  506.21   27.53
   2  -1   6  589.03   36.93
   2   1  -6  537.72   28.06
   6  -1   2  557.12   29.71
   1  -2   6  538.42   36.27
   2  -6   1  559.52   35.51
   1  -6   2  533.45   35.24
  -6  -1  -2  585.15   30.38
  -1   2   6  478.95   32.47
   1  -2   6  562.94   40.39
  -2   1   6  523.84   38.49
   2  -1   6  564.99   38.65
   1   2  -6  467.82   33.64
   2   1  -6  456.67   42.73
   6   1  -2  619.03   34.48
   6   1  -2  589.01   33.73
  -6   1   2  586.97   30.81
   6   2  -1  593.41   31.81
  -6   2   1  585.73   30.14
   6  -2   1  625.10   35.13
  -2  -1  -6  520.56   37.67
   6  -1   2  548.87   32.42
   6  -2   1  537.53   34.96
   6  -1   2  582.04   34.38
   6   2  -1  619.70   38.97
   1  -2   6  520.86   36.63
  -6   2   1  600.10   29.29
  -1  -2  -6  479.00   31.66
   1   6  -2  504.36   28.53
  -6   2   1  615.33   29.47
  -6  -2  -1  623.19   30.11
  -2  -1  -6  509.30   39.36
  -2   6   1  614.25   34.07
   2   6  -1  592.30   34.71
  -2   1   6  477.28   34.10
  -1  -2  -6  536.92   34.41
   1   2  -6  488.20   36.62
   2   1  -6  612.81   37.38
   2   6  -1  522.26   27.74
  -1   6   2  517.82   24.85
   6   2  -1  612.97   26.79
   1  -2   6  487.09   33.65
   2   6  -1  574.43   30.32
  -1  -6  -2  548.50   35.55
   2  -6   0  790.68   42.71
   0   6   2  674.49   33.96
   2   0   6  717.81   46.64
   2   0  -6  593.33   48.52
   6  -2   0  707.17   41.91
   6  -2   0  793.82   32.52
   0  -6  -2  763.38   30.91
  -2   0  -6  726.84   42.78
   0   2  -6  708.43   39.06
   0  -2  -6  687.42   34.82
   0   6  -2  735.40   31.34
   2   0  -6  657.28   45.11
  -6  -2   0  720.38   31.88
  -6   2   0  744.91   36.59
   0  -6   2  706.46   32.71
  -6   0   2  837.20   38.11
   6   2   0  726.51   41.19
   2   0   6  657.27   47.85
   0   2  -6  665.63   31.15
   2   6   0  747.56   41.66
  -6   2   0  790.11   35.06
   6   0   2  758.34   34.88
   2   0   6  680.95   38.27
   0  -2   6  730.28   40.97
  -2  -6   0  696.78   38.46
   0  -6   2  750.10   41.41
  -6   0  -2  783.45   35.68
   0   2   6  661.77   37.19
   0   2   6  684.68   37.33
  -2   0   6  642.23   42.66
   0  -2  -6  696.77   44.02
   6   0  -2  784.53   39.30
   6   0  -2  797.04   40.68
  -6   0   2  782.97   36.08
   6  -2   0  816.04   41.49
   6   2   0  768.29   36.56
  -2   0  -6  685.92   43.05
   6  -2   0  730.06   42.80
   6   0  -2  746.58   44.83
  -6  -2   0  709.68   34.14
  -6   2   0  785.93   35.91
   6   0   2  729.32   39.22
   6   2   0  737.58   41.80
   2   0   6  826.00   50.52
  -6   0   2  802.36   35.53
  -2   6   0  724.41   38.75
   0   6  -2  739.29   37.39
  -6   2   0  777.67   35.13
  -6   0  -2  752.14   34.60
  -6   0  -2  748.39   34.06
  -2   0  -6  697.44   45.56
   2   6   0  802.81   40.47
   0   6  -2  786.11   41.64
  -2   0   6  683.64   42.74
   6   0   2  730.60   35.93
   2   0  -6  707.81   38.71
  -2   0  -6  733.58   44.22
   0   6   2  732.00   31.95
   0  -2  -6  705.55   39.81
   6   2   0  744.27   30.33
   2   6   0  714.37   34.06
   2   6   0  761.55   34.57
   6  -2   0  801.91   34.85
   0  -6  -2  745.17   41.12
  -2  -6   0  685.53   37.37
   1  -2  -6  503.30   37.64
  -1  -6   2  560.95   33.94
   2   1   6  513.73   41.11
  -6  -1   2  542.22   28.36
   1   2   6  474.18   38.70
   2  -1  -6  512.20   43.88
  -6  -2   1  634.51   28.73
   1  -6  -2  575.36   27.85
  -2   1  -6  553.78   39.18
  -1   2  -6  527.92   34.40
   2  -6  -1  609.88   29.53
   1  -2  -6  471.78   32.39
   2  -1  -6  533.40   37.04
   2   1   6  476.64   39.45
  -2  -6   1  594.79   25.96
  -6  -1   2  638.39   33.12
   6   2   1  600.21   38.33
  -1  -6   2  542.06   27.59
   1   6   2  475.29   27.36
   2   6   1  540.98   30.71
   6   1   2  547.65   29.46
   1  -6  -2  583.97   36.20
  -1  -2   6  579.30   34.79
   2   1   6  544.69   30.86
   2  -6  -1  587.59   35.30
  -6   2  -1  631.63   30.88
  -2  -6   1  588.02   34.95
  -2  -1   6  601.59   36.32
  -6   1  -2  605.08   30.63
   1   2   6  591.36   38.85
  -1  -2   6  549.36   37.83
  -2  -1   6  551.77   39.59
  -2  -1   6  560.76   33.45
   1  -2  -6  461.69   40.24
   2  -1  -6  530.06   45.40
   6  -1  -2  635.81   34.75
   1  -6  -2  545.61   27.88
   2  -6  -1  584.53   28.26
   6  -1  -2  600.38   36.04
   6  -2  -1  626.60   36.47
  -6  -1   2  589.06   30.92
  -6  -2   1  592.91   30.53
   6  -2  -1  591.04   40.82
   6  -1  -2  528.16   39.25
  -2   1  -6  490.98   37.15
   6  -2  -1  615.44   33.10
   6   2   1  562.08   35.44
  -6  -1   2  561.63   30.10
  -6  -2   1  666.97   32.16
  -1   2  -6  508.53   32.60
  -1   6  -2  570.53   34.07
   1   2   6  525.56   32.45
  -6   2  -1  574.76   31.86
  -6   1  -2  617.77   32.87
  -1  -2   6  501.64   30.33
  -6   2  -1  641.00   31.02
  -6   1  -2  583.85   30.18
  -2   1  -6  572.89   41.66
   6  -2  -1  642.28   30.71
  -2   6  -1  554.62   34.31
  -2  -1   6  491.30   34.21
  -1   6  -2  599.32   36.53
  -1   2  -6  574.78   42.31
  -2   1  -6  592.33   40.46
   6   2   1  569.96   33.53
   6   1   2  575.58   32.63
   1   2   6  522.42   35.66
   6   1   2  540.37   26.28
   6   2   1  585.39   27.39
   1   6   2  542.67   28.90
   2   6   1  550.65   31.15
   1  -6  -2  533.08   34.51
  -2  -6   1  569.20   33.27
   1   6   2  509.47   30.07
   2  -6  -1  602.42   36.53
  -2  -6   2  525.51   32.41
   2   2   6  470.33   37.84
   2   2   6  477.52   40.59
  -6  -2   2  521.67   26.88
   2  -2  -6  497.09   41.59
   2  -6  -2  534.04   28.18
  -2   2  -6  510.53   38.15
   2  -2  -6  488.80   32.49
  -6  -2   2  601.77   32.78
   6   2   2  568.53   39.89
  -2  -6   2  571.10   27.41
   2   6   2  499.02   26.50
   2  -6  -2  549.10   35.00
   2   2   6  488.02   28.11
  -2  -6   2  531.93   34.08
  -6   2  -2  603.62   30.57
  -2  -2   6  521.47   35.27
  -2  -2   6  496.18   38.02
   2  -2  -6  473.43   42.51
   2  -6  -2  568.95   30.30
   6  -2  -2  609.79   34.21
   6  -2  -2  621.11   37.41
  -6  -2   2  559.36   30.40
   6  -2  -2  532.80   42.02
  -2   2  -6  497.74   37.75
   6   2   2  560.24   35.18
   2   2   6  564.45   40.24
  -6  -2   2  604.45   31.66
  -6   2  -2  593.89   34.31
  -2  -2   6  513.62   33.03
  -6   2  -2  581.05   30.75
   6   2   2  509.19   32.35
   6   2   2  571.55   28.43
   2   6   2  533.21   32.33
   2  -6  -2  527.81   34.92
   6  -3   3  228.93   18.82
   3   6  -3  212.59   18.93
   3   3  -6  217.48   21.69
   6  -3   3  205.14   23.98
   6  -3   3  223.03   21.59
   6   3  -3  224.78   25.35
  -6   3   3  221.41   17.88
  -6  -3  -3  223.48   18.10
   3   6  -3  244.23   23.54
  -3   6   2  327.03   20.55
   6  -3   2  344.14   31.47
  -2   6   3  338.38   27.86
   2  -3   6  288.03   28.64
  -3  -2  -6  299.57   23.70
   2   3  -6  313.12   32.47
   6  -3   2  323.79   21.93
   6  -2   3  347.30   21.55
   2   6  -3  354.57   23.43
   3   6  -2  323.12   21.36
  -6   3   2  341.18   23.14
   6   2  -3  356.65   26.17
   6  -3   2  353.14   23.36
   3  -2   6  321.77   27.24
   2   3  -6  350.66   25.47
   3   2  -6  326.77   25.16
  -6  -3  -2  329.41   22.59
  -2   3   6  311.28   28.18
   6  -2   3  353.45   30.80
   2   3  -6  270.06   29.05
   3   2  -6  317.08   31.14
   6   3  -2  371.56   26.87
  -6   3   2  339.05   23.34
   6   2  -3  359.05   26.29
   6  -3   2  322.01   26.65
   6  -2   3  324.88   25.31
  -2  -3  -6  329.93   28.81
   6   2  -3  328.92   29.91
   6   3  -2  333.71   29.90
  -6   2   3  343.37   22.36
  -6   3   2  353.01   22.02
  -6  -3  -2  320.46   21.45
  -6  -2  -3  337.35   22.27
   3   6  -2  329.93   26.13
  -2  -3  -6  312.19   29.16
   2   6  -3  340.29   27.80
   2   3  -6  313.78   29.34
   3   2  -6  329.45   28.46
  -3  -2  -6  309.00   23.90
   2  -3   6  317.56   29.79
   1   3  -6  281.54   28.59
  -1   6   3  318.94   26.14
   6  -3   1  343.37   30.33
  -3   6   1  377.18   21.74
   6  -3   1  368.06   23.45
   1  -3   6  344.26   29.20
  -3  -1  -6  298.84   23.90
   6  -3   1  349.73   22.15
   1   6  -3  315.59   22.52
   3   1  -6  316.85   30.36
   6   1  -3  334.90   24.90
  -6   3   1  362.70   23.11
   1   3  -6  302.69   22.68
   3  -1   6  291.01   25.65
   3   6  -1  323.26   29.55
  -3  -6  -1  253.75   22.61
  -6  -3  -1  393.82   24.30
   3  -6   1  360.60   28.88
   1  -3   6  374.25   30.65
  -1   3   6  341.79   26.35
   6  -1   3  319.25   27.52
   1   3  -6  290.67   25.79
   3   1  -6  279.74   30.83
   6   1  -3  393.94   28.21
  -6   3   1  312.16   22.23
   6   3  -1  345.74   23.21
   6  -3   1  337.62   28.21
   6   1  -3  355.02   31.41
   6  -1   3  363.53   26.38
  -6   1   3  334.09   22.45
  -6   3   1  331.50   23.43
   1   6  -3  330.07   23.78
  -6  -3  -1  366.16   22.85
   1  -3   6  317.81   27.66
  -6   3   1  356.13   22.07
  -6  -1  -3  285.50   21.92
   1   3  -6  310.44   27.73
   6   3  -1  331.67   21.63
  -6  -1  -3  331.85   22.24
  -3   6   1  302.02   24.19
   3   6  -1  348.48   26.29
  -1   3   6  286.91   26.54
   1   3  -6  282.71   28.52
  -3  -1  -6  319.97   24.87
   3   1  -6  313.95   27.51
  -1  -3  -6  292.50   25.26
   6  -1   3  318.70   22.34
   3   6  -1  310.73   22.59
  -1   6   3  332.98   20.32
   6   3  -1  360.69   21.73
  -3  -6  -1  307.96   25.05
   3   0   6  338.81   29.08
   0  -6   3  419.46   30.38
   0   6   3  414.99   28.75
   6  -3   0  388.09   31.01
   0  -3   6  399.47   29.46
  -3   0  -6  417.85   29.36
   6  -3   0  422.23   24.41
  -6  -3   0  365.84   20.76
  -3   6   0  405.95   22.98
   0   6  -3  393.48   27.49
   3   0  -6  376.11   31.53
   6   0  -3  436.25   28.53
   0  -6   3  384.79   25.14
   0   3  -6  384.78   25.27
   3   6   0  351.56   27.12
   3   0   6  417.65   29.86
  -6  -3   0  434.13   25.88
  -6   3   0  462.21   25.72
  -3  -6   0  381.84   27.56
   3  -6   0  429.80   30.66
   0  -6   3  395.68   30.58
   0   3   6  364.98   27.78
   0  -3   6  375.83   27.40
   0  -3  -6  378.66   33.71
   3   0  -6  291.31   31.71
   6   0  -3  425.51   30.25
   3  -6   0  362.36   23.25
   6  -3   0  432.98   30.31
   6   3   0  383.28   24.51
   6   0  -3  402.41   34.26
  -6  -3   0  371.11   23.92
  -6   3   0  405.72   25.59
   6   0   3  397.83   27.60
   6   3   0  369.41   29.87
  -6   0   3  425.43   25.92
   0  -3   6  425.90   29.45
  -6   3   0  386.19   26.23
  -6  -3   0  419.74   25.16
   0   6  -3  408.95   27.87
   0   3   6  375.01   27.58
  -6   0  -3  388.14   26.40
  -6   3   0  419.32   24.60
   0   3  -6  366.79   31.04
   0   3   6  374.85   26.72
  -6   0  -3  394.91   24.84
  -3   6   0  435.71   29.09
  -3   0  -6  361.60   27.35
   3   0  -6  346.77   26.66
   6   0   3  392.08   26.01
   0   6   3  409.34   24.20
   3   6   0  353.04   25.17
   0   3  -6  369.34   28.49
   6   3   0  412.17   23.44
   6  -3   0  433.83   24.99
   0  -3  -6  389.85   29.54
   6   3   0  410.21   24.28
   0  -3   6  352.50   25.69
   0  -6  -3  459.93   33.23
  -3  -6   0  370.05   26.43
  -6  -1   3  330.99   22.16
   3  -6  -1  332.04   28.08
   1   6   3  284.08   24.50
   3   1   6  320.41   30.21
   1  -3  -6  325.71   30.88
  -1  -6   3  302.92   25.13
  -6  -3   1  342.52   19.73
  -1  -3   6  298.25   23.85
   6   3   1  349.80   22.78
  -1   6  -3  288.23   26.32
   3  -1  -6  318.15   26.89
  -1  -6   3  351.88   23.34
  -6  -3   1  388.02   24.73
   3   6   1  329.66   23.32
   3   1   6  366.98   28.53
  -6   3  -1  335.80   22.32
   3  -6  -1  342.76   27.18
  -3  -6   1  335.49   26.04
   1   3   6  310.30   29.00
  -1  -6   3  323.71   27.10
  -1  -3   6  305.37   24.59
  -1  -3   6  290.44   27.55
  -3  -1   6  322.18   24.08
   1  -6  -3  325.69   23.82
   6  -1  -3  330.20   27.32
   3  -6  -1  327.52   22.98
  -6  -3   1  355.33   23.20
   1   3   6  254.49   26.21
   6   1   3  338.69   26.30
  -6  -3   1  335.95   23.09
  -6   3  -1  350.64   26.46
  -1   6  -3  325.85   26.42
   1   3   6  334.57   25.55
  -1  -3   6  286.70   22.82
  -6   1  -3  310.77   24.78
   6  -3  -1  335.88   21.96
  -1   3  -6  324.26   30.19
  -6   3  -1  367.34   23.57
  -3   6  -1  308.74   25.54
  -1   3  -6  335.21   26.92
   3  -1  -6  328.20   25.63
   6   1   3  313.90   24.61
   1   6   3  359.11   23.52
   6   3   1  347.14   22.12
   3   6   1  347.89   25.86
  -3  -6   1  310.42   23.97
   3  -6  -2  316.46   27.43
  -6  -3   2  322.05   19.73
   3   2   6  317.40   31.37
  -2  -6   3  310.61   24.81
   2  -3  -6  350.20   33.06
  -2   6  -3  336.11   27.80
   3  -2  -6  309.64   24.86
   6   2   3  335.99   29.94
  -6  -3   2  377.91   25.85
  -2  -6   3  363.65   23.66
   6   3   2  332.39   22.89
   3  -6  -2  312.39   26.24
  -3  -6   2  282.60   24.60
  -2  -6   3  310.74   26.15
  -6   3  -2  378.08   23.78
  -2  -3   6  339.23   29.17
  -2  -3   6  326.38   29.12
  -3  -2   6  331.01   26.10
   2  -6  -3  350.44   25.88
   3  -6  -2  316.71   24.23
  -6  -3   2  338.47   23.35
   6  -3  -2  336.25   25.32
  -2   3  -6  300.18   27.95
   2   3   6  381.86   32.90
  -6   3  -2  379.61   29.06
  -6   2  -3  331.44   27.07
  -2  -3   6  319.35   24.44
  -2   3  -6  331.61   30.81
   2   3   6  302.92   29.02
  -3   6  -2  298.91   25.64
   6   2   3  340.09   23.09
   6   3   2  386.75   24.76
  -6  -2   3  325.08   21.39
   2  -6  -3  328.34   28.15
  -3  -6   2  306.04   24.17
  -3   6  -3  219.67   24.97
   3  -6  -3  233.58   23.84
  -3  -6   3  197.12   20.52
   3  -6  -3  196.94   21.00
   3  -6  -3  208.26   23.02
   6   3  -4  157.56   22.18
  -6   3   4  184.88   16.96
  -4   6   2  272.78   20.73
  -4  -2  -6  266.21   21.64
   2   4  -6  229.77   27.77
   2   6  -4  220.49   22.09
   4   6  -2  261.02   20.77
   6   2  -4  268.25   22.49
  -6   4   2  285.43   20.87
   4   2  -6  265.00   24.92
  -6  -4  -2  294.82   21.27
  -2   4   6  248.57   24.38
   6  -2   4  288.36   28.79
   4   2  -6  259.95   27.71
   6   2  -4  280.69   24.43
   6   4  -2  296.32   23.86
   6  -4   2  284.64   26.07
  -4   2   6  248.40   20.67
   6   2  -4  264.23   27.65
  -2  -4  -6  224.47   23.27
  -6   4   2  289.17   19.83
  -6  -4  -2  290.59   20.39
   4   6  -2  284.88   24.01
  -2  -4  -6  282.22   26.43
  -4  -2  -6  244.28   20.74
   6  -4   1  322.42   21.93
   1   4  -6  276.78   30.22
   6  -4   1  331.37   30.65
   1  -4   6  283.55   28.05
  -4   6   1  338.66   22.83
   1   6  -4  298.69   26.23
   6   1  -4  294.92   23.02
   4  -1   6  314.61   25.49
   1   4  -6  250.91   22.36
  -6   4   1  343.05   22.43
  -4  -6  -1  297.85   24.36
  -6  -4  -1  341.28   22.77
   4  -6   1  294.35   26.47
  -1   4   6  254.09   23.06
   6  -1   4  250.78   26.52
   1  -4   6  276.57   27.50
   4   1  -6  304.57   31.11
   6   1  -4  307.87   26.35
  -6   4   1  333.55   22.84
   4  -6   1  302.57   22.81
   6   1  -4  292.04   29.79
   6  -1   4  301.28   23.33
  -6  -4  -1  358.30   22.87
   1   4  -6  290.37   26.98
  -6   4   1  328.09   21.41
  -6  -1  -4  244.69   23.69
  -4   6   1  327.36   24.71
  -4  -1  -6  303.31   23.69
  -6  -1  -4  338.27   30.68
  -1  -4  -6  284.87   24.83
  -1   6   4  289.41   20.27
  -4  -6  -1  313.10   24.99
   0  -6   4  342.11   28.78
   6  -4   0  340.46   29.89
   0  -4   6  326.16   28.24
   0   6  -4  386.17   31.82
  -4   6   0  362.68   23.88
   6   0  -4  368.64   25.50
   0   4  -6  293.45   24.10
   4   6   0  313.41   25.68
  -6  -4   0  403.81   24.79
  -6   4   0  394.57   23.98
  -4  -6   0  329.00   25.48
   4  -6   0  343.28   28.23
   0   4   6  341.69   27.87
   0  -4   6  337.79   26.40
   0  -6  -4  350.06   27.34
   4  -6   0  338.86   24.49
  -6  -4   0  355.53   23.00
  -6   4   0  371.99   24.47
   6   0  -4  327.35   33.26
   0  -4   6  366.17   29.80
   6   0   4  348.84   25.85
  -6  -4   0  372.84   24.35
   0   6  -4  337.40   27.22
   0   4  -6  326.21   29.50
  -6   0  -4  320.95   27.04
   0   4   6  303.39   24.32
  -6   4   0  376.29   23.51
  -4   6   0  372.24   27.19
   0   4   6  289.51   25.10
  -6   0  -4  311.83   29.58
   6  -4   0  392.45   23.72
   6   4   0  396.38   23.81
   0   6   4  318.52   22.51
   6   0   4  335.17   25.53
   0  -4   6  301.57   24.35
   0   4  -6  307.51   26.94
   0  -4  -6  291.65   26.69
  -4  -6   0  293.05   23.52
   6   4   1  305.53   21.58
  -1  -6   4  264.44   24.25
   1  -4  -6  278.05   30.23
  -1   6  -4  318.21   28.26
   4  -1  -6  297.36   26.35
  -6  -4   1  377.33   24.53
   4   6   1  276.94   22.28
  -4  -6   1  298.89   24.79
   4  -6  -1  297.74   25.73
  -6   4  -1  375.54   23.39
   1   4   6  249.67   27.80
  -1  -4   6  241.58   21.99
   1  -6  -4  252.16   23.74
   4  -6  -1  298.27   23.93
  -6  -4   1  332.22   22.28
   4  -1  -6  284.66   29.62
   6   1   4  336.35   26.17
  -1  -4   6  285.03   23.27
   1   4   6  289.36   24.13
  -6   4  -1  345.69   23.76
  -6   1  -4  294.44   27.24
  -1   4  -6  252.20   23.64
   6   1   4  302.76   25.56
   1  -4  -6  295.36   27.55
  -4  -6   1  304.03   23.44
   4   1   6  273.03   27.64
  -2  -6   4  258.11   22.76
  -2   6  -4  292.79   26.68
   2  -4  -6  240.12   26.46
   4  -2  -6  251.84   23.16
   6   2   4  255.29   25.44
  -6  -4   2  342.51   24.81
   4  -6  -2  296.76   25.53
  -4  -6   2  249.14   22.83
  -6   4  -2  310.02   21.69
  -2  -4   6  315.11   29.07
   2  -6  -4  236.62   23.81
   4  -6  -2  274.59   24.29
   6  -4  -2  279.98   23.34
  -4  -6   2  294.01   22.28
   2   4   6  263.54   28.12
  -2   4  -6  280.24   25.23
  -2  -4   6  224.79   20.07
  -2   4  -6  273.20   26.65
  -4   6  -2  274.16   22.83
  -6   2  -4  266.30   25.92
   4  -6  -3  178.54   20.53
  -5  -6  -1  103.06   14.93
   5  -6   0  193.38   21.48
  -6   5   0  157.07   15.82
   0   0  -7   77.78   13.11
   0  -7   0   95.41   11.49
   0   7   0  106.14   12.54
  -1  -1  -7   64.28   11.95
   1   1  -7   53.77   12.73
   7   1  -1   65.99   12.16
  -1   7   1   60.95    9.33
   1   0   7   62.01   12.48
   0  -7  -1   99.98   11.55
  -7  -1   0   87.60   12.33
  -1  -7   0   75.00   10.17
   0  -7   1   93.67   12.07
   0  -1  -7   62.70   11.47
   1   7   0   78.41   16.65
   7   1   0   92.23   14.23
   0   7  -1   85.72   13.24
   1   0  -7   91.26   15.65
   0   7   1   91.00   11.66
   1   7   0   91.52   12.14
   0   7   1   97.47   12.46
   1   7   1   49.30    9.65
   1   1   7   59.05   12.99
   1  -7  -1   70.09   10.81
  -1  -7   1   66.93    9.92
   1  -1  -7   70.84   13.40
   1   7   1   53.09   12.14
   1   1   7   69.21   11.99
  -1  -1   7   58.92   12.23
   1   7   1   72.56   11.10
  -2  -2  -7  111.72   16.29
   7   2  -2  132.42   17.01
   2   2  -7   87.25   18.02
  -1   7   2   84.04   12.47
   7  -2   1   95.10   11.78
  -1  -2  -7   74.98   12.39
   7   2  -1  101.18   14.83
   1   2  -7   72.37   14.50
   2   1  -7   68.31   14.68
   0   7   2  103.46   13.88
   2   0   7   82.08   16.61
   0  -7  -2  113.18   12.52
   0  -2  -7  106.46   14.46
  -7  -2   0  103.70   12.73
   2   7   0  114.61   18.30
   2   0   7   95.94   15.10
   0   2  -7  103.83   15.81
   7   2   0  120.05   15.62
   0   7  -2  100.97   14.81
   2   0  -7  113.47   16.66
   0   7   2  100.53   12.33
   2   7   0   96.95   13.27
   1   7   2   73.32   12.36
   2   1   7   72.40   16.41
  -7  -2   1   93.92   11.92
  -1  -7   2   72.36   10.99
   1  -2  -7   78.20   13.93
   2  -1  -7   93.37   17.15
   2   7   1  101.06   14.93
   2   1   7   99.65   13.96
   1   2   7   72.54   12.40
  -2  -1   7   62.17   12.43
  -7   2  -1   88.56   13.47
   2  -1  -7   87.42   15.17
   7   2   1   89.51   11.05
   2   7   1   76.27   12.64
   2  -2  -7  103.46   18.25
  -2  -2   7  100.45   16.16
  -7   2  -2  107.24   15.69
   7   2   2  106.51   12.91
   2   3  -7   77.95   12.68
   7  -3   1   70.52   16.33
   3   7  -1   70.58   11.89
   7   3  -1   77.52   11.00
   3   0   7   76.12   15.49
   0   3  -7   85.36   14.19
   0   7  -3   92.80   14.97
   7   0   3   93.08   14.37
   0   7   3  103.18   13.00
   7   3   0   83.01   11.19
   3   7   1   69.12   12.13
   0   0   0    0.00    0.00


TITL TEMP_3_200_00 in P-43m
REM P-43m (#215 in standard setting)
CELL 0.56087   5.954720   5.954720   5.954720  90.0000  90.0000  90.0000
ZERR    2.00   0.000082   0.000082   0.000082   0.0000   0.0000   0.0000
LATT -1
SYMM -x,-y, z
SYMM -x, y,-z
SYMM  x,-y,-z
SYMM  z, x, y
SYMM  z,-x,-y
SYMM -z,-x, y
SYMM -z, x,-y
SYMM  y, z, x
SYMM -y, z,-x
SYMM  y,-z,-x
SYMM -y,-z, x
SYMM  y, x, z
SYMM -y,-x, z
SYMM  y,-x,-z
SYMM -y, x,-z
SYMM  x, z, y
SYMM -x, z,-y
SYMM -x,-z, y
SYMM  x,-z,-y
SYMM  z, y, x
SYMM  z,-y,-x
SYMM -z, y,-x
SYMM -z,-y, x
SFAC C H N Br Pb
UNIT 2.00 12.00 4.00 6.00 2.00
REM  CrysAlisPro recorded range (K): Min=199.9; max=200.0; aver:200.0
TEMP -73
SIZE 0.02 0.09 0.14
TREF
HKLF 4
END
_computing_structure_solution     'SHELXT 2014/5 (Sheldrick, 2014)'
_computing_structure_solution     'SHELXT 2018/2 (Sheldrick, 2018)'
;
_shelx_hkl_checksum                75836
_olex2_submission_special_instructions  'No special instructions were received'
_oxdiff_exptl_absorpt_empirical_details
;
Empirical correction (ABSPACK) includes:
- Absorption correction using spherical harmonics
- Frame scaling
;
_oxdiff_exptl_absorpt_empirical_full_max  1.315
_oxdiff_exptl_absorpt_empirical_full_min  0.756
