# Supplementary material for: Static and Dynamic Disorder in Formamidinium Lead Bromide Single Crystals
Source: J Phys Chem Lett. 2023 Feb 1;14(5):1288–93. doi: 10.1021/acs.jpclett.2c03337 (PMC9923750; doi:10.1021/acs.jpclett.2c03337)
Supplement: Supplementary file 1 — jz2c03337_si_001.zip [file jz2c03337_si_001.zip › oy19-4b-250.final.cif]

data_temp_2_250_00
# start Validation Reply Form
_vrf_PLAT088_temp_2_250_00
;
PROBLEM: Poor Data / Parameter Ratio ....................       6.00 Note  
RESPONSE: The formamidinium molecule is modeled and refined into the electron 
density.
;
# end Validation Reply Form
_audit_creation_date               2022-05-01
_audit_creation_method
;
Olex2 1.5-alpha
(compiled 2022.04.07 svn.rca3783a0 for OlexSys, GUI svn.r6498)
;
_shelx_SHELXL_version_number       '2018/3'
_audit_contact_author_address      ?
_audit_contact_author_email        ?
_audit_contact_author_name         ''
_audit_contact_author_phone        ?
_publ_contact_author_id_orcid      ?
_publ_section_references
;
Dolomanov, O.V., Bourhis, L.J., Gildea, R.J, Howard, J.A.K. & Puschmann, H.
 (2009), J. Appl. Cryst. 42, 339-341.

Sheldrick, G.M. (2015). Acta Cryst. A71, 3-8.

Sheldrick, G.M. (2015). Acta Cryst. C71, 3-8.
;
_chemical_name_common              ?
_chemical_name_systematic          ?
_chemical_formula_moiety           'Br3 Pb1, 1(C H5 N2)'
_chemical_formula_sum              'C H5 Br3 N2 Pb'
_chemical_formula_weight           491.99
_chemical_melting_point            ?
_chemical_oxdiff_formula           Br3Pb1C1H6N2
loop_
  _atom_type_symbol
  _atom_type_description
  _atom_type_scat_dispersion_real
  _atom_type_scat_dispersion_imag
  _atom_type_scat_source
 'C' 'C' 0.0013 0.0009 'International Tables Vol C Tables 4.2.6.8 and 6.1.1.4'
 'H' 'H' 0.0000 0.0000 'International Tables Vol C Tables 4.2.6.8 and 6.1.1.4'
 'Br' 'Br' 0.1872 1.6557 'International Tables Vol C Tables 4.2.6.8 and 6.1.1.4'
 'N' 'N' 0.0030 0.0020 'International Tables Vol C Tables 4.2.6.8 and 6.1.1.4'
 'Pb' 'Pb' -1.0526 6.9588
 'International Tables Vol C Tables 4.2.6.8 and 6.1.1.4'

_shelx_space_group_comment
;
The symmetry employed for this shelxl refinement is uniquely defined
by the following loop, which should always be used as a source of
symmetry information in preference to the above space-group names.
They are only intended as comments.
;
_space_group_crystal_system        'cubic'
_space_group_IT_number             221
_space_group_name_H-M_alt          'P m -3 m'
_space_group_name_Hall             '-P 4 2 3'
loop_
  _space_group_symop_operation_xyz
 'x, y, z'
 '-x, -y, z'
 '-x, y, -z'
 'x, -y, -z'
 'z, x, y'
 'z, -x, -y'
 '-z, -x, y'
 '-z, x, -y'
 'y, z, x'
 '-y, z, -x'
 'y, -z, -x'
 '-y, -z, x'
 'y, x, -z'
 '-y, -x, -z'
 'y, -x, z'
 '-y, x, z'
 'x, z, -y'
 '-x, z, y'
 '-x, -z, -y'
 'x, -z, y'
 'z, y, -x'
 'z, -y, x'
 '-z, y, x'
 '-z, -y, -x'
 '-x, -y, -z'
 'x, y, -z'
 'x, -y, z'
 '-x, y, z'
 '-z, -x, -y'
 '-z, x, y'
 'z, x, -y'
 'z, -x, y'
 '-y, -z, -x'
 'y, -z, x'
 '-y, z, x'
 'y, z, -x'
 '-y, -x, z'
 'y, x, z'
 '-y, x, -z'
 'y, -x, -z'
 '-x, -z, y'
 'x, -z, -y'
 'x, z, y'
 '-x, z, -y'
 '-z, -y, x'
 '-z, y, -x'
 'z, -y, -x'
 'z, y, x'

_cell_length_a                     5.97200(10)
_cell_length_b                     5.97200(10)
_cell_length_c                     5.97200(10)
_cell_angle_alpha                  90
_cell_angle_beta                   90
_cell_angle_gamma                  90
_cell_volume                       212.990(11)
_cell_formula_units_Z              1
_cell_measurement_reflns_used      4781
_cell_measurement_temperature      249.98(11)
_cell_measurement_theta_max        21.6530
_cell_measurement_theta_min        2.6670
_shelx_estimated_absorpt_T_max     0.712
_shelx_estimated_absorpt_T_min     0.185
_exptl_absorpt_coefficient_mu      18.208
_exptl_absorpt_correction_T_max    1.000
_exptl_absorpt_correction_T_min    0.731
_exptl_absorpt_correction_type     gaussian
_exptl_absorpt_process_details
;
CrysAlisPro 1.171.41.110a (Rigaku Oxford Diffraction, 2021)
Numerical absorption correction based on gaussian integration over
a multifaceted crystal model
Empirical absorption correction using spherical harmonics,
implemented in SCALE3 ABSPACK scaling algorithm.
;
_exptl_absorpt_special_details     ?
_exptl_crystal_colour              orange
_exptl_crystal_colour_primary      orange
_exptl_crystal_density_diffrn      3.836
_exptl_crystal_density_meas        ?
_exptl_crystal_density_method      ?
_exptl_crystal_description         plate
_exptl_crystal_F_000               212
loop_
  _exptl_crystal_face_index_h
  _exptl_crystal_face_index_k
  _exptl_crystal_face_index_l
  _exptl_crystal_face_perp_dist
 -1 2 0 0.0283
 1 -2 0 0.0412
 0 0 -1 0.1049
 0 0 1 0.0380
 0 1 -1 0.0887
 0 -1 1 0.0488
 -1 0 0 0.0046
 1 0 0 0.0182

_exptl_crystal_size_max            0.14
_exptl_crystal_size_mid            0.09
_exptl_crystal_size_min            0.02
loop_
  _exptl_oxdiff_crystal_face_indexfrac_h
  _exptl_oxdiff_crystal_face_indexfrac_k
  _exptl_oxdiff_crystal_face_indexfrac_l
  _exptl_oxdiff_crystal_face_x
  _exptl_oxdiff_crystal_face_y
  _exptl_oxdiff_crystal_face_z
 -0.9901 1.9962 -0.0026 -0.0091 -0.1508 0.1440
 0.9901 -1.9962 0.0026 0.0091 0.1508 -0.1440
 0.0008 0.0029 -0.9966 -0.0171 0.0637 0.0661
 -0.0008 -0.0029 0.9966 0.0171 -0.0637 -0.0661
 0.0029 0.9983 -0.9973 0.0201 0.0075 0.1304
 -0.0029 -0.9983 0.9973 -0.0201 -0.0075 -0.1304
 -0.9942 0.0054 -0.0011 -0.0835 -0.0383 0.0153
 0.9942 -0.0054 0.0011 0.0835 0.0383 -0.0153

_exptl_transmission_factor_max     ?
_exptl_transmission_factor_min     ?
_diffrn_reflns_av_R_equivalents    0.0761
_diffrn_reflns_av_unetI/netI       0.0110
_diffrn_reflns_Laue_measured_fraction_full  1.000
_diffrn_reflns_Laue_measured_fraction_max  1.000
_diffrn_reflns_limit_h_max         7
_diffrn_reflns_limit_h_min         -7
_diffrn_reflns_limit_k_max         7
_diffrn_reflns_limit_k_min         -7
_diffrn_reflns_limit_l_max         7
_diffrn_reflns_limit_l_min         -7
_diffrn_reflns_number              5236
_diffrn_reflns_point_group_measured_fraction_full  1.000
_diffrn_reflns_point_group_measured_fraction_max  1.000
_diffrn_reflns_theta_full          19.665
_diffrn_reflns_theta_max           21.700
_diffrn_reflns_theta_min           2.692
_diffrn_ambient_environment        N~2~
_diffrn_ambient_temperature        249.98(11)
_diffrn_detector                   'Hybrid Pixel Array Detector'
_diffrn_detector_area_resol_mean   5.8140
_diffrn_detector_type              'Pilatus 300K'
_diffrn_measured_fraction_theta_full  1.000
_diffrn_measured_fraction_theta_max  1.000
_diffrn_measurement_details
;
List of Runs (angles in degrees, time in seconds):

  # Type    Start    End  Width  t~exp~   \w     \q     \k     \f   Frames
--------------------------------------------------------------------------
  1  \w    -63.00  43.00   0.50    2.00    --   13.16 -62.00  54.00  212
  2  \w    -45.00  62.00   0.50    2.00    --  -14.72  62.00-167.00  214
  3  \w    -91.00  16.00   0.50    2.00    --  -14.72 -62.00  54.00  214
  4  \w    -17.00  96.00   0.50    2.00    --   13.16  38.00-150.00  226
  5  \w    -17.00  90.00   0.50    2.00    --   13.16  62.00-167.00  214
  6  \w    -17.00  96.00   0.50    2.00    --   13.16  38.00 -60.00  226
  7  \w    -23.00  60.00   0.50    2.00    --   13.16 -99.00  30.00  166
  8  \w    -88.00  21.00   0.50    2.00    --  -14.72 -77.00  90.00  218
  9  \w    -45.00  69.00   0.50    2.00    --  -14.72  38.00-180.00  228
 10  \w    -93.00  14.00   0.50    2.00    --  -14.72 -57.00-120.00  214
 11  \w    -65.00 -18.00   0.50    2.00    --  -14.72 106.00-120.55   94
 12  \w    -78.00 -36.00   0.50    2.00    --  -14.72 129.00  50.79   84
 13  \w    -51.00  59.00   0.50    2.00    --  -14.72  77.00-150.00  220
 14  \w    -93.00  14.00   0.50    2.00    --  -14.72 -57.00 -90.00  214
 15  \w    -65.00 -17.00   0.50    2.00    --  -14.72 105.00  -6.86   96
 16  \w    -65.00  42.00   0.50    2.00    --   13.16 -57.00-120.00  214
 17  \w    -73.00   5.00   0.50    2.00    --   13.16 -19.00-120.00  156
 18  \w    -57.00  21.00   0.50    2.00    --  -14.72  90.00 106.49  156
;
_diffrn_measurement_device         'four-circle diffractometer'
_diffrn_measurement_device_type    'XtaLAB Synergy, Dualflex, Pilatus 300K'
_diffrn_measurement_method         '\w scans'
_diffrn_orient_matrix_type        
 'CrysAlisPro convention (1999,Acta A55,543-557)'
_diffrn_orient_matrix_UB_11        0.0841806000
_diffrn_orient_matrix_UB_12        0.0372101000
_diffrn_orient_matrix_UB_13        0.0173581000
_diffrn_orient_matrix_UB_21        0.0382584000
_diffrn_orient_matrix_UB_22        -0.0566454000
_diffrn_orient_matrix_UB_23        -0.0640752000
_diffrn_orient_matrix_UB_31        -0.0149680000
_diffrn_orient_matrix_UB_32        0.0646416000
_diffrn_orient_matrix_UB_33        -0.0661066000
_diffrn_radiation_monochromator    mirror
_diffrn_radiation_probe            x-ray
_diffrn_radiation_type             'Ag K\a'
_diffrn_radiation_wavelength       0.56087
_diffrn_source                     'micro-focus sealed X-ray tube'
_diffrn_source_type                'PhotonJet (Ag) X-ray Source'
_reflns_Friedel_coverage           0.000
_reflns_Friedel_fraction_full      .
_reflns_Friedel_fraction_max       .
_reflns_number_gt                  78
_reflns_number_total               78
_reflns_special_details
;
 Reflections were merged by SHELXL according to the crystal
 class for the calculation of statistics and refinement.
 
 _reflns_Friedel_fraction is defined as the number of unique
 Friedel pairs measured divided by the number that would be
 possible theoretically, ignoring centric projections and
 systematic absences.
;
_reflns_threshold_expression       'I > 2\s(I)'
_computing_cell_refinement         'CrysAlisPro 1.171.41.110a (Rigaku OD, 2021)'
_computing_data_collection         'CrysAlisPro 1.171.41.110a (Rigaku OD, 2021)'
_computing_data_reduction          'CrysAlisPro 1.171.41.110a (Rigaku OD, 2021)'
_computing_molecular_graphics      'Olex2 1.5-alpha (Dolomanov et al., 2009)'
_computing_publication_material    'Olex2 1.5-alpha (Dolomanov et al., 2009)'
_computing_structure_refinement    'SHELXL 2018/3 (Sheldrick, 2015)'
_computing_structure_solution      'SHELXT 2014/5 (Sheldrick, 2014)'
_refine_diff_density_max           1.437
_refine_diff_density_min           -1.327
_refine_diff_density_rms           0.194
_refine_ls_extinction_coef         .
_refine_ls_extinction_method       none
_refine_ls_goodness_of_fit_ref     1.277
_refine_ls_hydrogen_treatment      constr
_refine_ls_matrix_type             full
_refine_ls_number_parameters       13
_refine_ls_number_reflns           78
_refine_ls_number_restraints       3
_refine_ls_R_factor_all            0.0184
_refine_ls_R_factor_gt             0.0184
_refine_ls_restrained_S_all        1.249
_refine_ls_shift/su_max            0.002
_refine_ls_shift/su_mean           0.001
_refine_ls_structure_factor_coef   Fsqd
_refine_ls_weighting_details      
 'w=1/[\s^2^(Fo^2^)+(0.0445P)^2^] where P=(Fo^2^+2Fc^2^)/3'
_refine_ls_weighting_scheme        calc
_refine_ls_wR_factor_gt            0.0581
_refine_ls_wR_factor_ref           0.0581
_refine_special_details            ?
_olex2_refinement_description
;
1. Fixed Uiso
 At 1.2 times of:
  All C(H) groups, All N(H,H) groups
2. Restrained distances
 C1-N1
 1.3 with sigma of 0.01
 N1-N2
 2.29 with sigma of 0.001
 C1-N2 \\sim C1-N1
 with sigma of 0.02
3. Uiso/Uaniso restraints and constraints
Uiso(N1) = Uiso(N2)
4. Rigid body (RIGU) restrains
 N1, C1, N2
 with sigma for 1-2 distances of 0.001 and sigma for 1-3 distances of 0.001
5. Others
 Fixed Sof: C1(0.02083) H1(0.02083) N1(0.02083) H1A(0.02083) H1B(0.02083)
 N2(0.02083) H2A(0.02083) H2B(0.02083)
 Fixed Uiso: C1(0.025) N1(0.025) N2(0.025)
6.a Aromatic/amide H refined with riding coordinates:
 C1(H1)
6.b X=CH2 refined with riding coordinates:
 N1(H1A,H1B), N2(H2A,H2B)
;
_atom_sites_solution_hydrogens     geom
_atom_sites_solution_primary       dual
_atom_sites_solution_secondary     ?
loop_
  _atom_site_label
  _atom_site_type_symbol
  _atom_site_fract_x
  _atom_site_fract_y
  _atom_site_fract_z
  _atom_site_U_iso_or_equiv
  _atom_site_adp_type
  _atom_site_occupancy
  _atom_site_site_symmetry_order
  _atom_site_calc_flag
  _atom_site_refinement_flags_posn
  _atom_site_refinement_flags_adp
  _atom_site_refinement_flags_occupancy
  _atom_site_disorder_assembly
  _atom_site_disorder_group
 Pb01 Pb 0.500000 0.500000 0.500000 0.0311(4) Uani 1 48 d S T P . .
 Br02 Br 0.000000 0.500000 0.500000 0.0784(7) Uani 1 16 d S T P . .
 C1 C -0.075(10) 0.03(2) 0.01(7) 0.025 Uiso 0.0208 1 d D U P A -1
 H1 H -0.230066 0.027301 0.042126 0.030 Uiso 0.0208 1 calc R U P A -1
 N1 N 0.02(3) -0.150(4) -0.055(13) 0.025 Uiso 0.0208 1 d D U P A -1
 H1A H 0.164327 -0.150909 -0.082444 0.030 Uiso 0.0208 1 calc R U P A -1
 H1B H -0.057156 -0.271501 -0.074026 0.030 Uiso 0.0208 1 calc R U P A -1
 N2 N 0.03(4) 0.219(5) 0.047(17) 0.025 Uiso 0.0208 1 d D U P A -1
 H2A H 0.171828 0.228658 0.021981 0.030 Uiso 0.0208 1 calc R U P A -1
 H2B H -0.045009 0.336282 0.093159 0.030 Uiso 0.0208 1 calc R U P A -1

loop_
  _atom_site_aniso_label
  _atom_site_aniso_U_11
  _atom_site_aniso_U_22
  _atom_site_aniso_U_33
  _atom_site_aniso_U_23
  _atom_site_aniso_U_13
  _atom_site_aniso_U_12
 Pb01 0.0311(4) 0.0311(4) 0.0311(4) 0.000 0.000 0.000
 Br02 0.0269(9) 0.1041(11) 0.1041(11) 0.000 0.000 0.000

_geom_special_details
;
 All esds (except the esd in the dihedral angle between two l.s. planes)
 are estimated using the full covariance matrix.  The cell esds are taken
 into account individually in the estimation of esds in distances, angles
 and torsion angles; correlations between esds in cell parameters are only
 used when they are defined by crystal symmetry.  An approximate (isotropic)
 treatment of cell esds is used for estimating esds involving l.s. planes.
;
loop_
  _geom_bond_atom_site_label_1
  _geom_bond_atom_site_label_2
  _geom_bond_distance
  _geom_bond_site_symmetry_2
  _geom_bond_publ_flag
 Pb01 Br02 2.98600(5) 9_556 ?
 Pb01 Br02 2.98600(5) 9 ?
 Pb01 Br02 2.98600(5) 5_565 ?
 Pb01 Br02 2.98600(5) . ?
 Pb01 Br02 2.98600(5) 1_655 ?
 Pb01 Br02 2.98600(5) 5 ?
 C1 H1 0.9400 . ?
 C1 N1 1.298(11) . ?
 C1 N2 1.30(2) . ?
 N1 H1A 0.8700 . ?
 N1 H1B 0.8700 . ?
 N2 H2A 0.8700 . ?
 N2 H2B 0.8700 . ?

loop_
  _geom_angle_atom_site_label_1
  _geom_angle_atom_site_label_2
  _geom_angle_atom_site_label_3
  _geom_angle
  _geom_angle_site_symmetry_1
  _geom_angle_site_symmetry_3
  _geom_angle_publ_flag
 Br02 Pb01 Br02 90.0 9_556 . ?
 Br02 Pb01 Br02 90.0 1_655 5_565 ?
 Br02 Pb01 Br02 90.0 5 9 ?
 Br02 Pb01 Br02 90.0 9_556 1_655 ?
 Br02 Pb01 Br02 180.0 9_556 9 ?
 Br02 Pb01 Br02 180.0 . 1_655 ?
 Br02 Pb01 Br02 90.0 . 5_565 ?
 Br02 Pb01 Br02 90.0 9_556 5 ?
 Br02 Pb01 Br02 180.0 5 5_565 ?
 Br02 Pb01 Br02 90.0 . 5 ?
 Br02 Pb01 Br02 90.0 . 9 ?
 Br02 Pb01 Br02 90.0 1_655 5 ?
 Br02 Pb01 Br02 90.0 5_565 9 ?
 Br02 Pb01 Br02 90.0 9_556 5_565 ?
 Br02 Pb01 Br02 90.0 1_655 9 ?
 Pb01 Br02 Pb01 180.0 1_455 . ?
 N1 C1 H1 118.0 . . ?
 N2 C1 H1 118.0 . . ?
 N2 C1 N1 124(3) . . ?
 C1 N1 H1A 120.0 . . ?
 C1 N1 H1B 120.0 . . ?
 H1A N1 H1B 120.0 . . ?
 C1 N2 H2A 120.0 . . ?
 C1 N2 H2B 120.0 . . ?
 H2A N2 H2B 120.0 . . ?

_shelx_res_file
;
TITL temp_2_250_00_a.res in Pm-3m
    temp_2_250_00.res
    created by SHELXL-2018/3 at 14:19:49 on 01-May-2022
REM Old TITL TEMP_2_250_00 in P-43m
REM SHELXT solution in Pm-3m
REM R1 0.419, Rweak 0.180, Alpha 0.058, Orientation as input
REM Formula found by SHELXT: Br3 Pb
CELL 0.56087 5.972 5.972 5.972 90 90 90
ZERR 1 0.0001 0.0001 0.0001 0 0 0
LATT 1
SYMM -X,-Y,+Z
SYMM -X,+Y,-Z
SYMM +X,-Y,-Z
SYMM +Z,+X,+Y
SYMM +Z,-X,-Y
SYMM -Z,-X,+Y
SYMM -Z,+X,-Y
SYMM +Y,+Z,+X
SYMM -Y,+Z,-X
SYMM +Y,-Z,-X
SYMM -Y,-Z,+X
SYMM +Y,+X,-Z
SYMM -Y,-X,-Z
SYMM +Y,-X,+Z
SYMM -Y,+X,+Z
SYMM +X,+Z,-Y
SYMM -X,+Z,+Y
SYMM -X,-Z,-Y
SYMM +X,-Z,+Y
SYMM +Z,+Y,-X
SYMM +Z,-Y,+X
SYMM -Z,+Y,+X
SYMM -Z,-Y,-X
SFAC C H Br N Pb
DISP Br 0.1872 1.6557 5339.1
DISP C 0.0013 0.0009 7.4
DISP H 0 0 0.7
DISP N 0.003 0.002 11.7
DISP Pb -1.0526 6.9588 22729.8
UNIT 1 5 3 2 1
SADI C1 N2 C1 N1
RIGU 0.001 0.001 N1 C1 N2
DANG 2.29 0.001 N1 N2
DFIX 1.3 0.01 C1 N1
EADP N1 N2

L.S. 10 0 0
PLAN  5
SIZE 0.02 0.09 0.14
TEMP -23
CONF
BOND $H
list 4
MORE -1
WPDB -2
fmap 2 53
acta
REM <olex2.extras>
REM <HklSrc "%./TEMP_2_250_00.hkl">
REM </olex2.extras>

WGHT    0.044500
FVAR       0.64397
PB01  5    0.500000    0.500000    0.500000    10.02083    0.03107    0.03107 =
         0.03107    0.00000    0.00000    0.00000
BR02  3    0.000000    0.500000    0.500000    10.06250    0.02693    0.10410 =
         0.10410    0.00000    0.00000    0.00000
PART -1
C1    1   -0.075263    0.031881    0.014015    10.02083   10.02500
AFIX  43
H1    2   -0.230066    0.027301    0.042126    10.02083   -1.20000
AFIX   0
N1    4    0.021242   -0.150186   -0.055079    10.02083   10.02500
AFIX  93
H1A   2    0.164327   -0.150909   -0.082444    10.02083   -1.20000
H1B   2   -0.057156   -0.271501   -0.074026    10.02083   -1.20000
AFIX   0
N2    4    0.028542    0.219462    0.046619    10.02083   10.02500
AFIX  93
H2A   2    0.171828    0.228658    0.021981    10.02083   -1.20000
H2B   2   -0.045009    0.336282    0.093159    10.02083   -1.20000
AFIX   0
HKLF 4


REM  temp_2_250_00_a.res in Pm-3m
REM wR2 = 0.0581, GooF = S = 1.277, Restrained GooF = 1.249 for all data
REM R1 = 0.0184 for 78 Fo > 4sig(Fo) and 0.0184 for all 78 data
REM 13 parameters refined using 3 restraints

END

WGHT      0.0445      0.0000

REM Highest difference peak  1.437,  deepest hole -1.327,  1-sigma level  0.194
Q1    1   0.5000  0.5000  0.6677  10.12500  0.05    1.44
Q2    1   0.0000  0.5000  0.3525  10.25000  0.05    0.75
Q3    1  -0.2402  0.5000  0.2402  10.25000  0.05    0.54
Q4    1   0.6544  0.3456  0.6544  10.16667  0.05    0.43
Q5    1   0.2873  0.2873  0.1155  10.50000  0.05    0.41
;
_shelx_res_checksum                4980
_shelx_hkl_file
;
   1   0   0   -0.25    0.55
   0   1   0 3296.31   25.16
   0   1   0 3352.72   21.81
   0   0   1 3532.88   20.13
   0   0  -1 3632.86   24.82
   0   0  -1 3642.31   24.36
   1   0   0 3418.66   44.63
   0   1   0 3325.98   23.79
   0   0  -1 3761.73   26.86
   0   0  -1 3436.96   19.78
   0   1   0 3644.63   21.54
   0   0   1 3739.69   29.75
   1   0   0 3178.62   40.37
   0   0  -1 3474.77   18.28
   0   0   1 3621.76   20.54
   0   0   1 3690.08   32.96
   0   0  -1 3682.07   24.74
   0  -1   0 3330.77   24.09
   0   0   1 3769.06   27.05
   0   0   1 3591.18   27.21
  -1   0   0 3584.51   38.98
   0  -1   0 3556.10   21.38
  -1   0   0    1.72    1.31
   0  -1   0 3509.42   22.91
   0   0  -1 3102.92   19.62
   0   0   1 3666.95   27.62
   0   0  -1 3666.36   27.72
   1   0   0 3244.40   41.29
   0  -1   0 3431.27   21.88
   0   1   0 3441.81   22.98
   1   0   0 3443.58   41.42
   0   1   0 3502.99   27.04
   1   0   0 3117.51   36.70
   1   1  -1  160.92    6.50
   1   1  -1  169.53    7.29
  -1   1   1  163.15    7.76
  -1   1   1  158.13    8.62
   1   1  -1  171.49    7.45
   1  -1   1  169.03    7.12
  -1  -1  -1  173.01    7.70
   1  -1   1  163.14    7.68
   1   1  -1  167.45    8.25
  -1  -1  -1  171.12    8.85
   1  -1   1  161.93    6.66
   1  -1   1  165.71    6.54
   1   1  -1  166.78    8.72
   1  -1   1  168.85    8.38
  -1  -1  -1  172.39    7.38
   1  -1   1  166.83    7.61
  -1  -1  -1  165.72    7.75
   1  -1   1  161.39    7.89
  -1  -1  -1  167.07    7.98
   1  -1   1  170.06    9.26
  -1  -1  -1  166.11    6.79
   1  -1   1  167.19    7.43
   1  -1   1  148.82    7.33
   1   1  -1  167.74    9.12
  -1  -1  -1  168.00    7.19
  -1   1   1  176.04    9.10
  -1   1   1  176.34    7.24
  -1   1   1  171.22    7.33
  -1   1   1  166.34    7.81
   0   1   1 1249.97   15.93
  -1   1   0 1216.19   18.26
  -1   0   1 1254.18   19.60
   0  -1   1 1403.58   21.42
   1  -1   0   -0.21    0.40
   0  -1   1 1281.09   21.30
   1   0  -1 1270.43   16.01
   0   1  -1 1228.54   17.51
   0  -1  -1 1218.83   18.65
   0   1  -1 1337.96   20.40
   0  -1   1 1286.97   15.05
   1   0  -1 1278.13   17.28
   1  -1   0 1354.61   17.40
   0  -1   1 1201.16   15.83
  -1   1   0 1230.00   20.17
   1   0  -1 1267.99   17.99
  -1   0  -1 1229.68   18.85
   1   0   1 1299.99   18.96
   0  -1  -1 1226.42   14.51
   0  -1   1 1218.67   13.98
   1   1   0 1172.40   24.15
   0  -1  -1 1159.70   17.01
   0  -1  -1 1251.46   14.32
  -1  -1   0 1384.42   23.65
   0  -1   1 1194.20   15.56
  -1   0   1 1250.28   14.70
   1  -1   0 1221.39   18.26
  -1   0   1 1248.96   16.84
   0  -1  -1 1208.72   16.65
   1   0  -1 1237.35   14.31
  -1   1   0 1234.74   24.72
   0  -1  -1 1292.20   19.50
   0   1   1 1285.92   19.54
   1  -1   0 1190.10   19.06
   0  -1   1    8.90    1.68
  -1  -1   0 1117.85   23.87
  -1   0   1 1255.93   29.13
  -1   1   0 1264.63   21.41
  -1   1   0 1097.45   24.67
   0   1  -1 1192.22   15.83
  -1   0  -1 1247.32   17.77
   0  -1   1 1228.43   13.96
   0   1   1 1269.24   15.03
   0   1   1 1175.52   15.80
  -1   1   0 1197.77   28.06
   1  -1   0 1201.75   18.16
   0   1  -1 1206.61   15.46
  -1  -1   0 1269.29   17.65
   1   1   0 1337.18   19.12
   1  -1   0   -0.19    0.37
   1   0  -1 1233.98   18.26
   1   0   1 1282.39   18.23
  -1   1   0 1205.57   26.53
   0  -1   1 1259.24   16.02
   0   1   1 1271.23   14.68
   0   1  -1 1227.70   14.53
   0  -1  -1 1268.17   19.19
   1   1   0 1399.97   16.00
   0  -1  -1 1270.06   17.51
  -1   1   0 1133.49   18.89
  -1   0  -1 1291.07   19.88
  -1   0   1 1296.23   16.11
   0   1   1 1278.28   18.93
   0   1   1 1231.85   18.51
   1   0   1 1258.03   18.13
   1  -1   0 1175.10   24.09
   0   1  -1 1251.19   14.44
   0  -1   1 1203.29   17.49
   0  -1  -1 1258.23   15.99
   0   1  -1 1278.56   18.80
   1  -1   0 1108.82   23.18
   0   1  -1 1300.81   22.03
  -1   1   0 1288.05   18.50
   1   0   1 1313.31   19.34
   0  -1   1 1298.87   22.75
  -1   1   0 1236.12   18.26
   1   0   1 1335.62   17.94
   1   1   0 1213.13   24.25
   0   1   1 1212.12   16.65
   1   0  -1 1312.88   17.85
   1   0   1 1320.52   17.98
  -1   0   1 1310.87   27.45
   0  -1   1 1266.97   14.54
  -1  -1   0 1149.90   23.86
   0   1  -1 1275.74   14.86
   0  -1  -1 1241.47   14.43
  -1  -1   0 1186.42   25.57
   0   1   1 1291.13   14.38
  -1  -1   0 1203.59   18.99
   1   0  -1 1179.66   25.18
  -1   0  -1 1269.62   18.55
   0   1  -1 1237.53   15.69
   1  -1   0 1187.40   28.53
   1   0   1 1238.19   17.75
  -1   1  -1  164.27    5.52
   1  -1  -1  176.06    8.76
   1  -1  -1  162.63    7.02
  -1  -1   1  172.43    6.52
  -1  -1   1  166.89    7.62
   1  -1  -1  175.70    7.69
  -1   1  -1  153.77    5.91
   1   1   1  170.92    5.50
  -1   1  -1  156.75    5.00
   1   1   1  172.57    6.99
   1   1   1  172.37    6.76
  -1   1  -1  172.80    8.57
  -1   1  -1  153.59    7.23
   1  -1  -1  176.33    6.69
  -1   1  -1  159.00    6.17
  -1   1  -1  159.54    6.83
  -1   1  -1  162.40    7.42
  -1  -1   1  163.84    6.37
  -1   1  -1  161.31    6.75
  -1  -1   1  175.50    6.12
  -1  -1   1  163.05    5.44
   1   1   1  164.30    5.64
  -1   1  -1  177.20    7.23
   1   1   1  171.05    7.15
   1   1   1  166.39    6.10
  -1   1  -1  167.09    6.69
   1  -1  -1  158.80    8.07
   1  -1  -1  173.89    6.55
  -1  -1   1  167.19    6.24
   0   0   2 9411.84   64.34
   0   2   0 8606.96   59.15
   2   0   0 9095.88   85.30
   2   0   0 9343.83   94.54
   0   0  -2 9999.00   50.52
   2   0   0 9406.93   86.32
   0   2   0 8866.04   54.29
   0   0  -2 9132.88   42.21
   0   2   0 8914.45   51.94
  -2   0   0 9973.87   93.94
   0  -2   0 8611.38   50.40
   0   0  -2 9259.63   63.60
   0  -2   0 8921.13   49.32
   0   0   2 9176.07   46.37
   0   0  -2 9512.93   56.34
   0   0   2 9260.61   46.27
   0   2   0 9531.38   49.43
   0   0  -2 9013.93   45.92
   2   1  -1  936.15   21.94
  -1   2   1  981.37   15.38
   2   1  -1  883.19   18.48
  -1   1   2  957.95   22.94
   1  -2   1  916.33   18.86
  -1  -1  -2  939.44   20.84
   1  -1   2  994.45   12.14
   1  -1   2 1003.51   18.13
  -1   1   2  974.22   15.46
  -1  -2  -1  928.06   20.09
  -1  -2  -1  928.68   20.68
   1   1  -2  959.54   24.64
   1  -1   2  925.85   19.24
  -2   1   1  950.22   22.03
  -2   1   1  907.45   25.45
   1   2  -1  917.74   12.46
  -1   1   2  944.29   18.36
  -1   2   1  952.59   20.03
   1  -1   2  952.51   15.14
   1   2  -1  952.50   13.31
   1  -2   1  878.83   20.35
  -2   1   1  991.11   24.24
   1   2  -1  950.40   15.22
   1  -2   1  917.81   16.01
   2   1  -1  945.02   21.70
  -1  -2  -1  934.20   20.97
  -1  -1  -2  943.71   19.39
   2  -1   1  916.18   20.72
   1   2  -1  885.35   13.22
   2  -1   1  896.91   17.89
   1   1  -2  940.97   19.01
  -2  -1  -1  919.29   22.15
   2  -1   1  953.04   22.91
  -1   2   1  961.44   22.69
  -1   1   2  934.69   19.63
   1  -2   1  899.41   18.75
   1  -1   2  906.57   14.36
   2  -1   1  906.33   22.26
  -1   2   1  964.59   19.53
   1   2  -1  862.98   24.68
   1   2  -1  936.61   21.12
  -2   1   1  887.05   19.32
  -1   2   1  983.50   23.00
  -1  -2  -1  896.00   15.53
   2   1  -1  948.28   20.48
  -1  -2  -1  937.63   11.72
   1  -2   1  922.03   18.41
   1   1  -2  992.89   21.68
  -1  -1  -2  897.41   13.94
  -1   1   2  974.10   21.37
   1  -2   1  869.22   15.65
   0  -2  -1 3072.38   33.40
  -2  -1   0 3428.00   56.73
   0   1  -2 3049.69   32.61
   1   0   2 3121.25   35.42
   0  -2  -1 2947.77   33.77
  -1   0  -2 3211.88   36.44
   0  -1  -2  635.57   17.80
   1  -2   0 3128.20   24.23
   2   0  -1 3287.71   38.86
   0  -2  -1 3258.72   39.26
   1   2   0 3225.52   37.84
   2  -1   0 3021.60   41.93
   1   0  -2 3334.58   34.88
  -1   2   0 3105.54   35.28
   1   0  -2 3223.07   44.77
   0   1  -2 3231.33   37.70
   0   1   2 3122.85   32.10
  -1   2   0 3195.87   38.79
   0   2  -1 2924.70   33.83
   0  -1  -2 3239.83   37.60
  -2   0  -1 3124.80   38.00
   2   1   0 3333.77   56.15
   2   0  -1 3087.70   37.44
   1  -2   0 3148.23   34.94
   0   1  -2 3204.09   44.32
   0   1   2 3248.61   32.61
  -1  -2   0 3404.72   33.73
   2  -1   0 3311.64   55.08
  -2  -1   0 3544.29   48.99
   2   0  -1 2983.91   52.54
  -1  -2   0 3095.31   37.03
   1  -2   0    0.31    0.75
   1   2   0 3359.03   31.95
  -1   0   2 3397.08   37.09
   0  -1  -2 3236.52   36.46
   0  -2   1 3045.86   20.60
   0   2  -1 3104.74   34.41
   1   0   2 3154.85   35.17
  -1   0  -2 3156.24   33.74
   2   0  -1 3074.20   34.54
  -1  -2   0 3039.73   30.96
   1   0  -2 3209.78   34.88
  -2   1   0 3594.52   58.07
   0  -2   1 3190.31   34.35
   0  -1  -2 3090.49   33.45
   0  -1   2 3106.35   32.30
   2   1   0 3100.69   46.71
  -2   1   0 3166.72   42.93
   0   1  -2 3107.65   34.00
   2   0   1 3258.84   37.46
   2  -1   0 3210.99   44.53
   1   0  -2 3152.72   40.94
   1  -2   0 3358.26   33.22
   1   0   2 3175.13   33.94
  -2   0   1 3330.13   35.44
  -1   2   0 3312.20   47.40
   0  -2   1 3042.60   22.47
   0   1  -2 3115.65   32.29
   0   2  -1    0.23    0.43
   1   0  -2 3108.54   39.76
   0   1   2 3103.56   34.87
  -2  -1   0 3420.79   59.65
   0  -2  -1 3011.05   36.70
  -1   0   2 2254.94   28.21
  -2   1   0 3446.91   60.13
   2   0  -1 3190.74   38.25
   0   2   1 3123.63   36.41
  -1   0  -2 3309.20   40.55
   0  -1  -2 3322.06   33.08
   0   2   1 3042.22   24.77
   2  -1   0 3057.90   39.76
   2   0  -1 3098.49   37.35
   2   0   1 3006.62   43.95
  -2   0  -1 3149.53   35.53
   1  -2   0 3123.47   38.59
   0   2   1 3108.29   35.38
  -2   1   0 3422.99   60.30
  -1  -2   0 3102.51   33.85
   0   1  -2 3107.12   35.70
  -2   0   1 3010.59   34.65
   2  -1   0 3123.16   45.20
  -1   2   0 2978.27   22.90
   0  -1   2 3201.74   33.39
   2   0   1 3067.03   37.52
  -2   0  -1 3070.37   41.71
   0   2  -1 3189.63   44.23
  -1   0  -2 3444.35   47.38
   0  -2   1 3109.59   24.98
   1   1   2  963.80   16.21
   1  -2  -1  903.64   20.12
  -1  -2   1  895.83   11.96
   1  -1  -2  942.63   18.81
  -1   1  -2  975.31   21.28
   1   2   1  906.48   17.77
  -2  -1   1  863.17   18.78
  -1  -1   2  934.63   18.33
   1  -1  -2  947.40   16.33
   2  -1  -1  914.66   26.37
  -1   2  -1  883.34   18.06
   1  -2  -1  943.00   23.75
  -1   1  -2  919.33   14.27
   1   1   2  924.12   20.27
   1  -1  -2  913.58   21.78
   1   2   1  927.50   19.83
  -2   1  -1  922.95   22.34
   1  -1  -2  958.17   26.04
   2  -1  -1  917.75   20.16
  -2   1  -1  884.06   16.84
   1  -1  -2  950.90   18.97
  -1   2  -1  932.55   18.97
  -1   1  -2  897.61   23.89
   1   2   1  923.19   11.94
  -1  -2   1  889.91   13.25
   1  -1  -2  933.03   23.24
   1  -1  -2  946.25   22.66
  -1   2  -1  898.53   20.07
  -1   1  -2  935.81   13.87
  -1  -2   1  870.93   18.71
   1   2   1  925.84   12.01
  -1   1  -2  966.56   19.30
   2  -1  -1  961.21   14.93
   2   1   1  939.30   20.87
  -2   1  -1  874.31   17.94
   1   1   2  972.44   18.28
  -2   1  -1  995.24   23.87
  -1   2  -1  903.56   13.83
  -2   1  -1  843.31   20.42
   2  -1  -1  931.47   20.74
  -1   1  -2  933.29   20.63
   2   1   1  966.79   20.74
  -1  -1   2  910.07   17.39
   2  -1  -1  882.80   13.68
   1  -2  -1  939.29   14.71
  -1   1  -2  945.25   24.04
  -1  -2   1  961.20   15.07
  -2   1  -1  923.12   21.43
  -2   1  -1  879.78   24.86
   2  -1  -1  866.73   25.62
   1   1   2  968.66   19.79
   1   2   1  966.68   16.40
   2  -2   2 3783.53   85.02
  -2  -2  -2 3687.29   85.70
   2   2  -2 3736.04   88.91
   2  -2   2 3486.11   82.35
  -2  -2  -2 3640.03   84.01
  -2   2   2 3590.88   91.78
  -2  -2  -2 3852.18   91.78
  -2   2   2 3608.96   76.79
  -2   2   2 3660.89   91.93
   2  -2   2 3602.00   86.99
  -2   2   2 3575.39   87.23
  -2  -2  -1 2659.01   64.92
   1  -2   2 2343.89   59.72
  -2   1   2 2501.98   56.32
  -1   2   2 2445.61   54.76
  -2   2   1 2656.40   66.52
  -2  -1  -2 2529.80   56.90
  -2   1   2 2521.01   67.98
   2   1  -2 2596.59   62.30
   2   2  -1 2362.36   55.45
  -2   1   2 2336.70   60.17
   2  -2   1 2327.25   58.08
   2   2  -1 2505.81   64.08
  -2   1   2 2456.27   65.62
  -2   2   1 2497.65   65.53
   2   1  -2 2431.20   56.12
  -2   2   1 2609.65   65.05
   2  -2   1 2528.08   63.97
   1  -2   2 2513.29   57.06
   1   2  -2 2642.58   63.72
   2   2  -1 2409.87   55.17
   2  -2   1 2641.00   61.25
   2  -2   1 2335.58   65.48
   2  -1   2 2352.26   59.73
  -2   2   1 2458.68   65.71
   1  -2   2 2486.52   59.93
   1  -2   2 2398.29   57.91
  -2  -1  -2 2750.62   64.17
  -1   2   2 2568.54   64.60
   2   2  -1 2269.10   63.25
   2   2  -1 2495.44   62.10
  -2  -2  -1 2432.68   56.34
  -1  -2  -2 2637.92   64.82
   1  -2   2 2439.71   56.68
   2  -2   1 2451.22   63.82
   2  -1   2 2454.74   54.42
   1   2  -2 2569.99   68.06
   2   1  -2 2638.70   62.35
  -1  -2  -2 2483.01   62.29
   2  -1   2 2421.34   61.12
   1   2  -2 2370.91   61.80
  -1  -2  -2 2538.34   60.24
   2  -1   2 2376.37   60.26
   2  -2   0 5365.59   55.25
   2   0   2 5533.20   53.53
   2   0   2 5527.94   53.10
   0  -2  -2 5447.17   27.54
   0  -2  -2 5582.04   56.91
   2  -2   0 5331.71   38.99
   0  -2   2 5522.28   37.03
  -2  -2   0 5770.11   67.86
   2   2   0 5387.47   34.68
  -2  -2   0 5334.24   49.57
   2  -2   0 5453.56   59.02
  -2   0  -2 5452.54   51.80
   2   0  -2 5491.09   75.02
   0  -2  -2 5950.40   59.39
   0   2  -2 5573.51   52.27
   2  -2   0 5007.80   30.14
   0  -2  -2 5619.63   52.82
   0   2  -2 5772.83   67.00
  -2   0  -2 5376.13   54.12
   2   0  -2 5625.44   54.01
  -2   0  -2 5594.10   54.74
   0   2   2 5570.72   55.86
   0   2  -2 5604.61   56.00
   2   0  -2 5285.21   43.06
  -2   2   0 5219.74   55.11
  -2   0   2 5605.90   50.86
   0  -2   2 5225.12   41.32
  -2   2   0 5587.76   60.57
   2  -2   0 5120.20   61.96
   0  -2   2 5615.30   31.09
  -2   0  -2 5279.96   66.02
   1   2   2 2486.11   62.07
  -2  -2   1 2441.08   56.26
   1   2   2 2490.31   53.82
   2  -1  -2 2415.76   69.84
  -1   2  -2 2420.30   62.39
   2  -1  -2 2469.32   62.10
   2   1   2 2548.25   62.40
  -2   2  -1 2395.63   60.24
  -2   1  -2 2527.77   64.50
   2  -2  -1 2380.23   67.16
  -2   1  -2 2512.69   67.31
  -2   2  -1 2494.51   59.62
   2   1   2 2604.34   62.60
  -1   2  -2 2429.26   57.95
  -1  -2   2 2729.76   57.79
  -2   1  -2 2549.95   54.24
   1  -2  -2 2688.05   67.51
  -1  -2   2 2495.87   58.37
   2   2   1 2470.16   57.34
   2  -1  -2 2457.82   71.35
  -1   2  -2 2592.06   68.69
   1  -2  -2 2522.04   62.40
   2  -1  -2 2448.62   61.44
  -1   2  -2 2443.30   58.00
  -2  -1   2 2430.00   60.85
  -1   2  -2 2435.72   53.51
  -1   2  -2 2523.04   62.32
   1   2   2 2496.29   58.24
  -1   2  -2 2461.90   59.99
   2  -1  -2 2478.49   57.55
  -1   2  -2 2547.64   67.85
  -2   2  -1 2482.55   71.92
   1   2   2 2579.82   60.14
   2  -2  -1 2437.95   67.57
  -2   2  -1 2760.34   65.77
  -2   1  -2 2376.24   59.35
   1  -2  -2 2557.65   63.56
   2  -2  -1 2655.07   63.37
  -2   2  -1 2560.18   60.80
   1  -2  -2 2701.89   65.83
  -1   2  -2 2606.12   67.13
  -2  -2   2 3515.17   35.72
  -2   2  -2 3739.78   50.18
  -2   2  -2 3598.85   51.27
   2   2   2 3603.09   36.49
   2   2   2 3627.14   46.11
   2  -2  -2 3575.57   56.10
   2  -2  -2 3474.46   45.16
  -2   2  -2 3754.41   54.64
  -2   2  -2 3611.83   40.05
   2  -2  -2 3631.68   47.89
  -2   2  -2 3502.65   43.25
  -2   2  -2 3610.20   33.16
   0   0   3 1668.21   19.18
   0  -3   0    0.36    0.50
   0   0  -3 1702.65   29.12
   0  -3   0 1769.77   23.64
   0  -3   0 1743.12   24.64
   0   0   3 1647.62   23.96
   0   3   0 1539.36   28.15
   3   0   0 1780.00   44.46
   0   3   0 1521.00   16.09
   0   0   3 1716.21   20.33
   0   3   0 1624.54   27.07
   0   0  -3 1624.02   21.78
   3   0   0 1974.12   49.70
  -3   0   0 1863.20   46.65
   0   3   0 1635.83   18.04
   0   3   0 1610.90   19.82
   0   0  -3 1715.47   33.84
   3   0   0 1621.35   42.85
   0  -3   0 1548.85   18.98
  -3   0   0 1769.19   28.59
   0   3   0 1502.37   30.34
   0   3   0 1667.81   25.48
   1   3  -1   15.61    3.34
   3   1  -1   13.49    3.77
  -1  -3  -1    9.96    2.64
   1  -3   1   13.31    2.13
   3   1  -1   14.26    4.06
  -1   3   1   13.59    3.36
   3   1  -1   15.58    4.15
   1   3  -1   11.04    2.97
   1   1  -3   11.40    3.16
   1  -1   3   -0.32    0.11
  -1  -3  -1   11.09    1.87
  -3  -1  -1   13.78    4.06
  -1   1   3   13.33    2.90
   1  -1   3   10.07    1.58
  -1   3   1   14.11    3.43
   1   3  -1   10.22    3.07
   1   3  -1   12.38    1.51
   3   1  -1   16.64    2.65
   1   1  -3   12.02    1.46
  -3   1   1   -0.48    0.11
   1   3  -1   11.92    1.89
   3  -1   1   12.78    3.37
  -1   3   1   11.99    1.93
  -1   3   1   11.33    3.32
  -1   3   1   10.95    1.86
  -1  -1  -3   11.59    2.72
  -1  -3  -1   10.51    1.85
  -1   1   3   11.55    2.77
  -3   1   1   12.18    2.09
   3   1  -1   14.96    3.97
   1  -3   1   14.60    3.45
  -1  -3  -1   13.11    1.53
  -3   1   1   12.39    3.55
  -1   3   1   11.85    1.90
  -1  -3  -1    9.91    2.75
   3  -1   1   25.74    5.24
  -1   3   1    8.86    3.06
  -1   3   1   13.96    1.63
   1  -1   3    7.17    2.52
  -3   1   1    8.77    3.77
  -1  -1  -3   12.60    1.78
   1  -3   1   13.56    2.21
  -1  -1  -3   15.13    2.96
   1  -3   1   13.42    1.98
   3  -1   1    7.35    3.14
   1   1  -3   -0.50    0.65
   1  -3   1   15.22    1.80
   1  -1   3   11.40    1.63
  -1   1   3   13.00    3.05
   1   3  -1   11.57    1.84
  -1  -3  -1   11.89    3.26
  -1  -1  -3   11.99    1.82
   1   1  -3   18.20    3.36
  -1  -1  -3   10.06    2.94
  -1  -3   0  471.47   11.26
   0  -1   3  467.37   10.52
   0  -3   1  466.81    8.08
  -1   0  -3  530.39   16.67
   0  -1   3  485.71   11.17
  -1   3   0  499.26   10.49
   1   0  -3  505.08   12.71
   1  -3   0  501.40   16.39
   0   3   1  472.16   16.97
   0  -1  -3  520.64   16.16
   3   0  -1  519.15   20.80
  -1   0   3  533.72   19.49
  -1  -3   0  515.66    9.88
   3   0  -1  465.40   19.82
   1   3   0  476.65   16.14
   3  -1   0  569.84   26.42
   0  -3   1  505.56    8.98
   1   3   0  474.24   11.37
   0   3  -1  431.80   11.29
   0   1  -3  491.67   17.32
  -3   0  -1  490.51   20.46
  -3   0  -1  509.52   11.13
   3   0   1  483.01   19.92
   1  -3   0  489.38    9.34
   1  -3   0   -0.43    0.57
   0  -1  -3  474.84    8.28
   0   1   3  481.25   12.31
   3  -1   0  501.47   22.91
   0  -1  -3  484.72   17.42
   0  -1  -3  492.67   21.79
   0  -3   1  464.90   16.78
  -1   3   0  469.79    9.90
   0   1   3  489.43   11.88
   1  -3   0  493.06    9.20
   1   3   0  504.60    9.27
  -3   1   0  614.52   29.25
   0  -3   1  445.64    8.61
   1  -3   0  491.43   18.29
   0   3   1  462.28   16.92
   0  -3  -1  467.27   15.83
   1  -3   0  492.32   12.10
   3  -1   0  467.31   21.07
  -1   0  -3  533.65   13.28
   1   3   0  506.70   17.69
   0   1   3  494.80   15.79
   0  -1  -3  510.42   19.08
   0  -3   1  441.93   12.55
  -3   1   0  578.56   26.78
   0   3   1  472.37    9.45
   0   3   1  475.89   13.14
  -1   3   0  499.16    9.68
  -1   3   0  517.07   17.92
   0   3   1  493.04   13.83
   0  -1   3  522.34   16.35
   1   0  -3  508.33   16.32
   3  -1   0  531.49   23.32
   1   3   0  466.79    8.87
   3   1   0  599.24   27.58
   0  -1   3  522.82   16.24
  -3  -1   0  604.48   28.94
   1   3   0  488.87    9.20
  -3   0   1  449.51   17.84
   3   1   0  499.04   23.03
   0  -3   1  468.48   17.53
   0  -3  -1  459.50   17.49
  -1   0   3  506.19   16.61
  -1   3   0  496.92   11.15
  -1   0  -3  515.24   19.37
   0  -3  -1  459.45   14.19
   1   0   3  510.76   11.71
  -1  -3   0  486.24    9.49
  -3  -1   0  606.07   27.03
  -3   1   0  485.70   22.12
   0   1   3  486.91   15.77
  -1   3   0  470.99   18.01
  -1   0  -3  518.93   22.94
   0  -1   3  482.40   10.46
  -1   3   0  465.79   11.46
   0  -1  -3  506.87   14.01
   0  -3  -1  496.94    8.71
   3   0   1  470.47   19.39
   0   3  -1  474.59   16.22
   1   0   3  496.88   17.00
   0  -1  -3  491.28   13.21
  -1  -3   0  512.08   14.68
   1   0  -3  510.36   18.00
  -3   0  -1  488.81   22.44
   0   1  -3  497.17   15.88
   0   3   1  529.45   13.29
   1   0  -3  559.83   19.86
   0   3   1  461.31    8.95
   0  -3   1  469.47    9.14
   1   0  -3  523.76   20.80
   0   3   1  468.58    8.16
  -3   0   1  469.76   18.02
  -1   0   3   -0.30    0.57
   0  -3   1  461.32    8.37
   0   3   1  496.96    8.61
   3   0  -1  476.24   20.35
   0  -3  -1  495.52   18.80
   3   0  -1  477.11   19.76
   0   3  -1  447.13    8.21
   0   1  -3   37.55    6.18
   0   3   1  506.46   13.93
   0   3  -1  459.54   21.99
   0   3  -1  490.74   17.10
   1   0   3  513.70   17.42
  -3   0  -1  478.19   16.18
   1   0   3  522.14   16.72
   0   1  -3  499.97   18.03
   1  -3   0  494.11    9.71
  -1  -3   1   11.64    1.59
   1   3   1   13.35    1.92
   1  -1  -3   12.61    3.72
  -1   1  -3   13.65    4.08
   3  -1  -1   15.34    3.60
   1  -3  -1   15.11    1.99
  -1   1  -3   12.17    3.79
  -1   1  -3   11.00    3.02
  -1   3  -1   11.92    4.78
   1   3   1   13.45    2.10
  -1   3  -1   11.16    2.53
  -1   3  -1   12.29    1.70
  -1  -1   3   13.05    1.47
  -1   3  -1   10.12    1.84
   1   1   3   14.39    2.81
   1  -1  -3   14.51    3.61
  -1   3  -1    8.91    1.78
   1  -3  -1    9.61    3.00
   1  -1  -3   14.45    2.93
   1   1   3   11.84    1.34
   1   1   3    8.84    2.62
  -1  -3   1   12.10    2.33
   3  -1  -1   16.26    3.76
   1   3   1   14.31    3.28
  -1  -1   3   15.76    3.16
  -1   3  -1   12.86    2.70
  -1   3  -1   14.67    2.77
  -3   1  -1   12.21    2.66
   1  -3  -1   10.44    2.42
   1   1   3   16.00    3.04
  -1   1  -3   14.52    2.76
   1   1   3   10.05    2.83
  -1  -3   1   -0.39    0.13
  -1  -3   1    9.44    1.66
   1  -3  -1   13.55    3.22
  -1  -3   1   11.30    1.86
  -1   3  -1   14.00    3.29
  -3  -1   1   12.86    3.11
  -1   3  -1   -0.34    0.13
  -1  -3   1   13.64    1.85
   3  -1  -1   15.92    3.94
   3   1   1   13.81    3.85
  -1   1  -3   13.35    2.77
   3  -1  -1   14.80    4.52
   3  -1  -1   23.44    4.67
  -3   1  -1   18.37    4.66
  -1  -1   3   15.45    3.05
   3   1   1   13.42    3.49
  -1  -3   1   13.21    1.69
   1   3   1   17.77    2.77
   1   3   1   15.40    2.74
   1  -3  -1    9.62    1.62
  -1  -3   1   10.48    1.84
   1   3   1   13.93    1.63
   1   3   1   12.39    1.99
  -1   1  -3   10.13    2.89
   3   1   1   10.91    1.99
  -3  -1   1    7.98    2.96
   1   3   1   12.18    1.34
   1  -1  -3   10.66    3.87
   2   2  -3 1054.55   41.82
   2  -3   2 1053.47   36.19
  -2  -3  -2 1137.87   34.68
   2  -3   2 1108.60   35.91
   3   2  -2 1125.49   38.82
  -2   3   2 1126.08   40.05
  -2   3   2 1068.77   31.92
  -3  -2  -2 1061.43   33.32
   2   2  -3 1096.80   37.68
   3   2  -2 1058.78   36.66
  -2   3   2 1187.65   40.54
  -3   2   2 1120.85   37.83
   2  -3   2 1049.14   34.89
   3  -2   2 1060.66   32.63
  -2   2   3 1139.96   39.99
   3   2  -2 1187.79   36.72
   2   3  -2 1116.15   38.26
   2  -3   2 1064.87   32.65
   2   3  -2 1152.89   33.33
   2  -2   3 1150.02   34.01
  -3   2   2 1165.41   43.09
  -2  -2  -3 1130.10   34.23
   2   3  -2 1112.61   28.28
   2   2  -3 1087.49   40.64
   2   3  -2 1107.43   32.65
   2  -3   2 1078.01   33.66
   3  -2   2 1144.41   38.05
  -2   2   3 1175.52   39.40
   2   3  -2  983.56   40.37
  -2  -3  -2 1104.01   36.69
  -3   2   2 1107.59   40.92
  -2  -2  -3 1190.32   35.75
   3  -2   2 1090.16   37.63
   2  -2   3 1125.96   33.30
   2  -2   3 1065.16   28.87
  -2   2   3 1127.45   28.65
  -3   1   2   -0.36    0.70
   3   1  -2  450.02   16.85
  -1   2   3  501.98   19.94
  -1  -2  -3  465.93   17.40
  -2  -3  -1  492.63   18.87
  -1  -3  -2  478.96   15.06
   1  -3   2  487.98   16.50
  -1   3   2  508.31   19.65
  -1  -2  -3  529.56   21.39
   1  -3   2  433.58   11.88
  -2  -1  -3  500.96   19.86
  -3   2   1    0.64    1.19
   2   1  -3  467.90   20.65
   1   2  -3  482.97   19.40
   3  -2   1  446.35   17.62
  -3  -1  -2  487.75   20.54
   2  -3   1  492.98   20.22
   1  -3   2  499.97   12.49
   2   3  -1  431.40   18.29
   1   3  -2  475.43   13.38
  -2   1   3  489.86   20.88
  -1  -2  -3  498.33   15.33
   1  -2   3  475.23   14.22
   1   3  -2  474.32   10.05
   2   1  -3  482.80   18.42
   3  -2   1  490.36   22.11
   2  -1   3  459.91   13.80
   2  -3   1  475.81   17.49
  -2  -1  -3  478.43   11.62
   3  -1   2  464.95   20.12
   1  -2   3  493.03   17.35
  -3  -2  -1  478.68   15.40
   1  -2   3  491.13   13.41
   1   2  -3  485.76   23.34
   1  -3   2  473.64   14.57
  -2  -1  -3  449.49   12.32
   2   3  -1  446.10    8.92
  -1   3   2  486.69   13.43
  -2   3   1  495.46   20.06
  -3  -2  -1  482.91   22.49
   1  -3   2  478.68    9.43
  -1   3   2  475.08   19.58
   3  -2   1  498.18   22.80
  -2   3   1  436.32   15.75
   1   3  -2  501.87   23.99
   3   1  -2  464.44   18.54
  -1  -3  -2  479.30   17.97
   1  -2   3  471.72   14.59
  -2  -3  -1  470.29   15.00
   2   3  -1  453.29   16.10
  -3   2   1  453.50   20.64
   1  -2   3  531.62   18.35
  -1   3   2  468.06   15.97
   2   3  -1  476.55   14.06
  -1  -2  -3  497.52   18.52
   1  -3   2  465.35   13.78
  -3  -1  -2  478.30   13.49
   2   1  -3  457.80   10.13
   3   1  -2  466.45   18.75
   1   3  -2  499.21   19.27
  -1   2   3  381.88   15.07
  -1   2   3  508.13   18.18
  -3   1   2  516.01   25.88
   2  -1   3  471.90   17.58
  -2   1   3   -0.34    0.66
   3   2  -1  415.03   20.32
   3  -1   2  453.46   17.91
   1  -3   2  483.17   17.96
  -2   3   1  478.10   20.79
  -2  -3  -1  449.69    9.43
  -1  -3  -2  496.80   18.53
  -3   2   1  471.09   22.59
   3  -2   1  432.28   11.96
  -2   1   3  460.22   19.87
   2  -3   1  496.93   16.84
   1   3  -2  470.18   17.46
   2  -1   3  440.93   13.15
   3  -1   2  488.07   18.77
   2   1  -3  467.21   17.69
   3   2  -1  481.51   21.56
   1   2  -3    0.38    0.73
   2   3  -1  444.48   13.53
  -3  -1  -2  488.23   17.82
  -2   3   1  453.26   22.40
   2  -3   1  470.81   18.03
  -3   1   2  449.08   21.77
   2  -3   0 1381.89   33.23
   2   3   0 1496.26   34.35
   2   0   3 1403.35   29.99
   2   0  -3 1444.08   23.44
  -2   0  -3 1411.07   31.44
   0  -3  -2 1409.23   21.49
   0  -3   2 1359.28   14.06
  -3  -2   0 1503.59   35.01
   2   3   0 1406.89   29.51
   3   0  -2 1338.94   26.99
  -3   0  -2 1336.01   24.77
   0  -2  -3 1424.29   28.64
   0  -2   3 1375.84   24.52
   0   2  -3   -0.58    0.71
   0   3  -2 1276.42   24.41
   0   3   2 1402.56   32.34
   0  -3   2 1355.32   19.57
   0   3   2 1398.56   23.88
   3  -2   0 1380.99   37.39
  -2  -3   0 1326.05   31.12
   0  -3  -2 1333.60   29.43
   0   3  -2 1379.24   34.70
  -3  -2   0 1345.96   41.62
   3  -2   0 1402.98   34.88
   0  -2   3 1383.54   17.21
   0   3  -2 1335.86   20.94
  -2   0  -3 1364.88   18.11
   2   3   0 1437.03   29.66
  -2   0  -3 1463.02   34.81
   2  -3   0 1410.90   29.80
   0  -3   2 1313.60   20.43
   0  -3  -2 1342.04   29.53
   0   2  -3 1388.32   28.07
   3   0  -2 1347.25   27.90
   2  -3   0    0.52    0.98
   2   0   3 1339.69   29.67
  -2   0   3 1364.99   28.33
  -3   2   0 1377.93   36.55
  -2  -3   0   30.00    5.07
  -3   0  -2 1363.64   35.09
   0  -2  -3 1409.36   29.64
   0   3   2 1361.03   20.67
   0  -3   2 1260.34   18.49
   0  -2  -3 1438.23   33.20
  -2   3   0 1332.00   21.57
   0   3  -2 1303.13   20.77
   0   2   3 1410.38   30.79
  -3   0  -2 1379.99   32.20
   3   0   2 1340.08   30.23
   0  -3   2 1350.76   23.47
  -2   3   0 1385.91   32.52
  -3   2   0   -0.85    2.29
   0  -2  -3 1400.22   33.36
   2  -3   0 1343.58   19.57
  -2   3   0 1367.71   34.02
   3   0   2 1283.80   31.94
   0  -3   2 1322.64   22.41
   0   2  -3 1462.88   32.54
  -2  -3   0 1339.18   12.82
   2   0  -3 1415.86   30.54
   0   2   3 1359.40   24.72
  -3   0   2 1371.96   29.05
   3   0  -2 1320.50   28.25
  -3   0  -2 1355.77   34.60
  -2   0  -3 1362.27   17.32
   0   2  -3 1406.18   33.61
  -3   0  -2 1358.74   25.71
  -2   0   3 1403.66   40.68
   3   0  -2  341.24   21.56
   2   0  -3 1374.70   38.72
   0   3  -2 1341.43   29.74
   2  -3   0 1412.11   31.08
  -2   0  -3 1473.33   41.72
  -2  -3   0 1397.15   30.64
   3   0   2 1410.71   31.34
   3   0  -2 1373.54   31.71
   2   0  -3 1381.53   28.48
   0   2  -3 1326.54   28.31
  -3  -2   0 1402.25   21.03
   0  -3  -2 1465.92   34.78
  -3   2  -1  463.46   13.22
  -2  -3   1  459.54    9.00
  -2   3  -1  448.54   14.81
   3  -2  -1  453.08   22.18
   2   1   3  489.20   18.28
  -1   3  -2  480.76   15.13
  -1  -3   2  474.05   10.08
   1   2   3  493.28   18.64
  -3   2  -1   -0.65    0.24
  -1   3  -2   -0.68    1.25
   1  -3  -2  500.57   18.43
  -1   2  -3  484.86   13.80
  -3   2  -1  436.15   19.85
  -1   2  -3  466.74   17.00
   2  -1  -3  456.88   22.89
   3  -2  -1  466.22   19.27
  -2   3  -1  448.40   18.89
  -2   1  -3  463.14   11.89
   1   3   2  460.32   16.25
   1   3   2  491.72   12.80
  -3   2  -1  512.70   24.68
   1   2   3  496.23   14.20
   1   3   2  480.82   14.34
  -2   1  -3  484.48   11.82
  -3   1  -2  465.41   19.24
   2   3   1  473.61   15.80
   1   2   3  496.84   15.78
  -1  -3   2  479.79   12.97
   2  -3  -1  468.37   18.68
  -3   1  -2  494.90   17.02
   1   3   2  481.72   11.22
  -3  -1   2  437.16   16.58
  -3   1  -2  434.00   17.53
  -1   3  -2  513.51   17.24
  -1  -3   2  494.13   13.67
  -2  -1   3  500.27   17.25
  -3   1  -2  434.06   11.79
   1  -3  -2  485.41   13.39
  -2   1  -3    0.46    0.64
   3   2   1  488.56   18.81
   3  -1  -2   -0.79    1.45
   2  -1  -3  481.63   19.36
   2   3   1  495.69   17.86
  -1   3  -2  453.25   17.04
  -3   1  -2  475.33   19.63
   2  -1  -3  470.71   16.08
  -2   1  -3  509.06   19.42
   3  -1  -2  487.48   14.81
   1  -3  -2  497.41   20.86
   1  -2  -3  487.06   17.52
   1  -2  -3  503.57   19.57
   3  -2  -1  420.81    7.88
  -3  -2   1  442.91   15.29
  -2  -3   1  435.26   15.46
   2   1   3  496.50   18.14
   3  -1  -2  466.76   13.96
  -1   3  -2  505.23   10.17
   1  -3  -2  484.79   17.46
   1  -2  -3  484.23   19.66
  -3  -2   1  452.76   14.69
   2   3   1  483.58   11.40
   2  -1  -3   -0.79    0.24
   1  -2  -3  443.41   20.79
  -1  -2   3  498.46   15.92
  -1   3  -2  438.79   10.74
  -1   2  -3  483.91   19.31
   2  -1  -3  485.77   15.07
  -1   2  -3  485.53   22.22
   3  -1  -2  468.67   18.60
  -2   3  -1  438.98   10.63
   3   1   2  476.41   18.18
   2   1   3  444.88   10.75
   2  -1  -3  450.05   17.16
   1  -3  -2   -0.55    0.24
  -3   1  -2   -0.51    0.70
   2   3   1  452.78    8.22
  -3   2  -1  467.21   18.28
   1   3   2  500.83   17.48
   3   1   2  441.16   17.68
  -1   2  -3  517.22   16.94
   2  -3  -1  285.02   16.62
  -1   3  -2  451.30   21.30
   2  -3  -1  455.20   13.61
  -1  -3   2  521.26   12.24
  -1   2  -3   -0.57    0.77
  -3  -1   2  489.50   16.31
  -2   3  -1  469.65   16.16
  -3   2  -2 1112.55   32.01
   2  -2  -3 1088.78   37.97
  -3  -2   2 1115.88   25.08
  -3   2  -2 1106.09   30.09
  -3   2  -2 1084.56   27.49
  -2   3  -2 1083.27   33.19
   3   2   2 1091.16   30.11
   3  -2  -2 1159.35   31.81
  -2   2  -3 1106.46   24.81
  -2   3  -2 1120.39   28.00
  -2   2  -3 1073.80   31.27
   2   3   2 1096.60   21.39
   2   2   3 1149.21   26.97
  -2  -3   2 1063.72   21.16
   3  -2  -2 1097.79   19.04
   2  -3  -2 1153.23   26.11
  -2   3  -2 1128.03   30.28
  -3   2  -2 1127.21   34.36
  -2  -3   2 1101.41   24.89
   2   3   2 1134.67   26.48
  -2  -2   3 1114.30   26.09
  -2   3  -2 1155.87   21.99
   2  -3  -2 1090.44   30.97
  -3   2  -2 1094.73   30.28
   2  -2  -3 1157.07   33.04
  -2   3  -2 1085.09   23.20
   2  -2  -3 1130.33   32.82
   2   2   3 1147.16   30.97
   3  -2  -2 1130.13   39.06
  -3   2  -2 1099.15   29.23
  -3   2  -2 1037.56   38.10
  -2   2  -3 1114.00   36.24
   3  -2  -2 1105.63   24.35
   2   3   2 1134.44   28.75
  -3   3   3  108.00   12.25
   3  -3   3   89.04    7.35
  -3  -3  -3  101.89   10.14
   3  -3   3   98.47    9.83
   3  -3   3   86.38   10.45
   3  -3   3  109.63    9.96
   3  -3   3   87.91    8.62
  -3  -3  -3  106.49   12.02
   3   3  -3   77.64   10.37
   3   3  -3  104.63    9.44
   3   3  -3  109.35   11.45
  -3   3   3  101.96    8.87
  -3   3   3  100.54   10.12
   3   3  -3   82.13    5.92
  -3  -3  -3   92.18    8.33
   3   3  -2  296.45   18.09
   2   3  -3  306.12   14.30
  -3  -3  -2  338.60   19.72
   3  -2   3  307.23   15.37
   2  -3   3  302.93   13.07
   3  -2   3  280.46   14.87
   3  -3   2  270.64   16.92
  -3  -3  -2  323.46   16.38
  -3  -3  -2  316.97   12.70
   3   2  -3  262.51   17.27
   2   3  -3  272.20   15.87
  -3  -2  -3  305.97   15.12
   3  -3   2  307.87   18.08
   3   3  -2  301.96   14.69
   3   3  -2  290.00   17.34
  -2   3   3  292.39    6.84
   3  -3   2  298.90   17.04
  -3   3   2  329.28   20.13
  -3  -2  -3  291.31   18.87
  -3   3   2  305.14   18.87
   3   3  -2  316.37   14.97
   3  -3   2  312.14   15.63
  -3  -3  -2   -0.47    0.86
   3  -2   3  288.35   10.28
  -3   3   2  293.88   17.78
   2  -3   3  294.43   14.00
  -2   3   3  298.38   18.12
   3   2  -3  290.25    9.78
  -2   3   3    0.34    0.45
   3   2  -3  287.65   16.81
  -2   3   3  321.12   18.14
   2  -3   3  271.20   14.80
   2   3  -3  270.08   19.01
  -3  -2  -3  317.24   13.80
  -2  -3  -3  293.04   15.20
  -3   2   3  336.89   17.11
   2  -3   3  277.76   12.28
  -2  -3  -3  251.83   14.56
  -3   3   2    0.40    0.52
  -2  -3  -3  314.59   18.75
   2   3  -3  275.29   16.79
  -3   2   3  304.13   19.32
   2  -3   3  289.64   14.76
   3  -3   2  297.60   14.33
   3  -3   1   55.63    6.98
   1   3  -3   72.90    8.37
  -1   3   3   71.21    6.20
  -3  -1  -3   60.04    7.07
  -1   3   3   69.01    8.37
  -3   3   1   47.70    7.79
  -3   3   1   47.41    7.34
  -3  -1  -3   63.05    4.67
  -3   1   3   62.19    6.95
   1  -3   3   61.44    6.20
   1  -3   3   64.36    5.57
   3   3  -1   53.35    7.84
   1  -3   3   61.11    5.94
  -3  -1  -3   80.93    9.19
   3   3  -1   68.76    8.88
  -1  -3  -3   61.00    6.83
  -1  -3  -3   -0.51    0.94
   3  -3   1   76.34    8.86
   3   3  -1   61.96    3.90
  -3  -3  -1   65.86    7.52
  -1  -3  -3   58.46    7.13
   1   3  -3   62.23    9.43
   3   1  -3   94.62    9.59
   1   3  -3   -0.46    0.85
   1   3  -3   56.36    5.77
   3   1  -3   68.61    7.72
  -1   3   3   -0.38    0.70
   1  -3   3   69.53    7.13
  -1   3   3   71.49    7.69
  -1  -3  -3   62.19    6.67
   3  -1   3   73.61    7.72
   1  -3   3   65.02    6.34
   3   3  -1   74.67    7.34
  -3  -1  -3   64.37    8.66
   1   3  -3   65.65    7.59
  -3   3   1   60.26    8.62
   3   1  -3   67.53    7.66
   1  -3   3   60.82    3.03
  -3   1   3   66.64    8.94
   3   1  -3   61.07    5.08
   3  -1   3   72.43    7.92
   3  -3   1   65.08    8.00
   3  -3   1   55.28    8.07
   1  -3   3   60.96    5.04
   1  -3   3   62.24    6.55
  -3  -3  -1   60.49    4.82
  -3   3   1   68.10    8.59
   3  -3   0  333.41   19.92
   3   3   0  284.49   18.30
   0  -3  -3  270.09    8.77
   0   3  -3  309.77   16.22
   0  -3   3  259.75   10.26
  -3  -3   0  298.05   13.31
  -3   0  -3  294.55   16.89
  -3  -3   0  302.59   19.84
   0   3   3  297.74   16.83
   3   0   3  297.17   16.31
   0   3  -3  300.71   19.89
   3  -3   0  301.77   17.56
   0   3   3  295.01   13.31
  -3   3   0  305.89   18.93
   0   3  -3  301.66   16.95
   3  -3   0  334.90   16.87
   0  -3   3  281.39   13.23
   3   0   3  297.49   16.13
   3  -3   0  318.15   19.85
   3   3   0  329.86   19.93
   3   0  -3  317.86   14.15
   0  -3  -3  285.02   15.87
   0  -3   3  298.10   11.75
   3   3   0  328.17   21.14
  -3   0  -3  287.15   15.20
   0  -3   3  316.82   14.77
   3   0  -3  319.23   16.99
   0   3   3  310.83   15.21
   3  -3   0  313.36   18.43
  -3  -3   0  291.44   19.44
  -3   3   0  313.31   17.58
  -3   0   3  294.69   15.35
   3  -3   0  287.78   10.03
   0  -3   3  302.98   10.01
   3   0  -3  303.63   15.33
   3   3   0  273.50   10.01
   0  -3   3  322.04   15.54
   0  -3  -3  295.35   13.41
   0  -3  -3  315.72   16.87
   0   3   3  318.20   14.51
   3   0  -3  309.60   17.02
  -3   3   0  301.34   20.53
  -3   0  -3  300.27   15.30
   0   3  -3  289.46   13.37
   1   3   3   60.06    5.91
  -1  -3   3   69.86    6.26
  -3  -1   3   55.57    6.34
   3  -3  -1   60.31    6.79
  -3  -3   1   60.31    5.55
  -3   1  -3   -0.53    0.27
   1  -3  -3   62.93    7.29
   3  -1  -3   69.74    7.66
   3  -1  -3   65.27    7.01
  -3   1  -3   71.97    8.61
   3  -1  -3   60.98    6.56
  -3  -3   1   59.35    8.07
  -3   1  -3   54.07    8.37
  -1   3  -3   62.21    8.95
   1  -3  -3   63.57    6.09
  -1  -3   3   59.83    5.87
  -1   3  -3   58.66    6.88
   1   3   3   62.39    6.31
   1  -3  -3    0.56    1.05
   3  -3  -1   62.44    8.88
  -3  -1   3   59.87    6.79
  -3   3  -1   72.39    7.44
   3   1   3   63.23    7.29
   1   3   3   64.52    5.83
   1   3   3   76.94    6.88
   1  -3  -3   75.21    8.29
  -1   3  -3   59.60    7.32
  -1   3  -3   66.48    5.65
  -1   3  -3   71.83    7.20
  -3  -3   1   70.02    8.90
   1   3   3   59.31    7.29
  -3   3  -1   65.95    7.21
   3   3   1   61.44    7.07
  -1   3  -3   65.05    6.58
   1  -3  -3   69.40    9.08
  -3   1  -3   71.61    6.38
   3   3   1   79.88    9.85
  -3   3  -1   72.68    9.76
  -3  -3   1   58.95    5.27
  -3   1  -3   66.33    7.36
  -3   3  -1   61.64    7.65
   3  -3  -1   62.13    7.98
   3   1   3   67.43    7.56
  -3   3  -1   71.83   10.72
   2  -3  -3  272.81   19.06
  -3  -3   2  308.42   11.44
  -2   3  -3    0.70    0.91
  -3   3  -2   -0.49    0.18
   2  -3  -3  304.91   16.44
  -3   2  -3  312.83   15.86
  -3   3  -2  316.22   18.25
   3  -2  -3  303.51   15.91
  -3  -3   2  285.12   14.01
  -3   2  -3  287.48   13.63
   3  -2  -3  319.57   15.44
  -2   3  -3  271.82   18.17
  -3   3  -2  288.47   21.95
   3  -3  -2  274.25   19.50
  -3   2  -3  273.47   19.82
   3   3   2  302.61   11.12
  -3   2  -3  278.49   11.47
   3  -3  -2  309.86   13.60
   2  -3  -3  293.27   16.44
  -3  -2   3  289.97   13.11
  -2   3  -3   -0.48    0.88
  -2   3  -3  309.02   14.57
   3  -3  -2  308.27   20.46
   3  -3  -2  304.98   14.75
  -2  -3   3  309.09   13.72
   3   3   2  279.99   14.74
  -2   3  -3  284.30    7.02
  -3   3  -2  298.20   12.88
  -3   3  -2  296.21   15.91
   2   3   3  321.21   14.91
   2  -3  -3  318.91   19.37
   2  -3  -3  303.44   14.17
  -3   3  -2  305.11   13.54
   2   3   3  278.04    8.22
   3   2   3    0.36    1.32
  -3   2  -3  324.48   19.05
  -2   3  -3  308.70   12.94
   3   3   2  317.28   15.90
   2   3   3  304.64   12.50
   3  -3  -2  312.80   17.33
  -3   2  -3  274.38   16.73
  -2   3  -3  286.32   20.89
  -3   3  -2  309.57   16.75
   3  -2  -3  304.50   10.63
  -2  -3   3  300.04   12.35
   3   2   3  294.68   15.85
   2  -3  -3  292.86   17.11
   3  -2  -3  331.83   23.00
   3  -3  -3  117.82   13.93
   3  -3  -3   83.86    8.43
  -3   3  -3  105.09   11.56
  -3   3  -3  104.22   10.99
  -3  -3   3   94.47    8.58
   3  -3  -3   92.65    9.17
  -3   3  -3   93.82    6.23
  -3   3  -3   94.04   10.02
   3   3   3   94.89    7.57
   3  -3  -3   95.29    9.92
   3   3   3  105.34    9.42
  -3  -3   3   92.37    7.29
  -3   3  -3   91.97    8.90
  -3   3  -3   94.59    8.27
  -3   3  -3   76.60   12.16
   0   4   0 2750.91   63.78
  -4   0   0 3297.05   89.27
   4   0   0 3211.39   87.81
   0   4   0 2754.60   76.45
   0   0   4 2956.82   65.58
   4   0   0 2924.96   87.67
   0   4   0 3054.60   67.97
   0  -4   0 2769.51   71.98
   0  -4   0 2735.80   65.80
  -4   0   0 3140.44   72.16
   0   0  -4 2860.97   67.63
  -4   0   0 2998.83   87.59
   0   0   4 2987.93   65.09
   0   0   4 2969.54   69.54
   0   4   0 2865.85   70.71
   0   0  -4 3085.48   74.39
   4   0   0 3575.30   94.22
   0   4   0 2853.15   64.75
  -1  -4  -1  709.73   18.53
  -1  -1  -4  799.60   29.69
  -1  -4  -1  758.65   26.51
  -1   1   4  782.13   26.24
   1  -1   4  766.76   28.82
   1  -4   1  733.12   29.97
   1  -4   1  765.82   19.91
   1  -1   4  746.03   27.65
   1  -1   4  767.33   28.28
  -4   1   1  659.24   21.13
   1   4  -1  714.15   19.29
   4   1  -1  725.67   34.29
  -1   1   4  761.94   27.45
   4   1  -1  743.08   20.68
  -1   4   1  720.84   22.43
   1   1  -4  736.99   32.76
  -1  -4  -1  735.58   29.91
   1   1  -4  763.47   27.92
   4  -1   1  884.93   37.76
  -4   1   1  757.00   37.92
  -1  -1  -4  772.92   20.36
  -1  -4  -1  786.47   30.93
   4  -1   1  704.95   33.24
   4  -1   1  747.79   34.86
   4   1  -1  657.91   32.84
  -1  -4  -1  720.02   20.23
   1  -4   1  773.27   23.29
   4  -1   1  656.22   32.67
  -1  -1  -4  805.66   30.77
  -1   4   1  743.33   20.82
  -1   4   1  762.95   22.82
   4   1  -1  710.82   33.86
  -1   4   1  764.84   29.88
  -4  -1  -1  693.15   31.24
  -1   4   1  695.00   33.12
  -1  -1  -4  738.02   19.77
  -1  -1  -4  809.49   27.92
   1   1  -4  833.06   30.53
   1   1  -4  732.15   26.10
   1   4  -1  736.75   31.46
   1   4  -1  772.82   28.33
   1  -4   1  749.34   26.42
   1   4  -1  713.53   19.37
  -1   1   4  783.05   28.66
  -4  -1  -1  667.00   34.70
  -4   1   1  692.77   33.34
  -4   1   1  621.56   30.94
  -1   4   1  758.22   30.45
   1  -4   1  819.76   24.35
   4  -1   0 1509.69   51.59
   0   4   1 1376.62   31.53
   0  -4   1 1410.91   31.26
   0   4   1 1469.29   38.46
   0  -1   4 1480.01   39.92
   0  -1  -4 1538.43   42.86
   0  -1  -4 1457.68   49.38
   1   4   0 1457.59   35.58
   4   0  -1 1243.02   47.32
  -1   4   0 1451.14   40.62
   1   4   0 1419.23   31.31
  -4   0   1 1233.91   46.41
   0   4   1 1460.66   44.67
   0  -1  -4 1494.43   41.55
   0   1   4 1456.87   42.32
   4   0   1 1277.07   48.01
   1   0   4 1500.27   44.44
  -1   0   4 1495.01   42.94
  -1  -4   0 1435.29   41.07
   0  -4   1 1358.26   38.71
   0   4   1 1343.71   37.53
   0   4  -1 1319.60   35.48
   0   4  -1 1434.23   42.89
  -1  -4   0 1323.82   31.20
   0  -4  -1 1411.35   45.65
   0   4  -1 1448.69   44.75
   0  -1   4 1453.64   42.55
   0  -4   1 1452.24   31.48
  -4   0  -1 1368.66   41.54
   0   1   4 1477.39   41.56
   0  -4   1 1452.90   46.06
   0  -1  -4 1435.38   41.75
  -4  -1   0 1688.14   53.49
   1   4   0 1332.49   31.11
   0  -1  -4 1557.36   52.89
   1   0  -4 1519.23   43.55
   1  -4   0 1418.14   31.07
   4   0  -1 1329.57   50.57
   1   0  -4 1521.51   38.37
   4  -1   0 1404.01   53.00
   1  -4   0 1422.77   31.11
   4   0   1 1498.07   52.65
   0   4   1 1436.33   30.85
   0   4  -1 1432.90   41.59
   1   0  -4 1525.00   50.35
   0  -4   1 1243.33   31.45
   0   1  -4 1479.60   45.78
  -1  -4   0 1468.44   39.09
   0  -4   1 1361.00   31.21
   0   1  -4 1519.07   42.86
   0   4   1 1325.73   31.27
   0  -4  -1 1395.94   39.10
   0   1   4 1444.96   35.50
  -1   4   0 1320.37   31.46
  -1  -4   0 1227.90   30.94
   1   4   0 1468.73   45.02
   1   0  -4 1543.62   47.35
   1   0   4 1576.96   45.22
   4   0   1 1284.98   49.68
  -4   0  -1 1216.25   48.86
   0  -1   4 1451.45   42.33
  -1   4   0 1395.54   31.81
   4   0  -1 1423.26   50.57
   0  -1   4 1439.15   35.35
  -1   4   0 1504.03   43.89
   1   0  -4 1567.51   44.75
   0  -4   1 1419.82   31.50
   1   0   4 1527.09   37.41
   4  -1   0 1582.21   53.35
   0  -1  -4 1400.31   33.44
   4  -1   0 1829.82   58.64
   0  -1   4 1372.86   34.58
   1   4   0 1492.37   42.43
  -1   0  -4 1481.82   42.82
  -4  -1   0 1727.57   59.41
   0   4   1 1298.79   43.46
   4   1   0 1563.80   53.39
  -1   4   0 1531.69   46.63
   0  -4  -1 1376.77   42.06
   0   4   1 1294.14   43.15
  -4   0  -1 1531.27   53.08
  -4   1   0 1431.32   53.65
  -4   0   1 1544.02   56.10
  -4   1   0 1741.81   59.63
  -1   4   0 1430.36   34.98
  -1   4   0 1461.72   33.16
   0   1  -4 1463.92   39.75
   4   0  -1 1246.24   49.45
   0   4   1 1530.84   40.31
  -4   1   0 1463.46   44.94
  -1   4   0 1316.09   36.58
   1   4   0 1431.21   41.34
   0  -4   1 1483.59   44.55
   4   1   0 1773.37   58.71
  -1   0   4 1588.87   42.77
   1  -4   0 1391.25   45.28
  -4  -1   1  623.84   26.52
   1   4   1  757.16   18.74
  -1  -1   4  765.65   20.52
   1   4   1  755.77   23.05
  -1   4  -1  754.45   21.52
   1  -1  -4   16.62    6.25
   4  -1  -1  742.14   29.21
   1  -4  -1  735.09   11.86
  -1   1  -4  773.39   23.16
   1  -1  -4  827.14   24.38
  -1   1  -4  806.48   26.89
  -1  -4   1  787.96   13.40
  -1  -4   1  737.79   19.34
   1   1   4  810.90   24.17
   1  -4  -1  731.79   23.73
  -4   1  -1  656.15   31.66
  -1   4  -1  600.04   33.73
  -4  -1   1  642.97   25.03
  -4   1  -1  813.07   27.88
  -1  -4   1  756.81   12.01
   1   4   1  744.53   19.79
   1   1   4  784.92   23.13
   4  -1  -1  737.26   28.71
   1  -1  -4  826.88   31.19
  -1  -1   4  792.67   23.49
   4  -1  -1  692.19   29.94
   1  -4  -1  728.35   11.86
  -1  -4   1  702.41   16.37
  -1   4  -1  730.27   13.73
   1  -1  -4  767.17   28.42
   4   1   1  658.66   29.27
   1   1   4  789.61   21.29
   1   4   1  841.59   18.81
  -1  -4   1  757.74   18.49
  -1  -4   1  757.91   25.92
   1   1   4  811.21   26.11
  -4   1  -1   -0.87    0.67
  -1  -4   1  661.58   12.56
  -1  -4   1  759.38   16.35
  -1   1  -4   -0.50    0.67
   1  -4  -1  679.63   17.57
   4  -1  -1  640.66   28.89
  -4   1  -1  710.06   19.82
  -1   1  -4  805.80   31.85
  -1   4  -1  725.03   19.87
   4   1   1  716.22   27.99
  -1  -1   4  826.75   23.66
   1  -1  -4  773.17   21.52
   1  -4  -1  704.73   26.77
   1   4   1  763.91   25.04
  -4   1  -1  710.36   30.70
  -1   4  -1  737.67   25.49
   1   1   4  771.39   24.50
  -1   4  -1  752.41   23.96
  -4  -1   1  691.10   29.63
   1   4   1  684.46   12.04
   1   4   1  859.57   19.49
  -1  -1   4  767.27   13.63
   1   4   1  821.02   19.54
  -1   1  -4  774.32   20.19
  -1   4  -1  671.65    9.89
   2  -2   4 1438.25   42.80
   4  -2   2 1312.93   42.70
  -4  -2  -2 1409.40   43.80
  -4   2   2 1381.80   48.74
  -2  -4  -2 1370.77   40.19
  -2   4   2 1462.64   49.49
   2   2  -4 1403.76   51.46
  -2   2   4 1462.65   44.97
  -2   4   2 1312.59   38.17
   2  -4   2 1449.47   40.69
   2   2  -4 1368.57   54.02
  -4   2   2 1354.88   48.32
   2  -4   2 1385.47   42.90
  -2  -4  -2 1405.16   47.20
   2  -2   4 1342.90   34.41
   2   4  -2 1358.08   41.22
  -2  -2  -4 1416.39   38.46
   4  -2   2 1418.22   54.34
   2  -4   2 1348.12   46.27
  -4   2   2 1477.83   56.40
   4  -2   2 1361.53   49.44
  -2   4   2 1424.97   47.03
  -2  -4  -2 1440.44   46.05
   2  -4   2 1360.36   39.53
  -4  -2  -2 1405.93   53.16
  -2  -4  -2 1416.95   47.00
  -2  -2  -4 1493.34   51.27
  -4   2   2 1336.61   51.51
   2   4  -2 1398.50   46.27
   4   2  -2 1428.29   49.18
   4   2  -2 1437.18   42.61
   2   2  -4 1425.18   47.41
   2   4  -2 1400.20   38.86
   2  -4   2 1326.85   43.06
   4  -2   2 1242.42   48.14
   2  -2   4 1373.67   38.29
   2  -2   4 1502.91   46.08
   4   2  -2 1389.63   50.21
  -2   4   2 1472.38   49.52
  -2   2   4 1446.20   46.61
   2   4  -2 1376.54   46.83
  -4  -2  -2 1344.71   42.25
   2  -1   4 1215.17   30.38
   2   4  -1 1141.70   32.47
   1  -4   2 1073.71   31.48
   1  -2   4 1236.12   28.26
  -4  -1  -2 1166.76   38.58
  -2   4   1 1062.98   40.61
  -1  -4  -2 1203.61   31.81
   4   1  -2 1098.77   33.29
  -4  -2  -1 1059.44   30.08
   2   1  -4 1126.74   17.82
  -4  -1  -2 1158.20   33.08
   1   2  -4 1199.43   42.24
   4   1  -2 1125.25   27.88
  -2   4   1 1091.34   34.40
  -2  -4  -1 1189.44   22.79
  -4   1   2 1103.17   31.65
   1  -4   2 1172.26   26.32
  -2  -1  -4 1202.60   25.98
   2  -4   1 1085.87   29.29
   2   4  -1 1140.41   21.42
   2   4  -1 1058.66   27.01
  -2   1   4 1192.86   33.53
   2  -4   1 1069.32   30.93
   1  -2   4 1254.46   31.39
   1   4  -2 1141.00   20.72
  -2  -1  -4 1080.21   14.38
  -1  -4  -2 1142.87   32.53
   4  -2   1 1054.21   38.05
   2   4  -1 1066.21   29.82
   1  -2   4 1157.95   21.65
  -1   4   2 1160.31   28.88
  -2  -1  -4 1107.89   15.19
  -2  -1  -4 1166.16   18.57
   2  -4   1 1083.67   33.43
  -1  -2  -4 1209.76   24.80
  -2   1   4 1169.15   29.82
  -2  -1  -4 1187.51   34.41
   4  -2   1 1133.56   38.04
  -2  -1  -4 1207.26   45.68
  -2  -4  -1 1108.98   29.78
  -1  -4  -2 1179.67   23.74
   2  -1   4 1106.10   18.18
   4  -1   2 1173.91   38.08
   2  -4   1 1124.47   31.44
  -4   2   1 1049.60   37.06
  -1   4   2 1176.87   20.48
   4  -1   2 1084.95   34.33
  -1   4   2 1167.01   17.27
   4  -1   2 1141.97   34.01
   1  -4   2 1133.64   14.37
  -4  -2  -1 1028.24   39.59
  -4  -1  -2 1121.68   39.53
   1   2  -4 1179.89   38.94
   1  -4   2 1119.13   21.24
  -4   1   2 1128.77   33.64
   2   1  -4 1177.28   31.40
  -1  -2  -4 1133.70   30.53
  -1  -4  -2 1173.61   31.19
  -2  -1  -4 1247.52   37.99
  -1  -2  -4 1225.14   36.65
   2  -1   4 1114.96   30.70
   4   1  -2 1132.66   35.17
   2   1  -4 1182.71   36.92
   2  -1   4 1245.38   32.02
  -1  -2  -4 1161.16   31.35
   4   1  -2 1157.75   35.71
  -1   4   2 1204.24   34.82
  -1   4   2 1159.88   33.33
   4   2  -1 1170.18   39.54
  -1   2   4 1214.36   30.49
  -2   1   4 1205.29   34.59
   4   1  -2 1131.90   34.76
  -1   2   4 1173.63   28.71
   4  -2   1 1250.94   39.54
   1   4  -2 1170.16   32.31
   2   4  -1 1074.86   23.97
  -2  -4  -1 1096.05   30.37
   4  -2   1 1089.79   32.59
   4   2  -1 1106.56   39.35
  -4   2   1 1193.91   42.31
  -4   1   2 1136.29   44.61
  -2   4   1 1060.26   30.00
   1   2  -4 1168.47   29.90
   1   4  -2 1215.41   32.55
   1  -4   2 1211.87   21.64
   1   2  -4 1184.12   33.67
  -1   4   2 1169.01   28.23
  -4   2   1 1006.47   38.06
  -2  -4  -1 1095.31   32.52
   1  -4   2 1130.73   29.82
  -2   4   1 1085.85   31.95
  -2   1   4 1190.52   30.63
  -4   1   2 1154.94   34.05
  -2  -4   0 1941.54   49.62
   0  -4  -2 1896.36   56.11
   4  -2   0 2025.74   62.83
  -4   0   2 2077.39   57.17
   0   4  -2 1898.03   46.61
   0  -2   4 1916.52   45.40
   2   0  -4 2017.05   50.12
  -2   0   4 1990.46   57.82
  -2   0  -4 2129.35   69.32
  -4   0  -2 2008.33   61.70
   0  -2   4 1918.41   53.26
  -2   4   0 1939.72   60.96
   0  -4   2 1916.90   48.96
  -2   0  -4 2138.02   59.42
   4   0  -2 1875.09   58.15
   2  -4   0 1950.74   56.67
   0   4   2 1931.38   47.86
  -2   4   0 1882.57   46.68
   4  -2   0 1874.02   62.34
  -4   0  -2 1935.23   64.37
   0  -4   2 1917.15   46.79
   0   4   2 1956.64   46.62
   2  -4   0 1873.12   60.22
   0  -4  -2 2028.71   61.22
   2   4   0 1968.55   48.76
   2  -4   0 1940.28   49.39
   0  -2  -4 2057.43   53.61
   0  -2  -4 1969.12   60.13
   4  -2   0 1934.77   65.53
   2   0   4 2089.64   56.68
   4   0  -2 1988.40   70.14
  -4  -2   0 1818.00   68.47
   4   0   2 1911.04   59.05
   0   2   4 2028.25   56.47
  -2  -4   0 1934.71   54.92
  -2   0   4 1944.14   62.85
  -2   0  -4 2191.22   62.44
   2  -4   0 1949.21   58.76
   2   0  -4 2039.91   57.07
   0  -4  -2 2045.88   55.64
   0  -4   2 1743.09   44.26
   2   0   4 2068.07   57.23
   0  -2  -4 2163.21   61.77
   2   4   0 1912.23   48.48
  -2   0   4 2054.28   55.82
   0  -4   2 1896.58   47.48
   0   2  -4 2114.43   57.41
  -4   2   0 1938.11   64.94
   0  -2  -4 1996.91   66.06
   2  -4   0 1919.42   48.88
   2   0  -4 1969.59   55.91
   0   2  -4 1886.02   63.47
   0   4  -2 2071.10   57.32
   2   0   4 2084.96   57.20
  -4  -2   0 2234.50   62.85
   0   4   2 1987.09   53.72
   0  -2   4 1916.92   44.47
  -4   0  -2 1990.94   49.25
  -4   2   0 1870.46   61.88
  -4   0   2 1954.86   57.59
  -4   2   0 2443.49   74.46
   0  -4  -2 2080.96   47.42
   4   0  -2 1909.81   56.95
   0   2   4 2013.82   50.40
  -2   4   0 2018.14   60.70
  -2  -4   0 1941.57   53.52
   0   4   2 2006.54   58.67
   2   4   0 2033.07   54.23
  -4   0  -2 2088.49   64.13
  -4   0   2 2044.33   71.18
   2   4   0 1863.17   54.41
   0   2  -4 2068.59   59.35
  -2   4   0 2046.11   57.54
   4   0   2 1978.47   59.26
   0   4  -2 1944.81   55.82
  -2  -4   0 2090.90   59.29
  -2   4   0 1948.62   50.81
   4   0  -2 1890.22   60.60
  -4   1  -2 1129.51   35.48
   1  -4  -2 1205.48   37.33
   2  -4  -1 1154.21   36.23
   2  -1  -4 1169.90   35.88
   2   4   1 1184.28   35.93
   2   1   4 1157.26   31.53
   1  -2  -4 1182.43   38.68
  -4   1  -2 1141.52   38.47
  -2  -1   4 1151.80   31.38
  -1  -4   2 1173.60   21.00
  -4   2  -1  922.91   38.50
   1  -2  -4 1238.26   30.55
   1   2   4 1229.21   33.31
   2  -1  -4 1183.36   27.34
  -4   2  -1 1082.50   36.56
  -2   1  -4 1152.43   33.05
  -1   2  -4 1215.15   32.89
  -2   4  -1 1112.15   22.75
   1   4   2 1156.98   21.97
   2  -4  -1 1146.40   31.99
   1   4   2 1172.19   20.44
  -1   2  -4 1199.35   38.73
  -2  -4   1 1037.74   29.01
  -4   1  -2 1152.89   26.64
  -2   4  -1 1102.33   46.35
  -1   4  -2 1095.64   41.93
   4   2   1 1096.92   16.78
   2  -4  -1 1129.47   20.76
   1  -4  -2 1175.33   20.60
  -4   1  -2 1055.00   34.46
   4  -1  -2 1133.71   33.32
  -4   1  -2 1111.08   32.07
   1  -2  -4 1152.02   32.20
   1  -4  -2 1101.85   34.59
  -4   2  -1 1063.50   17.66
   2  -4  -1 1064.64   35.03
   4  -1  -2 1110.87   21.77
  -4  -2   1  949.43   29.37
  -1  -4   2  997.03   12.56
   1  -4  -2 1140.81   31.30
  -2   1  -4 1253.96   35.87
   4  -2  -1 1169.39   42.33
   2  -1  -4 1131.52   40.14
   4  -1  -2 1080.78   43.01
  -4  -1   2 1112.01   29.21
   2   4   1 1106.87   32.17
  -2  -1   4 1130.73   29.35
  -1  -4   2 1175.86   20.64
   1   4   2 1174.40   27.20
  -2  -4   1 1154.93   31.89
  -4   2  -1  886.47   35.57
   4   1   2 1102.22   33.80
  -4   1  -2 1135.11   37.70
  -1   4  -2 1183.92   23.37
   1   4   2 1242.58   32.05
   2  -1  -4 1180.07   31.35
   1   4   2 1116.78   21.57
  -4  -1   2 1090.91   31.23
  -2  -4   1 1070.87   14.47
   2   1   4 1184.48   31.48
  -1   2  -4 1240.96   31.41
   1  -4  -2 1172.29   28.48
   1  -2  -4 1213.05   35.28
   2  -1  -4 1130.23   27.50
  -1  -2   4 1231.81   29.10
   4  -2  -1 1168.48   36.43
  -1   4  -2 1098.65   26.85
   2  -1  -4 1118.40   34.13
   1   2   4 1224.98   30.34
  -1   4  -2 1194.21   32.09
   4  -2  -1 1133.17   35.52
  -2   4  -1 1119.94   33.34
  -1  -4   2 1189.31   20.57
  -2   4  -1 1144.10   28.45
  -2   1  -4 1087.92   16.84
  -2   1  -4 1123.00   12.53
   1   2   4 1169.50   21.36
  -2  -4   1 1030.88   31.10
  -1   4  -2 1121.42   28.42
  -1   2  -4 1102.34   38.20
   4   2   1 1052.12   33.73
   4  -1  -2 1096.84   34.65
   4   1   2 1145.14   33.04
   2   4   1 1116.60   26.14
   1   4   2 1140.76   20.32
  -1   4  -2 1218.85   31.89
   2   4   1 1103.61   25.22
  -2  -4   1 1137.07   33.63
  -1  -4   2 1227.44   33.70
  -4   2  -1 1242.83   38.79
   4  -1  -2 1085.31   27.08
  -4  -1   2 1115.04   30.08
  -2  -1   4 1132.45   18.11
   2  -4  -2 1336.05   42.25
   4  -2  -2 1344.70   47.34
   2   4   2 1425.88   32.04
   4  -2  -2 1373.12   21.30
   4   2   2 1323.57   35.93
   2   2   4 1469.77   37.30
  -4  -2   2 1383.45   31.95
  -4   2  -2 1387.44   44.17
  -2  -4   2 1364.67   20.29
  -4   2  -2 1303.52   42.34
  -2   2  -4 1420.17   37.89
   2  -4  -2 1394.40   36.65
   4  -2  -2 1350.16   37.81
   4  -2  -2 1387.02   48.63
  -4   2  -2 1357.73   38.28
  -2   4  -2 1420.84   29.53
   2  -4  -2 1461.45   42.63
  -2   4  -2 1153.97   47.33
   2   4   2 1381.28   27.76
  -2  -4   2 1286.37   25.45
   2  -2  -4 1469.99   34.18
  -4   2  -2   -0.65    0.37
  -2   2  -4    0.51    1.00
   2  -2  -4 1507.11   35.29
   2  -2  -4 1360.30   38.38
   2  -4  -2 1394.24   26.24
  -2  -2   4 1467.58   32.35
   2   4   2 1344.34   19.91
  -2   2  -4 1487.00   45.82
  -2   4  -2 1354.40   35.76
  -2   2  -4 1418.54   23.80
   4  -2  -2 1386.04   38.31
  -4  -2   2 1363.24   30.19
  -4   2  -2 1315.50   31.39
   2  -2  -4 1439.54   40.92
   2   2   4 1399.55   31.93
   4  -2  -2 1315.15   24.14
   3   4  -3  285.20   15.41
   3  -3   4  276.69   16.28
  -4  -3  -3  266.52   15.31
   4   3  -3  277.31   17.15
  -3   3   4  286.85   20.04
  -4  -3  -3  264.32   18.17
   4   3  -3  278.68   18.26
   3   4  -3  279.76   21.14
  -3   3   4  308.25   21.16
   3  -4   3  490.81   23.46
  -3  -4  -3  250.32   15.68
   3  -4   3  260.04   14.63
   4  -3   3  283.75   21.39
  -4   3   3  271.92   21.05
  -3  -3  -4    0.55    1.21
   3  -3   4  267.04   19.44
  -3  -3  -4  303.80   19.17
   3  -4   3  257.86   17.02
   3  -4   3  233.76   16.07
   3  -3   4  260.66   15.17
   4  -3   3  253.09   17.69
   3   3  -4  259.50   18.43
  -3   3   4  287.51   15.82
   3  -4   3  255.27   14.85
  -4  -3  -3  274.42   21.23
  -3   4   3  260.35   14.28
  -3  -4  -3  296.86   20.57
  -3  -3  -4  287.58   21.20
  -4   3   3  263.27   16.03
   3   3  -4  276.49   16.54
  -3   4   3  267.46   17.69
  -3   4   3  262.56   19.62
  -4   3   3  302.20   19.55
   4   3  -3  254.40   19.00
  -3   3   4  267.43   17.09
   4  -3   3  254.99   18.01
  -4   3   3  240.08   20.60
  -3   4   3  263.24   17.82
  -4   3   3  266.81   18.56
   3   3  -4  270.77   21.18
   4  -3   3  287.62   17.75
   3  -3   4  251.94   14.85
   3   4  -3  255.91   18.57
  -3  -4  -3  260.15   17.37
  -4   2   3  535.46   28.41
  -2  -3  -4   -0.56    1.03
   3  -4   2  657.54   24.86
  -2   4   3  615.18   23.28
  -4   2   3  588.49   25.61
  -2  -4  -3  559.07   24.27
  -4   3   2  533.67   27.47
  -3   4   2  544.99   27.23
   4   3  -2  535.79   24.56
  -4  -3  -2  588.30   26.40
   3   4  -2  598.19   20.31
   2   3  -4  564.21   24.55
  -4  -3  -2  529.56   19.20
  -4  -2  -3  579.35   22.89
   2  -4   3  553.37   20.55
  -4  -2  -3  571.35   26.83
   3   2  -4  537.37   29.16
  -3  -4  -2  592.97   22.00
   2   4  -3  483.89   28.43
  -2   4   3  562.35   25.82
   3  -4   2  573.50   22.54
   2  -4   3  579.13   21.00
   3  -4   2  575.86   24.83
  -2  -3  -4  607.66   21.14
   4  -3   2  581.06   22.48
  -2  -4  -3  579.22   24.08
  -4   2   3  594.27   25.48
   2  -3   4  627.21   24.35
   4   2  -3  589.24   25.13
   2   4  -3  551.96   24.51
   4  -2   3  653.70   32.55
   2  -4   3  543.07   23.07
   2  -3   4  585.87   20.39
   3  -4   2  576.76   25.78
   4  -3   2  567.67   26.72
   3  -2   4  593.25   20.77
   2  -3   4  573.22   17.17
   4  -2   3  622.65   26.78
  -2   3   4  579.90   21.09
  -2  -4  -3  615.03   22.15
  -2  -3  -4  618.37   25.20
   2   3  -4  597.37   22.36
   4  -3   2  531.93   24.86
   3  -4   2  586.97   23.09
  -4  -3  -2  568.94   29.44
   2   4  -3  596.41   19.82
  -4  -2  -3  563.46   29.38
  -3  -4  -2  598.03   27.36
   2  -4   3  543.26   19.06
  -3  -2  -4  592.73   29.01
  -2  -4  -3  605.23   27.33
  -2  -3  -4  571.48   27.63
  -2   4   3  594.90   23.44
   2   3  -4  580.02   26.03
   2  -3   4  575.69   22.08
   4   3  -2  591.83   24.52
  -3   2   4  599.05   24.17
  -4   3   2  505.11   22.84
  -3  -2  -4  570.17   19.41
  -2   4   3  586.79   27.60
   3   4  -2  538.12   16.68
  -2   3   4  632.50   28.29
  -3  -4  -2  597.04   25.42
  -3   4   2  598.88   27.96
  -3   4   2    0.46    0.85
  -3   2   4  625.16   28.94
  -4   3   2  577.19   28.89
   4  -3   2  548.96   26.76
  -3   4   2  590.42   28.67
  -2   3   4  559.99   24.56
  -4   3   2  583.84   31.04
  -3   2   4  636.38   29.36
   2   3  -4  569.30   30.81
  -4   2   3  579.57   32.37
  -3   4   2  585.28   27.91
   4  -2   3  554.56   24.62
   2   3  -4  585.63   29.86
   4   3  -2  566.28   28.04
   3  -2   4  584.89   22.21
  -3  -2  -4  616.08   24.53
  -4  -3  -2  586.10   23.50
   2  -3   4  582.70   19.69
   2   4  -3  564.06   25.66
  -4  -2  -3  538.15   19.06
  -4   3   2  554.10   27.40
  -2  -4  -3  584.81   25.34
  -2   4   3   -0.35    0.19
   3   4  -2  608.64   27.41
   3  -4   1  431.27   22.59
  -4  -3  -1  413.33   24.48
   3   4  -1  411.38   23.77
   4  -3   1  407.38   22.42
   1  -3   4  432.72   17.98
   4   3  -1  389.73   26.17
  -4   1   3  432.32   22.41
  -1  -3  -4  443.24   22.33
  -4   3   1  461.86   28.80
  -3   4   1  497.65   30.52
  -1  -4  -3  405.22   21.64
  -3  -4  -1  430.24   19.77
  -4  -3  -1  424.98   18.70
  -4  -1  -3  438.89   22.80
  -3  -1  -4  427.23   22.51
  -3  -4  -1  381.59   12.68
  -4  -1  -3  431.34   25.14
   3   1  -4  422.40   15.45
   1   4  -3  443.25   17.94
  -4   3   1  412.33   26.64
   3   1  -4  420.75   22.07
   1   3  -4  416.93   27.24
   1   3  -4  435.54   19.82
   1  -4   3  421.61   17.94
   1  -4   3  412.34   17.30
   3   4  -1  395.57   15.70
   4   1  -3  382.63   19.05
   1   4  -3  402.18   21.64
   4  -3   1  419.88   25.01
   1  -3   4  435.62   17.30
  -3  -1  -4  450.83   24.58
  -1  -4  -3  443.86   22.46
   1  -4   3  415.48   21.51
   1  -3   4  393.34   18.22
  -1  -3  -4  476.14   21.05
   4   1  -3  438.18   23.39
   4   3  -1  431.00   23.72
   4  -3   1  400.52   24.90
  -1   4   3  437.24   17.51
  -3  -4  -1  393.37   22.24
   3  -4   1  472.79   25.29
   4  -3   1  411.18   25.93
   4  -1   3  452.93   24.24
   1  -3   4  433.07   20.51
   3  -1   4  437.25   18.54
  -1  -3  -4  468.86   20.24
  -3   1   4  410.87   20.26
  -4  -3  -1  380.49   25.82
   3  -4   1  431.67   22.88
   1  -3   4  491.73   22.20
   4  -1   3  398.77   21.56
  -3  -4  -1  422.89   23.54
  -4  -1  -3  440.93   26.54
  -4   1   3  425.28   21.26
  -3  -1  -4  448.69   25.87
   3  -1   4  452.85   22.14
  -1  -4  -3  455.45   23.74
  -1  -3  -4  422.22   21.44
  -1  -3  -4  451.03   24.90
  -1  -4  -3  420.74   19.10
   1  -4   3  448.85   18.45
   4   3  -1  431.33   26.07
   4   3  -1  418.36   23.47
  -3   1   4  458.71   21.99
  -4   1   3  457.46   22.81
   1  -3   4  469.47   21.23
  -1   3   4  441.61   20.93
   1   3  -4  409.26   26.19
   1  -4   3  435.63   19.92
  -4   3   1  404.43   24.54
  -3   4   1  450.29   24.36
   3  -4   1  423.70   19.51
  -1   4   3  431.92   23.66
   3   4  -1  367.38   21.22
   3   4  -1  430.17   18.77
   4  -3   1  429.38   24.43
  -4   1   3  459.16   28.10
   3  -1   4  449.70   22.45
  -3  -1  -4  419.68   15.01
   4   1  -3  397.94   22.04
  -1   4   3  448.40   22.86
  -4   3   1  388.44   25.59
  -1   3   4  459.13   19.83
  -3   4   1  487.61   26.80
  -1   3   4  459.60   21.49
   3   1  -4  434.33   22.21
  -3   1   4  408.77   25.76
   3   1  -4  425.20   24.06
  -3   4   1  401.98   24.55
  -4   1   3  425.07   29.53
   1  -4   3  437.93   15.39
   1   3  -4  430.13   21.87
   1   4  -3  435.65   22.21
   1   3  -4  440.18   23.70
   1   4  -3  416.55   22.88
   1  -4   3  418.38   20.03
   1  -3   4  432.48   18.09
  -4  -1  -3  432.77   16.06
  -1   3   4  438.88   23.53
   3  -1   4  447.03   21.40
  -1  -4  -3  458.56   24.55
   0   3   4  741.58   26.52
   3  -4   0  735.84   32.41
  -4   0  -3  698.86   18.87
   0  -3  -4  712.81   32.03
   0  -3  -4  766.23   30.15
   3   4   0  733.38   34.15
   4   0  -3  691.78   27.69
  -3   0  -4  683.91   21.00
   4   3   0  670.24   37.02
   4  -3   0  684.42   31.33
   4   0  -3  724.33   31.41
  -3  -4   0  687.70   18.24
   0  -3   4  676.09   24.28
  -4   0  -3  731.74   32.15
  -3   0  -4  677.80   30.35
   0   4   3  701.68   28.64
  -4   0  -3  729.04   33.93
   0  -4   3  698.67   21.22
   3   0  -4  700.32   24.67
  -4   0  -3  710.16   25.96
   3   0  -4  742.86   31.56
  -3   4   0  696.00   36.54
   0   3  -4  704.61   35.85
   3   0  -4  707.73   29.76
   4  -3   0  753.48   33.69
   0   4  -3  689.27   36.44
   3  -4   0  703.17   30.58
   0  -3   4  689.36   18.67
   4   0  -3  695.36   27.47
   4  -3   0  699.65   32.79
   0   4  -3  719.67   32.56
   0   3   4  742.60   26.71
   0  -3   4  778.96   27.27
  -3   0  -4  710.53   32.35
   0  -4   3  719.88   29.41
   0  -4   3  720.47   23.87
   0   4   3  731.36   23.79
   0  -4  -3  696.89   29.50
   0   3  -4  740.09   31.25
   0  -4  -3  730.14   31.24
   0  -3  -4  765.36   29.54
   3  -4   0  680.50   32.75
   0   4   3  699.85   25.16
   3   4   0  755.99   29.22
   3  -4   0  727.31   29.09
   4  -3   0  657.53   34.13
   4   3   0  783.07   36.64
   4  -3   0  814.96   36.58
  -3   0   4  743.26   28.61
   4   0  -3  726.73   39.11
   0  -3   4  664.99   27.31
   3   0  -4  725.83   36.20
   3   4   0  690.25   28.04
  -3   0  -4  743.57   38.89
  -3  -4   0  743.21   32.38
   4   0   3  675.14   29.78
  -4   0   3  669.16   28.28
   3   0   4  707.89   29.56
  -4   3   0  832.88   40.96
   0  -4  -3  734.72   30.16
   0  -3   4  776.52   28.30
   0  -4   3  689.77   24.58
   0   3  -4  722.97   26.73
   3   0   4  719.03   29.09
   0   3  -4  748.10   36.11
   0  -4   3  751.31   25.96
   4   3   0  720.60   34.48
  -3   4   0  725.12   30.72
  -4   3   0  707.21   32.24
  -3   0   4  692.07   32.55
   0   3   4  743.77   27.44
   3  -4   0  674.36   28.10
   0   4   3  733.79   28.93
  -3   0   4  740.33   28.57
  -3   4   0  699.61   32.56
  -4   0   3  700.20   28.54
   3   4   0  678.20   31.03
  -4  -3   0  738.00   36.71
  -4   0  -3  684.69   30.88
   0  -4  -3  735.16   24.01
   0   4  -3  696.47   23.56
   0   4   3  773.05   31.71
  -4   3   0  753.26   37.56
   4   0   3  663.35   29.21
   0   4  -3  752.27   30.17
  -4   0   3  789.81   40.87
   3   0  -4  702.23   28.32
  -3  -4   0  743.69   32.20
  -3   4   0  649.89   29.99
   0  -4   3  691.12   28.29
   0  -3  -4  760.16   26.69
  -3  -4   0  701.29   29.31
   0   4   3  699.53   24.73
   4   0  -3  703.48   28.37
  -3   0   4  708.71   37.04
   3   0   4  698.57   28.91
  -4   3   0  712.26   34.60
   0  -4   3  720.24   19.34
   3   1   4  437.17   22.12
  -4   3  -1  357.07   23.93
   3  -4  -1  405.73   24.66
   1  -3  -4  409.34   25.15
  -3  -4   1  371.78   16.44
  -1  -4   3  416.70   12.72
   1   4   3  426.69   20.85
  -3   4  -1  397.04   19.53
  -4  -3   1  370.00   23.99
   1   3   4  437.85   22.35
   1  -4  -3  445.27   22.61
  -3   1  -4  422.73   23.32
  -1   4  -3  448.98   20.93
  -1   3  -4  458.25   22.55
   3  -1  -4  435.35   19.67
   1  -4  -3  435.66   17.62
  -3   1  -4  413.72   22.22
   1  -3  -4  437.00   19.85
   4   1   3  376.58   21.30
  -1   3  -4  431.39   19.19
  -1   3  -4  434.70   26.46
  -4   1  -3  416.66   19.86
   3  -4  -1  423.00   23.01
   1   3   4  436.70   19.68
   4  -1  -3  403.45   28.95
   3  -1  -4  463.44   30.00
   1   4   3  409.63   17.08
  -1   4  -3  428.47   27.32
   4  -1  -3  439.08   21.65
  -3   4  -1  470.04   31.28
  -4   3  -1  449.33   27.34
   4  -3  -1  401.58   23.66
  -1   4  -3  445.14   27.42
   4  -1  -3  459.21   19.74
  -1   3  -4  400.16   24.84
  -4   1  -3  384.63   24.33
  -3   1  -4  417.55   26.83
  -3   1  -4  464.54   24.84
   3   4   1  405.01   19.97
  -1  -3   4  408.56   19.22
  -3  -4   1  447.52   25.68
   1  -4  -3  436.28   24.44
   4  -1  -3  437.28   23.45
   4  -3  -1  414.13   23.72
   3   1   4  432.88   21.10
   3  -4  -1  415.07   25.45
  -1  -4   3  441.95   17.72
   4  -3  -1  401.93   26.57
  -1   4  -3  453.92   27.37
   3   4   1  462.40   26.14
   4   3   1  446.19   27.20
  -3  -1   4  447.27   20.46
  -3  -1   4  406.36   20.19
  -3  -4   1  418.51   25.60
  -4   3  -1  332.10   22.31
  -3   4  -1  411.40   16.60
   4   1   3  405.61   21.81
  -4   1  -3  432.12   24.52
  -4  -1   3  413.99   20.93
   1   3   4  470.56   22.79
  -3   1  -4  433.77   23.67
   3   1   4  431.09   21.78
  -1   3  -4  451.68   22.02
  -1   4  -3  423.39   19.05
   1   4   3  439.04   18.53
   4  -3  -1  376.56   22.51
   1  -4  -3  446.11   22.29
  -1   3  -4  437.16   19.69
   1   3   4  469.34   21.16
   1  -3  -4  415.22   25.39
  -4   1  -3  284.91   21.24
  -3   4  -1  410.79   20.74
   3  -1  -4  425.92   22.46
  -3   4  -1  403.08   23.96
  -3  -4   1  434.03   24.09
  -1  -4   3  455.04   17.93
  -1  -3   4  465.27   20.18
   4   3   1  408.79   22.94
   1   3   4  448.09   19.58
  -4   3  -1  399.67   22.09
   1   4   3  441.07   22.90
   1   4   3  413.29   17.14
   1   4   3  440.84   20.82
   3  -4  -1  415.21   18.44
  -4  -3   1  418.00   26.24
  -3   1  -4  403.81   14.77
  -4  -3   1  350.27   19.53
  -4   3  -1  392.51   23.96
  -4   1  -3  398.30   21.10
   3  -1  -4  411.34   21.67
  -4   1  -3  444.90   25.48
  -1   3  -4  428.73   23.01
  -4   3  -1  321.49   25.05
  -4   1  -3  421.71   24.35
  -1   4  -3  430.17   21.63
   1  -4  -3  448.65   25.85
   3  -1  -4  434.46   19.53
  -1   4  -3  451.82   22.37
  -4  -1   3  421.79   20.24
  -1  -4   3  439.52   22.36
   4  -1  -3  396.43   18.48
   1   3   4  419.68   18.16
  -1   4  -3  453.43   21.46
   3   2   4  586.72   24.36
   3  -4  -2  618.53   30.70
   2   4   3  626.10   23.72
  -3   4  -2  567.14   19.77
   4  -3  -2  605.09   32.11
   3  -2  -4  630.27   34.79
   4  -2  -3  596.17   34.14
  -2  -3   4  616.69   20.99
  -4  -2   3  582.12   20.70
   2   3   4  602.12   24.69
  -4  -3   2  586.20   20.13
  -2   4  -3  565.94   32.68
  -4   3  -2  596.56   27.30
  -3   4  -2  592.62   26.12
   2  -3  -4  606.04   26.62
  -4   2  -3  572.44   27.70
  -2   4  -3  581.91   23.94
   3  -4  -2  581.02   19.92
   2  -3  -4  582.08   23.97
   2  -4  -3  593.48   25.22
   2  -3  -4  572.88   30.08
   3  -2  -4  590.50   22.97
   3  -4  -2  573.10   25.59
  -3   2  -4  624.36   26.70
  -2   3  -4  586.90   28.58
  -4   2  -3  600.63   24.11
  -3   2  -4  571.33   29.57
   2   4   3  561.81   16.57
  -3   4  -2  626.46   35.94
   4  -3  -2  564.43   26.03
  -4   2  -3  538.11   29.75
  -2   3  -4  517.23   29.00
   4  -2  -3  557.92   24.37
   4  -3  -2  561.68   24.31
   2  -3  -4  574.22   27.07
   2  -4  -3  578.03   28.10
   3  -4  -2  571.36   29.15
   2  -3  -4  562.88   27.07
   3  -2  -4  617.93   25.60
   4  -3  -2  614.64   32.44
  -2  -3   4  623.60   22.14
   3  -2  -4  539.03   30.11
   4  -2  -3  564.27   32.27
  -2   3  -4  635.44   25.78
   2  -3  -4  599.73   22.25
  -2  -4   3  547.96   18.52
   4   3   2  550.04   25.27
   3   4   2  565.18   22.22
  -3   4  -2    0.48    0.70
   4  -2  -3  553.49   24.16
   2  -4  -3  594.72   19.74
  -4   3  -2  528.50   22.37
  -4   2  -3  559.56   24.98
   2   4   3  568.29   19.73
   2   3   4  612.04   23.09
   3  -2  -4  595.06   23.73
  -3  -4   2  519.62   20.25
  -2   3  -4  614.61   21.57
  -4  -3   2  507.30   22.93
   2  -4  -3  563.26   23.58
  -4   3  -2  618.83   30.51
  -4   3  -2  547.93   21.98
   4   3   2  524.89   16.95
  -2   3  -4  558.10   29.24
  -4   3  -2  590.19   20.84
  -2   4  -3  539.26   27.91
   2  -4  -3  599.82   29.92
   3   2   4  621.12   22.44
   4   2   3  526.42   19.99
  -2   4  -3   -0.48    0.93
  -2  -4   3  534.76   16.20
  -3   2  -4  577.95   17.56
  -2   3  -4  591.21   19.63
  -3  -2   4  613.39   21.44
  -2   4  -3  596.74   23.39
  -3   4  -2  592.16   25.67
  -3  -4   2  589.09   14.51
  -4   3  -2  590.48   26.37
  -4   2  -3  552.05   22.62
  -4  -3   2  573.06   18.79
  -4   2  -3  583.01   26.12
   4   3   2  602.27   24.86
  -3   2  -4  598.69   26.46
   4   2   3  534.79   23.41
  -3   2  -4  579.08   30.61
   4  -2  -3  556.67   16.47
   3   4   2  587.57   22.35
   2   3   4  601.56   20.52
  -3   3  -4  275.29   21.01
   3   3   4  247.73   16.57
  -3   3  -4  265.47   14.23
   3  -3  -4  258.55   22.41
   4  -3  -3  251.42   22.76
  -4   3  -3  250.12   16.17
  -4   3  -3  228.08   18.37
  -3   4  -3  253.74   17.48
   3  -3  -4  276.22   17.24
   3  -4  -3  275.45   18.17
  -4   3  -3  258.05   18.26
  -3   3  -4  253.31   18.81
  -3   4  -3  260.38   24.30
  -3   3  -4  266.66   23.10
   3   3   4  273.33   14.46
  -3   4  -3  254.39   15.77
   3  -4  -3  258.00   21.58
  -3   3  -4  273.53   18.33
   3  -3  -4  275.87   21.56
   4  -3  -3  248.55   21.99
  -3   3  -4  271.12   18.51
  -3  -3   4  244.83   14.61
   4   3   3  247.25   16.58
   3   4   3  272.33   15.34
  -3  -4   3  249.93   13.90
   3   3   4  271.46   16.40
  -4  -3   3  241.05   15.30
   3  -4  -3  269.95   16.48
   4  -3  -3  245.92   16.17
   3  -4  -3  283.42   14.92
   3  -3  -4  269.85   17.78
   3  -3  -4  280.41   16.55
  -4   3  -3    0.55    1.23
  -3   3  -4   -0.52    0.23
  -4   3  -3  268.86   17.81
  -3  -3   4  286.68   14.40
  -3  -4   3  246.07   11.41
  -3   4  -3  252.57   16.20
  -4  -3   3  265.57   13.37
   3   4   3  294.37   17.09
  -4   4   4  291.90   21.58
   4   4  -4  285.37   22.82
   4  -4   4  275.34   22.45
  -4  -4  -4  274.17   20.39
   4  -4   4  261.93   18.57
  -4   4   4  263.06   17.93
   4   4  -4  262.06   18.50
   4   4  -3  296.16   18.54
  -3   4   4  303.92   20.01
  -4   3   4  303.97   20.77
  -4   4   3  263.21   20.98
   4   3  -4  312.10   22.78
   3   4  -4  303.90   24.80
   4   4  -3  289.40   21.28
  -4  -4  -3  298.45   20.29
   4  -4   3  298.92   22.53
   3  -4   4  336.26   20.99
  -4  -3  -4  292.92   21.27
  -3  -4  -4  298.78   19.15
   4  -3   4  341.80   25.58
   3  -4   4  330.90   19.98
   4  -4   3  270.05   20.12
  -3  -4  -4  297.55   19.82
  -4  -4  -3  271.35   19.36
   4  -4   3  291.11   19.52
  -3   4   4  311.19   17.67
   4  -3   4  294.13   19.06
  -4   3   4  304.23   18.72
   3  -4   4  324.84   18.82
  -4  -3  -4  307.84   24.42
   3   4  -4  306.25   18.50
  -4   4   3  291.16   18.60
  -4   4   3  293.03   23.83
  -3   4   4  333.95   24.07
  -4   4   3  350.45   25.18
  -4   3   4  290.09   23.80
   4  -4   3  305.02   21.09
  -3   4   4  324.35   23.11
  -3   4   4  319.93   20.84
  -4   3   4  313.87   21.36
  -4   3   4  304.35   24.48
   4  -3   4  297.89   19.96
   4   3  -4  280.23   19.18
   3   4  -4  312.46   21.76
  -4  -3  -4  317.77   19.65
   3   4  -4  320.98   23.02
   4   3  -4  293.20   22.13
   4   4  -3  276.16   22.11
  -3  -4  -4  317.93   21.04
  -2  -4  -4  599.72   29.81
   4   4  -2  590.00   32.47
   4  -4   2  565.17   26.87
  -4   4   2  506.54   31.82
  -4   4   2  560.98   31.86
  -2   4   4  626.78   32.19
  -4  -4  -2  590.99   28.38
  -4  -2  -4  614.20   28.72
   2  -4   4  659.04   27.19
   4   2  -4  622.17   32.39
   2   4  -4  529.68   33.76
   2  -4   4  603.52   24.94
   4  -4   2  607.16   31.66
  -4  -2  -4  563.74   30.55
  -2  -4  -4  594.09   27.38
   4   4  -2  577.56   27.18
   2  -4   4  595.56   26.70
   2   4  -4  597.53   25.26
   4  -4   2  539.55   29.83
  -2   4   4  632.11   25.14
   4   4  -2  588.99   26.60
   4  -4   2  527.84   29.19
  -2  -4  -4  597.11   27.57
  -4   2   4  572.07   26.53
   2  -4   4  619.13   28.07
  -4  -4  -2  585.61   32.75
   4  -2   4  514.56   26.67
  -4  -2  -4  606.13   34.45
   2  -4   4  601.95   25.70
  -2  -4  -4  599.48   31.65
   4  -4   2  654.02   30.56
  -4   4   2  476.32   26.49
  -4   2   4  602.29   33.98
  -4   4   2  509.38   28.91
  -4   2   4  586.17   28.70
  -2   4   4  608.20   27.48
  -2   4   4  619.81   30.25
  -4   4   2  557.81   33.13
  -4   2   4  585.19   34.89
   2   4  -4  634.45   30.31
   4  -2   4  570.25   27.59
   2   4  -4  633.03   31.43
  -4  -4  -2  606.12   29.73
   4   2  -4  559.99   29.92
   2  -4   4  580.60   24.16
  -1  -4  -4  544.17   28.81
   1  -4   4  645.78   26.68
  -4  -4  -1  518.81   26.91
  -1  -4  -4  601.67   26.21
  -4   1   4  541.71   26.53
  -1  -4  -4  561.32   27.50
  -4   4   1  600.65   35.11
   4   4  -1  528.51   25.80
   1   4  -4  572.76   23.54
  -4  -1  -4  547.83   27.65
  -4   4   1  637.92   31.95
   4   1  -4  525.11   20.93
  -4   4   1  654.30   33.75
   4   1  -4  571.40   28.57
   1  -4   4  612.84   24.67
  -4  -1  -4  592.55   31.15
   1   4  -4  529.54   27.14
   1  -4   4  536.08   24.86
  -1  -4  -4  606.04   27.63
   4   4  -1  513.06   31.01
  -4  -1  -4  549.90   37.78
  -1   4   4  604.42   23.53
   4  -4   1  507.95   29.54
   4  -4   1  594.71   31.36
  -4   1   4  562.55   25.88
  -4  -4  -1  549.25   31.55
   4  -1   4  526.15   26.48
  -4  -1  -4  609.28   33.24
  -1  -4  -4  631.07   30.84
   1  -4   4  578.05   24.39
  -1   4   4  589.28   29.89
  -1   4   4  546.56   26.40
  -4   4   1  535.92   31.71
   4   1  -4  550.00   28.13
   4  -4   1  543.01   26.86
   4  -4   1  503.11   27.15
  -4   4   1  558.65   30.10
   4   4  -1  523.53   29.23
  -1   4   4  607.39   25.48
  -4   1   4  527.41   34.18
   1   4  -4  563.61   27.44
   4  -1   4  560.93   26.88
   1   4  -4  569.11   29.14
  -4  -4  -1  521.78   27.89
   4   1  -4  526.09   27.11
   1  -4   4  576.13   24.34
   4   0  -4  749.62   33.82
   0  -4  -4  796.32   37.12
   4  -4   0  759.80   36.07
   4   4   0  836.32   42.26
  -4   4   0  806.19   42.18
   0  -4   4  842.84   30.30
   0  -4  -4  793.66   33.70
   0  -4  -4  854.58   28.95
   0   4   4  847.85   34.31
   4   0  -4  803.81   29.26
   0   4  -4  815.44   41.69
   4  -4   0  754.86   35.65
  -4   0  -4  765.23   36.67
   0   4  -4  784.11   36.03
   0  -4   4  838.35   29.08
   0   4   4  833.44   28.71
   0  -4   4  797.32   31.74
   0   4   4  811.54   30.21
   0  -4  -4  801.33   34.33
   4   4   0  736.80   35.28
   4  -4   0  807.67   36.26
   4  -4   0  739.67   37.73
  -4  -4   0  724.41   38.07
  -4   0   4  787.52   31.93
   4   0   4  791.15   33.27
  -4   0  -4  783.93   37.75
   0  -4  -4  867.67   36.56
  -4   0  -4  872.54   44.67
   0  -4   4  862.91   31.01
   0  -4   4  844.21   32.02
   4   0  -4  847.52   34.05
   0   4  -4  816.69   40.83
   0   4   4  816.30   35.00
   4   4   0  710.66   34.80
  -4   4   0  807.50   35.68
  -4   0   4  839.05   40.77
   0   4   4  845.34   30.33
   0   4   4  804.04   31.20
  -4   4   0  798.10   38.17
  -4   0   4  876.71   44.77
   0   4  -4  771.61   34.32
   0   4  -4  819.91   33.33
   4  -4   0  740.13   34.41
   4   0   4  797.06   33.10
   0   4  -4  849.22   29.12
  -4   4   0  748.69   37.73
  -4  -4   0  686.62   35.18
   4   0  -4  780.10   31.96
   4   4   0  763.62   36.55
   4  -4  -1  552.83   31.71
  -4   4  -1  519.18   28.15
   1   4   4  591.42   27.36
   1  -4  -4  591.05   23.48
  -4   4  -1  466.75   31.01
   1  -4  -4  582.40   28.02
  -1   4  -4  568.17   33.40
  -4   1  -4  513.62   28.62
  -1   4  -4  565.67   26.72
   4  -4  -1  536.54   26.17
   4  -1  -4  523.71   24.52
  -4   1  -4  579.65   26.33
  -1   4  -4  548.74   32.95
   4  -4  -1  542.23   29.26
  -4   4  -1  561.62   33.98
   1   4   4  595.82   23.69
  -4   1  -4  592.21   31.26
  -1   4  -4  527.12   31.27
   1  -4  -4  596.61   29.87
  -1  -4   4  622.55   23.92
   4  -4  -1  525.66   31.98
   4   4   1  637.49   33.30
   4  -1  -4  574.85   36.30
  -4  -4   1  529.96   33.83
  -4  -1   4  543.65   25.64
   4   1   4  513.85   26.16
  -4   1  -4  564.74   29.84
   1   4   4  591.51   24.77
   1  -4  -4  613.63   29.67
  -1   4  -4  572.24   25.53
  -4   1  -4  548.02   32.78
   4   1   4  567.07   26.15
   4  -1  -4  577.53   26.23
   1   4   4  543.38   27.31
   1  -4  -4  565.61   31.36
  -4  -4   1  597.92   31.27
  -1  -4   4  591.57   23.71
  -4   4  -1  524.57   26.44
   1   4   4  562.96   22.82
  -4  -1   4  544.59   24.97
  -4   4  -1  518.89   29.21
  -4  -4   1  642.81   33.76
   4   4   1  488.68   26.47
  -1   4  -4  629.93   28.09
   4  -1  -4  547.25   24.08
   1   4   4  557.17   24.30
   4   1   4  515.12   26.17
   4  -1  -4  548.51   27.61
   2  -4  -4  539.31   33.05
   4  -4  -2  610.33   35.25
   2   4   4  598.43   28.15
  -4   4  -2  642.32   34.47
  -4   2  -4  576.31   31.16
  -4   4  -2  583.65   28.64
   2  -4  -4  624.55   29.59
  -2   4  -4  578.56   28.50
   2   4   4  638.71   25.62
   4  -2  -4  608.96   27.83
   4   2   4  593.15   26.26
   4  -4  -2  606.75   31.08
  -4   2  -4  553.68   27.96
  -2   4  -4  573.74   33.18
  -4   4  -2  589.48   36.62
  -2   4  -4  510.51   33.88
  -4   2  -4  557.10   34.37
   2  -4  -4  607.05   25.48
   2  -4  -4  622.00   32.73
   4  -4  -2  627.75   35.63
   4  -2  -4  556.44   35.84
  -2  -4   4  617.47   24.92
   4   4   2  513.57   28.61
   4  -4  -2  558.33   26.47
  -2   4  -4  604.01   27.86
  -4   2  -4  574.32   32.49
   4   2   4  581.02   28.13
  -4   2  -4  584.44   29.19
   2   4   4  635.45   26.47
  -2   4  -4  581.99   34.01
  -4  -4   2  497.40   26.91
   4  -2  -4  595.24   26.51
   2  -4  -4  571.27   30.51
  -2   4  -4  580.09   25.72
  -4   4  -2  562.84   25.46
  -2  -4   4  620.66   23.90
  -4  -4   2  512.76   28.73
  -4  -2   4  576.59   25.02
  -4   4  -2  524.02   28.57
   4   4   2  597.40   28.17
   4  -2  -4  544.93   27.99
   4   2   4  561.73   27.75
   2  -4  -4  596.16   29.67
   3   4   4  298.81   19.59
   3  -4  -4  302.07   25.61
   4  -4  -3  296.92   25.81
   4  -4  -3  304.34   18.78
   4  -3  -4  307.19   27.41
  -4   3  -4  306.89   22.85
  -3   4  -4  316.39   21.71
   4  -3  -4  286.33   19.99
   4  -4  -3  269.77   20.54
  -4   3  -4  291.04   20.99
  -3   4  -4  323.31   24.11
  -4   4  -3  282.57   19.77
   4   3   4  305.80   17.62
  -4   4  -3  306.21   27.34
  -3   4  -4  295.70   27.52
  -4   3  -4  319.34   22.44
  -3   4  -4  318.78   20.62
   3  -4  -4  303.84   24.55
   4  -4  -3  287.08   24.64
   4  -3  -4  281.11   25.39
  -4   4  -3  296.14   19.96
   4   4   3  273.62   18.90
  -3  -4   4  297.39   17.42
   4   3   4  279.98   19.17
  -4  -3   4  288.92   18.44
   3   4   4  311.92   18.85
  -4   3  -4  278.16   18.57
   3  -4  -4  322.97   18.73
  -4  -4   3  278.79   18.05
   3  -4  -4  319.40   21.18
  -4   3  -4  286.63   22.42
  -3   4  -4  323.73   24.54
   4  -3  -4  295.85   19.43
  -3  -4   4  298.97   15.80
  -3   4  -4  325.16   18.92
  -4  -3   4  298.62   16.68
  -4   4  -3  314.07   23.15
   4   4   3  276.04   18.84
   4   3   4  298.90   19.93
  -4   4  -4  278.15   22.29
  -4   4  -4  255.22   19.88
   4  -4  -4  276.46   25.58
   4   4   4  270.43   19.14
  -4  -4   4  262.20   17.88
   4  -4  -4  265.46   18.34
   4   4   4  262.37   19.40
   0   5   0  348.62   11.42
   0   0  -5  343.24   18.63
   0   5   0  339.92   12.21
   0  -5   0  339.09   17.91
  -5   0   0  348.94   16.36
   0   0   5  392.13   19.98
   5   0   0  374.31   25.34
   0  -5   0  338.23   21.18
   5   0   0  387.71   25.06
   5   0   0  452.17   28.45
   5   0   0  372.80   26.19
   0  -5   0  326.78   13.03
   0   0  -5  386.15   22.52
   0   0  -5  351.50   24.38
   0   0   5  362.03   19.18
   0   5   0  343.96   20.43
   0   0   5  354.14   11.86
  -5   0   0  342.54   25.21
  -5   0   0  355.59   26.24
   0   0  -5  366.35   14.83
   0   0   5  368.93   16.20
   0   5   0  349.20   18.01
   0   5   0  363.92   17.07
   0  -5   0  341.09   20.85
   5   1  -1   44.94    9.42
  -1   5   1   63.83    9.01
   1  -1   5   45.97    6.94
  -1  -1  -5   42.03    7.36
  -1  -5  -1   52.05    7.21
   5   1  -1   54.98   10.05
  -5   1   1   45.31    8.92
   1  -5   1   56.28    7.06
  -5  -1  -1   41.16    8.43
   1  -1   5   58.32    7.92
   1   1  -5   57.18    7.62
  -1  -1  -5   55.82   10.73
   1   5  -1   38.31    8.15
  -1   1   5   57.21    7.67
   1  -5   1   50.20    8.32
   5  -1   1   64.50   10.84
   5  -1   1   51.05   10.00
  -1  -5  -1   45.30    7.75
   5  -1   1   46.20    9.45
  -1  -5  -1   51.73    6.52
  -1  -1  -5   48.47    8.34
   1  -1   5   55.00    7.81
  -5   1   1   40.71    9.14
   1   1  -5   45.99    7.80
  -5  -1  -1   47.82   10.43
   1  -1   5   54.57    7.63
  -5   1   1   68.32   12.55
  -1   1   5   60.99    7.70
   5   1  -1   43.35    9.41
  -5   1   1   37.87    7.96
  -1   1   5   54.23    7.52
   5  -1   1   63.82   10.08
  -1   5   1   58.25    8.84
  -1  -1  -5   49.50    6.88
  -1   1   5   48.64    5.92
   1   1  -5   51.26    9.47
  -5  -1  -1   42.74   10.26
   5   1  -1   45.58    9.76
  -1   5   1   52.79    4.88
   1   5  -1   49.01    7.06
  -1  -5  -1   44.99    7.87
   1   5   0  213.85   13.34
   0   5   1  196.15   10.87
   0  -1  -5  216.04   13.69
   0   1  -5  208.23   13.46
   5   0  -1  179.91   16.74
   0  -1  -5  184.04   11.87
  -1   5   0  198.60   13.68
   1   0  -5  217.35   11.12
   0   5   1  188.25    9.71
  -5   1   0  209.74   18.73
  -5  -1   0  240.72   18.29
   0   5   1  188.95    9.16
   0  -1   5  190.20    8.67
   1   0   5  213.64   14.61
  -1  -5   0  186.09   12.16
   0  -5   1  194.22   11.63
   0   5  -1  169.72    8.11
   0  -1   5  198.38   13.59
   1  -5   0  212.40   13.62
   1   0   5  207.84   13.90
   0   5  -1  192.81   19.59
  -5   1   0  197.68   13.06
   1   0  -5  206.90   13.81
   0   1   5  233.82   14.37
   0  -1   5  197.77   13.29
  -1  -5   0  200.25   15.63
   0  -5   1  170.21   14.32
  -1   0   5  217.59   13.97
   0  -5  -1  186.84   15.03
   5  -1   0  216.45   18.38
   5   0  -1  213.32   17.30
   1  -5   0  183.61   15.11
   5   0  -1  173.98   17.34
  -1   0  -5  202.56   18.83
   5   0  -1  203.63   19.03
   5   1   0  220.48   19.23
   5  -1   0  236.54   19.86
   0  -5   1  175.52   13.99
   5  -1   0  181.68   18.09
   0  -1  -5  221.06   11.88
   5   0   1  190.98   17.87
   5   0  -1  190.28   19.13
   5   0   1  207.69   18.24
  -5  -1   0  227.71   20.81
   1   0  -5  201.22   10.92
  -5   0  -1  181.28   19.05
   0   5   1  199.02   14.74
  -1  -5   0  199.60   10.63
  -1   0  -5  215.09   15.71
  -1  -5   0  193.25   15.24
   0   5   1  188.72   13.95
   0  -5  -1  191.96   10.64
  -1   0  -5  208.86   16.02
   0  -1  -5  195.75   15.62
   5   0   1  165.91   16.04
  -1   5   0  211.01   15.67
   0   1  -5  203.21   15.06
   1   0  -5  176.72   14.62
   1   0  -5  206.39   17.46
   1   0   5  209.64   14.65
   0  -1  -5  182.67   17.38
   0   1  -5  185.38   16.90
  -1   0   5  200.83   13.45
  -5   0   1  167.15   15.47
   1   0   5  217.34   14.00
   0   1   5  193.34   12.12
   5   0  -1  224.33   19.06
   0  -1   5  227.83   14.22
  -1   0   5  195.11   12.19
   0   1   5  211.09   13.58
   5  -1   0  224.89   18.61
   1   5   0  221.37   15.45
   5   1   0  201.65   17.81
  -5   0   1  164.49   16.56
   0   1   5  190.75    7.84
  -1   0   5  200.49   11.65
   0   5  -1  187.34   14.20
  -1   0  -5  203.58   13.30
  -5   1   0  212.35   19.83
  -5   0  -1  206.72   18.30
  -5   0   1  212.57   19.94
   1   5   0  196.56    8.52
  -5   1   0  224.40   19.95
  -5  -1   0  211.01   19.55
   1   5   0  228.45   13.58
   0  -1  -5  192.13    7.52
   0   5   1  194.95   11.95
  -1   5   0  194.24   10.14
  -1   5   0  184.70   10.25
   0   5  -1  200.39   12.59
  -5   0  -1  161.90   17.89
   0  -5  -1  180.33   14.75
   1  -5   0  198.46   15.10
   1   5   1   54.26    5.43
   1   5   1   50.95    6.65
  -1  -5   1   39.04    7.06
   1  -5  -1   51.08    8.59
  -5   1  -1   46.03    5.92
  -5  -1   1   55.34    9.07
   1  -1  -5   56.79    6.67
  -1  -5   1   61.42    6.65
   1   1   5   55.73    8.07
  -1   5  -1   49.29    5.70
   5  -1  -1   47.37    9.44
   5   1   1   42.41    8.69
  -5   1  -1   46.97   10.28
   1  -1  -5   57.15    7.49
   1   1   5   54.39    7.46
  -5   1  -1   69.72    8.69
  -1   5  -1   40.52   10.67
   5  -1  -1   51.32    9.74
  -1  -1   5   48.82    6.98
   1  -5  -1   54.18    8.67
   5  -1  -1   46.39   10.21
  -1  -5   1   53.68    5.22
  -1   1  -5   49.92    8.00
  -1   1  -5   52.39    8.49
   1  -1  -5   51.68    8.38
   1  -5  -1   54.24    5.37
   1   1   5   53.49    7.52
  -5   1  -1   40.97    9.37
  -5  -1   1   43.92    9.28
   5  -1  -1   42.71    9.55
   5   1   1   38.61    9.11
  -5   1  -1   41.70    9.69
  -1   5  -1   53.94    7.51
  -1   1  -5   58.15   10.20
   1   1   5   50.92    6.07
  -1   5  -1   47.69    6.64
   1   1   5   60.30    7.60
  -1  -1   5   54.72    6.18
  -1  -1   5   50.71    6.94
  -5  -1   1   41.64    8.24
   1   5   1   51.79    7.82
   1   5   1   44.38    5.93
  -1   5  -1   52.56    8.20
  -1   1  -5   44.49    6.53
  -5   1  -1   49.65   10.05
  -1   5  -1   47.08    6.01
  -1   1  -5   -0.35    0.66
   2  -2   5  298.38   17.67
   5   2  -2  244.93   21.26
  -2  -2  -5  296.30   18.50
  -5   2   2  246.24   20.71
  -2   5   2  288.44   22.19
  -5  -2  -2  279.05   19.00
  -2  -2  -5  292.27   27.32
   2   2  -5  298.32   25.43
   2  -5   2  290.01   17.33
  -2  -5  -2  292.04   20.29
   5  -2   2  275.83   23.08
   5   2  -2  316.43   20.49
   2  -5   2  290.74   20.17
   5  -2   2  291.97   22.80
  -5  -2  -2  280.99   23.29
  -5  -2  -2  281.38   24.71
  -2  -5  -2  273.88   18.60
  -2  -2  -5  334.56   23.51
   2  -2   5  263.81   17.88
   2   2  -5  282.99   22.04
   2  -2   5  304.85   19.36
   5   2  -2  244.32   21.10
  -2   5   2  278.94   20.28
  -2   2   5  294.11   20.01
  -5   2   2  240.57   22.18
  -2   2   5  310.22   18.75
   5  -2   2  241.42   20.24
  -2   5   2  310.49   21.43
  -2   2   5  297.89   18.45
  -5   2   2  308.92   26.25
   2   2  -5  283.50   18.21
   2   5  -2  314.22   19.62
   2   2  -5  309.34   20.45
  -2  -5  -2  276.44   19.95
   2  -5   2  283.11   18.24
   2   5  -1  186.24   14.57
  -5  -2  -1  142.18   16.76
   5   1  -2  149.85   15.29
  -1  -2  -5  199.50   15.76
   2  -1   5  202.41   14.09
   5   2  -1  191.84   19.17
   5   1  -2  174.99   16.94
  -5   1   2  161.42   15.14
   1  -2   5  217.94   13.52
  -2  -5  -1  180.08   13.12
  -5   2   1  203.53   18.48
  -1  -5  -2  202.96   14.41
  -5  -2  -1  167.46   14.80
   1   2  -5  213.16   16.03
   1  -5   2  198.36   12.08
   1   2  -5  176.83   18.38
   2  -5   1  189.00   13.64
   1   5  -2  193.84   15.32
   2   5  -1   -0.56    0.79
   1   5  -2  220.87   15.26
  -1  -5  -2  188.21   15.19
   5  -2   1  173.61   17.33
   5   1  -2  179.47   15.40
   1  -5   2  178.67   14.81
  -1   5   2  178.32   14.58
  -1   2   5  245.70   15.20
   2  -5   1  173.00   15.09
   5   2  -1  156.27   16.73
  -2   1   5  195.35   13.62
   2   1  -5  191.98   14.11
   5  -2   1  167.35   17.25
   5  -1   2  196.52   17.68
   5  -1   2  175.98   16.31
  -2  -1  -5  178.99   15.21
  -5  -2  -1  192.90   20.33
  -5  -1  -2  187.31   19.30
  -2  -5  -1  191.95   13.56
  -5  -1  -2  179.85   18.40
  -1  -5  -2  213.77   14.24
  -2  -1  -5  197.41   16.97
   5   1  -2  178.45   17.27
  -1  -2  -5  202.72   16.74
   2  -1   5  197.51   14.65
  -5   1   2  168.48   14.88
  -1  -2  -5  198.68   20.26
  -2  -1  -5  189.02   20.23
   2   1  -5  189.03   16.67
   1   2  -5  202.40   18.01
   2  -1   5  210.10   14.82
  -1   5   2  191.62   15.47
  -2   5   1  185.44   15.06
  -1   2   5  204.63   14.67
   5   2  -1  221.84   19.11
  -2   1   5  206.19   15.49
  -5   2   1  170.39   17.64
   5  -2   1  219.29   17.83
  -2   1   5  223.74   14.94
  -1   5   2  184.66   15.18
  -1  -2  -5  216.34   13.76
  -2   5   1  208.89   16.84
  -1   2   5  203.88   12.37
   5  -1   2  158.99   15.45
  -5   2   1  193.14   20.07
  -5   1   2  187.50   15.87
  -5   1   2  225.95   22.04
  -1   5   2    0.68    0.92
   2   5  -1  206.40   14.44
   1   2  -5  212.39   13.79
   2   1  -5  193.49   14.81
   1  -2   5  208.13   14.48
   1   5  -2  196.93   14.62
  -2  -5  -1  187.30   15.42
   1  -5   2  200.60   14.67
  -1  -5  -2  223.92   17.17
  -2   1   5  187.16   13.96
   2  -5   1  172.52   14.14
   0  -2  -5  346.63   17.34
   2   5   0  324.29   18.40
   5   0  -2  290.76   19.45
   0   5   2  322.08   13.78
   5  -2   0  291.53   21.27
   2   0   5  344.71   18.88
  -5   0  -2  259.35   22.32
   0   5   2  349.52   16.93
  -2  -5   0  337.66   16.75
   0  -2  -5  352.67   17.99
  -5   2   0  396.29   26.20
  -5  -2   0  369.94   21.56
   0  -5  -2  323.40   18.17
   5   0  -2  266.79   21.07
   0   5   2  326.85   15.34
   0  -2   5  342.26   17.06
   0  -5   2  311.76   13.61
   0   5  -2  304.92   12.97
  -2   0  -5  340.39   19.99
   0   2  -5  346.97   24.63
   2  -5   0  320.26   17.86
   0   5   2  344.28   19.82
  -5   2   0  311.17   18.35
   2   0   5  329.72   18.08
   0   5  -2  280.56   21.45
   5   0  -2  327.40   21.01
   5  -2   0  313.74   22.39
  -5   2   0  333.83   25.25
   2  -5   0  319.00   20.81
  -2   0   5  357.77   18.26
   0  -2  -5  349.07   16.79
   5  -2   0  310.85   24.09
   2   0  -5  353.98   14.25
   2   0  -5  355.77   19.11
   5   0  -2  322.38   25.24
  -2   0  -5  367.31   21.66
   5   0   2  292.90   20.62
  -5  -2   0  311.77   25.51
  -2  -5   0  326.21   16.43
   0  -5  -2  318.38   16.23
   2   0   5  352.20   19.15
   0  -2  -5  332.22   21.02
  -5   0   2  267.21   18.38
   0   2  -5  371.92   19.96
   0  -2  -5  313.77   23.26
   2   0  -5  363.51   22.70
   0   2  -5  304.94   22.41
   0  -5   2  338.90   13.20
   5   0  -2  310.52   22.12
   0   2   5  336.60   17.64
  -2   5   0  364.57   19.67
  -2   0   5  341.60   18.45
  -2   0   5  342.74   17.89
  -2   0  -5  375.66   26.58
   0   2   5  325.73   12.57
  -2   5   0  315.96   20.25
   2   5   0  312.10   15.81
   5   0   2  255.60   18.86
   0   5   2  345.59   17.38
  -5   0   2  295.17   18.76
  -2   0   5  366.10   20.89
  -5   0  -2  345.82   22.93
  -5   0   2  347.38   26.17
  -2   5   0  296.71   11.75
   0   2  -5  335.09   20.00
   2   0  -5  350.86   18.79
  -5  -2   0  388.97   26.17
   2   5   0  311.17   16.65
   0   2  -5  325.84   16.20
   0   5  -2  327.86   18.28
   0   5  -2  317.33   17.31
  -2  -5   0  331.70   20.30
   0  -5   2  322.26   18.61
   0  -5  -2  329.20   21.05
   1  -5  -2  207.74   17.20
   2  -5  -1  177.82   15.90
   5  -1  -2  157.29   13.17
   2   5   1  196.76   14.98
   1  -2  -5  194.07   18.33
   5  -2  -1  191.00   18.86
   1   5   2  185.67   12.93
   1   5   2  200.41   12.03
   5  -1  -2  168.18   16.50
  -5   1  -2  164.01   18.07
  -2  -5   1  187.91   11.44
  -5  -1   2  173.08   14.12
  -5  -2   1  162.53   14.10
  -1  -5   2  207.67   10.73
  -5   2  -1  174.86   18.63
   1  -2  -5  219.33   14.10
   1   5   2  199.85   14.56
   1   2   5  228.30   16.06
  -5   1  -2  177.14   17.89
   2  -1  -5  217.00   12.87
   1  -5  -2  187.91   14.28
   1  -2  -5  216.07   18.82
  -2   1  -5  220.16   16.27
   2  -5  -1  202.19   14.94
  -1   5  -2   -0.41    0.80
   1  -2  -5  225.27   14.58
  -1   2  -5  195.74   17.49
  -2   5  -1  172.67   20.70
  -1   5  -2  177.49   19.29
  -5   2  -1  198.77   15.87
   5  -1  -2  180.53   16.05
  -5   1  -2  205.48   16.13
   5  -2  -1  187.84   17.26
  -1   5  -2  204.48   13.15
   1  -5  -2  176.48   15.56
   2  -5  -1  190.94   16.50
  -2  -1   5  208.04   13.92
   2  -1  -5  193.43   13.98
   1  -2  -5  174.69   14.76
   5  -2  -1  188.69   19.49
   5  -1  -2  180.30   19.57
   5   1   2  187.31   16.67
   2  -1  -5   -0.92    1.69
  -2   1  -5  196.48   15.87
  -5   2  -1  181.25   18.06
  -2  -5   1  181.87   11.97
  -5   1  -2  140.24   16.72
   2  -1  -5  226.51   18.12
  -2   1  -5  194.87   15.83
   2   1   5  212.41   14.97
  -1   2  -5  199.51   14.73
   1  -5  -2  191.14   12.31
  -5  -1   2  143.91   13.71
   1  -2  -5  190.82   15.97
   2  -1  -5  202.02   16.22
  -2  -5   1  191.91   15.59
  -1   2  -5  197.66   18.39
   5  -2  -1  191.28   17.23
   1   2   5  212.94   13.64
  -2   5  -1  195.38   13.35
   1   2   5  205.55   13.47
  -1  -2   5  207.38   13.49
  -2  -1   5  192.91   13.29
  -1   5  -2  205.05   15.21
  -2   5  -1  187.52   15.39
  -5  -2   1  198.94   18.17
   5   2   1  143.77   14.97
  -5   2  -1  179.32   17.72
   5   1   2  181.40   15.72
  -5   1  -2  200.39   18.04
  -5  -1   2  196.61   14.93
  -2   5  -1  177.13   10.90
   2   5   1  192.30   12.24
   1   5   2  196.06   10.77
  -1   2  -5  203.15   12.62
   2   5   1  191.69   10.95
  -1   5  -2  241.62   15.83
   2   1   5  188.71   14.52
  -1  -5   2  212.53   15.78
   5  -2  -1  151.34   16.27
  -2  -2   5  293.98   17.41
   5  -2  -2  261.04   21.10
   2  -5  -2  268.75   21.22
   2  -2  -5  283.87   25.00
   2   2   5  331.89   20.47
   2  -2  -5  292.40   21.64
  -5  -2   2  279.50   18.27
  -5   2  -2  256.80   23.29
   2  -2  -5  288.98   17.43
  -2   5  -2  262.48   16.69
   2  -5  -2  287.30   19.44
  -2   2  -5  310.80   20.52
  -2   5  -2  272.30   15.07
  -2   5  -2  223.35   24.28
  -5   2  -2  298.10   21.92
   2  -5  -2  294.95   21.94
   2  -2  -5  303.99   18.47
   2  -2  -5  279.87   22.09
   5  -2  -2  269.31   24.90
   5   2   2  268.90   21.05
  -2  -5   2  285.37   18.08
  -5   2  -2  235.60   21.13
  -2   2  -5  300.57   19.35
  -2   2  -5  300.16   24.34
   2   2   5  291.86   17.55
  -5  -2   2  251.89   20.38
  -2  -2   5  262.65   16.26
   2  -2  -5  312.90   21.39
  -2   5  -2  322.08   20.59
  -5   2  -2  285.43   22.00
  -5  -2   2  248.56   16.67
   5   2   2  274.55   20.24
  -2   5  -2  281.00   16.60
   2   5   2  279.32   14.41
  -2  -5   2  308.98   21.04
   2   5   2  281.63   16.08
   3  -5   3   75.50    9.65
  -3   5   3   83.79   11.96
  -5   3   3   61.55   10.89
   3  -3   5   76.39   10.69
  -5  -3  -3   90.89   10.36
  -5  -3  -3   90.49   13.18
   3   3  -5   49.29   11.04
   3  -5   3   83.71   10.31
   5   3  -3   78.59   11.57
   5  -3   3   97.60   14.69
   3  -3   5   85.01   12.28
   3  -5   3   72.65   10.72
   5  -3   3   78.98   12.27
  -3  -3  -5   74.50   11.32
  -3   3   5   71.80    9.18
   5  -3   3   65.74   10.76
   3   3  -5   87.25   10.91
  -3  -5  -3   96.79   12.93
   3  -3   5   75.72    9.82
  -3  -3  -5   91.15   13.83
  -5   3   3   83.31   11.34
  -5  -3  -3   72.64   13.15
  -3   5   3   82.96   12.50
  -3   3   5   76.90   10.44
   5  -3   3   68.95   11.20
  -3   3   5   72.71   11.11
  -3   5   3   79.94   11.59
  -5   3   3   79.13   12.63
  -5   3   3   84.56   14.59
   3   3  -5   92.22   11.85
   3   5  -3   84.40   11.47
   3   3  -5   85.94   12.06
   3  -3   5   82.47    9.45
   3   5  -3   71.51   11.18
  -3  -5  -3   85.16   11.72
   3  -5   2  142.04   13.39
  -2   5   3  150.12   13.55
  -5   2   3  153.11   15.45
  -2  -5  -3  147.86   13.78
  -5   3   2  120.02   15.34
  -3   2   5  145.80   14.88
  -3   5   2  122.55   15.82
  -5  -3  -2  133.00   15.84
   5  -2   3  109.52   13.56
  -5  -3  -2  166.57   13.25
  -5  -2  -3  137.30   13.31
  -5  -2  -3  144.59   16.50
   3   2  -5  133.15   16.86
   2  -3   5  148.76   13.68
   2   3  -5  131.91   17.33
   2  -5   3  133.10   11.34
   3  -5   2  155.09   13.82
   2   5  -3  140.39   12.24
  -2  -5  -3  122.13   12.96
   2  -5   3  109.55   12.44
   2   3  -5  166.73   13.55
  -5   3   2  116.82   13.78
   3  -5   2  125.48   13.98
  -2   3   5  145.85   12.43
   5  -3   2  143.12   16.09
  -3  -2  -5  135.76   14.57
   5  -2   3  121.69   14.46
  -3   2   5  142.22   12.42
   5  -3   2  108.81   13.98
   5  -2   3  137.15   14.26
  -2  -3  -5  142.42   14.00
  -5  -3  -2  133.59   17.38
  -5  -2  -3  129.30   17.05
  -3  -5  -2  166.75   15.56
  -2  -5  -3  164.43   15.28
  -3  -2  -5  139.31   16.00
   3  -2   5  144.87   13.34
  -2  -3  -5  172.38   17.38
   2  -3   5  159.38   13.66
  -5   2   3  133.10   13.68
  -2   5   3  155.13   15.41
  -3  -2  -5  150.67   22.17
   3  -2   5  172.44   15.05
   3   2  -5  138.38   15.56
   2   3  -5  157.80   17.21
   5   3  -2  114.58   14.43
  -2   5   3  138.76   14.87
  -2   3   5  133.00   14.30
  -3   2   5  171.77   16.58
  -5   3   2  132.09   16.27
  -5   2   3  111.91   15.64
  -5   3   2  126.27   15.25
   5   3  -2  162.87   16.02
   5  -3   2  162.43   16.32
  -3   2   5  137.19   12.96
  -3   5   2  156.65   16.27
  -2   3   5  134.73   13.17
  -5   3   2  136.44   17.82
  -2   5   3  150.44   13.87
   5   3  -2  135.23   16.57
  -5   2   3  132.21   14.56
  -5   2   3  168.89   20.29
   3   5  -2  147.88   14.02
   2   3  -5  141.15   13.50
   2   5  -3  153.42   14.38
   2   3  -5  148.93   14.88
   3   2  -5  160.94   15.08
  -5  -3  -2  152.48   13.95
   2   5  -3  134.96   14.17
   3  -2   5  162.33   13.29
  -3  -5  -2  138.75   14.38
   2  -5   3  130.03   12.08
  -2  -5  -3  149.42   14.97
   2  -3   5  140.31   11.40
   3   5  -2  141.90   14.57
   5   2  -3  116.29   14.64
   3  -5   1   73.91   10.09
  -1  -3  -5   78.76   10.58
   5  -3   1   84.20   11.06
   1  -3   5   82.44    8.38
   5   3  -1   61.19   10.78
   5   3  -1   65.34   12.23
  -5   1   3   80.93   10.80
  -5   3   1   82.28   12.86
  -3   5   1   99.23   14.83
  -1  -5  -3   76.04    9.88
  -5  -3  -1   71.11    9.05
   1   3  -5   75.02    8.85
  -5  -1  -3   70.43   10.31
  -5  -1  -3   66.79   11.65
  -3  -1  -5   71.76   10.03
   1  -5   3   80.08    7.73
   1   3  -5   77.99   13.06
   3  -5   1   74.18    9.84
   1  -3   5   65.00    8.62
   1   5  -3   57.64    8.72
   5   1  -3   58.81    8.85
   5  -3   1   68.09   11.36
  -1  -5  -3   83.41   10.74
   1  -5   3   77.73   10.10
  -1   3   5   75.38    8.89
   3   1  -5   67.92   10.63
   5   3  -1   67.42   11.47
  -3  -1  -5   65.03   10.23
   5  -3   1   81.77   12.69
   1  -5   3   90.33    8.93
   5  -3   1   66.73   11.44
  -3   1   5   73.57    9.09
   5  -1   3   78.71   11.13
   5  -1   3   80.29   10.88
   5   1  -3   75.60   11.45
  -5  -1  -3   87.34   13.91
  -3  -5  -1   71.69    9.98
  -3  -1  -5   67.87   10.87
   3  -1   5   76.93    9.81
  -1  -5  -3   66.90    9.52
  -5   1   3   71.21   10.06
  -1  -3  -5   78.00   11.54
   3   1  -5   71.38    9.67
   1  -3   5   98.91   10.49
  -1  -3  -5   88.20   15.04
  -1  -3  -5   66.90    9.30
  -5  -3  -1   62.40   12.73
   3  -1   5   82.15   10.25
  -5  -3  -1   59.59   10.98
   1  -3   5   81.79    9.83
   1   3  -5   63.88   11.18
  -1   5   3   74.55   10.55
  -1   3   5   65.81    9.77
  -3   5   1   85.89   11.19
   5   3  -1   81.44   12.36
   5  -3   1  105.78   13.11
  -3   1   5   70.71   10.17
  -5   3   1   79.34   12.53
  -5   1   3   61.17   12.14
  -1   3   5   81.27    9.51
  -3   1   5   96.74   10.44
  -1   5   3   78.11   10.35
  -1   3   5   77.40    8.70
  -3   5   1   81.85   12.18
  -1   5   3   90.69    9.57
  -5   3   1   79.92   12.47
  -5   3   1   76.93   12.99
  -5   1   3   90.13   11.13
  -1  -3  -5   82.28    8.79
  -3   1   5   79.98   11.55
  -5   3   1   87.81   12.00
  -5   1   3   92.77   15.28
   3   5  -1   76.78    9.74
   1   3  -5   83.59    9.70
   1   3  -5   72.35   10.39
   1   5  -3   77.16   10.02
   3   1  -5   70.15    9.56
   1  -3   5   74.97    7.26
   1  -5   3   68.01    8.95
   3  -1   5   86.88    9.94
  -1  -5  -3   70.82   10.67
   5   1  -3   61.52   10.18
   3  -5   0  166.76   15.22
   3   0   5  146.13   12.85
   0  -3  -5  148.32   14.95
   3   5   0  159.05   15.19
   3   0  -5  175.63   15.55
   5  -3   0  164.60   16.40
   5   3   0  144.90   18.34
  -5   0   3  147.28   13.39
   0  -3  -5  165.97   13.43
  -5   3   0  174.69   18.40
  -5  -3   0  165.44   13.82
  -3   5   0  126.17   14.40
   0  -3   5  129.18   10.11
   0  -5  -3  148.83   13.17
  -3   0   5  158.26   17.03
  -5   0  -3  179.36   18.47
   0   5   3  144.16   11.79
   3   0  -5  156.19   10.09
   0   3   5  173.02   14.71
  -3   0  -5  152.86   14.35
   5   3   0  159.62   16.83
   0   3  -5  150.54   17.57
   0   5   3  163.50   14.72
   5   0  -3  136.92   13.00
   0   5  -3  155.27   15.45
   5  -3   0  130.93   14.75
   0   3   5  146.00   11.54
   0  -3   5  150.36   11.86
   5  -3   0  160.40   16.39
   0  -5   3  130.88   12.76
   0  -5  -3  144.64   14.18
   3  -5   0  141.52   14.89
  -3   0  -5  185.31   16.39
   0  -3  -5  134.10   11.34
   5   3   0  155.48   17.09
   5  -3   0  182.05   17.55
   5  -3   0  144.29   16.55
  -3   0   5  146.70   12.38
   5   3   0  143.68   15.66
   5   0  -3  148.69   18.04
  -3   0   5  148.01   12.35
  -5  -3   0  164.63   19.03
   5   0   3  158.52   14.70
  -3  -5   0  147.78   13.29
   5   0  -3  144.23   15.18
  -3   0  -5  168.22   15.96
   3   0   5  156.33   13.39
  -5   0   3  150.01   13.47
   0  -5  -3  166.86   13.54
   0  -3  -5  148.78   14.94
   3   0  -5  155.75   13.65
  -5   0  -3  145.01   16.19
   0   3  -5  159.04   12.91
  -3   0  -5  137.88   18.07
   0  -3   5  146.14   12.51
   0   3   5  156.20   12.74
   0   3  -5  162.36   17.21
   3   0   5  169.18   13.88
   0  -5   3  141.16    9.98
   5  -3   0  163.58   15.94
   0   3   5  142.83   12.81
  -3   5   0  155.18   13.87
  -3   0   5  161.37   14.64
  -5   3   0  153.98   16.17
   0   3   5  151.72   12.04
   0   5   3  155.36   13.40
   0   3   5  155.33   10.46
  -3   5   0  152.56   15.38
   3   5   0  141.24   13.31
  -5   3   0  129.73   15.70
  -5   0   3  155.98   13.59
   0  -3   5  149.50   12.09
  -5   0  -3  154.33   15.24
   0   5   3   -0.41    0.34
  -5   0   3  160.24   19.43
   5   0   3  161.99   14.58
   3   5   0  148.44   12.27
   0   3  -5  141.61   13.84
   3   0  -5  305.03   18.06
   0   3  -5  139.78   11.93
   0   5  -3  155.19   13.44
   0   5  -3  143.33   13.13
   0  -3  -5  143.88   11.32
  -5   3   0  171.31   18.04
  -5  -3   0  187.31   18.54
   0   3  -5  154.82   11.81
  -3  -5   0  154.28   14.72
   0  -5   3  153.86   13.35
   5   0  -3  157.50   13.96
   1  -5  -3   63.16   10.79
   3  -5  -1   72.96   11.13
   3   1   5   75.79    9.77
   1  -3  -5   70.75   11.32
   5  -3  -1   70.83   12.10
  -5  -1   3   68.77    9.27
   3   5   1   61.74   10.86
   1   5   3   77.95    8.68
  -5  -3   1   65.76    8.89
  -3   5  -1   82.99   10.90
   1  -3  -5   69.13    9.16
   1   3   5   87.03   10.37
   1  -3  -5   80.69    8.93
  -5   1  -3   91.66   13.00
  -5   1  -3   63.42   11.51
   1  -5  -3   88.38   10.51
   3  -1  -5   75.08    8.17
  -1   5  -3   69.28    8.25
  -3   1  -5   69.46   10.15
  -5   3  -1   69.35   12.87
  -3   1  -5   73.06   10.18
   3  -5  -1   85.57   10.75
  -5   3  -1   57.19   10.29
  -5   1  -3   66.25    7.41
  -1   3  -5   64.28   11.35
   1   3   5   68.72    8.43
  -5   3  -1   94.73   12.36
   5  -1  -3   81.56   10.63
   5  -3  -1   73.72   11.30
  -5   1  -3   68.43   10.58
  -3   5  -1   84.98   14.52
  -5   3  -1   77.09   12.00
  -1  -3   5   82.91    8.96
   1  -5  -3   90.97   11.88
   3  -5  -1   74.73   11.36
  -3   1  -5   80.01   11.32
   1  -3  -5   69.39    9.27
   5   3   1   80.36   12.32
  -3  -1   5   75.03    9.14
   3  -1  -5   79.22   12.86
   5  -3  -1   73.14   12.73
   5  -1  -3   75.23   13.55
   5   1   3   67.56   10.16
  -3  -5   1   76.97   10.35
  -5   1  -3   85.25   12.73
   5  -1  -3   68.68   10.93
  -3   1  -5   79.79   11.28
   3   1   5   60.23    8.72
  -5  -1   3   76.98    9.90
   3  -1  -5   82.05   10.11
   1  -5  -3   86.13    9.90
  -1   3  -5   93.42   10.74
   1   3   5   71.75    8.80
   1  -3  -5   77.93   12.18
   5  -3  -1   64.07   10.85
   3  -1  -5   87.31   11.55
  -5   3  -1   59.29   11.39
   3   1   5   90.26   10.34
  -5   1  -3   -0.82    1.65
  -3   1  -5   65.69   12.06
  -5  -3   1   64.77   10.51
   1   3   5   71.53    9.15
  -1  -5   3   81.42    6.99
  -3   5  -1   76.87    9.32
  -1  -3   5   79.85    8.92
   1   3   5   82.10    8.81
  -5   3  -1   86.28   11.71
  -3  -1   5   74.26   10.56
   5  -3  -1   69.60   11.11
  -1   3  -5   85.32    8.96
   1   5   3   69.94    9.06
  -1   5  -3   66.36    9.11
  -3  -1   5   69.42    8.63
   5   3   1   73.39   11.24
  -5  -1   3   78.50    9.42
  -5  -3   1   76.85   12.05
  -5   1  -3   66.74   10.35
   3   5   1   75.99    8.42
   5   1   3   72.97    9.96
   3   5   1   81.20    8.58
   3  -1  -5   69.18    8.38
  -1   5  -3   67.00    9.01
  -1   3  -5   77.17    8.93
  -1   5  -3   84.91   10.18
  -3  -5   1   79.92   11.14
  -1  -5   3   87.38   10.61
   5  -1  -3   67.52    8.31
   2  -5  -3  133.92   15.69
   3  -5  -2  141.43   16.14
   3   2   5  148.02   13.95
   2   5   3  135.98   11.98
   2  -3  -5  117.85   15.73
  -5  -2   3  134.74   12.20
   2   3   5  158.91   14.37
  -5  -3   2  120.07   11.58
  -5   3  -2  132.86   16.23
  -5   3  -2  100.42   15.45
  -5   2  -3  131.97   16.50
  -3   5  -2  144.94   13.71
   2  -3  -5  146.37   13.49
  -2   5  -3  117.67   11.63
   3  -2  -5  151.61   12.92
   2  -5  -3  140.14   13.87
  -3   2  -5  157.70   15.21
   3  -5  -2  149.02   14.47
   2   3   5  175.24   13.65
  -3   2  -5  138.67   14.34
  -2   3  -5  109.75   14.08
   5  -2  -3  140.18   14.49
   5  -3  -2  154.84   16.19
  -3   5  -2  141.61   19.76
  -5   3  -2  143.80   16.44
  -2   5  -3  107.03   16.61
  -5   2  -3  142.67   16.52
   2  -3  -5  150.21   12.97
   2  -5  -3  143.25   15.70
   3  -5  -2  156.10   16.79
  -2  -3   5  151.61   12.54
   2  -3  -5  149.33   15.81
   5  -3  -2  141.34   18.43
   3  -2  -5  115.77   15.98
   5  -2  -3  123.69   17.66
   5   3   2  136.13   15.38
  -3  -5   2  141.17   15.42
   5   2   3  149.07   15.10
   5  -2  -3  142.75   15.23
  -2   3  -5  141.31   14.05
  -5   3  -2  121.26   14.59
  -5   2  -3  147.47   15.76
   3  -2  -5  161.29   14.13
   3   2   5  139.47   13.21
  -3   2  -5  154.51   14.66
   2   3   5  144.38   13.06
  -2   3  -5  151.15   13.10
  -5  -3   2  108.90   12.99
   2  -3  -5  145.91   15.82
   3  -2  -5  137.57   14.43
  -3   2  -5  161.82   18.46
  -2   3  -5  125.16   16.11
   3   2   5  157.53   13.25
   2  -5  -3  127.21   11.81
   2   3   5  143.38   11.82
  -2  -3   5  145.91   12.11
  -5   3  -2  127.33   13.50
  -5  -3   2  113.90   14.05
  -3  -2   5  151.56   12.61
  -2   5  -3  140.40   13.70
  -3   5  -2  158.31   15.11
  -5   3  -2  136.23   15.15
   5  -3  -2  141.46   15.10
  -5   2  -3  141.18   14.37
  -5  -2   3  152.60   12.73
   5   3   2  138.12   14.32
   5   2   3  146.42   14.39
   3   5   2  158.16   11.41
   3   5   2  168.79   12.98
  -3  -5   2  164.29   16.26
   3   3   5   72.88   10.33
   3  -5  -3   89.92   14.22
   5  -3  -3   85.12   15.50
  -5  -3   3   78.27    9.42
  -3   5  -3   80.71   10.72
   3  -3  -5   88.99   10.74
  -3   3  -5   92.26   12.49
  -5   3  -3   90.88   13.29
  -5   3  -3   69.68   12.54
  -3   3  -5   84.51   12.17
   5  -3  -3   81.76   11.90
  -5   3  -3   92.49   14.35
  -3   5  -3   59.90   13.57
   5  -3  -3   83.74   11.56
  -3   3  -5   78.16   11.36
  -3  -3   5   76.28    9.63
   3  -3  -5   70.81   12.60
   5  -3  -3   77.80   14.50
   5   3   3   69.18   10.85
   3  -3  -5   75.36    9.93
  -5   3  -3   83.58   11.41
   3   3   5   89.23   10.76
  -5  -3   3   76.87   10.61
   3  -3  -5   83.80   11.84
  -3   3  -5   97.16   14.90
   3   3   5   83.90    9.61
  -3  -3   5   79.49    9.23
  -3   5  -3   78.46   10.67
  -5   3  -3   74.05   10.79
  -5  -3   3   81.51    9.08
   3   5   3   86.30   10.10
   4   4  -5   96.38   14.86
   4  -5   4  117.99   14.42
  -5  -4  -4  109.89   14.65
  -4  -4  -5  112.32   14.67
  -4   4   5  126.33   13.01
  -5   4   4  102.65   13.00
  -3   5   4  117.24   13.51
  -4   5   3   81.71   13.72
  -5  -4  -3  119.52   14.64
   5   4  -3  121.99   13.61
   4   3  -5  127.28   16.14
   3   4  -5  107.40   16.06
   3   5  -4  133.40   17.66
  -5  -3  -4   92.25   13.47
   4  -5   3  113.08   13.72
  -3  -5  -4  107.98   12.79
   5  -3   4  157.63   18.72
   4  -3   5  115.04   16.13
  -4  -3  -5  102.55   13.92
   4  -5   3  109.98   13.84
   5  -4   3  111.26   14.66
   3   4  -5  120.76   12.55
  -3  -4  -5  163.33   15.74
   5  -4   3  105.88   14.16
  -3   4   5  128.84   12.14
  -4   3   5  106.19   11.70
  -4  -5  -3  100.93   14.38
   3  -4   5  118.05   12.35
  -3  -5  -4  113.56   15.18
  -5   3   4  108.79   12.78
  -5   4   3   95.09   12.57
   5  -4   3  123.21   14.50
  -3   4   5  116.26   14.30
  -4   3   5  112.95   15.55
  -3   5   4  112.59   13.57
   5  -3   4   93.22   13.19
   4  -3   5  114.76   12.36
  -4  -5  -3  100.28   13.47
  -3  -5  -4  105.58   13.67
  -2  -4  -5  176.73   16.64
   4  -5   2  182.81   15.90
  -2   5   4  184.95   14.92
  -5   4   2  167.20   19.23
  -4   5   2  172.55   19.41
  -5  -4  -2  159.62   16.82
  -5  -2  -4  179.97   16.30
  -4  -2  -5  209.40   17.73
   4   2  -5  171.65   18.98
   2  -4   5  194.38   15.50
   2   4  -5  159.41   20.17
   2   5  -4  171.61   20.50
  -5  -2  -4  170.39   18.14
   4  -5   2  173.10   16.74
   2   4  -5  190.69   14.74
   5  -4   2  197.35   19.66
  -2  -5  -4  193.63   16.53
   2  -5   4  197.07   16.19
  -4  -2  -5  164.57   17.20
   4  -5   2  172.13   17.36
   5  -4   2  168.60   17.96
  -2   4   5  211.68   14.87
   5  -4   2  144.47   16.60
  -4   2   5  188.73   15.08
   5  -2   4  197.15   16.91
  -5  -4  -2  171.34   19.95
  -4  -5  -2  162.32   17.58
   4  -2   5  175.70   15.32
  -2  -4  -5  181.26   15.96
  -5   2   4  162.22   14.84
   5   4  -2  194.86   17.17
  -2  -5  -4  174.06   17.47
   2  -4   5  201.77   15.35
  -4  -2  -5  175.66   25.37
  -5   4   2  157.56   16.22
   2  -5   4  200.62   15.90
   2  -4   5  186.23   16.02
   4   2  -5  159.41   17.07
   5   4  -2  165.10   17.06
  -4   2   5  194.19   19.53
   5  -4   2  196.93   17.72
  -5   4   2  148.68   16.90
  -2   4   5  187.93   15.57
  -2   5   4  185.96   17.40
  -2   4   5  181.66   16.13
  -2   5   4  185.08   15.46
  -4   2   5  193.40   19.79
  -5   2   4  200.24   22.73
   5  -2   4  176.32   16.65
   4  -2   5  181.21   15.28
   4   2  -5  154.02   15.80
  -5  -4  -2  189.92   17.43
  -4  -5  -2  180.41   17.22
   5   2  -4  150.55   16.49
  -2  -5  -4  199.25   18.27
  -1  -5  -4  166.75   16.93
  -1  -4  -5  168.72   16.59
   4  -5   1  154.97   15.36
   4   5  -1  169.41   17.73
   5   4  -1  142.92   18.60
   5  -4   1  154.72   15.66
  -5  -4  -1  161.87   17.02
   1   4  -5  190.74   13.74
  -5   1   4  177.37   15.94
  -5  -1  -4  186.95   22.84
  -1  -4  -5  161.81   15.06
   5   1  -4  159.36   16.26
  -1  -5  -4  205.55   16.77
  -4   5   1  178.23   19.87
  -5  -1  -4  147.22   15.35
  -4  -1  -5  161.96   15.67
   1   4  -5  163.27   19.75
  -5  -1  -4  145.10   17.04
   4  -5   1  147.65   15.66
   1  -4   5  194.46   14.50
   5  -4   1  175.70   18.05
   1   5  -4  171.66   15.84
   5   4  -1  132.73   14.96
   1  -5   4  163.28   14.55
  -1  -5  -4  170.81   15.79
  -4  -1  -5  167.85   17.27
  -1   4   5  193.28   13.86
   4  -5   1  145.32   16.31
   5  -4   1  182.44   18.75
   5  -4   1  168.32   17.26
  -4   1   5  156.61   13.73
   5  -1   4  142.18   14.16
  -5  -4  -1  166.14   19.33
  -4  -5  -1  152.38   16.52
  -5  -1  -4  144.92   17.82
   4  -1   5  150.03   14.02
  -4  -1  -5  150.35   17.35
  -5   1   4  179.17   15.29
  -1  -5  -4  192.06   17.16
  -1  -4  -5  160.39   16.46
   1  -4   5  160.44   13.62
  -4  -1  -5  192.82   24.36
   4  -1   5  170.09   15.73
   1  -5   4  205.35   14.79
   4   1  -5  167.93   16.40
   1   4  -5  180.87   19.40
   1  -4   5  176.64   14.92
   4   1  -5  169.33   15.70
  -1   5   4  174.25   16.69
   5  -4   1  157.34   15.94
  -4   5   1  172.84   16.93
   5   4  -1  186.97   18.27
  -5   4   1  177.08   18.38
  -4   1   5  146.60   16.76
  -5   1   4  183.48   20.51
  -1   4   5  188.15   14.61
  -1   5   4  175.26   15.48
  -1   4   5  178.51   14.44
  -4   1   5  167.07   14.70
  -1   5   4  171.01   13.57
  -4   5   1  163.90   17.70
  -5   4   1  154.59   18.28
  -5   1   4  161.68   15.26
  -4   1   5  175.27   19.50
  -5   1   4  202.05   22.27
  -5   4   1  190.85   19.00
   5  -1   4  160.16   15.38
   1   5  -4  173.13   15.64
   1   4  -5  173.41   16.37
   1   5  -4  171.55   16.47
   4   1  -5  158.60   15.37
  -5  -4  -1  165.21   16.26
   4  -1   5  164.42   14.44
  -4  -5  -1  154.92   15.97
   1  -5   4  162.68   13.80
   5   1  -4  139.81   14.98
   0  -5  -4  179.59   18.42
   4  -5   0  214.12   19.04
   0  -4  -5  199.81   18.98
   5  -4   0  209.61   19.24
   4   5   0  236.93   21.88
   0   4   5  200.65   15.22
   5   4   0  191.48   22.09
  -4   5   0  179.55   19.97
   0  -5  -4  198.20   16.77
   0   5   4  199.67   17.47
   0   5   4  223.04   16.84
   5   0  -4  221.96   19.18
  -5   0  -4  198.49   18.37
   0   4   5  216.54   17.44
  -4   0  -5  225.95   16.87
  -5   0  -4  198.20   20.00
   0   4  -5  199.20   21.18
   4  -5   0  217.17   18.60
   5   0  -4  215.33   15.64
   0   5  -4  237.32   23.60
   5  -4   0  219.18   20.31
   0   5  -4  209.64   18.91
   0  -4   5  216.43   14.88
   0   4   5  217.76   14.54
   0  -4   5  196.27   14.29
   0  -5   4  222.37   16.94
  -4   0  -5  206.41   19.15
   0  -5  -4  210.95   18.06
   0  -4  -5  230.45   17.21
   4  -5   0  203.78   19.58
   5   4   0  189.13   19.08
   5  -4   0  240.35   20.21
   5  -4   0  220.45   21.38
  -4   0   5  201.95   15.63
  -5  -4   0  173.70   20.47
  -4  -5   0  211.33   19.13
   5   0   4  199.82   16.96
  -5   0  -4  216.53   21.10
   4   0   5  194.49   16.22
  -5   0   4  207.18   16.28
  -4   0  -5  204.21   19.41
   0  -5  -4  223.50   17.99
   0  -4  -5  212.94   18.57
  -5   0  -4  240.02   23.78
  -4   0  -5  219.10   23.95
   0  -4   5  216.21   15.55
   5   4   0  207.71   19.34
   4   0  -5  225.52   18.08
   5  -4   0  224.07   18.74
   0   4  -5  201.20   20.69
   5   0  -4  230.57   16.59
   0  -5   4  218.92   14.60
   0  -4   5  214.25   15.55
   0   4   5  199.94   16.97
  -4   5   0  229.66   18.51
   4   0  -5  202.42   17.22
  -5   4   0  241.24   20.12
  -4   0   5  208.28   19.40
   0   4   5  213.03   14.94
   5   4   0  204.78   19.20
   0   5   4  223.08   16.52
   0   4   5  221.85   14.82
   4   5   0  214.05   18.56
   0   5   4  221.32   14.48
  -4   5   0  202.16   19.21
  -5   0   4  196.78   16.22
  -5   4   0  212.36   21.22
  -4   0   5  226.41   22.47
  -5   0   4  203.19   22.48
   5  -4   0  235.85   19.67
   0  -4  -5  213.72   14.38
   0   4  -5  213.22   18.17
   0   4  -5  209.41   14.50
   5   0   4  221.82   17.75
   0   5  -4  219.10   17.78
   0   4  -5  213.63   16.63
   0   5  -4  224.58   17.47
   4   0  -5  202.17   16.10
   0  -4   5  226.52   15.33
  -5   4   0  209.49   20.57
   0  -5   4  225.51   16.77
  -5  -4   0  217.01   20.61
   4   0   5  202.50   16.47
   5   0  -4  212.18   16.68
   4  -5  -1  142.87   16.54
   1  -4  -5  173.16   18.46
  -5   4  -1  138.13   16.89
   1  -4  -5  171.96   13.16
   5  -4  -1  175.70   18.83
   1   5   4  177.99   14.70
   1   4   5  168.54   15.35
   5  -1  -4  174.10   16.81
  -4   5  -1  150.90   17.57
   1  -4  -5  179.71   15.88
   1  -5  -4  165.65   15.51
  -5   1  -4  171.32   17.88
  -4   1  -5  172.98   16.91
  -1   5  -4  179.28   14.62
   4  -1  -5  154.58   12.79
  -4   1  -5  176.70   15.27
   4  -5  -1  157.08   16.04
  -5   1  -4  178.86   13.70
  -1   4  -5  171.24   19.06
   5  -1  -4  156.17   14.18
  -5   1  -4  167.15   18.30
  -1   5  -4  170.37   19.81
   5  -4  -1  162.28   17.14
  -4   5  -1  179.98   20.48
  -5   4  -1  148.50   17.07
   1   4   5  176.52   13.30
  -1   4  -5  199.96   19.31
  -4   1  -5  146.46   16.27
  -1  -4   5  150.79   12.47
   1  -5  -4  183.44   17.60
   1  -4  -5  191.12   16.78
   4  -5  -1  178.30   18.59
   5  -4  -1  180.97   19.81
   5   4   1  174.07   17.89
   5  -4  -1  137.79   15.04
   5  -1  -4  205.18   22.67
   4  -1  -5  164.71   20.01
  -4  -1   5  140.44   13.00
  -5  -4   1  185.70   20.88
  -4  -5   1  158.42   17.56
   5   1   4  170.64   15.54
  -5   1  -4  141.45   16.75
   4   1   5  173.60   15.30
  -5  -1   4  151.43   14.03
  -4   1  -5  193.76   18.08
   1   4   5  183.58   14.42
   1  -5  -4  182.08   16.17
   1  -4  -5  197.66   17.65
   1  -4  -5  160.55   17.79
  -5   1  -4  147.37   16.92
  -4   1  -5  166.94   19.78
   4  -1  -5  162.64   15.07
   4   1   5  182.10   15.40
  -1   4  -5  167.66   19.48
   4  -1  -5  182.39   16.01
   1   4   5  201.68   16.45
  -4   5  -1  168.70   14.94
  -1  -4   5  161.18   12.99
  -5   4  -1  181.27   16.69
   1   4   5  185.43   13.72
  -4  -1   5  140.61   16.58
  -1   5  -4  178.07   14.81
   1   5   4  180.16   14.44
  -4  -1   5  183.43   14.35
  -4   5  -1  156.77   16.78
  -5  -1   4  168.24   14.12
  -5   4  -1  159.30   17.79
   5   4   1  136.62   15.27
   4   5   1  148.87   14.19
  -1   4  -5  165.16   16.08
  -5  -4   1  160.85   17.59
  -1   5  -4  148.16   14.51
   5   1   4  163.36   15.11
  -1   4  -5  172.29   14.77
  -1   5  -4  165.77   15.01
  -4  -5   1  181.04   18.25
  -1  -5   4  150.21   14.29
   4   1   5  152.02   14.41
   2  -5  -4  195.04   20.25
   4  -5  -2  191.25   20.43
   2  -4  -5  174.22   19.57
   2   5   4  193.60   15.62
   5  -2  -4  173.93   16.83
   2   4   5  195.67   16.52
  -4   5  -2  179.29   18.18
  -5   4  -2  158.73   17.29
   2  -4  -5  197.54   16.88
  -2   5  -4  183.36   15.78
  -2   4  -5  201.15   17.52
   4  -2  -5  190.89   15.33
   5  -2  -4  183.52   16.49
   2   4   5  190.42   14.37
  -4   2  -5  185.97   16.52
  -2   4  -5  173.56   18.61
  -5   2  -4  184.89   15.36
  -4   5  -2  212.11   23.14
   2  -4  -5  182.14   14.56
  -5   4  -2  185.27   20.01
  -2   5  -4  179.26   21.26
  -2   4  -5  173.46   20.29
  -5   2  -4  194.01   20.45
   2  -5  -4  182.77   18.63
   2  -4  -5  191.14   18.14
  -2  -4   5  195.00   14.56
   4  -2  -5  193.71   21.98
   5  -2  -4  199.73   22.70
   5   4   2  159.30   17.24
  -4  -5   2  203.46   20.89
   5   2   4  166.60   16.06
   4   2   5  168.85   15.38
  -5   2  -4  188.05   18.17
  -2   4  -5  179.94   16.27
  -4   2  -5  177.55   16.74
   2   4   5  205.96   15.81
   5  -4  -2  191.42   17.40
   2  -4  -5  181.93   18.59
   2  -4  -5  190.06   17.85
   2  -5  -4  196.45   16.71
  -4   2  -5  194.49   20.61
  -5  -4   2  154.09   16.26
   4  -2  -5  196.95   16.51
   5   2   4  168.21   14.56
  -2   4  -5  198.82   21.20
   4  -2  -5  190.38   16.45
   4   2   5  193.38   15.71
   2   4   5  189.84   13.60
  -2  -4   5  187.82   13.75
  -2   5  -4  174.24   15.02
  -5  -4   2  135.49   16.34
  -4  -2   5  171.42   13.86
  -4   5  -2  151.78   16.01
  -5   4  -2  157.24   17.11
  -5  -2   4  167.73   13.80
   5   4   2  192.09   17.53
   4   5   2  173.53   15.15
   5  -3  -4  101.71   13.09
  -4   5  -3  104.45   13.94
  -3   5  -4  111.46   13.23
   4  -3  -5  106.03   12.61
   5  -3  -4  114.12   13.87
  -5   4  -3  122.59   15.05
   5  -4  -3  110.05   13.00
  -4   3  -5  111.69   14.13
  -5   3  -4  112.44   15.01
  -5   3  -4  123.01   17.94
  -4   3  -5  108.78   14.06
   3  -5  -4  109.94   15.62
   3  -4  -5  100.56   14.92
   4  -3  -5   92.98   15.67
   3  -4  -5  127.50   12.70
  -3   4  -5  134.84   14.74
  -3  -4   5  117.65   11.80
   5   4   3  108.58   13.67
   5   3   4  119.71   13.77
  -4  -3   5  100.93   11.48
   4   3   5  121.08   13.14
   3   4   5  119.99   12.67
  -5  -3   4  111.15   12.63
  -5  -4   3  109.69   13.31
   4  -3  -5  106.85   12.49
  -4   3  -5  116.15   16.41
  -3   4  -5  132.37   17.84
   4   3   5  108.81   11.58
  -4  -3   5  111.85   10.95
  -4   5  -3  116.21   13.52
  -5   4  -3  110.14   13.69
  -5  -3   4  140.32   12.15
   4   5   3  125.19   13.00
   3   5   4  133.19   13.43
  -5   4  -4   81.24   13.26
  -4   4  -5   93.79   13.43
  -4  -4   5  100.34   11.71
  -5  -4   4  100.13   12.40
   5  -5   3   45.51   10.41
  -2  -5  -5   77.42   12.67
  -5  -2  -5   70.78   11.58
   5  -5   2   86.76   13.74
   2  -5   5  101.56   12.61
  -2   5   5   82.60   11.97
  -2   5   5   77.33   10.85
  -5  -5  -2   70.40   12.29
   5  -5   1   69.36   11.51
  -5  -5  -1   51.75   10.69
  -1  -5  -5   64.10   11.53
   5   1  -5   55.93   10.28
  -5   5   1   83.89   14.07
  -5  -1  -5   49.05    9.87
  -5  -5  -1   56.14   11.99
  -1  -5  -5   53.47   10.32
   5   1  -5   61.95   10.70
   1  -5   5   65.65    9.75
  -5  -1  -5   57.05   14.81
  -1   5   5   72.43   10.46
  -1   5   5   71.08    9.60
  -5   1   5   71.62   14.91
   0  -5  -5   68.12   12.34
   5  -5   0   66.44   11.82
  -5  -5   0   72.41   13.77
   0   5   5   84.70   11.44
  -5   5   0   76.45   14.24
   0   5  -5   68.50   11.67
   0  -5  -5   72.89   11.34
   0  -5  -5   74.42   11.69
  -5   0  -5   77.26   13.51
   5   0  -5   83.82   11.40
  -5   0  -5   63.65   14.04
   0  -5   5   82.72    9.99
  -5   5   0   79.45   12.14
   0   5   5   81.23   10.24
   0   5   5   90.12   10.18
  -5   0   5   81.82   15.78
   5   0  -5   86.69   11.65
   0  -5   5   79.64   10.24
  -1  -5   5   49.44    8.78
   5  -5  -1   58.53   11.65
   1   5   5   67.28   10.26
   5   5   1   43.68    9.54
  -5   5  -1   42.80   11.50
   1  -5  -5   71.28   11.79
   5  -1  -5   78.04   14.67
   1  -5  -5   85.62   12.23
  -5  -5   1   59.45   12.69
  -5   1  -5   63.08   11.97
   5   1   5   80.87   11.13
  -5   1  -5   66.41   13.25
  -5   5  -1   62.95   10.25
  -5  -1   5   44.49   11.15
  -5  -1   5   77.65   10.19
  -5  -1   5   47.21   12.09
  -1   5  -5   55.19   12.53
  -2   5  -5   82.16   11.86
   5   5   2   62.28   10.82
   5  -2  -5   65.64   10.16
  -5   2  -5   77.26   11.06
   2  -5  -5   86.70   13.57
  -5   2  -5   72.00   12.10
   2  -5  -5   88.49   12.74
  -5  -5   2   75.20   14.53
   5   2   5   77.26   10.75
   2  -5  -5   73.01   12.84
  -2   5  -5   88.74   15.20
  -5  -2   5   76.55   10.23
  -5   3  -5   61.66   10.92
  -3   5  -5   62.57   12.92
  -5   5  -3   59.76   11.17
  -6   0   0  754.52   38.03
   0  -6   0  758.15   31.05
   0   0   6  745.76   32.46
   0  -6   0  741.03   36.43
   6   0   0  819.97   40.92
  -6   0   0  797.18   42.15
   0   0  -6  763.75   40.70
   0   0   6  779.42   32.70
   6   0   0  828.10   40.28
   0   6   0  734.61   35.00
  -6   0   0  850.20   43.02
   0   6   0  803.01   32.19
   0   6   0  732.11   28.93
   0  -6   0  747.27   36.01
   0   0  -6  753.81   32.13
   6   1  -1  349.46   27.77
   6   1  -1  398.22   29.42
  -6   1   1  382.57   26.95
   1  -1   6  415.16   23.26
  -1  -6  -1  417.10   22.85
  -6  -1  -1  379.18   26.99
   1   1  -6  389.14   22.46
   1  -6   1  377.89   20.79
   1   6  -1  362.39   26.74
   1  -1   6  430.73   23.96
  -1  -6  -1  371.46   25.07
  -1   1   6  430.28   23.42
   1  -6   1  376.00   25.37
   6  -1   1  440.01   29.86
   6   1  -1  464.36   27.92
   6   1  -1  423.76   30.41
   6  -1   1  411.16   28.55
   6  -1   1  402.80   29.17
  -6  -1  -1  396.50   32.03
  -1  -1  -6  454.12   28.07
   1  -1   6  400.03   23.60
   1   1  -6  422.92   25.95
  -1  -1  -6  402.36   24.95
  -1  -1  -6  364.70   29.51
   1   1  -6  370.91   27.53
  -6   1   1  392.60   26.69
  -1   6   1  408.13   24.55
   1  -1   6  406.82   23.14
  -1   1   6  414.61   22.05
   6   1  -1  437.04   29.03
  -1   1   6  389.01   22.43
   6  -1   1  416.27   27.43
  -1   6   1  393.05   25.14
  -1  -1  -6  373.89   21.54
  -6   1   1  381.63   28.07
  -6   1   1  428.75   32.22
   1   1  -6  415.80   25.19
   1   1  -6  398.00   19.96
   1   6  -1  411.02   22.66
   1   6  -1  412.34   22.81
  -1  -6  -1  388.82   25.64
   1  -6   1  375.91   24.10
  -6  -1  -1  417.07   31.18
   6   0  -1  491.17   29.54
  -6   0   1  510.53   28.38
  -6   1   0  527.96   30.14
  -6  -1   0  503.75   27.65
  -1  -6   0  523.89   22.40
  -6   0  -1  522.37   31.41
   0  -6  -1  496.33   23.48
   1   0  -6  537.58   24.71
   0  -6   1  476.79   20.60
   0  -1   6  499.48   23.66
   0   1   6  503.51   25.40
   1  -6   0  499.20   23.05
   6   0  -1  505.54   31.53
   0   6  -1  463.25   33.26
   1   0   6  548.64   25.18
  -6   1   0  495.53   21.46
   0   1   6  572.88   24.86
   0  -1   6  562.11   25.00
  -1  -6   0  507.56   27.86
   0  -6   1  471.19   26.50
  -1   0   6  606.64   26.15
   6  -1   0  503.73   29.95
   6   0  -1  607.32   31.40
   0  -6  -1  527.23   28.03
   1  -6   0  512.86   28.13
   6   0  -1  502.30   31.44
   6   1   0  609.05   33.59
   6  -1   0  562.49   31.80
   6   0   1  537.42   31.18
   6   0  -1  537.91   33.64
  -6  -1   0  572.47   34.55
   0  -1  -6  518.63   28.30
  -1   0  -6  597.41   28.79
   0   1  -6  584.52   28.57
   1   0  -6  553.42   28.56
   1   0   6  536.14   25.70
   0  -1  -6  497.63   31.24
  -1   0  -6  520.00   32.47
   1   0  -6  525.76   31.00
   0   1  -6  532.70   31.76
   0   6   1  514.81   25.42
  -6   0   1  507.09   28.81
  -1   6   0  538.91   25.12
   0   1   6  546.12   21.80
   6   0  -1  560.23   31.69
   1   0   6  555.98   25.13
   0  -1   6  542.02   24.51
   6  -1   0  582.09   31.13
   0   1   6  531.99   24.00
  -1   0   6  556.08   24.83
  -1   0   6  530.18   21.47
   6   1   0  567.70   31.21
   1   6   0  535.65   26.62
   0   6  -1  500.16   26.06
   0   6   1  507.61   26.35
  -1   6   0  525.60   27.30
   6   0   1  518.41   29.42
  -1   0  -6  531.21   23.85
  -6   0   1  513.03   30.80
  -6   0  -1  523.07   31.20
  -6   0   1  509.42   32.33
  -6   1   0  547.84   32.31
  -6  -1   0  560.01   32.62
   0   1  -6  490.22   18.88
   1   6   0  544.07   23.22
   0   6  -1  525.05   23.90
   0   6   1  533.58   21.88
   0   6  -1  472.42   21.31
  -1  -6   0  496.03   26.88
   0  -6   1  505.21   26.52
   0  -1  -6  524.53   23.58
  -6   0  -1  450.07   31.36
   0   1  -6  499.12   23.07
   0  -6  -1  499.49   27.43
   0   6   1  483.65   18.72
   1  -6   0  494.61   26.67
   1   6   0  539.22   23.20
   1   6   1  385.53   20.54
   6  -1  -1  418.68   26.20
   1  -1  -6  404.65   20.43
  -6  -1   1  355.97   24.65
  -6   1  -1  397.77   29.38
  -1  -6   1  396.50   20.01
   1   1   6  439.48   24.88
   1  -1  -6  439.86   23.69
   6  -1  -1  388.76   28.72
   1  -6  -1  373.22   22.35
   1   1   6  430.55   23.61
  -6   1  -1  421.04   22.85
   6  -1  -1  406.84   27.78
  -1  -6   1  363.57   25.02
  -1  -1   6  441.20   23.51
   1  -6  -1  395.19   26.19
   6  -1  -1  418.17   29.66
   6   1   1  366.40   27.27
   6  -1  -1  412.24   31.02
  -6   1  -1  379.90   29.70
  -1   1  -6  440.62   26.58
   1  -1  -6  410.70   26.34
  -1   1  -6  419.53   25.71
   1   1   6  369.68   22.89
  -1   1  -6  397.86   29.62
   1   1   6  400.07   19.36
  -6  -1   1  401.66   26.79
   6  -1  -1  443.79   30.03
   1   1   6  412.47   22.79
  -1  -1   6  411.59   22.47
   1   6   1  409.83   24.53
  -1   6  -1  382.18   24.55
   6   1   1  375.88   26.94
  -1   1  -6  399.48   22.20
  -6  -1   1  386.03   28.09
  -6   1  -1  404.66   29.91
  -1   6  -1  386.49   19.49
   1   6   1  410.29   20.50
  -1   1  -6  403.38   18.89
  -1   6  -1  402.18   22.90
  -1  -6   1  359.33   24.13
  -6   1  -1  380.11   30.04
   1  -6  -1  368.49   25.21
   6   2  -2  334.04   28.77
   2  -2   6  399.15   22.47
  -6  -2  -2  314.98   29.04
  -2  -6  -2  415.02   24.29
  -6   2   2  328.47   26.53
  -6  -2  -2  383.22   26.43
   2   2  -6  410.91   33.09
   2  -6   2  398.19   22.16
   2  -2   6  439.38   25.27
   2   6  -2  346.56   21.73
  -2  -6  -2  392.79   26.30
   6   2  -2  419.26   25.93
   2  -6   2  405.27   26.67
  -2   2   6  411.14   23.21
   6  -2   2  385.18   28.76
   6  -2   2  334.40   26.73
  -6  -2  -2  318.44   30.83
  -2  -2  -6  446.61   27.41
  -2  -6  -2  404.66   23.64
  -2  -2  -6  450.43   29.84
   2  -2   6  403.19   24.20
  -2  -2  -6  404.65   35.02
  -6   2   2  325.36   25.07
   2   2  -6  393.85   28.39
   2  -2   6  419.95   25.22
   6   2  -2  377.03   28.77
  -2   2   6  411.76   25.50
  -2   2   6  412.31   23.91
   6  -2   2  385.93   27.11
   2   2  -6  375.69   22.39
   2   2  -6  374.04   24.80
   2   6  -2  368.98   23.96
  -2  -6  -2  370.40   25.87
   2  -6   2  390.43   24.33
  -6  -2  -1  353.40   29.14
   6   1  -2  297.80   26.07
   6   2  -1  351.09   29.52
   2  -1   6  440.47   24.11
  -6  -1  -2  299.39   28.43
   1  -2   6  409.21   22.08
  -6   1   2  329.50   25.55
  -2  -6  -1  405.33   23.04
  -6   2   1  406.73   28.15
  -1  -6  -2  395.56   23.45
  -1  -2  -6  432.43   25.80
  -6  -2  -1  369.29   25.90
  -6  -1  -2  321.75   25.96
   6   1  -2  248.06   24.95
   1  -6   2  412.05   20.86
   2  -6   1  377.20   22.43
   1   2  -6  420.55   32.11
   2  -1   6  466.62   25.84
   2   6  -1  341.26   22.44
   1   6  -2  387.66   25.33
   2   1  -6  428.97   24.68
  -2  -6  -1  422.11   27.07
   6  -2   1  481.05   31.21
   6   1  -2  415.72   26.44
  -1  -6  -2  382.94   25.49
   1  -6   2  385.59   25.59
  -1   2   6  461.93   24.10
   6  -1   2  439.14   30.26
   6   2  -1  447.63   31.55
  -2   1   6  439.38   24.00
   6  -2   1  411.83   28.59
   6  -2   1  386.59   30.03
   6  -1   2  338.46   26.60
   6  -1   2  421.02   28.70
  -6  -2  -1  351.16   31.16
  -6  -1  -2  298.32   29.49
  -2  -1  -6  438.45   27.05
  -2  -6  -1  390.00   21.79
  -1  -6  -2  398.79   21.99
  -2  -1  -6  430.65   28.48
  -1  -2  -6  429.66   28.42
   2  -1   6  415.87   24.52
   1  -2   6  445.69   24.91
  -1  -2  -6  398.07   32.18
  -2  -1  -6  409.68   33.39
  -6   1   2  339.32   25.43
   1   2  -6  400.89   28.86
   2  -1   6  427.31   24.70
   1  -2   6  445.56   24.45
  -1   6   2  422.50   25.98
  -2   6   1  401.08   25.12
  -6   2   1  403.44   27.27
  -1   2   6  436.64   24.29
   6   2  -1  443.61   29.52
  -2   1   6  424.29   24.23
   6  -2   1  414.43   27.31
  -1   2   6  447.38   24.02
  -2   1   6  452.07   24.55
  -6   1   2  321.09   26.41
  -1  -2  -6  424.89   22.70
  -1   6   2  436.65   26.44
  -2   6   1  408.50   26.74
   6  -1   2  342.38   25.90
  -6   2   1  380.52   31.43
  -6   1   2  440.67   33.52
   1   2  -6  392.18   25.29
   2   1  -6  398.53   21.74
   2   1  -6  406.70   24.91
   1   2  -6  448.03   22.49
   2   6  -1  415.49   23.41
   1   6  -2  434.35   24.63
  -2  -6  -1  352.53   24.82
   1  -6   2  419.95   25.13
  -1  -6  -2  431.16   27.44
   2   6  -1  388.63   23.59
   2  -6   1  377.92   24.43
   2   6   0  511.81   27.03
   6   0  -2  430.27   29.77
   0  -2  -6  571.52   36.26
  -6   0  -2  390.96   33.24
   0  -2  -6  581.99   27.21
  -6   0   2  441.32   29.03
  -2  -6   0  537.59   25.57
  -6   2   0  576.67   34.59
  -6  -2   0  544.43   29.98
  -2   6   0  525.77   25.02
  -6   0  -2  438.85   32.09
   0  -2   6  538.16   26.24
   0   2   6  569.29   29.93
   2  -6   0  586.93   28.69
   0   2  -6  615.67   37.38
   2   0   6  595.39   29.38
   6   0  -2  399.24   31.69
  -6   2   0  523.96   26.59
   0   6  -2  509.15   33.79
   0   2   6  549.12   26.68
   6   0  -2  531.89   31.58
   6  -2   0  543.47   34.06
   2   0  -6  578.46   28.93
   0  -6   2  548.66   30.51
   2  -6   0  534.46   31.69
  -2   0   6  562.37   27.71
   6   2   0  628.52   35.92
   6   0   2  450.80   31.21
  -6  -2   0  588.69   38.38
  -2   0  -6  599.59   32.29
  -2   0  -6  627.16   33.54
   2   0   6  581.20   29.29
   0  -2  -6  594.41   32.51
   0   2  -6  551.43   29.50
   0  -2  -6  551.97   35.45
  -2   0  -6  495.97   35.30
  -6   0   2  418.13   28.46
   0  -2   6  515.79   27.51
   0   2   6  558.73   28.34
   2   0  -6  563.75   33.21
   0   2  -6  518.84   33.95
   6   0  -2  498.18   33.44
   0   6   2  539.44   29.18
   2   0   6  629.03   29.58
  -2   6   0  528.98   27.92
   0   2   6  562.33   26.51
  -2   0   6  537.29   26.70
  -2   0   6  557.46   27.61
   0   6  -2  542.99   29.19
  -6   0   2  411.19   30.14
  -2   6   0  579.61   31.90
   6   0   2  399.34   29.00
  -6   0  -2  589.71   34.13
  -6   0   2  529.29   35.83
   2   0  -6  572.43   28.99
   2   6   0  559.14   26.47
   0   2  -6  558.40   24.90
   0   6  -2  574.20   28.38
  -6  -2   0  536.69   34.12
   0   6  -2  544.80   26.82
   0  -2  -6  561.52   26.61
  -2  -6   0  556.55   31.08
   0  -6   2  520.98   28.67
   0  -6  -2  523.00   31.10
   1  -6  -2  400.47   27.28
   2  -6  -1  366.04   25.90
   6  -1  -2  318.56   23.18
   2   6   1  407.80   23.62
   1   6   2  377.66   20.43
   1  -2  -6  424.12   32.36
  -6   1  -2  266.83   27.44
   2   1   6  400.47   24.19
  -2  -6   1  395.76   20.13
  -6  -1   2  297.94   23.18
   1  -2  -6  439.57   23.53
  -6  -2   1  386.82   24.42
   1  -2  -6  422.94   22.53
  -6   2  -1  378.41   29.53
   2  -1  -6  404.93   20.57
   1   2   6  413.17   24.82
  -6   1  -2  291.09   27.20
  -2   6  -1  388.51   20.29
   1  -6  -2  426.21   24.86
   6  -1  -2  341.30   28.22
  -2   1  -6  411.41   27.25
  -1   2  -6  385.56   28.24
   2   1   6  462.34   25.17
  -2   6  -1  410.90   35.52
  -1   6  -2  353.75   31.19
   1   2   6  430.60   23.43
  -6   2  -1  393.72   23.93
   6  -1  -2  378.17   26.96
  -6   1  -2  396.22   24.12
   6  -2  -1  373.04   27.81
   2  -1  -6  446.16   24.94
   1  -6  -2  401.31   26.73
   2  -6  -1  366.54   26.11
  -2  -1   6  425.86   23.55
   6   2   1  414.74   28.95
   6  -2  -1  398.04   31.73
   6  -1  -2  409.17   32.00
   6   1   2  318.07   26.37
  -6   2  -1  360.18   28.40
  -6   1  -2  267.68   27.37
  -2   1  -6  440.45   27.33
  -2   1  -6  436.05   26.91
   2   1   6  404.00   23.93
  -1   2  -6  435.92   25.68
   1  -2  -6  461.81   28.36
   1   2   6  440.14   24.56
   2  -1  -6  469.53   28.41
   1  -2  -6  439.55   30.28
  -6  -1   2  303.59   23.80
   2  -1  -6  396.53   27.59
  -1   2  -6  429.97   30.98
   6  -2  -1  393.70   28.57
   1   2   6  433.69   22.05
  -2   6  -1  366.32   21.56
   1   2   6  403.32   22.42
  -1  -2   6  423.73   22.91
   1   6   2  449.52   25.61
  -1   6  -2  448.76   26.37
  -6  -1   2  301.35   25.40
   6   1   2  321.87   25.01
  -6   2  -1  346.03   28.67
  -6   1  -2  386.90   28.57
  -6  -2   1  378.11   27.83
  -1   6  -2  356.23   20.45
   2   6   1  388.37   20.43
  -1   2  -6  418.74   20.95
  -1   6  -2  444.28   24.78
   6  -2  -1  381.24   28.01
  -2  -6   1  427.38   27.12
   2  -6  -2  393.48   28.12
   6  -2  -2  301.72   26.38
   2   6   2  393.56   24.15
  -6  -2   2  324.94   23.05
  -6   2  -2  271.26   27.41
   2  -2  -6  418.77   22.67
  -2   6  -2  400.29   21.27
  -2   2  -6  422.80   26.48
   2   2   6  427.09   24.31
  -2   6  -2  315.93   32.03
   6  -2  -2  357.19   27.13
   2  -2  -6  418.96   24.00
  -6   2  -2  398.88   26.02
   2  -6  -2  384.66   27.24
   6  -2  -2  422.50   33.87
   6   2   2  317.17   26.41
  -6   2  -2  259.78   25.87
   2   2   6  408.58   24.24
  -2   2  -6  443.77   26.12
   2  -2  -6  423.32   27.68
   2  -2  -6  422.98   28.80
  -6  -2   2  299.12   23.84
  -2   2  -6  417.81   31.91
   2   2   6  412.83   23.00
  -2  -2   6  411.14   22.89
  -2   6  -2  417.50   25.94
  -6  -2   2  281.40   24.57
   6   2   2  288.30   24.21
  -6   2  -2  393.90   29.45
  -2   6  -2  350.18   19.98
  -2  -6   2  457.02   28.05
  -3   6   3  111.63   16.20
  -3  -6  -3  135.10   16.12
   3  -6   3  130.13   15.62
   6  -3   3  102.54   15.75
  -3  -6  -3  153.03   16.75
   6  -3   3  144.72   17.14
  -3  -6  -3  162.27   17.58
   3  -6   2  208.31   18.13
   6   2  -3  189.75   21.35
   2  -3   6  243.04   16.54
  -3   6   2  295.34   25.90
  -6  -3  -2  210.11   23.01
  -6  -2  -3  208.84   19.12
   3   2  -6  240.93   25.04
   2   3  -6  262.91   26.79
   3  -6   2  261.65   18.98
   2  -3   6  240.99   18.72
   2   3  -6  234.79   18.05
  -2  -6  -3  214.52   19.41
   2  -6   3  198.13   18.48
   3  -6   2  197.44   19.39
  -2   3   6  241.42   17.65
   6  -3   2  232.03   23.10
   6  -2   3  231.09   21.49
   6  -3   2  194.97   20.55
  -3  -6  -2  234.31   19.62
  -2  -6  -3  238.23   19.40
  -2  -3  -6  234.92   19.72
   2  -3   6  242.91   18.66
  -6   3   2  164.19   17.92
   6   3  -2  224.60   22.27
  -2   3   6  245.56   20.26
  -3   2   6  220.40   19.83
   6  -3   2  222.58   20.31
  -6   3   2  193.84   20.51
   6   3  -2  212.65   21.65
  -2   6   3  226.93   20.52
   2   3  -6  221.48   17.97
  -3  -6  -2  216.39   20.30
   3  -2   6  225.50   17.11
   2  -6   3  204.46   17.22
  -2  -6  -3  216.89   20.31
   3   6  -1  228.06   19.37
   6   1  -3  180.89   19.77
   3  -1   6  222.47   17.30
   3  -6   1  206.09   18.33
  -6  -3  -1  180.98   21.07
   6  -3   1  221.64   20.48
   1  -3   6  250.96   16.31
   1   3  -6  231.15   16.86
  -3   6   1  197.15   20.99
  -6  -1  -3  228.35   21.04
   1   3  -6  263.48   25.81
   3  -6   1  228.54   18.13
   1  -3   6  266.92   18.69
   1   6  -3  195.94   17.74
   6   1  -3  200.87   18.57
  -1  -6  -3  226.14   19.74
   1  -6   3  208.30   18.62
  -1   3   6  270.24   18.34
   3  -6   1  197.72   19.56
   6   3  -1  213.85   22.12
   6  -3   1  259.59   22.30
   6  -3   1  213.85   22.61
   6  -1   3  231.58   20.48
  -6  -1  -3  189.19   23.30
  -3  -6  -1  220.05   17.87
  -3  -1  -6  235.35   21.86
  -1  -6  -3  238.98   18.11
   1  -3   6  230.82   18.00
   3   1  -6  254.67   21.97
   6   3  -1  202.47   21.20
   1  -3   6  231.24   17.94
  -1   3   6  263.78   19.82
  -3   6   1  242.97   20.24
   6   3  -1  270.60   23.07
   6  -3   1  253.38   21.10
  -3   1   6  228.60   19.15
  -6   3   1  206.43   22.19
  -1  -3  -6  225.28   16.43
  -1   3   6  260.02   18.31
  -1   6   3  249.67   20.23
  -3   1   6  216.46   19.02
  -6   3   1  226.71   21.44
  -6  -1  -3  210.74   19.40
   3   6  -1  204.71   17.05
   3   1  -6  222.21   18.45
   1   3  -6  221.88   16.91
   1   6  -3  238.56   19.30
   1  -6   3  195.35   17.00
  -1  -6  -3  234.73   21.05
   6   0  -3  236.64   20.99
   3  -6   0  287.70   22.46
   3   6   0  296.36   22.16
   0  -3  -6  235.62   22.56
   6  -3   0  306.84   25.50
   6   3   0  304.26   24.81
  -6   0   3  290.85   22.37
   0  -3  -6  294.48   20.28
  -6   3   0  321.27   26.07
   0  -3   6  293.32   17.95
  -3   6   0  259.01   21.11
   0   6   3  293.67   18.08
  -6   0  -3  221.93   22.33
  -3   0  -6  315.82   23.18
   6  -3   0  298.53   23.72
   3  -6   0  279.75   21.00
  -6   3   0  257.58   19.76
   0   6  -3  269.02   23.17
   6   0  -3  246.42   20.99
   0  -3   6  286.05   19.10
   0   3   6  303.37   19.07
   0  -6   3  257.35   20.62
   0  -6  -3  291.45   22.60
   3  -6   0  240.62   21.85
   6   3   0  342.47   26.31
   6  -3   0  318.45   24.71
  -6  -3   0  264.63   26.32
  -6   0  -3  261.20   26.72
  -3   0  -6  293.20   23.76
   0  -6  -3  259.06   18.58
   0  -3  -6  313.02   23.72
   0   3  -6  314.63   21.39
  -3   0  -6  281.09   28.23
   0  -3   6  268.95   19.02
   0   3   6  263.63   19.14
   3   0  -6  310.74   24.17
   0   3  -6  256.97   24.49
   3   0   6  306.09   21.08
   6  -3   0  294.88   23.71
   0   3   6  315.17   20.65
  -3   6   0  299.75   21.23
   0  -3   6  321.82   20.45
  -3   0   6  276.45   20.27
  -6   3   0  260.99   24.28
   0   3   6  288.58   19.05
   6   3   0  334.25   24.99
  -3   0   6  314.33   20.71
   0   6   3  287.82   20.53
  -6   0   3  238.47   20.24
  -3   0   6  313.50   23.94
  -6   0  -3  284.36   23.05
   3   0  -6  283.02   20.17
   3   6   0  286.53   19.12
   0   6  -3  272.78   20.03
   0  -3  -6  287.68   18.46
   0   3  -6  283.74   18.56
   0   6  -3  290.42   20.59
   0   3  -6  294.31   18.72
  -6   3   0  273.22   24.21
  -6  -3   0  289.99   25.14
  -3  -6   0  270.19   22.27
   0  -6   3  306.55   21.40
  -6   3  -1  193.89   21.94
   3   6   1  213.63   19.50
   1  -3  -6  220.61   22.84
   1  -3  -6  229.05   16.91
   6  -3  -1  225.95   23.10
   1   6   3  230.59   15.87
  -6  -1   3  189.64   17.67
   1  -3  -6  271.58   19.10
  -3   6  -1  204.69   17.11
  -6   1  -3  164.75   20.60
  -3   1  -6  238.79   19.96
  -6   3  -1  217.68   18.77
   6  -1  -3  174.54   18.42
   1   3   6  265.28   18.08
  -1   6  -3  224.67   23.72
  -6   1  -3  227.60   19.55
  -1  -6   3  224.21   19.24
  -1  -3   6  247.40   17.59
   1  -6  -3  241.79   21.11
   6  -3  -1  203.55   20.81
   6   3   1  268.88   23.02
   3  -1  -6  180.54   20.23
  -6   3  -1  212.26   21.01
  -6   1  -3  190.17   22.45
  -3   1  -6  238.79   20.75
   1  -3  -6  244.69   21.29
   1   3   6  226.25   17.50
  -1   3  -6  223.19   17.67
   1  -3  -6  237.47   22.85
  -3   1  -6  228.98   24.35
   3  -1  -6  228.70   20.49
   1   3   6  244.85   17.77
   3   1   6  253.68   18.79
   6  -3  -1  203.30   20.73
  -3   6  -1  217.52   17.03
  -1  -3   6  266.24   17.88
   1   3   6  246.55   17.23
  -3  -1   6  218.24   17.66
  -6   3  -1  213.90   21.33
  -1   3  -6  260.56   17.55
   1   6   3  252.87   19.05
  -1   6  -3  220.33   18.39
  -3  -1   6  242.21   17.82
   6   3   1  172.53   18.88
  -6   3  -1  243.04   24.43
  -6   1  -3  168.91   19.06
  -6  -1   3  201.99   17.79
   3  -1  -6  230.82   17.46
  -6  -3   1  221.43   21.34
  -1   6  -3  217.40   16.90
   3   6   1  233.48   16.32
  -1   3  -6  228.97   16.69
  -1  -6   3  231.48   19.17
   2   6   3  239.24   16.67
   2  -3  -6  228.44   24.66
   6  -3  -2  229.22   24.85
   3   6   2  237.19   21.79
  -6  -2   3  209.94   18.08
  -6   3  -2  187.28   22.55
   2  -3  -6  216.16   17.59
  -3   6  -2  205.41   17.12
   3  -2  -6  237.36   17.47
  -2   6  -3  199.15   15.93
  -3   2  -6  216.05   19.70
   2   3   6  231.02   17.57
   2  -3  -6  236.89   17.88
   6  -2  -3  215.70   20.78
  -6   3  -2  242.94   21.13
  -6   2  -3  214.06   20.41
  -2  -3   6  259.06   18.23
   3  -2  -6  231.66   23.97
   6   3   2  206.80   21.02
  -6   3  -2  141.78   18.90
  -6   2  -3  192.09   21.65
  -2   3  -6  245.20   20.80
  -3   2  -6  265.93   20.89
   2   3   6  245.43   18.51
   2  -3  -6  229.17   21.54
   3  -2  -6  246.74   21.41
  -3   2  -6  238.95   24.81
  -6  -3   2  198.08   19.25
  -2   3  -6  217.84   23.59
   3   2   6  254.65   18.42
   2   3   6  230.93   16.92
  -2  -3   6  228.87   17.13
  -3  -2   6  253.37   18.13
  -2   6  -3  250.52   19.70
  -3   6  -2  216.61   19.35
  -6  -3   2  211.03   21.26
  -6   3  -2  205.02   21.27
  -6   2  -3  188.87   20.08
  -6  -2   3  218.74   17.81
  -2   6  -3  203.56   16.57
   6  -3  -2  187.53   20.55
   3  -3  -6  166.41   15.76
  -3   6  -3  120.45   13.44
  -6   3  -3  145.49   17.96
   3  -3  -6  141.78   18.88
   3  -3  -6  145.70   17.13
  -3   3  -6  162.10   21.18
   3   3   6  162.73   14.61
  -3  -3   6  138.45   13.42
  -3   6  -3  156.40   16.30
  -3  -6  -4  110.44   14.74
   4  -6   2  150.43   16.03
  -4   6   2  177.94   21.00
  -6  -4  -2  173.32   20.56
  -6  -2  -4  169.29   17.70
   4   2  -6  182.58   22.23
   2  -4   6  197.76   17.12
  -2  -6  -4  174.41   17.66
   2  -6   4  161.85   16.56
   6  -4   2  137.53   18.07
  -2   4   6  213.60   16.66
  -4  -6  -2  151.83   17.39
  -2  -6  -4  166.68   17.92
  -2  -4  -6  189.98   17.85
   2  -6   4  198.83   16.21
  -6   4   2  163.53   17.80
   6   4  -2  149.05   18.49
   6  -4   2  213.72   19.54
  -6   4   2  155.82   18.68
  -4   2   6  212.49   21.18
  -2   6   4  194.45   17.96
  -6  -4  -2  174.46   18.05
   4  -6   1  172.53   17.78
   1   4  -6  230.80   17.02
  -6  -4  -1  162.11   20.17
  -4   6   1  208.07   22.87
  -6  -1  -4  200.84   20.23
   1  -4   6  197.26   16.56
   1   6  -4  196.16   18.25
   1  -6   4  195.47   17.81
  -1  -6  -4  201.08   19.14
  -1   4   6  210.74   16.17
   6   4  -1  149.69   18.78
   6  -4   1  222.52   20.76
  -4  -6  -1  180.20   18.43
  -1  -6  -4  215.37   18.91
   1  -4   6  212.40   16.91
  -6  -1  -4  219.65   24.94
   4   1  -6  214.39   20.29
   6  -4   1  189.07   18.75
   6   4  -1  216.93   21.01
  -1   4   6  188.10   16.18
  -4   1   6  203.73   21.44
  -6   4   1  211.85   21.02
   4   1  -6  171.45   17.07
  -6  -4  -1  189.09   19.55
   1  -6   4  192.45   16.80
   6   1  -4  161.50   18.42
   4  -6   0  244.79   21.76
   0  -4  -6  216.65   21.88
   6  -4   0  220.55   22.04
  -4   6   0  208.99   22.27
   0   6   4  234.34   17.94
  -4   0  -6  229.08   19.13
  -6   4   0  219.36   20.04
   0   6  -4  274.85   23.43
   0  -4   6  258.34   18.20
   0   4   6  239.61   17.21
   0  -6   4  223.74   19.10
   0  -6  -4  264.51   22.21
   6   4   0  260.91   23.22
   6  -4   0  251.19   22.28
   6   4   0  225.53   22.28
  -4  -6   0  232.78   20.35
   6  -4   0  217.00   20.47
   0  -6  -4  244.34   19.65
   0  -4   6  215.30   17.20
   0   4   6  245.34   18.43
  -4   0  -6  236.76   27.36
   4   0  -6  269.64   22.03
   6  -4   0  263.39   22.66
   0  -4   6  261.90   18.92
  -4   6   0  240.24   20.29
  -6   4   0  247.71   23.43
  -4   0   6  197.26   19.52
   6   4   0  239.30   21.69
   0   4   6  262.19   18.43
   0   6   4  224.80   18.52
  -4   0   6  191.17   22.10
   0  -4  -6  225.74   16.38
   0   4  -6  249.34   17.36
   4   6   0  218.54   17.75
   4   0  -6  205.27   17.85
   0  -6   4  224.18   18.57
  -6   4   0  230.26   22.67
  -6  -4   0  243.62   23.34
   1  -4  -6  200.90   15.86
  -6   4  -1  161.77   20.61
   1  -4  -6  201.61   22.08
   6  -4  -1  178.10   21.12
   1   6   4  203.59   16.59
  -4   6  -1  189.18   19.64
  -4   1  -6  168.96   16.70
   6  -1  -4  164.88   17.22
  -6   4  -1  185.97   18.94
   1   4   6  240.47   17.09
  -1  -6   4  203.98   18.43
  -1  -4   6  190.62   15.59
   1  -6  -4  210.94   20.54
   6   4   1  211.63   20.82
   4  -1  -6  172.38   21.00
  -6   1  -4  176.85   21.23
   6  -4  -1  149.85   18.16
  -4   1  -6  189.89   19.59
   1   4   6  203.87   16.61
   1  -6  -4  186.69   17.12
  -4   1  -6  204.44   24.36
   4  -1  -6  211.43   19.32
  -1  -4   6  200.05   15.82
  -6   4  -1  207.65   20.36
  -4  -1   6  155.69   17.62
   1   4   6  219.00   16.28
   1   6   4  233.47   18.22
   6   4   1  152.24   17.69
  -6  -1   4  169.38   16.23
  -4  -1   6  173.65   21.06
   4   6   1  183.09   15.52
  -6  -4   1  180.35   20.07
  -1  -6   4  208.21   18.42
   2   6   4  196.88   16.39
  -6  -2   4  173.15   16.34
  -6   4  -2  160.41   20.64
  -4   6  -2  167.43   18.11
   2  -4  -6  189.65   16.37
  -2   6  -4  157.33   15.37
  -4   2  -6  163.44   17.01
   2   4   6  174.25   15.37
  -6   2  -4  190.83   21.07
  -2  -4   6  206.43   16.55
   6   4   2  152.81   18.07
   4  -2  -6  181.35   22.31
  -6   2  -4  139.51   18.59
  -4   2  -6  193.83   18.93
   2   4   6  183.00   16.43
  -2   4  -6  189.86   17.90
   2  -4  -6  175.77   20.07
  -4   2  -6  169.02   22.06
   6   2   4  185.92   16.74
  -6  -4   2  163.02   18.25
   6  -4  -2  176.74   19.44
   2   4   6  190.85   15.26
  -2  -4   6  207.82   16.09
  -2   6  -4  186.34   17.11
  -6  -4   2  162.45   18.99
  -6  -2   4  176.04   16.05
   4  -3  -6   83.53   16.02
  -4   3  -6  113.63   18.58
   4   3   6  141.54   14.23
   0  -6  -5   99.70   14.61
  -5  -6   0   77.56   14.16
   0  -5   6  121.03   13.18
   0   5   6   87.25   11.01
   0  -6   5   81.05   11.53
  -1  -6   5   79.11   12.18
  -7   0   0   74.75   12.38
   0  -7   0   81.90   10.46
   0   7   0   73.05   10.03
   1   7  -1   32.94    7.50
   7   1  -1   42.10   10.63
  -7  -1  -1   58.86   11.64
   1   7  -1   26.52    8.60
  -1  -7  -1   33.46    7.45
   1  -7   1   41.35    7.93
   7   1  -1   39.13    9.44
   7  -1   1   43.83   10.88
   1   7  -1   37.77    7.61
   7   0  -1   64.10   11.73
   0  -7   1   53.12    8.34
  -7  -1   0   50.96   10.22
   0  -1   7   52.07    9.00
  -7   0  -1   48.86   11.47
   0   7  -1   50.68   13.47
  -1  -7   0   47.66    8.06
   0  -7  -1   50.47    8.88
   1  -7   0   58.32    9.23
  -7   1   0   63.90   12.20
   0   1  -7   52.28   10.41
  -1   7   0   63.74   10.25
  -7   0  -1   43.56   10.76
   0   7  -1   54.29    9.47
   1   7   0   50.97    8.46
   1   7   0   53.11    8.43
  -7  -1   1   28.87    7.92
  -7   1  -1   26.65    9.20
  -1   1  -7   50.98   10.53
   1   7   1   32.92    6.91
  -7  -2  -2   42.52   10.35
   7  -2   2   58.08   12.60
  -2   2   7   69.37   11.29
   2   2  -7   61.08    9.57
   1   7  -2   50.91    9.28
   2   7  -1   51.49    9.75
   7   1  -2   51.32   12.11
   1  -2   7   62.09    9.63
  -7  -2  -1   41.66   10.26
  -7  -1  -2   58.35   12.65
   1   7  -2   49.14   10.56
   2  -7   1   47.53    8.73
   7   1  -2   55.34   10.89
   7   2  -1   40.53   10.06
   7  -1   2   57.55   11.85
  -1   2   7   47.47    8.66
  -7  -1  -2   51.41   11.34
   1   2  -7   68.00    9.27
   7   0  -2   64.84   12.88
  -2  -7   0   71.63   10.15
   0  -2   7   71.09   10.23
  -7  -2   0   70.33   11.41
   0   7  -2   52.12   13.06
   7   0  -2   58.16   11.82
  -7   2   0   69.52   12.56
   0   2  -7   64.51   11.65
  -2   7   0   70.10   10.99
  -7   0  -2   68.34   13.26
   2   7   0   70.41    9.86
   0   7  -2   65.36    9.80
   2   7   0   66.93   10.41
   2   7   1   48.63    8.81
  -7  -2   1   46.13    9.41
   1  -2  -7   51.38    8.93
  -7   2  -1   61.17   12.75
  -1   2  -7   43.01    9.64
  -7   1  -2   50.44   11.94
  -7  -2   2   64.94   11.61
  -7   2  -2   38.63   11.21
  -2   2  -7   59.33   11.16
  -7  -2  -3   55.94   12.16
   1   7  -3   42.03    9.84
  -3   1   7   37.78    8.67
   3   0  -7   61.91   10.81
   7   0  -3   43.90   10.56
  -7   3   0   43.53    9.77
  -3   7   0   39.93    8.83
   0   3  -7   56.48    9.06
   3   7   0   47.81    8.72
  -1   7  -3   39.90    8.33
   1  -3  -7   61.14   14.40
   1   3   7   48.35    8.77
  -1   3  -7   42.82    8.08
  -7   3  -2   45.87    9.81
   0   0   0    0.00    0.00


TITL TEMP_2_250_00 in P-43m
REM P-43m (#215 in standard setting)
CELL 0.56087   5.972024   5.972024   5.972024  90.0000  90.0000  90.0000
ZERR    2.00   0.000085   0.000085   0.000085   0.0000   0.0000   0.0000
LATT -1
SYMM -x,-y, z
SYMM -x, y,-z
SYMM  x,-y,-z
SYMM  z, x, y
SYMM  z,-x,-y
SYMM -z,-x, y
SYMM -z, x,-y
SYMM  y, z, x
SYMM -y, z,-x
SYMM  y,-z,-x
SYMM -y,-z, x
SYMM  y, x, z
SYMM -y,-x, z
SYMM  y,-x,-z
SYMM -y, x,-z
SYMM  x, z, y
SYMM -x, z,-y
SYMM -x,-z, y
SYMM  x,-z,-y
SYMM  z, y, x
SYMM  z,-y,-x
SYMM -z, y,-x
SYMM -z,-y, x
SFAC C H N Br Pb
UNIT 2.00 12.00 4.00 6.00 2.00
REM  CrysAlisPro recorded range (K): Min=249.9; max=250.1; aver:250.0
TEMP -23
SIZE 0.02 0.09 0.14
TREF
HKLF 4
END
_computing_structure_solution     'SHELXT 2014/5 (Sheldrick, 2014)'
;
_shelx_hkl_checksum                60094
_olex2_submission_special_instructions  'No special instructions were received'
_oxdiff_exptl_absorpt_empirical_details
;
Empirical correction (ABSPACK) includes:
- Absorption correction using spherical harmonics
- Frame scaling
;
_oxdiff_exptl_absorpt_empirical_full_max  2.582
_oxdiff_exptl_absorpt_empirical_full_min  0.616
