# Supplementary material for: Static and Dynamic Disorder in Formamidinium Lead Bromide Single Crystals
Source: J Phys Chem Lett. 2023 Feb 1;14(5):1288–93. doi: 10.1021/acs.jpclett.2c03337 (PMC9923750; doi:10.1021/acs.jpclett.2c03337)
Supplement: Supplementary file 1 — jz2c03337_si_001.zip [file jz2c03337_si_001.zip › oy19-4b-300.final.cif]

data_temp_1_300_00_auto
_audit_creation_date               2022-05-03
_audit_creation_method
;
Olex2 1.5-alpha
(compiled 2022.04.07 svn.rca3783a0 for OlexSys, GUI svn.r6498)
;
_shelx_SHELXL_version_number       '2018/3'
loop_
  _audit_author_name
  _audit_author_email
  _audit_author_address
 'Reuveni, G.' ''
;
Weizmann Institute
Chemical & Biological Physics
;
 'Diskin-Posner, Y.' Yael.Diskin-posner@weizmann.ac.il
;
Weizmann Institute
Chemical Reasearch Support
;

_audit_contact_author_address      ?
_audit_contact_author_email        ?
_audit_contact_author_name         ''
_audit_contact_author_phone        ?
_publ_contact_author_id_orcid      ?
_publ_section_references
;
Dolomanov, O.V., Bourhis, L.J., Gildea, R.J, Howard, J.A.K. & Puschmann, H.
 (2009), J. Appl. Cryst. 42, 339-341.

Sheldrick, G.M. (2015). Acta Cryst. A71, 3-8.

Sheldrick, G.M. (2015). Acta Cryst. C71, 3-8.
;
_chemical_name_common              ?
_chemical_name_systematic          ?
_chemical_formula_moiety           'Br3 Pb1, 1.001(C H5 N2)'
_chemical_formula_sum              'C H5 Br3 N2 Pb'
_chemical_formula_weight           491.99
_chemical_melting_point            ?
_chemical_oxdiff_formula           Br3Pb1C1H6N2
loop_
  _atom_type_symbol
  _atom_type_description
  _atom_type_scat_dispersion_real
  _atom_type_scat_dispersion_imag
  _atom_type_scat_source
 'C' 'C' 0.0013 0.0009 'International Tables Vol C Tables 4.2.6.8 and 6.1.1.4'
 'H' 'H' 0.0000 0.0000 'International Tables Vol C Tables 4.2.6.8 and 6.1.1.4'
 'Br' 'Br' 0.1872 1.6557 'International Tables Vol C Tables 4.2.6.8 and 6.1.1.4'
 'N' 'N' 0.0030 0.0020 'International Tables Vol C Tables 4.2.6.8 and 6.1.1.4'
 'Pb' 'Pb' -1.0526 6.9588
 'International Tables Vol C Tables 4.2.6.8 and 6.1.1.4'

_shelx_space_group_comment
;
The symmetry employed for this shelxl refinement is uniquely defined
by the following loop, which should always be used as a source of
symmetry information in preference to the above space-group names.
They are only intended as comments.
;
_space_group_crystal_system        'cubic'
_space_group_IT_number             221
_space_group_name_H-M_alt          'P m -3 m'
_space_group_name_Hall             '-P 4 2 3'
loop_
  _space_group_symop_operation_xyz
 'x, y, z'
 '-x, -y, z'
 '-x, y, -z'
 'x, -y, -z'
 'z, x, y'
 'z, -x, -y'
 '-z, -x, y'
 '-z, x, -y'
 'y, z, x'
 '-y, z, -x'
 'y, -z, -x'
 '-y, -z, x'
 'y, x, -z'
 '-y, -x, -z'
 'y, -x, z'
 '-y, x, z'
 'x, z, -y'
 '-x, z, y'
 '-x, -z, -y'
 'x, -z, y'
 'z, y, -x'
 'z, -y, x'
 '-z, y, x'
 '-z, -y, -x'
 '-x, -y, -z'
 'x, y, -z'
 'x, -y, z'
 '-x, y, z'
 '-z, -x, -y'
 '-z, x, y'
 'z, x, -y'
 'z, -x, y'
 '-y, -z, -x'
 'y, -z, x'
 '-y, z, x'
 'y, z, -x'
 '-y, -x, z'
 'y, x, z'
 '-y, x, -z'
 'y, -x, -z'
 '-x, -z, y'
 'x, -z, -y'
 'x, z, y'
 '-x, z, -y'
 '-z, -y, x'
 '-z, y, -x'
 'z, -y, -x'
 'z, y, x'

_cell_length_a                     5.98010(10)
_cell_length_b                     5.98010(10)
_cell_length_c                     5.98010(10)
_cell_angle_alpha                  90
_cell_angle_beta                   90
_cell_angle_gamma                  90
_cell_volume                       213.858(11)
_cell_formula_units_Z              1
_cell_measurement_reflns_used      10993
_cell_measurement_temperature      299.98(15)
_cell_measurement_theta_max        32.2010
_cell_measurement_theta_min        2.6830
_shelx_estimated_absorpt_T_max     0.713
_shelx_estimated_absorpt_T_min     0.186
_exptl_absorpt_coefficient_mu      18.134
_exptl_absorpt_correction_T_max    0.761
_exptl_absorpt_correction_T_min    0.138
_exptl_absorpt_correction_type     gaussian
_exptl_absorpt_process_details
;
CrysAlisPro 1.171.41.110a (Rigaku Oxford Diffraction, 2021)
Numerical absorption correction based on gaussian integration over
a multifaceted crystal model
Empirical absorption correction using spherical harmonics,
implemented in SCALE3 ABSPACK scaling algorithm.
;
_exptl_absorpt_special_details     ?
_exptl_crystal_colour              orange
_exptl_crystal_colour_primary      orange
_exptl_crystal_density_diffrn      3.820
_exptl_crystal_density_meas        ?
_exptl_crystal_density_method      ?
_exptl_crystal_description         plate
_exptl_crystal_F_000               212
loop_
  _exptl_crystal_face_index_h
  _exptl_crystal_face_index_k
  _exptl_crystal_face_index_l
  _exptl_crystal_face_perp_dist
 -1 0 2 0.0283
 1 0 -2 0.0412
 0 1 0 0.1049
 0 -1 0 0.0380
 0 1 1 0.0887
 0 -1 -1 0.0488
 -1 0 0 0.0046
 1 0 0 0.0182

_exptl_crystal_size_max            0.14
_exptl_crystal_size_mid            0.09
_exptl_crystal_size_min            0.02
loop_
  _exptl_oxdiff_crystal_face_indexfrac_h
  _exptl_oxdiff_crystal_face_indexfrac_k
  _exptl_oxdiff_crystal_face_indexfrac_l
  _exptl_oxdiff_crystal_face_x
  _exptl_oxdiff_crystal_face_y
  _exptl_oxdiff_crystal_face_z
 -0.9990 0.0026 1.9964 -0.0091 -0.1508 0.1440
 0.9990 -0.0026 -1.9964 0.0091 0.1508 -0.1440
 0.0021 0.9982 0.0035 -0.0171 0.0637 0.0661
 -0.0021 -0.9982 -0.0035 0.0171 -0.0637 -0.0661
 0.0003 0.9985 1.0002 0.0201 0.0075 0.1304
 -0.0003 -0.9985 -1.0002 -0.0201 -0.0075 -0.1304
 -0.9954 0.0020 0.0031 -0.0835 -0.0383 0.0153
 0.9954 -0.0020 -0.0031 0.0835 0.0383 -0.0153

_exptl_transmission_factor_max     ?
_exptl_transmission_factor_min     ?
_diffrn_reflns_av_R_equivalents    0.0418
_diffrn_reflns_av_unetI/netI       0.0177
_diffrn_reflns_Laue_measured_fraction_full  1.000
_diffrn_reflns_Laue_measured_fraction_max  1.000
_diffrn_reflns_limit_h_max         12
_diffrn_reflns_limit_h_min         -12
_diffrn_reflns_limit_k_max         12
_diffrn_reflns_limit_k_min         -12
_diffrn_reflns_limit_l_max         12
_diffrn_reflns_limit_l_min         -12
_diffrn_reflns_number              24055
_diffrn_reflns_point_group_measured_fraction_full  1.000
_diffrn_reflns_point_group_measured_fraction_max  1.000
_diffrn_reflns_theta_full          19.665
_diffrn_reflns_theta_max           35.053
_diffrn_reflns_theta_min           2.688
_diffrn_ambient_environment        air
_diffrn_ambient_temperature        299.98(15)
_diffrn_detector                   'Hybrid Pixel Array Detector'
_diffrn_detector_area_resol_mean   5.8140
_diffrn_detector_type              'Pilatus 300K'
_diffrn_measured_fraction_theta_full  1.000
_diffrn_measured_fraction_theta_max  1.000
_diffrn_measurement_details
;
List of Runs (angles in degrees, time in seconds):

  # Type    Start    End  Width  t~exp~   \w     \q     \k     \f   Frames
--------------------------------------------------------------------------
  1  \w     16.00  57.00   0.50   30.00    --   45.54  77.00  90.00   82
  2  \w     67.00  93.00   0.50   30.00    --   45.54  77.00  90.00   52
  3  \w     10.00 115.00   0.50   30.00    --   45.54  75.00 143.41  210
  4  \w     19.00  85.00   0.50   30.00    --   45.54  77.00 -60.00  132
  5  \w     94.00 119.00   0.50   30.00    --   45.54  77.00 -60.00   50
  6  \w     46.00 116.00   0.50   30.00    --   45.54  74.00-108.74  140
  7  \w     11.00  41.00   0.50   30.00    --   45.54  74.00-108.74   60
  8  \w     11.00  55.00   0.50   30.00    --   45.54  77.00-180.00   88
  9  \w     79.00 105.00   0.50   30.00    --   45.54  77.00-180.00   52
 10  \w     13.00  74.00   0.50   30.00    --   45.54  69.00 -79.40  122
 11  \w     16.00 113.00   0.50   30.00    --   45.54  69.00  -1.74  194
 12  \w     54.00 102.00   0.50   30.00    --   45.54  73.00  22.64   96
 13  \w     12.00  48.00   0.50   30.00    --   45.54  73.00  22.64   72
 14  \w     16.00  80.00   0.50   30.00    --   45.54  64.00 127.69  128
 15  \w     84.00 120.00   0.50   30.00    --   45.54  64.00 127.69   72
 16  \w     15.00  96.00   0.50   30.00    --   45.54  64.00  71.56  162
 17  \w     17.00 128.00   0.50   30.00    --   45.54  43.00  87.28  222
 18  \w     15.00  87.00   0.50   30.00    --   45.54  38.00  30.00  144
 19  \w    -10.00  66.00   0.50   30.00    --   45.54  19.00 -30.00  152
 20  \w     71.00 128.00   0.50   30.00    --   45.54  19.00 -30.00  114
 21  \w     15.00 122.00   0.50   30.00    --   45.54  62.00-167.00  214
 22  \w     15.00 123.00   0.50   30.00    --   45.54  61.00-150.92  216
 23  \w     91.00 127.00   0.50   30.00    --   45.54 178.00-150.00   72
 24  \w     42.00  68.00   0.50   30.00    --   45.54 178.00-150.00   52
 25  \w     42.00  83.00   0.50   30.00    --   45.54 -80.00 -29.21   82
 26  \w     48.00  74.00   0.50   30.00    --   45.54 -77.00 -60.00   52
 27  \w     30.00  70.00   0.50   30.00    --   45.54 -77.00   0.00   80
 28  \w    -27.00  47.00   0.50   30.00    --   45.54 -77.00  30.00  148
 29  \w    -24.00  18.00   0.50   30.00    --   45.54 -77.00   0.00   84
 30  \w    -31.00  51.00   0.50   30.00    --   45.54 -62.00  54.00  164
 31  \w    -25.00  24.00   0.50   30.00    --   45.54 -80.00 -29.21   98
 32  \w    -21.00  17.00   0.50   30.00    --   45.54 -77.00 -60.00   76
 33  \w    -33.00  36.00   0.50   30.00    --   45.54 -57.00 -90.00  138
 34  \w    -33.00  43.00   0.50   30.00    --   45.54 -57.00-150.00  152
 35  \w     46.00  80.00   0.50   30.00    --   45.54 -77.00-180.00   68
 36  \w    -39.00 -12.00   0.50   30.00    --   45.54 -19.00  90.00   54
 37  \w    -22.00  40.00   0.50   30.00    --   45.54 -54.00  72.96  124
 38  \w    -36.00  29.00   0.50   30.00    --   45.54 -46.00 -35.99  130
 39  \w    -37.00  20.00   0.50   30.00    --   45.54 -38.00-150.00  114
 40  \w    -33.00  36.00   0.50   30.00    --   45.54 -57.00-180.00  138
 41  \w      7.00  78.00   0.50   30.00    --   45.54 -99.00-180.00  142
 42  \w      9.00  77.00   0.50   30.00    --   45.54 -99.00 -60.00  136
 43  \w      0.00  81.00   0.50   30.00    --   45.54 -99.00 -30.00  162
 44  \w     -7.00  38.00   0.50   30.00    --   45.54 -99.00 150.00   90
 45  \w     40.00  80.00   0.50   30.00    --   45.54 -99.00 150.00   80
 46  \w    -31.00  76.00   0.50    2.00    --   -0.62  62.00-167.00  214
 47  \w    -77.00  30.00   0.50   30.00    --  -46.79  62.00-167.00  214
 48  \w    -64.00 -21.00   0.50   30.00    --  -46.79 -57.00-150.00   86
 49  \w    -77.00 -51.00   0.50   30.00    --  -46.79 -62.00  54.00   52
 50  \w    -48.00 -23.00   0.50    2.00    --   -0.62 -62.00  54.00   50
;
_diffrn_measurement_device         'four-circle diffractometer'
_diffrn_measurement_device_type    'XtaLAB Synergy, Dualflex, Pilatus 300K'
_diffrn_measurement_method         '\w scans'
_diffrn_orient_matrix_type        
 'CrysAlisPro convention (1999,Acta A55,543-557)'
_diffrn_orient_matrix_UB_11        0.0839814000
_diffrn_orient_matrix_UB_12        -0.0174589000
_diffrn_orient_matrix_UB_13        0.0374823000
_diffrn_orient_matrix_UB_21        0.0384047000
_diffrn_orient_matrix_UB_22        0.0639543000
_diffrn_orient_matrix_UB_23        -0.0563922000
_diffrn_orient_matrix_UB_31        -0.0150460000
_diffrn_orient_matrix_UB_32        0.0659854000
_diffrn_orient_matrix_UB_33        0.0645291000
_diffrn_radiation_monochromator    mirror
_diffrn_radiation_probe            x-ray
_diffrn_radiation_type             'Ag K\a'
_diffrn_radiation_wavelength       0.56087
_diffrn_source                     'micro-focus sealed X-ray tube'
_diffrn_source_type                'PhotonJet (Ag) X-ray Source'
_reflns_Friedel_coverage           0.000
_reflns_Friedel_fraction_full      .
_reflns_Friedel_fraction_max       .
_reflns_number_gt                  232
_reflns_number_total               243
_reflns_special_details
;
 Reflections were merged by SHELXL according to the crystal
 class for the calculation of statistics and refinement.
 
 _reflns_Friedel_fraction is defined as the number of unique
 Friedel pairs measured divided by the number that would be
 possible theoretically, ignoring centric projections and
 systematic absences.
;
_reflns_threshold_expression       'I > 2\s(I)'
_computing_cell_refinement         'CrysAlisPro 1.171.41.110a (Rigaku OD, 2021)'
_computing_data_collection         'CrysAlisPro 1.171.41.110a (Rigaku OD, 2021)'
_computing_data_reduction          'CrysAlisPro 1.171.41.110a (Rigaku OD, 2021)'
_computing_molecular_graphics      'Olex2 1.5-alpha (Dolomanov et al., 2009)'
_computing_publication_material    'Olex2 1.5-alpha (Dolomanov et al., 2009)'
_computing_structure_refinement    'SHELXL 2018/3 (Sheldrick, 2015)'
_computing_structure_solution      'SHELXT 2014/5 (Sheldrick, 2014)'
_refine_diff_density_max           0.774
_refine_diff_density_min           -0.449
_refine_diff_density_rms           0.125
_refine_ls_extinction_coef         .
_refine_ls_extinction_method       none
_refine_ls_goodness_of_fit_ref     1.093
_refine_ls_hydrogen_treatment      constr
_refine_ls_matrix_type             full
_refine_ls_number_parameters       25
_refine_ls_number_reflns           243
_refine_ls_number_restraints       12
_refine_ls_R_factor_all            0.0159
_refine_ls_R_factor_gt             0.0145
_refine_ls_restrained_S_all        1.068
_refine_ls_shift/su_max            0.007
_refine_ls_shift/su_mean           0.003
_refine_ls_structure_factor_coef   Fsqd
_refine_ls_weighting_details      
 'w=1/[\s^2^(Fo^2^)+(0.0193P)^2^+0.0199P] where P=(Fo^2^+2Fc^2^)/3'
_refine_ls_weighting_scheme        calc
_refine_ls_wR_factor_gt            0.0336
_refine_ls_wR_factor_ref           0.0339
_refine_special_details            ?
_olex2_refinement_description
;
1. Fixed Uiso
 At 1.2 times of:
  All C(H) groups, All N(H,H) groups
2. Restrained distances
 N1-C1
 1.3 with sigma of 0.02
 N2-N1
 2.25 with sigma of 0.02
 N1-C1 \\sim N2-C1
 with sigma of 0.04
3. Uiso/Uaniso restraints and constraints
Uanis(N1) = Uanis(N2)
4. Rigid body (RIGU) restrains
 N2, C1, N1
 with sigma for 1-2 distances of 0.001 and sigma for 1-3 distances of 0.001
5. Others
 Fixed Sof: C1(0.02085) H1(0.02085) N1(0.02085) H1A(0.02085) H1B(0.02085)
 N2(0.02085) H2A(0.02085) H2B(0.02085)
6.a Aromatic/amide H refined with riding coordinates:
 C1(H1)
6.b X=CH2 refined with riding coordinates:
 N1(H1A,H1B), N2(H2A,H2B)
;
_atom_sites_solution_hydrogens     geom
_atom_sites_solution_primary       dual
_atom_sites_solution_secondary     ?
loop_
  _atom_site_label
  _atom_site_type_symbol
  _atom_site_fract_x
  _atom_site_fract_y
  _atom_site_fract_z
  _atom_site_U_iso_or_equiv
  _atom_site_adp_type
  _atom_site_occupancy
  _atom_site_site_symmetry_order
  _atom_site_calc_flag
  _atom_site_refinement_flags_posn
  _atom_site_refinement_flags_adp
  _atom_site_refinement_flags_occupancy
  _atom_site_disorder_assembly
  _atom_site_disorder_group
 Pb1 Pb 0.500000 0.500000 0.500000 0.03943(8) Uani 1 48 d S T P . .
 Br1 Br 0.000000 0.500000 0.500000 0.0853(2) Uani 1 16 d S T P . .
 C1 C -0.011(17) 0.05(3) 0.039(15) 0.060(19) Uani 0.0209 1 d D . P A -1
 H1 H -0.089399 0.103962 0.162414 0.072 Uiso 0.0209 1 calc R U P A -1
 N1 N -0.108(5) 0.043(7) -0.155(7) 0.049(7) Uani 0.0209 1 d D . P A -1
 H1A H -0.035367 -0.006077 -0.268949 0.059 Uiso 0.0209 1 calc R U P A -1
 H1B H -0.243836 0.086731 -0.169093 0.059 Uiso 0.0209 1 calc R U P A -1
 N2 N 0.191(6) -0.014(15) 0.060(6) 0.049(7) Uani 0.0209 1 d D . P A -1
 H2A H 0.263503 -0.063318 -0.054599 0.059 Uiso 0.0209 1 calc R U P A -1
 H2B H 0.255708 -0.009112 0.188393 0.059 Uiso 0.0209 1 calc R U P A -1

loop_
  _atom_site_aniso_label
  _atom_site_aniso_U_11
  _atom_site_aniso_U_22
  _atom_site_aniso_U_33
  _atom_site_aniso_U_23
  _atom_site_aniso_U_13
  _atom_site_aniso_U_12
 Pb1 0.03943(8) 0.03943(8) 0.03943(8) 0.000 0.000 0.000
 Br1 0.0355(2) 0.1102(4) 0.1102(4) 0.000 0.000 0.000
 C1 0.049(11) 0.07(5) 0.063(15) -0.017(16) 0.011(10) 0.01(2)
 N1 0.046(8) 0.040(14) 0.062(14) -0.009(9) 0.013(9) 0.000(8)
 N2 0.046(8) 0.040(14) 0.062(14) -0.009(9) 0.013(9) 0.000(8)

_geom_special_details
;
 All esds (except the esd in the dihedral angle between two l.s. planes)
 are estimated using the full covariance matrix.  The cell esds are taken
 into account individually in the estimation of esds in distances, angles
 and torsion angles; correlations between esds in cell parameters are only
 used when they are defined by crystal symmetry.  An approximate (isotropic)
 treatment of cell esds is used for estimating esds involving l.s. planes.
;
loop_
  _geom_bond_atom_site_label_1
  _geom_bond_atom_site_label_2
  _geom_bond_distance
  _geom_bond_site_symmetry_2
  _geom_bond_publ_flag
 Pb1 Br1 2.99005(5) 9_556 ?
 Pb1 Br1 2.99005(5) 9 ?
 Pb1 Br1 2.99005(5) 5_565 ?
 Pb1 Br1 2.99005(5) . ?
 Pb1 Br1 2.99005(5) 1_655 ?
 Pb1 Br1 2.99005(5) 5 ?
 C1 H1 0.9300 . ?
 C1 N1 1.29(2) . ?
 C1 N2 1.28(4) . ?
 N1 H1A 0.8600 . ?
 N1 H1B 0.8600 . ?
 N2 H2A 0.8600 . ?
 N2 H2B 0.8600 . ?

loop_
  _geom_angle_atom_site_label_1
  _geom_angle_atom_site_label_2
  _geom_angle_atom_site_label_3
  _geom_angle
  _geom_angle_site_symmetry_1
  _geom_angle_site_symmetry_3
  _geom_angle_publ_flag
 Br1 Pb1 Br1 90.0 9_556 . ?
 Br1 Pb1 Br1 90.0 1_655 5_565 ?
 Br1 Pb1 Br1 90.0 5 9 ?
 Br1 Pb1 Br1 90.0 9_556 1_655 ?
 Br1 Pb1 Br1 180.0 9_556 9 ?
 Br1 Pb1 Br1 180.0 . 1_655 ?
 Br1 Pb1 Br1 90.0 . 5_565 ?
 Br1 Pb1 Br1 90.0 9_556 5 ?
 Br1 Pb1 Br1 180.0 5 5_565 ?
 Br1 Pb1 Br1 90.0 . 5 ?
 Br1 Pb1 Br1 90.0 . 9 ?
 Br1 Pb1 Br1 90.0 1_655 5 ?
 Br1 Pb1 Br1 90.0 5_565 9 ?
 Br1 Pb1 Br1 90.0 9_556 5_565 ?
 Br1 Pb1 Br1 90.0 1_655 9 ?
 Pb1 Br1 Pb1 180.0 1_455 . ?
 N1 C1 H1 120.0 . . ?
 N2 C1 H1 120.1 . . ?
 N2 C1 N1 120(4) . . ?
 C1 N1 H1A 120.0 . . ?
 C1 N1 H1B 120.0 . . ?
 H1A N1 H1B 120.0 . . ?
 C1 N2 H2A 120.0 . . ?
 C1 N2 H2B 120.0 . . ?
 H2A N2 H2B 120.0 . . ?

_shelx_res_file
;
TITL temp_1_300_00_auto_a.res in Pm-3m
    temp_1_300_00_auto.res
    created by SHELXL-2018/3 at 11:54:30 on 03-May-2022
REM Old TITL
REM SHELXT solution in Pm-3m
REM R1 0.267, Rweak 0.121, Alpha 0.036, Orientation as input
REM Formula found by SHELXT: Br3 Pb
CELL 0.56087 5.9801 5.9801 5.9801 90 90 90
ZERR 1 0.0001 0.0001 0.0001 0 0 0
LATT 1
SYMM -X,-Y,+Z
SYMM -X,+Y,-Z
SYMM +X,-Y,-Z
SYMM +Z,+X,+Y
SYMM +Z,-X,-Y
SYMM -Z,-X,+Y
SYMM -Z,+X,-Y
SYMM +Y,+Z,+X
SYMM -Y,+Z,-X
SYMM +Y,-Z,-X
SYMM -Y,-Z,+X
SYMM +Y,+X,-Z
SYMM -Y,-X,-Z
SYMM +Y,-X,+Z
SYMM -Y,+X,+Z
SYMM +X,+Z,-Y
SYMM -X,+Z,+Y
SYMM -X,-Z,-Y
SYMM +X,-Z,+Y
SYMM +Z,+Y,-X
SYMM +Z,-Y,+X
SYMM -Z,+Y,+X
SYMM -Z,-Y,-X
SFAC C H Br N Pb
DISP Br 0.1872 1.6557 5339.1
DISP C 0.0013 0.0009 7.4
DISP H 0 0 0.7
DISP N 0.003 0.002 11.7
DISP Pb -1.0526 6.9588 22729.8
UNIT 1 5 3 2 1
DANG 2.25 0.02 N2 N1
DFIX 1.3 N1 C1
RIGU 0.001 0.001 N2 C1 N1
SADI 0.04 N1 C1 N2 C1
EADP N1 N2

L.S. 4 0 0
PLAN  20
SIZE 0.02 0.09 0.14
TEMP 27
CONF
WPDB -2
BOND $H
list 4
MORE -1
fmap 2 53
acta
REM <olex2.extras>
REM <HklSrc "%./TEMP_1_300_00_auto.hkl">
REM </olex2.extras>

WGHT    0.019300    0.019900
FVAR       0.68176
PB1   5    0.500000    0.500000    0.500000    10.02083    0.03943    0.03943 =
         0.03943    0.00000    0.00000    0.00000
BR1   3    0.000000    0.500000    0.500000    10.06250    0.03553    0.11023 =
         0.11023    0.00000    0.00000    0.00000
PART -1
C1    1   -0.011401    0.050940    0.038761    10.02085    0.04924    0.06660 =
         0.06336   -0.01684    0.01094    0.01023
AFIX  43
H1    2   -0.089399    0.103962    0.162414    10.02085   -1.20000
AFIX   0
N1    4   -0.107604    0.042976   -0.154682    10.02085    0.04587    0.04021 =
         0.06212   -0.00939    0.01292    0.00038
AFIX  93
H1A   2   -0.035367   -0.006077   -0.268949    10.02085   -1.20000
H1B   2   -0.243836    0.086731   -0.169093    10.02085   -1.20000
AFIX   0
N2    4    0.191485   -0.014308    0.059824    10.02085    0.04587    0.04021 =
         0.06212   -0.00939    0.01292    0.00038
AFIX  93
H2A   2    0.263503   -0.063318   -0.054599    10.02085   -1.20000
H2B   2    0.255708   -0.009112    0.188393    10.02085   -1.20000
AFIX   0
HKLF 4


REM  temp_1_300_00_auto_a.res in Pm-3m
REM wR2 = 0.0339, GooF = S = 1.093, Restrained GooF = 1.068 for all data
REM R1 = 0.0145 for 232 Fo > 4sig(Fo) and 0.0159 for all 243 data
REM 25 parameters refined using 12 restraints

END

WGHT      0.0193      0.0198

REM Highest difference peak  0.774,  deepest hole -0.449,  1-sigma level  0.125
Q1    1   0.6044  0.5000  0.5000  10.12500  0.05    0.77
Q2    1   0.0000  0.5000  0.5851  10.25000  0.05    0.61
Q3    1   0.5422  0.5422  0.3773  10.50000  0.05    0.59
Q4    1   0.7128  0.5000  0.5000  10.12500  0.05    0.35
Q5    1  -0.1173  0.5000  0.5000  10.12500  0.05    0.33
Q6    1   0.1215  0.5000  0.4472  10.50000  0.05    0.29
Q7    1  -0.1835  0.5354  0.5354  10.50000  0.05    0.26
Q8    1  -0.5000  0.2100 -0.2100  10.25000  0.05    0.24
Q9    1  -0.1427  0.6553  0.5000  10.50000  0.05    0.24
Q10   1   0.0000  0.0000 -0.2394  10.12500  0.05    0.23
Q11   1   0.5623  0.5623  0.7128  10.50000  0.05    0.20
Q12   1   0.0000  0.0000 -0.5000  10.06250  0.05    0.19
Q13   1   0.5000  0.7361  0.6115  10.50000  0.05    0.18
Q14   1   0.5585  0.6556  0.6556  10.50000  0.05    0.17
Q15   1  -0.1308  0.7171  0.5000  10.50000  0.05    0.16
Q16   1   0.0000  0.5000  0.7302  10.25000  0.05    0.16
Q17   1  -0.5000  0.2578 -0.2578  10.25000  0.05    0.13
Q18   1   0.2346  0.0000  0.2346  10.25000  0.05    0.12
Q19   1  -0.2041  0.6343  0.5000  10.50000  0.05    0.10
Q20   1  -0.4490  0.2201 -0.3130  11.00000  0.05    0.09
;
_shelx_res_checksum                91526
_shelx_hkl_file
;
   1   0   0 4231.45  136.85
  -1   1   1  178.67    7.49
   1   1  -1  178.91    7.26
   1  -1   1  185.13    7.50
  -1  -1  -1  188.50    7.30
   1  -1   0 1337.12   44.20
  -1   0  -1 1453.23   47.19
   1   0   1 1508.89   47.43
   0  -1  -1 1307.59   43.71
  -1   0   1 1379.01   46.85
   0  -1   1 1270.85   43.72
   1   1   0 1383.45   44.15
   1   0  -1 1508.28   47.14
  -1   1  -1  180.13    7.50
   1  -1  -1  177.31    7.39
  -1  -1   1  181.64    7.19
   1   1   1  187.54    7.39
   2   0   0 9999.00  315.46
   0  -2   0 9819.58  311.48
  -1   2   1  869.43   32.14
   1  -2   1  928.37   32.13
  -1  -2  -1  961.39   31.94
   2   1  -1  933.71   32.27
   2  -1   1  968.36   32.79
  -2   1   1  945.04   32.93
   2  -1   0 3202.35  105.32
  -2   0  -1 3307.29  108.68
   0  -2   1 3189.70  104.81
   0  -2  -1 3259.77  104.82
   2   0  -1 3334.12  108.35
   1  -2   0 3259.34  104.81
  -2   0   1 3174.66  108.28
   2   0   1 3501.29  109.19
   1  -2  -1  896.70   31.59
  -1   2  -1  866.30   31.61
  -1  -2   1  950.57   31.44
  -2   1  -1  916.82   32.34
   2  -1  -1  957.67   32.25
   2   1   1  926.36   31.89
   2   2  -2 3753.20  121.05
   2  -2   1 2457.35   81.04
   2   2  -1 2573.10   80.98
  -2  -2  -1 2457.84   80.56
  -2   2   1 2382.83   81.29
   2  -2   0 5553.20  179.35
   2   2   0 5680.46  179.29
   2   2   1 2542.82   81.74
  -2   2  -1 2454.19   82.13
   2  -2  -1 2493.08   81.78
  -2  -2   1 2485.35   81.41
   0  -3   0 1799.24   58.99
   3   0   0 1640.26   61.97
  -1   3   1   10.67    1.98
   3  -1   1   12.35    2.63
   1  -3   1    6.12    1.58
  -1   1   3    9.52    1.27
  -3  -1  -1    6.93    1.89
   1  -1   3    7.71    1.21
  -3   1   1   10.57    2.60
   0  -1   3  426.83   15.37
  -3   0  -1  476.30   21.66
  -1   0   3  456.04   15.75
   0  -3   1  491.68   18.58
   1  -3   0  495.26   18.54
   3   0   1  508.21   21.99
   3  -1   0  462.51   19.99
   0  -1  -3  414.98   15.30
  -1   0  -3  455.77   15.59
   0  -3  -1  516.70   18.79
  -3   0   1  515.86   21.82
   3   0  -1  518.53   21.55
   1  -1  -3    9.83    1.29
   1  -3  -1    7.25    1.74
  -1   3  -1    9.81    1.97
  -1   1  -3    9.22    1.20
   3  -1  -1    8.35    2.29
  -3  -1   1   12.19    2.56
  -3   1  -1    9.82    2.42
  -2   2   3 1039.92   36.96
   3  -2   2 1029.27   38.09
   2  -2   3 1066.59   36.96
   3   2  -2 1073.34   38.07
   2  -3   2 1048.29   37.68
   3   2  -1  430.85   12.17
  -2   1   3  427.92    9.97
   2  -3   1  435.57   11.94
   2  -1   3  443.29   11.80
  -2  -1  -3  441.54   11.56
   2   1  -3  444.67    9.28
  -2  -3  -1  466.86   11.78
  -1  -2  -3  442.61    8.96
  -1   2   3  397.42    9.21
  -3  -1  -2  455.08   14.67
   3  -2   1  451.95   12.69
   3  -1   2  443.04   14.68
   1  -2   3  440.28    9.41
   3  -2   0 1366.20   46.97
   0  -3  -2 1338.96   46.20
   2  -3   0 1350.17   46.40
  -2   0   3 1251.69   46.32
  -2   0  -3 1313.79   45.84
   2   0   3 1434.02   46.27
  -3   0  -2 1267.53   49.06
   3   0   2 1369.05   49.68
   0  -2  -3 1326.20   44.38
   0  -2   3 1292.88   44.32
   2   0  -3 1382.10   46.27
   3   2   0 1276.54   46.51
   3  -2  -1  426.34   12.16
  -2   3  -1  412.33   12.13
  -1   2  -3  407.90    9.50
   2  -1  -3  425.46   11.58
   2  -3  -1  430.20   11.70
   1  -2  -3  412.22    8.96
  -2  -1   3  429.65   11.43
   2   1   3  411.23    9.02
   3   2   1  447.72   12.31
  -1  -2   3  448.59    8.88
  -3   1  -2  406.93   12.91
  -1   3  -2  453.29   11.69
  -3   2  -1  451.69   13.45
   1  -3  -2  426.33   11.22
  -2   1  -3  403.52    9.55
   2  -3  -2  997.11   17.86
  -2   3  -2 1040.71   19.06
   2  -2  -3 1008.37   16.38
   3  -2  -2 1036.27   19.45
  -3   2  -2 1021.78   19.93
   3   3  -3   63.88    2.61
   3  -3   3   63.07    2.70
  -3   3   3   69.94    2.85
  -3   3   3   71.40    3.01
  -3  -3  -3   63.97    2.79
   3   3  -3   69.70    2.55
   3   3  -3   65.52    2.61
  -3   3   3   66.10    2.69
  -3  -3  -3   66.24    2.78
  -3  -3  -3   66.85    2.69
   3  -3   3   64.55    2.66
   3   3  -3   68.03    2.61
   3  -3   2  252.74    3.29
   2   3  -3  261.52    3.14
   3   2  -3  254.17    3.21
   3  -2   3  269.14    3.86
  -2  -3  -3  270.00    9.20
   3   2  -3  268.22    9.68
   2  -3   3  267.80    9.69
  -3   2   3  270.85    4.10
  -3  -2  -3  283.84   10.63
   3  -2   3  251.83   10.09
  -2   3   3    0.48    1.46
  -2   3   3  270.38    3.60
  -3   3   2  264.46    3.85
  -2   3   3  287.72    4.39
  -3   2   3    0.51    1.47
  -3   3   2  292.14    4.25
  -3   2   3  259.50    3.60
   3   2  -3  259.96    3.23
   3   3  -2  272.02    3.06
   3   3  -2  253.25    3.09
   2   3  -3  267.07    3.14
  -3  -3  -2  251.10    4.43
  -3  -3  -2  255.07    3.72
   2  -3   3  257.65    3.27
  -3  -2  -3  259.65    3.59
  -2  -3  -3  260.84    3.43
   3  -3   2  262.63    3.22
   3  -2   3  273.86    3.46
  -3  -2  -3  264.24    3.47
  -3   2   3  253.21    3.38
  -3  -1  -3   50.64    5.79
  -3   1   3   48.07    4.80
   3   1  -3   42.44    4.08
   1  -3   3   40.93    3.80
   3  -1   3   48.64    5.76
  -1  -3  -3   50.33    4.06
  -3  -3  -1   42.53    2.28
  -3   0  -3  243.40   14.55
   3   0   3  275.81   15.25
  -3   0   3  252.40   14.80
   3   0  -3  296.51   15.38
   0  -3   3  258.91   12.09
   0  -3  -3  269.26   12.19
  -3  -1   3   43.98    1.87
  -1  -3   3   51.66    3.98
   3   1   3   41.31    4.14
  -3  -1   3   40.53    5.31
   3  -1  -3   49.06    5.86
   1  -3  -3   43.31    3.94
  -3   1  -3   48.71    4.58
   1   3   3   47.75    1.85
  -1  -3   3   42.48    1.87
  -3  -3   2  267.51    3.87
  -2  -3   3  261.85    3.49
  -2   3  -3  257.91    3.32
  -3   2  -3  283.10    3.50
   3  -3  -2  253.22    2.85
  -3   2  -3  256.45    9.94
   3  -2  -3  261.34   10.17
   2   3   3  275.42    3.93
   3   2   3  250.74    9.50
  -3  -2   3   -0.48    1.12
  -2   3  -3  255.85    9.66
  -2  -3   3   -0.37    1.12
   2  -3  -3  247.23    9.20
   2   3   3  267.69    3.02
  -3   3  -2  260.51    3.12
  -3   2  -3  262.35    3.14
  -3  -3   2  260.92    3.70
  -2   3  -3  265.57    3.06
  -2  -3   3  253.94    3.38
  -2   3  -3  263.38    2.87
  -3  -2   3  264.32    3.15
   3   2   3  255.62    3.77
   3   3   2  266.30    3.81
   3   2   3  259.32    3.04
   3   3   2  274.67    3.52
   3   2   3  283.87    3.84
   3   3   2  266.23    3.75
   2   3   3  271.74    3.37
   3   3   2  250.83    2.98
   3   2   3  267.55    3.13
   2   3   3  257.09    2.87
  -3  -3   3   65.41    2.85
   3  -3  -3   63.47    2.51
  -3   3  -3   72.37    2.83
   3   3   3   64.90    2.80
  -3   3  -3   65.96    2.64
   3  -3  -3   73.73    2.58
  -3   3  -3   69.77    2.60
  -3  -3   3   60.12    2.77
   3   3   3   65.98    2.61
   3   3   3   67.87    2.79
   3   3   3   66.25    2.72
   3   3   3   68.75    3.09
   4   0   0 2889.76   98.20
   0  -4   0 2835.04   95.36
  -1  -1  -4  651.44   22.55
  -1   1   4  613.10   21.49
  -4  -1  -1  652.94   29.22
   1  -1   4  671.95   22.86
  -4   0  -1 1333.13   49.52
   4   0   1 1497.64   50.08
   0  -4   1 1489.40   46.77
   1   0  -4 1316.43   40.79
   1   0   4 1267.62   40.85
   0  -1   4 1308.73   40.99
   4   0  -1 1374.01   48.82
  -4   0   1 1347.87   49.09
   0  -1   4 1344.56   40.74
   0  -1  -4 1284.84   40.90
  -1   0   4 1219.82   40.92
   0  -4  -1 1503.48   46.92
  -1   0  -4 1101.99   40.74
   0  -1  -4 1324.66   40.95
   1  -1  -4  668.07   22.72
  -1  -1   4  659.59   22.62
  -4  -1   1  672.90   29.18
  -4   1  -1  603.59   29.03
  -1   1  -4  593.50   21.43
   2   2  -4 1299.99   40.11
  -4  -2  -2 1275.68   40.40
   2  -2   4 1295.27   40.19
  -2  -4  -2 1207.74   40.56
  -2  -2  -4 1302.40   40.14
   2  -4   2 1299.58   40.11
  -2  -4  -2 1258.84   40.70
  -4  -2  -2 1288.87   40.31
   2   2  -4 1220.74   40.06
   2  -4   2 1254.60   40.10
   2   4  -2 1258.85   40.03
   4  -2   2 1304.09   40.33
   4  -2   2 1327.24   40.26
   2   2  -4 1266.18   40.06
   2  -4   2 1216.41   40.07
   4   2  -2 1273.69   40.31
  -2   4   2 1289.24   40.11
  -4   2   2 1346.04   40.34
  -2   2   4 1197.46   43.45
   2  -2   4 1287.15   43.88
  -2   4   2 1285.28   40.31
  -4   2   2 1347.09   40.32
  -2   2   4 1303.16   40.19
  -2   4   2 1242.75   40.30
  -2   2   4 1287.83   40.60
   2   4  -2 1270.90   40.07
   2   4  -2 1313.75   39.99
   4   2  -2 1247.95   40.14
   2   4  -2 1092.20   39.94
   2   2  -4 1261.95   40.07
  -2  -2  -4 1251.55   40.10
  -4  -2  -2 1294.21   40.55
   4   2  -2 1320.39   40.08
   4   2  -2 1319.95   40.14
  -2   4   2 1195.28   39.89
  -2   2   4 1235.95   40.01
  -4   2   2 1268.39   40.34
  -2   2   4 1243.61   40.36
   2   4  -2 1297.22   39.98
   1  -4   2 1001.23   32.61
   1   2  -4 1026.42   32.59
  -2  -4  -1 1024.24   33.24
  -4  -1  -2 1016.16   32.84
  -2  -1  -4  997.10   32.63
   2  -4   1 1008.36   32.59
  -4  -2  -1  953.53   32.99
  -4  -1  -2 1013.71   32.79
   2  -1   4 1061.73   32.87
   2   1  -4 1013.95   32.60
   1   2  -4 1030.13   32.52
   4  -2   1 1049.98   32.72
   4  -1   2 1047.64   32.87
   2   1  -4 1004.05   32.56
   1   4  -2 1042.44   32.56
   2  -4   1 1017.40   32.61
   4  -2   1 1051.61   32.71
  -1   2   4 1044.67   32.97
  -2   4   1 1028.40   32.92
   2  -1   4 1104.48   39.92
  -4  -2  -1 1048.49   32.57
  -2   1   4 1035.00   32.58
  -4  -1  -2 1102.27   43.45
  -1   4   2  981.58   32.77
  -2   4   1 1042.45   32.65
  -2  -1  -4 1056.91   39.09
  -2   1   4 1065.28   32.66
  -4   2   1 1053.97   32.87
  -1   2   4 1029.13   32.62
   4   1  -2  999.61   32.84
   2   1  -4  992.26   34.82
   2   4  -1  989.41   32.59
  -1   2   4 1022.74   32.54
  -2   1   4 1028.28   33.01
  -2   4   1 1010.58   32.70
  -1  -2  -4 1004.71   34.79
   1  -2   4 1025.28   35.11
  -2   1   4  972.64   35.13
   4   2  -1  975.76   32.66
   2   4  -1 1048.61   32.51
  -2  -1  -4 1021.35   32.61
   4   1  -2  988.54   32.68
  -4  -2  -1 1012.81   33.09
   4   2  -1 1038.65   32.64
  -4  -1  -2 1022.91   32.90
   1  -2   4 1066.72   32.56
   4  -2   1 1020.03   32.60
   2   1  -4 1024.59   32.55
   1   2  -4 1039.92   32.55
   4   1  -2 1065.03   32.80
   4   2  -1 1062.87   32.64
  -4   1   2 1053.42   32.79
  -1   2   4 1035.50   32.58
   1   4  -2 1006.22   32.49
  -4   1   2 1003.96   32.80
  -2   1   4  991.63   32.62
  -2   1   4  984.54   32.54
  -4   2   1 1012.81   32.87
  -2   4   1 1052.37   32.46
   2  -1   4 1073.83   32.54
   2   4  -1 1048.36   32.53
   2  -1   4 1071.61   32.74
  -2   4   1 1047.90   32.46
  -1   2   4 1057.51   33.07
  -4   0  -2 1830.18   58.42
   0  -4   2 1831.58   58.26
   0   2  -4 1829.72   58.21
  -2   0  -4 1820.71   58.23
   2   0  -4 1812.75   58.22
  -4  -2   0 1782.61   58.53
  -2  -4   0 1825.83   58.69
   0   2  -4 1846.77   58.24
   4   2   0 1861.66   58.26
   0  -2   4 1895.55   58.34
   0   4  -2 1876.97   58.18
   4  -2   0 1882.10   58.28
  -2  -4   0 1787.36   58.64
   2  -4   0 1807.59   58.23
   4   0   2 1907.44   58.47
   4   0  -2 1757.17   66.10
   0  -2  -4 1762.05   60.27
   0   2   4 1969.08   58.91
  -2   4   0 1883.42   58.30
   4   0   2 1910.09   67.23
   0   2   4 1891.54   58.16
  -2   0   4 1760.60   61.27
  -2   0  -4 1730.72   60.79
   0  -4   2 2013.57   64.30
   0  -4  -2 1821.08   63.80
   0   4   2 1865.33   58.66
  -4   0  -2 1713.17   66.38
   0  -2   4 1796.45   60.41
  -4   0  -2 1785.67   58.44
  -2   0  -4 1879.25   58.24
   4  -2   0 1875.26   58.24
   4   2   0 1916.12   58.28
   0   2  -4 1784.60   58.15
   2   4   0 1851.60   58.13
   0  -2   4 1843.27   58.20
  -4  -2   0 1745.14   58.70
   4   2   0 1808.88   58.23
   4  -2   0 1839.64   58.22
  -4   0   2 1816.66   58.39
   2   0   4 1841.04   58.12
  -4   0   2 1872.93   58.37
  -2   0   4 1810.32   58.19
  -2   0   4 1902.02   58.24
  -4   0   2 1878.65   58.43
  -2   4   0 1867.99   58.09
  -4   2   0 1902.04   58.51
   2   4   0 1846.40   58.15
  -2   4   0 1847.86   58.09
   0   2   4 1800.17   58.73
   2   0   4 1905.51   58.47
   0   4   2 1866.53   58.13
   2  -1  -4 1040.31   32.81
  -1   2  -4 1041.22   32.77
  -4   1  -2 1001.34   32.94
  -2  -4   1 1037.98   33.15
  -4  -2   1 1058.63   33.14
  -1  -4   2 1082.46   32.95
  -4  -1   2 1070.93   33.05
  -1  -4   2 1062.65   33.07
  -4   2  -1 1022.93   33.00
   4   2   1 1067.34   32.81
  -2   1  -4  997.42   32.79
   4   1   2 1070.82   33.21
  -1   4  -2 1060.00   32.73
  -2  -4   1 1049.05   33.18
   4  -2  -1 1060.89   32.82
  -1   2  -4 1031.84   32.81
   2  -4  -1  980.08   32.76
   2  -1  -4 1093.86   39.50
   2   4   1 1074.39   33.12
   1  -2  -4  877.10   34.86
  -4  -2   1 1031.68   32.75
   1   4   2 1080.48   33.24
  -2   4  -1 1039.06   32.83
  -4   2  -1 1042.15   33.01
   1   2   4 1042.74   32.72
  -2   1  -4  911.18   35.05
   1   2   4 1084.04   33.25
   2   1   4 1006.70   35.06
   2   4   1  976.35   32.76
  -2   4  -1 1059.72   32.84
  -2  -1   4 1027.57   39.01
  -1  -2   4 1037.15   34.81
  -4   1  -2  946.72   40.98
   2   1   4 1031.14   33.00
   4  -1  -2 1012.88   33.04
  -4   2  -1  977.81   32.88
  -1  -4   2 1038.17   32.87
   4  -2  -1 1026.94   32.81
  -4   1  -2 1002.19   32.86
   4   2   1 1041.61   32.79
  -1  -2   4 1018.15   32.76
   4  -1  -2 1047.93   33.02
  -2  -4   1 1026.20   32.99
   4  -2  -1 1053.84   32.79
  -1   4  -2 1000.57   32.63
   1   2   4 1013.20   32.70
  -4  -2   1 1046.30   33.01
  -1   4  -2 1046.85   32.69
  -1  -2   4  999.60   32.73
   4   2   1 1067.60   32.99
   4   1   2 1008.32   32.91
  -2   4  -1 1045.51   32.64
   2   1   4 1013.02   32.71
  -2  -1   4 1024.31   32.75
  -4  -1   2 1027.98   32.94
  -2  -1   4  990.27   32.75
  -2  -1   4 1015.29   32.73
  -4  -1   2 1063.49   32.96
   4   2   1 1024.17   32.86
   2   1   4 1090.22   33.28
   2   4   1 1020.21   32.69
   1   4   2 1063.32   33.03
   1   4   2 1043.24   32.76
   2   1   4 1045.49   33.00
   2   4   1 1067.18   32.74
   2   4   1 1047.13   32.99
   1   4   2 1017.76   32.96
   1   2   4 1071.34   33.49
   1   2   4 1044.56   33.21
   1   4   2 1038.63   32.70
  -2   4  -1 1036.83   32.63
   2   4   1 1060.11   32.78
  -4  -2   2 1315.40   41.05
  -2  -4   2 1302.67   41.02
   2  -4  -2 1203.82   40.66
   4   2   2 1316.34   40.73
  -2   2  -4 1296.56   40.78
  -2  -4   2 1246.48   41.05
  -4   2  -2 1279.05   40.88
  -4  -2   2 1272.16   40.69
   2   4   2 1317.37   41.06
   2   2   4 1344.34   41.06
  -4   2  -2 1291.01   40.89
  -2   2  -4 1130.35   43.84
   2  -2  -4 1189.57   44.15
  -2   4  -2 1321.78   40.75
   2   4   2 1194.61   40.68
   4  -2  -2 1317.21   40.74
  -4   2  -2 1301.13   40.82
  -2   2  -4 1309.24   40.72
  -4  -2   2 1192.31   40.92
   4  -2  -2 1319.04   40.82
  -2   4  -2 1315.19   40.68
  -2  -4   2 1231.56   40.89
   4   2   2 1294.71   40.70
  -2  -2   4 1293.74   40.72
  -4  -2   2 1292.84   40.84
  -2  -2   4 1266.11   40.71
  -2   2  -4 1264.33   40.58
  -4  -2   2 1327.09   40.88
  -2   4  -2 1307.98   40.64
   4   2   2 1271.44   40.92
   2   4   2 1298.53   40.74
   2   2   4 1360.59   40.88
   4   2   2 1298.60   40.77
   2   4   2 1340.44   41.01
   2   2   4 1294.57   41.18
   2   4   2 1303.00   40.68
   2   4   2 1259.18   41.01
   4   2   2 1273.60   40.82
   3   3  -4  217.34    7.17
  -4  -3  -3  215.94    7.30
   4  -3   3  212.21    7.18
   4   3  -3  206.09    7.11
  -3  -3  -4  210.43    7.21
  -3  -4  -3  208.32    7.13
   3   4  -3  210.20    7.09
   3  -4   3  206.61    7.15
  -4  -3  -3  201.91    7.39
  -3  -3  -4  211.19    7.29
   4  -3   3  214.64    7.16
   3   4  -3  202.60    7.11
   3  -4   3  206.03    6.97
   3   3  -4  204.81    7.12
   4   3  -3  210.07    7.19
   3   3  -4  202.04    7.04
   3  -4   3  204.48    7.07
   3  -4   3  205.75    7.18
   4  -3   3  194.05    7.29
  -4  -3  -3  209.05    6.98
  -4   3   3  203.33    7.17
  -4   3   3  208.63    7.40
  -4   3   3  225.01    7.51
  -3   3   4  219.31    7.31
  -3   3   4  208.50    7.09
  -3   4   3  204.38    7.11
  -3   3   4  217.01    7.35
   4   3  -3  197.32    7.22
  -3   4   3  220.93    7.62
  -3   4   3  200.45    7.35
  -3   4   3  208.66    7.05
  -3   4   3  204.99    7.17
  -3   3   4  209.61    7.57
   3  -4   3  207.81    6.95
   4   3  -3  214.53    7.01
  -3  -3  -4  200.41    7.26
   3   3  -4  224.22    7.00
   4  -3   3  208.63    6.95
   3   3  -4  203.48    7.12
   3   4  -3  204.94    7.09
  -3  -4  -3  209.47    7.49
   4   3  -3  210.96    7.16
   3   4  -3  212.69    7.04
   4  -3   3  206.20    7.01
  -4  -3  -3  200.56    7.51
  -3   4   3  195.30    7.10
  -3   3   4  201.02    7.12
  -4   3   3  206.23    7.13
  -3   3   4  204.38    7.03
   3  -3   4  204.49    6.87
  -3   4   3  213.03    7.27
   3   4  -3  201.90    6.97
  -3   3   4  210.25    7.30
   3  -3   4  207.25    6.86
   4   3  -3  197.83    7.01
  -3  -4  -2  481.56    7.64
  -4  -3  -2  500.19    7.12
   3   2  -4  499.16    6.32
  -2  -4  -3  502.51    6.54
  -4  -3  -2  491.89    7.61
  -4  -2  -3  473.62    6.60
   3  -2   4  492.64    6.61
  -2  -4  -3  504.80    8.00
  -3  -2  -4  484.60    6.46
  -3  -4  -2  474.06    7.93
   4   2  -3  479.24    6.23
  -3  -4  -2  522.49    6.97
   4  -2   3  493.54    6.57
   3  -4   2  476.73    6.18
   2  -4   3  491.98    6.28
  -4  -3  -2  489.67    6.68
  -2  -3  -4  505.85    6.30
   2  -3   4  495.20    6.39
  -4  -2  -3  477.39    6.78
  -3  -2  -4  482.07    6.53
   2   3  -4  479.99    6.22
  -4  -3  -2  456.43    7.27
  -2  -3  -4  474.62    6.44
   2   4  -3  496.89    6.17
   3  -4   2  491.04    5.96
   4  -2   3  490.78    7.12
   4  -3   2  486.61    6.48
   3  -4   2  490.90    5.99
   2  -3   4  500.62    6.56
   4   2  -3  486.24    6.52
   3  -4   2  488.12    6.30
   4  -3   2  521.56    6.29
   2   4  -3  500.47    6.19
   2   3  -4  482.07    6.06
   2   3  -4  502.65    6.17
   3   2  -4  478.43    6.30
   4   3  -2  490.15    6.23
   4   2  -3  477.03    6.58
  -3   2   4  491.21    7.29
  -4   2   3  495.78    6.52
  -2   3   4  506.10    7.06
  -2  -3  -4  495.04   13.05
  -2   3   4   -0.48    4.52
  -3   4   2  491.21    6.36
  -4   3   2  497.01    6.59
  -2   4   3  491.69    6.60
  -2   4   3  537.62    7.59
   2  -3   4  499.47   13.83
  -2   4   3  487.31    6.11
  -3   2   4  507.33    6.25
  -3   4   2  497.66    7.03
   3   2  -4  472.50   13.50
   3  -2   4  527.78   16.18
  -3   2   4  502.88    6.64
  -2   3   4  490.23    6.50
   4   3  -2  498.75    6.69
  -4  -2  -3  504.50    6.18
  -3   2   4   -0.50    4.52
  -2   3   4  510.36    7.59
  -2   4   3  484.06    6.74
  -2   4   3  514.80    6.12
  -4   3   2  476.55    7.03
  -3  -2  -4  499.91   15.56
  -2   3   4  505.29    6.14
   2   3  -4  486.95    6.16
   4   2  -3  519.90    6.05
   4  -2   3  492.62    6.23
   3   2  -4  516.36    5.84
  -2  -3  -4  491.19    6.27
   3   2  -4  501.16    6.24
   2   4  -3  498.01    6.09
   4  -3   2  498.82    5.91
   3   4  -2  488.05    6.07
   4   3  -2  489.84    6.29
   4   2  -3  514.40    6.25
   4   2  -3  489.58    6.34
  -4  -2  -3  488.33    6.95
   4   3  -2  505.92    6.20
  -4  -3  -2  484.44    7.47
   2  -4   3  496.59    5.94
  -3  -2  -4  497.02    6.51
   3   4  -2  490.96    6.01
   2   4  -3  514.01    5.89
   2  -3   4  530.43    6.10
  -2   3   4  498.36    5.91
   3  -2   4  481.49    5.69
  -3   2   4  472.01    5.86
  -3   2   4  481.34    6.12
  -3   4   2  506.85    6.52
  -4   3   2  487.71    6.42
  -3   2   4  483.37    6.31
  -4   2   3  476.48    6.16
  -2   3   4  472.69    5.99
  -4   2   3  469.43    6.67
   2  -3   4  483.16    5.63
   2  -3   4  506.59    5.74
  -2   4   3  525.00    6.98
  -2   3   4  497.80    6.95
   4   3  -2  493.76    6.15
   2   4  -3  497.69    5.80
   3   4  -2  484.49    5.96
   4  -2   3  497.09    6.06
   3   1  -4  346.45   11.57
  -4  -3  -1  329.77   12.08
  -4  -3  -1  325.89   11.95
   4  -1   3  363.14   11.87
  -3  -1  -4  347.48   11.64
  -1  -4  -3  358.44   11.56
   1   3  -4  350.02   11.55
  -4  -1  -3  347.76   11.72
  -4  -1  -3  348.12   11.70
   3  -1   4  351.75   11.90
  -3  -1  -4  338.05   11.61
  -4  -3  -1  345.99   11.84
  -4  -3  -1  375.45   11.89
   4  -3   1  361.58   11.49
  -3  -4  -1  338.84   12.12
   1  -4   3  347.23   11.55
   4  -3   1  355.43   11.59
   4   1  -3  348.60   11.75
   1   3  -4  351.94   11.50
   1  -3   4  355.15   11.62
   1  -4   3  351.92   11.62
   4  -1   3  359.38   11.83
   3  -4   1  343.73   11.45
   3   4  -1  355.43   11.46
   3  -4   1  355.80   11.56
   1   3  -4  355.27   11.52
   1   4  -3  360.43   11.52
   1  -4   3  354.56   11.51
   4  -3   1  361.55   11.54
  -1   3   4  353.95   12.02
  -4   3   1  333.47   11.60
  -1  -3  -4  344.16   15.43
  -4   1   3  347.20   11.68
  -3   4   1  351.03   11.65
  -4   1   3  336.52   11.75
   3   1  -4  315.16   14.74
  -4  -3  -1  357.55   11.44
  -1   4   3  378.92   12.14
  -3   1   4  346.99   12.06
   4   1  -3  353.92   11.72
  -3   4   1  371.34   12.00
  -3   4   1  350.82   11.63
  -3   1   4  346.30   11.56
  -4  -1  -3  337.56   19.05
  -4   3   1  368.95   11.89
   3  -1   4  336.48   18.05
  -3   1   4  341.66   15.72
  -3  -1  -4  318.77   17.37
  -1   3   4  358.30   11.50
  -1   3   4  347.52   11.56
  -4   3   1  365.26   11.73
  -1  -3  -4  362.80   14.72
   1  -3   4  345.47   14.95
  -1   4   3  365.48   11.52
   4   1  -3  358.40   11.61
  -4  -1  -3  339.68   11.75
   4   3  -1  362.00   11.53
  -3  -1  -4  355.41   11.64
  -3  -4  -1  323.66   12.03
   3   1  -4  355.89   11.53
   4  -3   1  340.17   11.44
   1   4  -3  344.33   11.45
   4  -3   1  330.61   11.44
   3   4  -1  363.03   11.48
   4   3  -1  362.41   11.52
   4   1  -3  358.67   11.65
   1   3  -4  358.45   11.50
   3  -4   1  334.37   11.41
  -4  -1  -3  331.94   11.60
   1  -3   4  369.29   11.51
   4  -1   3  362.97   11.53
  -4   1   3  349.15   11.72
  -3   1   4  338.87   11.53
  -1   3   4  357.72   11.50
  -3   1   4  345.04   11.59
  -4   1   3  359.84   11.62
   1  -3   4  355.64   11.38
   1   4  -3  344.95   11.40
   3  -1   4  358.38   11.51
  -3   1   4  341.60   11.48
   3  -1   4  346.14   11.39
  -4   3   1  359.11   11.84
  -4   1   3  334.42   11.64
  -1   3   4  375.09   12.02
  -1   4   3  394.92   12.02
   4   3  -1  344.29   11.53
  -1   4   3  361.46   11.43
  -1   4   3  349.28   11.55
   3   4  -1  353.50   11.48
  -3  -4   0  629.18   20.65
   4   0   3  670.23   20.62
   3   0   4  642.29   20.74
  -4  -3   0  605.17   20.66
   0   3  -4  646.00   20.34
  -3   0  -4  605.50   20.38
  -4   0  -3  595.16   20.45
  -4   0  -3  632.41   20.44
  -3  -4   0  628.36   20.96
   3  -4   0  632.17   20.24
   3   0  -4  603.13   20.36
  -4  -3   0  585.99   20.72
   0  -3   4  635.76   20.30
  -3   0  -4  625.73   20.30
  -3   4   0  613.37   20.63
   3  -4   0  611.86   20.25
   0  -4   3  633.95   20.46
   4   0  -3  681.58   20.66
   3  -4   0  623.19   20.31
   3   0  -4  622.23   20.46
   3   0   4  640.97   20.67
   0  -3   4  631.61   20.43
   4  -3   0  616.33   20.30
   4   0   3  657.94   20.64
   0   4  -3  644.92   20.28
   0   4   3  655.76   20.31
   0   4   3  618.12   20.25
   0   3   4  627.33   20.61
   0  -4   3  668.27   25.63
   0   4   3  644.08   20.93
   4   0  -3  601.99   20.50
   0  -4  -3  652.60   25.54
  -3   0   4  640.66   20.37
  -4   0   3  575.97   27.74
  -3   4   0  643.52   20.42
   0  -3  -4  604.56   23.77
  -3   0  -4  577.12   25.17
  -4   3   0  644.26   20.51
  -3   0   4  564.56   25.93
  -4   0  -3  565.11   27.64
   4   0   3  669.11   28.82
   0  -3   4  629.72   23.90
  -4  -3   0  633.09   20.21
   0   3   4  646.04   20.29
  -3   4   0  650.10   20.39
   0   4   3  686.13   20.92
   0   3   4  719.09   21.28
   0   4  -3  616.15   20.22
  -4   0  -3  627.60   20.48
   0  -3   4  633.42   20.31
  -3   0  -4  623.89   20.26
  -4  -3   0  571.76   20.81
   0   3  -4  628.09   20.26
   3  -4   0  614.35   20.21
   4   3   0  650.88   20.30
  -4   3   0  612.42   20.44
   3   0  -4  646.84   20.28
   4  -3   0  615.94   20.24
  -3   0  -4  630.97   20.38
   0  -4   3  654.60   20.35
   4   3   0  636.11   20.28
   4  -3   0  645.29   20.27
  -3  -4   0  627.77   20.79
   4   0  -3  650.03   20.43
   3   4   0  657.15   20.25
  -4   3   0  649.73   20.62
  -3   0   4  614.82   20.24
  -4   0   3  638.34   20.40
  -3   0   4  610.34   20.30
  -3   0   4  627.74   20.36
  -3   0   4  614.08   20.32
  -4   0   3  629.04   20.46
  -4   0   3  641.58   20.44
  -3   0   4  642.25   20.39
   0   4  -3  630.20   20.15
   4   0   3  631.17   20.42
   3   0   4  658.01   20.40
   4   3   0  668.20   20.31
   3   4   0  647.50   20.24
   3   0   4  637.98   20.52
   3   4   0  649.01   20.28
   4   0   3  631.48   20.56
   0   4   3  673.02   20.79
   0   4   3  643.35   20.46
   0   3   4  654.51   20.85
   3   0   4  610.64   20.69
   3   4   0  618.82   20.25
   4   3   0  614.27   20.30
   3   4   0  670.63   20.52
  -1  -4   3  365.58   11.63
  -3  -4   1  369.09   11.88
  -3  -4   1  339.36   11.95
  -4  -3   1  318.84   11.89
  -4  -3   1  363.54   11.91
  -4   1  -3  322.39   11.58
  -3   1  -4  334.19   11.51
  -1  -4   3  352.56   11.51
   4  -3  -1  329.44   11.40
  -1   3  -4  360.86   11.40
  -1  -3   4  344.46   11.63
   4  -1  -3  349.40   11.67
   3  -4  -1  343.11   11.46
  -4   3  -1  360.57   11.81
  -1   4  -3  362.06   11.57
   4  -3  -1  344.90   11.47
  -1   3  -4  341.98   11.53
  -3   4  -1  345.19   11.75
  -1   4  -3  364.31   11.44
   3  -1  -4  387.03   11.87
   4   1   3  343.39   11.89
   3   1   4  372.49   11.68
   3  -4  -1  324.92   11.42
   4   1   3  360.36   11.48
   3   1   4  357.41   11.64
   1   3   4  337.73   11.37
   3  -1  -4  339.07   17.46
   1   4   3  354.45   11.50
  -3   1  -4  325.76   15.29
   3   1   4  333.51   14.93
  -4  -3   1  349.70   11.39
   1  -3  -4  341.71   14.77
   4  -1  -3  347.88   11.70
  -4   1  -3  336.74   18.02
  -3   4  -1  361.17   11.60
   1   4   3  368.08   12.06
   1   3   4  358.95   11.46
  -3  -1   4  371.81   18.46
  -1  -3   4  332.38   15.08
  -1  -3   4  369.64   14.62
  -4   3  -1  362.76   11.68
   1   3   4  390.35   12.16
  -4   1  -3  346.74   11.63
   4  -3  -1  359.68   11.47
  -3  -4   1  345.93   11.84
   4  -3  -1  343.98   11.42
  -4   1  -3  336.38   11.55
  -3   1  -4  362.47   11.56
  -3   4  -1  360.75   11.48
  -3   1  -4  352.83   11.48
  -1  -3   4  345.87   11.52
   4   3   1  360.49   11.47
   4  -1  -3  345.10   11.62
  -4  -3   1  329.78   11.89
   3  -4  -1  345.83   11.38
  -1  -4   3  361.55   11.59
   4  -1  -3  367.91   11.57
  -4  -3   1  364.67   11.67
  -1   4  -3  354.74   11.42
   4   1   3  337.52   11.69
  -3  -1   4  343.37   11.49
  -3   4  -1  356.13   11.36
  -1   4  -3  351.94   11.31
   3   1   4  349.55   11.75
  -3  -1   4  345.70   11.50
  -4  -1   3  358.06   11.63
  -1   3  -4  352.07   11.39
  -4  -1   3  350.25   11.59
  -3  -1   4  353.70   11.51
  -3  -1   4  329.03   11.49
  -1  -3   4  355.85   11.45
   4   1   3  333.95   11.67
   4   3   1  358.89   11.52
   1   3   4  351.58   11.36
   3   1   4  353.04   11.49
   3   1   4  355.94   11.81
   4   3   1  330.56   11.46
   4   1   3  352.96   11.91
   1   3   4  361.73   11.91
   4   1   3  349.38   11.60
   1   4   3  351.00   11.40
   3   4   1  360.36   11.46
   1   4   3  370.72   11.86
   3   1   4  346.25   11.95
   3   4   1  339.14   11.42
   1   4   3  348.81   11.47
   1   4   3  335.82   11.76
   1   4   3  349.96   11.65
  -2  -4   3  481.23    5.80
  -2  -3   4  490.91    6.12
  -3  -4   2  472.83    5.85
  -3   2  -4  469.61    5.68
  -3  -4   2  497.15    6.74
  -2  -4   3  500.74    6.41
  -4  -2   3  483.69    6.31
  -4  -3   2  509.17    6.70
  -4   2  -3  468.75    5.96
  -3  -4   2  529.67    6.42
  -2   4  -3  490.46    6.11
  -3   2  -4  498.01    6.06
   4  -3  -2  482.69    5.61
   3  -4  -2  475.74    5.53
  -4   3  -2  486.68    6.31
   4  -2  -3  514.32    5.71
   4   2   3  504.65    5.63
   3  -4  -2  461.71    5.49
  -2   3  -4  488.08    5.35
   3  -2  -4  487.94    6.44
  -3   4  -2  479.92    6.22
  -2   3  -4  495.38    6.05
  -2   4  -3  496.27    5.49
  -3  -4   2  501.79    6.81
  -2  -3   4  486.05    6.23
  -2  -3   4   -0.37    3.90
  -4  -3   2  513.81    5.46
   4  -3  -2  519.70    6.62
  -4  -2   3  470.27    5.59
   2   3   4  494.82    5.63
  -3   4  -2  511.21    6.00
  -4   3  -2  495.48    6.13
   2   3   4  505.02    6.88
   2   4   3  512.20    5.80
  -4   2  -3  508.47    6.01
  -3   4  -2  507.23    5.88
   2  -3  -4  468.47   13.12
  -3  -2   4    0.55    3.93
   2   4   3  483.80    6.71
   3   2   4  484.40    5.40
  -2   3  -4  450.12   13.24
  -3   2  -4  450.29   13.44
   3  -2  -4  454.73   14.92
   3   2   4  474.00   13.30
   3   2   4  505.06    6.33
   3   4   2  504.87    6.39
  -2   4  -3  489.84    5.64
  -4  -3   2  464.40    6.61
  -3  -2   4  483.79    5.89
  -2  -4   3  512.28    6.29
  -2   3  -4  511.18    5.78
   4   3   2  497.26    5.41
  -2   4  -3  498.66    5.66
   4  -3  -2  486.37    5.49
   4  -3  -2  499.14    5.70
   3   4   2  511.71    5.35
   4   2   3  501.59    5.48
   4  -2  -3  501.17    5.79
  -3   2  -4  493.65    5.82
  -2  -3   4  490.29    6.01
  -4   2  -3  492.42    5.98
  -3   4  -2  492.23    5.73
  -4   2  -3  501.71    6.00
  -4   3  -2  484.55    5.95
  -4  -2   3  482.50    6.18
  -3   2  -4  511.51    5.88
  -3  -4   2  484.41    6.50
   3  -4  -2  491.10    5.40
   4  -2  -3  494.89    6.12
  -2  -3   4  495.83    5.47
  -2   3  -4  485.62    5.43
  -4  -2   3  485.18    5.86
  -4  -3   2  509.74    5.90
  -2   4  -3  485.29    5.48
  -2  -3   4  520.15    5.87
   3   2   4  465.28    6.53
   4   3   2  508.60    6.73
  -4  -3   2  499.29    6.06
  -3  -2   4  494.76    5.65
  -2  -4   3  497.02    5.51
   2   3   4  504.96    7.00
   4   2   3  476.12    6.33
  -4  -2   3  500.56    6.08
  -4  -2   3  501.33    5.97
  -3  -2   4  484.12    5.82
  -3  -4   2  505.93    5.62
  -2   4  -3  488.24    5.15
   2   4   3  490.08    5.60
   2   3   4  508.45    6.04
   4   3   2  476.27    6.07
   4   2   3  485.43    6.03
   4   2   3  492.65    5.76
   3   2   4  482.92    6.60
   2   3   4  483.14    5.45
   3   4   2  484.94    5.64
   3   4   2  521.25    6.57
   4   2   3  498.73    6.98
   2   4   3  497.52    6.23
   2   4   3  478.01    6.87
   3   4   2  498.53    6.72
   3   2   4  509.97    6.67
   4   3   2  483.81    5.84
   3   4   2  503.83    5.96
   2   4   3  498.66    5.34
  -3   3  -4  198.83    6.99
  -3  -4   3  210.35    7.44
  -4  -3   3  226.34    7.39
  -4   3  -3  199.58    7.09
  -3  -3   4  207.67    7.28
  -3  -4   3  194.74    7.05
   3  -4  -3  207.66    6.98
  -3  -3   4  198.18    7.23
   4  -3  -3  205.62    6.99
   3  -3  -4  198.19    6.90
  -3   3  -4  206.78    7.22
   3  -4  -3  190.77    6.93
   4   3   3  198.52    7.15
  -4   3  -3  208.44    7.14
  -3   4  -3  207.78    7.09
   3   4   3  211.13    7.34
   3   3   4  233.02    7.48
   3   3   4  210.28    7.02
   4  -3  -3  219.98    7.34
  -4  -3   3  203.63    6.93
   3  -4  -3  208.38    6.95
  -4   3  -3  212.28    7.11
  -3   4  -3  217.70    6.99
  -4   3  -3  212.05    7.16
   4  -3  -3  209.84    7.07
   4   3   3  210.26    6.96
   3  -4  -3  198.74    6.89
  -3   3  -4  210.38    7.07
   3  -3  -4  220.28    7.00
   4   3   3  206.54    6.87
  -3   3  -4  203.18    7.09
   4  -3  -3  208.36    6.97
  -3  -4   3  209.59    7.35
  -3   4  -3  208.48    7.08
   4   3   3  214.09    7.46
  -3   4  -3  200.92    6.85
  -3  -4   3  211.11    7.05
  -3  -3   4  208.81    7.09
   3   3   4  217.20    7.60
  -4  -3   3  209.44    7.09
  -3  -3   4  210.61    7.02
  -3  -3   4  204.18    6.97
   4   3   3  212.47    7.16
   3   3   4  191.40    7.20
   3   3   4  199.48    6.85
   3   4   3  210.54    7.06
   4   3   3  198.35    6.98
   3   4   3  199.86    6.94
   4   3   3  220.71    7.46
   3   3   4  218.70    7.34
   3   3   4  214.68    7.17
   3   4   3  207.02    7.25
   3   4   3  201.12    7.17
   4   3   3  188.60    7.01
   3   4   3  206.04    7.48
  -4  -4  -4  198.75    7.17
  -4  -4  -4  212.75    7.38
   4   4  -4  206.48    7.10
   4  -4   4  201.80    7.30
   4   4  -4  195.10    7.12
   4  -4   4  201.02    6.98
  -4   4   4  202.65    7.47
  -4   4   4  189.03    6.99
  -4   4   4  194.62    7.38
   4   4  -4  206.43    7.14
  -4   4   4  206.82    7.08
  -4  -4  -4  208.31    6.82
   4   4  -4  196.53    7.06
  -4  -4  -4  190.85    7.42
   4  -4   4  206.79    6.80
   4   4  -4  207.38    6.95
   4  -4   4  198.94    6.84
  -4   4   4  195.82    7.15
  -4   4   4  194.51    6.92
  -4   4   4  187.25    7.07
   4   4  -4  192.17    6.84
  -4  -4  -3  247.88    8.17
  -4  -4  -3  229.28    8.35
  -3  -4  -4  232.55    8.04
   4  -3   4  240.00    8.14
  -4  -4  -3  216.56    8.57
  -4  -3  -4  232.81    8.15
   4  -4   3  235.38    8.06
   3   4  -4  236.25    8.02
  -4  -3  -4  226.84    8.24
   4   4  -3  228.74    7.94
   4   3  -4  229.13    8.04
   3  -4   4  236.01    8.08
  -4  -4  -3  226.89    8.65
   4  -3   4  222.82    8.06
   4  -4   3  233.09    8.12
   3  -4   4  239.25    8.15
   4  -3   4  232.40    8.37
   3   4  -4  227.65    7.86
   4  -4   3  238.98    7.93
   4   3  -4  226.60    7.91
   3  -4   4  237.07    7.80
   3   4  -4  241.94    8.06
   4   3  -4  228.85    8.11
  -4   4   3  250.39    8.47
   4   4  -3  236.40    8.08
  -4   4   3  238.02    7.92
  -3   4   4  241.64    8.57
  -4   3   4  234.13    8.02
  -4   3   4  220.14    7.94
  -4   3   4  222.58    8.25
  -3   4   4  227.17    7.91
  -3   4   4  216.36    8.19
  -4   4   3  229.99    8.06
  -3   4   4  233.19    7.98
  -4   3   4  234.03    8.41
   4   3  -4  237.03    8.12
  -3   4   4  231.58    8.12
  -4   4   3  232.93    8.34
  -4  -4  -3  244.73    7.83
  -4  -3  -4  235.37    7.83
  -3  -4  -4  235.66    8.24
   4   3  -4  231.46    8.03
  -4  -4  -3  243.79    8.59
   4   3  -4  237.30    7.80
   4  -4   3  232.84    7.83
   4  -3   4  236.46    7.76
   4   4  -3  240.41    7.89
   4   4  -3  225.50    8.00
   3   4  -4  239.64    7.85
   3   4  -4  237.66    8.01
   4  -3   4  234.72    7.86
   3  -4   4  230.14    7.76
   4   3  -4  247.83    7.93
  -4  -3  -4  228.60    8.30
   3  -4   4  239.78    7.68
  -4   3   4  217.13    7.81
  -4   4   3  222.58    7.88
  -4   3   4  229.02    7.95
   4  -3   4  247.32    7.89
  -3   4   4  227.37    7.95
  -4   4   3  232.13    8.14
   4  -3   4  229.80    7.71
  -4   3   4  232.05    8.12
  -3   4   4  229.52    7.81
   3   4  -4  237.95    7.79
   4   3  -4  225.49    7.81
  -3   4   4  227.47    8.18
   3  -4   4  231.42    7.68
  -4   4   3  236.86    8.02
  -4   3   4  215.65    7.98
   4   4  -3  228.28    7.90
   4  -3   4  234.60    7.96
  -4  -4  -2  487.00   16.82
   4   2  -4  478.04   16.10
   4  -2   4  488.07   16.27
  -2  -4  -4  491.77   16.17
  -4  -4  -2  500.98   16.24
  -4  -4  -2  477.24   16.66
  -4  -2  -4  486.23   16.28
  -4  -2  -4  492.55   16.22
   2   4  -4  490.92   16.08
   2  -4   4  481.92   16.07
  -2  -4  -4  497.13   16.03
   4  -2   4  496.16   16.45
   4   4  -2  497.44   16.06
   4  -4   2  476.11   15.86
   4  -4   2  491.36   16.13
   2   4  -4  489.05   15.97
   2  -4   4  491.95   16.11
   4  -4   2  505.20   16.01
   4   2  -4  492.84   16.20
   2   4  -4  478.13   16.02
  -4   2   4  476.09   16.03
  -4   4   2  548.72   16.56
  -4   2   4  484.75   16.39
  -2   4   4  511.53   16.65
  -2   4   4  507.33   16.04
  -4   2   4  505.41   16.14
  -4  -2  -4  491.08   16.03
  -2   4   4  495.28   16.41
  -2   4   4  480.53   16.16
  -2   4   4  478.15   15.93
  -4   4   2  512.08   16.52
   4   4  -2  484.37   16.19
   2  -4   4  522.14   15.99
   4   4  -2  491.66   16.04
  -4  -2  -4  472.12   16.07
   2   4  -4  491.68   16.02
   4  -2   4  482.80   16.07
   4   2  -4  521.41   16.01
  -4  -4  -2  487.09   16.61
   4   2  -4  498.60   16.10
   4   4  -2  512.09   16.03
  -2  -4  -4  514.45   16.14
   4   2  -4  506.00   15.87
  -2   4   4  483.62   15.83
  -4   4   2  489.07   16.02
  -4   2   4  472.55   15.97
  -4   2   4  471.02   16.17
   4  -2   4  512.18   15.99
  -4   4   2  471.86   16.30
  -2   4   4  463.82   15.89
   2  -4   4  510.06   15.79
  -4   4   2  512.09   16.06
  -2   4   4  509.42   16.43
   4  -2   4  500.27   16.07
  -2   4   4  480.72   15.96
   4   4  -2  491.54   15.84
   4   4  -2  472.28   15.99
   2   4  -4  501.75   15.81
  -2   4   4  489.85   15.82
   1  -4   4  447.20   14.70
   4   1  -4  438.54   14.78
  -4  -4  -1  446.63   15.31
  -4  -1  -4  428.95   14.83
  -4  -1  -4  445.97   14.85
   4  -4   1  455.18   14.63
  -1  -4  -4  454.42   14.62
   1   4  -4  458.14   14.73
  -4  -4  -1  491.71   15.08
   4  -1   4  458.98   15.16
  -4  -1  -4  462.68   14.62
   4  -1   4  456.41   14.99
   4  -4   1  447.23   14.64
   1   4  -4  454.46   14.66
   1  -4   4  451.88   14.67
   4   4  -1  443.23   14.61
   1   4  -4  452.21   14.66
   1  -4   4  441.00   14.78
   4  -4   1  438.26   14.71
  -4  -1  -4  446.83   22.07
   4   1  -4  432.98   14.85
  -4   4   1  486.79   15.14
   4  -1   4  438.75   14.65
  -4   4   1  443.94   14.84
  -4   1   4  456.08   14.87
  -4  -1  -4  453.93   14.88
   4   4  -1  445.47   14.64
   1  -4   4  465.48   14.66
  -4  -1  -4  419.03   14.66
   1   4  -4  454.63   14.63
   4   1  -4  440.12   14.66
   4   4  -1  464.55   14.66
   4  -4   1  449.37   14.58
  -4  -4  -1  438.05   15.47
   4   1  -4  455.00   14.74
   4   4  -1  454.10   14.67
  -4  -4  -1  453.13   15.33
   4  -1   4  470.72   14.71
  -4   1   4  457.40   14.78
  -4   4   1  435.23   14.96
  -4   1   4  432.90   14.68
   1   4  -4  447.43   14.51
  -4   1   4  446.89   14.56
  -4   1   4  443.72   14.82
   1  -4   4  457.07   14.49
   4   4  -1  448.89   14.56
  -1   4   4  459.78   14.77
   4  -1   4  449.54   14.76
  -1   4   4  483.92   15.25
  -1   4   4  443.24   14.52
   4   4  -1  440.65   14.66
   4  -4   0  670.06   21.81
  -4   0  -4  682.25   22.06
   4   0  -4  663.20   22.09
  -4   0  -4  654.54   22.06
  -4  -4   0  661.43   22.55
   0  -4   4  686.58   21.96
   4   0   4  722.56   22.34
  -4  -4   0  709.25   22.25
  -4  -4   0  663.03   22.45
   0   4  -4  700.32   21.97
   4  -4   0  677.75   21.90
   0   4  -4  710.47   21.91
  -4   0  -4  691.79   21.95
   4   0  -4  701.60   22.29
   0  -4   4  704.99   22.13
   4   0   4  691.25   22.35
  -4   4   0  683.36   21.99
  -4   0  -4  642.18   29.94
   0   4   4  660.19   22.33
  -4   4   0  704.24   22.14
  -4   0   4  698.53   22.05
   0   4   4  729.17   22.94
   0   4   4  694.28   21.94
   0   4   4  658.95   21.88
   4   0   4  682.01   21.94
  -4   0   4  590.85   29.98
   4   0  -4  650.56   22.12
   4   0  -4  716.16   21.99
   4   4   0  700.82   21.91
   4   4   0  697.75   21.90
   4   0  -4  750.56   22.15
  -4  -4   0  662.29   22.59
   0   4  -4  667.10   21.87
   0  -4   4  692.32   21.96
  -4   0  -4  666.29   22.10
  -4   4   0  651.32   21.99
   4   4   0  663.28   21.87
   4  -4   0  679.12   21.85
   4  -4   0  672.54   21.84
  -4   0  -4  657.71   21.95
   4   0   4  680.33   22.07
  -4   0   4  674.49   22.06
  -4   0   4  672.01   22.03
  -4   0   4  661.26   21.91
   0   4  -4  681.92   21.86
  -4   4   0  693.86   22.25
  -4  -4   0  731.30   22.12
  -4   0   4  681.66   22.00
   0   4  -4  676.79   21.74
   0  -4   4  701.20   21.82
   0   4   4  656.32   21.77
   4   4   0  660.50   21.89
   4   0   4  682.74   22.12
   0   4   4  691.01   21.79
  -4   0   4  680.10   21.93
   0   4   4  690.15   22.49
   0   4   4  692.33   22.20
   4   4   0  717.49   22.15
   0   4   4  694.65   21.86
   4   0   4  657.15   22.22
   4   4   0  687.18   21.90
   4   4   0  660.45   21.92
  -4  -4   1  452.47   14.86
  -4  -4   1  440.88   15.27
  -1  -4   4  468.58   14.78
  -4   1  -4  439.84   14.67
  -4  -4   1  454.94   15.08
  -1  -4   4  453.91   14.65
  -1   4  -4  460.03   14.58
   4  -4  -1  442.76   14.59
  -4   4  -1  467.34   15.06
   4  -4  -1  439.56   14.58
   4   1   4  469.99   15.09
  -4   1  -4  461.87   14.75
   4  -1  -4  459.06   14.92
  -4  -4   1  443.99   15.12
   4   1   4  462.77   14.53
  -1  -4   4  442.71   14.85
   4   1   4  445.16   14.70
  -4   4  -1  459.19   14.68
   1   4   4  465.66   15.36
   1   4   4  433.20   14.84
   1   4   4  417.90   14.48
   1   4   4  460.22   14.65
  -4   1  -4  393.96   20.16
  -4   4  -1  453.18   14.83
   4  -1  -4  449.19   14.83
   4   1   4  432.06   14.41
  -1  -4   4  466.28   14.75
  -4   4  -1  433.22   14.68
   4  -1  -4  440.88   14.67
  -4   1  -4  451.44   14.78
   4  -4  -1  459.19   14.58
   4   4   1  462.88   14.62
   4  -4  -1  444.74   14.54
  -4  -1   4  428.29   14.61
   4  -1  -4  469.18   14.68
  -4   1  -4  446.83   14.68
  -4  -4   1  443.43   15.15
  -1  -4   4  485.37   14.63
  -4  -1   4  443.74   14.74
   4   1   4  427.34   14.91
  -4  -4   1  477.93   14.76
  -1   4  -4  447.89   14.40
  -1   4  -4  443.58   14.56
  -4  -1   4  459.53   14.74
  -4  -1   4  441.63   14.75
  -4  -1   4  453.51   14.74
   1   4   4  452.80   15.08
   4   1   4  407.96   15.06
   4   4   1  439.07   14.68
   1   4   4  452.27   14.53
   4   1   4  445.05   14.86
   1   4   4  448.13   14.78
  -4   4  -1  461.29   14.63
   4   4   1  425.98   14.61
   4   4   1  449.85   14.63
   4   4   1  442.89   14.82
  -4  -4   2  478.33   16.45
  -2  -4   4  501.22   16.20
  -2  -4   4  475.23   15.94
  -4  -2   4  482.91   16.14
  -4  -4   2  502.96   16.36
  -4   2  -4  467.67   15.89
  -4   2  -4  465.92   16.02
  -2   4  -4  499.95   16.12
  -2   4  -4  485.46   15.85
  -4  -4   2  463.33   16.34
   4  -4  -2  475.78   15.86
  -4   4  -2  488.88   16.25
   4  -2  -4  480.86   16.19
   4  -4  -2  472.26   15.90
  -4   2  -4  512.69   16.16
   4  -2  -4  512.48   15.91
  -2   4  -4  483.80   15.86
   2   4   4  504.29   16.50
  -4  -4   2  482.14   15.82
  -4   4  -2  525.63   16.01
   4   2   4  470.05   15.81
   2   4   4  502.30   15.97
   4  -4  -2  527.87   16.35
  -4   2  -4  503.09   15.96
   4   2   4  500.05   16.11
   4   4   2  483.61   16.09
  -4  -4   2  490.81   16.42
  -2  -4   4  492.40   16.12
  -4   2  -4  473.76   16.01
   4  -2  -4  485.45   16.00
  -2   4  -4  499.44   15.97
   4  -2  -4  532.49   16.31
  -4  -2   4  458.61   16.05
   4   2   4  498.16   15.79
   4  -4  -2  483.61   15.90
   4  -2  -4  529.41   15.98
  -4  -2   4  496.14   16.10
  -2   4  -4  484.21   15.87
  -4  -2   4  513.16   16.00
  -4  -4   2  501.66   15.92
   4   2   4  469.64   16.24
  -2   4  -4  499.00   15.72
  -4  -4   2  509.11   16.05
  -2  -4   4  493.18   15.91
  -2  -4   4  497.85   15.81
   2   4   4  492.45   16.23
   4   2   4  488.27   16.06
   4   4   2  505.43   16.22
   4   2   4  488.70   15.97
   4   4   2  482.48   16.00
   2   4   4  484.31   16.11
   4   2   4  497.91   16.66
   4   4   2  488.36   15.92
   2   4   4  469.51   15.73
  -4  -4   3  235.10    8.36
  -4  -4   3  254.27    8.27
  -4  -3   4  229.08    8.19
  -3   4  -4  217.16    7.73
  -3  -4   4  222.57    7.83
  -4  -4   3  219.57    7.85
  -4   4  -3  211.36    7.85
  -3  -4   4  237.84    8.23
  -4   3  -4  214.12    7.86
   3  -4  -4  223.09    7.73
   4  -4  -3  220.79    7.71
   4  -3  -4  228.51    7.76
   3  -4  -4  206.89    7.67
  -3  -4   4  230.13    8.18
  -4  -3   4  228.57    8.06
  -3   4  -4  230.40    8.11
   4  -4  -3  227.81    7.81
  -4   3  -4  231.87    7.86
  -4  -4   3  232.47    7.72
   4  -3  -4  236.65    8.10
   3  -4  -4  227.56    7.94
  -4   4  -3  222.62    7.98
  -3   4  -4  242.67    7.86
   4   4   3  227.97    8.05
   4   3   4  239.26    8.09
  -4   4  -3  236.27    7.88
   4   3   4  228.01    7.79
   3   4   4  227.02    8.22
  -4  -3   4  230.61    7.72
   3   4   4  227.42    7.86
   4  -4  -3  248.95    8.19
   4  -4  -3  232.70    7.74
   4  -4  -3  238.52    7.83
   3  -4  -4  246.51    7.76
  -4   4  -3  228.33    7.84
  -4  -4   3  230.39    8.24
   4  -3  -4  232.97    7.77
   4   3   4  233.25    7.71
  -4  -3   4  235.70    8.17
   3  -4  -4  227.20    7.66
  -4   3  -4  239.00    7.96
  -3   4  -4  231.84    7.91
  -3  -4   4  236.72    8.13
   4  -3  -4  252.23    7.85
  -3   4  -4  236.56    7.83
   4  -3  -4  245.14    7.95
  -4   4  -3  227.93    7.95
   4   4   3  230.14    7.69
  -4   3  -4  224.47    7.96
   4   3   4  221.31    8.23
  -4  -3   4  234.91    7.81
  -3  -4   4  238.19    7.78
  -3  -4   4  229.06    7.88
  -4  -3   4  242.06    8.02
  -3   4  -4  226.43    7.60
  -4  -3   4  236.48    7.92
  -4  -4   3  238.87    7.84
  -4  -4   3  243.91    8.00
   4   4   3  234.52    7.94
   4   4   3  232.78    8.11
   3   4   4  227.95    7.69
   4   4   3  230.23    7.82
   3   4   4  228.40    7.85
   4   4   3  215.18    7.86
   3   4   4  228.69    8.08
   4   3   4  245.49    8.42
   4   3   4  219.60    7.71
   4   3   4  221.37    7.94
   3   4   4  226.07    8.03
  -4   4  -4  182.82    6.83
  -4  -4   4  204.19    7.32
  -4  -4   4  195.53    7.17
   4  -4  -4  197.05    6.78
   4   4   4  188.96    7.11
   4  -4  -4  209.37    7.15
  -4   4  -4  195.06    6.91
  -4  -4   4  196.65    6.68
   4  -4  -4  194.43    6.71
   4  -4  -4  210.12    6.88
  -4   4  -4  207.07    7.00
  -4   4  -4  206.98    6.91
  -4  -4   4  207.59    7.03
   4   4   4  202.83    7.53
  -4  -4   4  202.01    6.86
   4   4   4  191.00    6.91
   4   4   4  187.15    6.72
   4   4   4  194.29    7.05
   4   4   4  174.11    6.91
  -5   0   0  298.01   10.85
   0  -5   0  321.79   10.73
   0   0  -5  331.34   10.61
  -5   0   0  328.84   11.09
   0   0  -5  327.98   10.69
   0  -5   0  333.45   11.01
   0   0   5  298.91   11.10
   0   5   0  326.28   10.75
   0   0   5  317.68   10.57
   0   5   0  341.71   10.72
   5   0   0  353.75   10.81
   5   0   0  318.95   10.75
  -5   0   0  283.52   10.98
   0   5   0  325.62   10.54
   0   0   5  318.96   10.56
   0   5   0  342.07   10.56
   0   5   0  315.31   10.97
   0   0   5  324.65   10.61
   1   1  -5   39.93    1.79
  -5   1   1   39.10    1.97
  -5  -1  -1   41.58    2.17
   1  -5   1   38.84    1.82
  -1  -5  -1   38.12    2.17
  -5   1   1   39.87    2.14
  -5  -1  -1   40.19    2.06
   1  -1   5   43.26    2.14
   1   1  -5   38.31    1.68
  -1  -1  -5   36.80    1.72
   1  -5   1   37.91    1.79
  -1  -5  -1   41.21    2.23
   1   5  -1   36.98    1.70
   1   1  -5   38.51    1.80
   1  -1   5   37.45    1.64
  -1   5   1   37.76    1.86
   1   5  -1   37.53    1.76
  -1   5   1   41.79    1.83
  -1   1   5   40.77    1.76
   5   1  -1   49.16    2.24
  -1   5   1   41.36    1.96
  -1   1   5   36.43    2.35
   1   1  -5   38.32    1.70
   5  -1   1   39.02    1.98
  -5  -1  -1   38.14    2.18
   5   1  -1   42.66    2.11
  -1  -5  -1   45.02    1.96
   5   1  -1   39.32    2.04
   1   5  -1   40.26    1.70
  -5  -1  -1   40.50    1.92
  -5   1   1   47.36    2.16
  -1   1   5   40.44    1.77
   1  -1   5   38.26    1.66
  -5   1   1   38.04    1.98
  -1   1   5   36.60    1.71
  -1   5   1   39.40    1.63
   1  -1   5   35.53    1.93
   1  -1   5   40.43    1.72
   1   5  -1   41.84    1.70
   1   5  -1   37.40    2.02
  -1   5   1   41.76    1.81
  -1   5   1   37.55    1.63
   1   5  -1   41.60    1.69
  -1   1   5   34.53    2.15
  -5   1   0  157.97    5.93
  -5  -1   0  143.51    5.78
  -1  -5   0  158.38    5.90
  -5   0  -1  177.55    5.90
   0   1  -5  159.40    5.55
   1   0  -5  156.90    5.55
   0  -5   1  164.27    5.67
  -5  -1   0  154.20    5.84
  -5  -1   0  166.64    6.02
   1  -5   0  159.92    5.62
  -5   0   1  153.93    5.97
  -5   0  -1  155.44    5.98
   0  -5   1  163.22    5.66
   1  -5   0  159.19    5.63
   5   0  -1  154.30    5.59
   0  -5   1  172.13    5.91
   1   0  -5  156.05    5.60
   0  -5   1  157.62    5.59
  -1  -5   0  160.78    6.02
   1  -5   0  160.58    5.76
   0  -1  -5  153.49    5.55
   1   5   0  160.87    5.50
  -1   0  -5  155.67    5.57
   5   0   1  170.10    5.71
   0   5  -1  158.59    5.52
   0   1  -5  157.35    5.61
   5  -1   0  158.62    5.70
   0   5  -1  167.12    5.62
   0   5   1  165.30    5.61
  -1   5   0  161.19    5.68
   1   5   0  166.34    5.62
   5   0  -1  166.82    6.02
   1   0   5  165.66    5.46
   0   1   5  155.91    5.49
  -1   0   5  143.02    6.08
   0   1   5  155.87    6.22
  -1   0   5  163.21    5.55
   1   0   5  155.61    5.94
   1   5   0  160.67    5.65
  -1   5   0  158.65    5.62
  -5   0  -1  157.03    6.00
   0   1  -5  155.52    5.48
  -1  -5   0  155.64    5.68
   5   0  -1  155.95    5.67
  -5   1   0  142.96    5.83
  -5  -1   0  150.26    6.01
   5   0   1  157.75    5.69
   5  -1   0  156.56    5.80
   5   1   0  155.41    5.89
   0  -5   1  167.64    5.59
   5   0  -1  157.12    5.65
   5  -1   0  154.52    5.78
   5   1   0  161.40    5.91
   0  -1   5  169.11    5.54
  -5   0   1  163.17    5.93
   1   0   5  161.44    5.49
  -5  -1   0  156.24    5.74
  -1   0   5  162.97    5.56
  -5   0   1  156.73    5.81
   0   5  -1  157.50    5.45
   1   0   5  170.28    5.58
   0   1   5  160.94    5.49
   1   5   0  169.79    5.49
  -1   0   5  155.66    5.48
   0   1   5  159.40    5.54
   0   5  -1  158.71    5.44
  -5   0  -1  175.35    5.88
  -1   5   0  166.90    5.45
  -5   1   0  179.23    5.91
  -1   0   5  162.80    5.60
   0  -1   5  162.61    5.49
   0   5   1  159.91    5.44
   0   5  -1  159.68    5.98
   0  -1   5  181.44    5.91
   1   0   5  165.95    5.77
   0   1   5  159.48    5.54
  -1   5   0  158.77    5.86
   0  -1   5  161.99    5.52
   1   5   0  173.41    5.52
   1   5   0  166.45    5.57
   0   5   1  168.15    5.52
   0   5  -1  159.08    5.44
   1   0   5  159.09    5.50
   1   0   5  152.86    5.92
   0   5   1  165.40    5.57
  -1   5   0  166.84    5.46
  -1   0   5  158.37    5.53
  -1   0   5  154.81    6.01
   0   5   1  174.32    5.70
   1   5   0  152.32    5.77
   1   5   0  176.86    5.78
   1   5   0  162.86    5.49
  -5   1  -1   37.54    2.08
  -5  -1   1   39.97    2.14
   1  -1  -5   38.65    1.74
  -5  -1   1   38.56    2.04
  -1   1  -5   42.07    1.76
  -1  -5   1   35.96    1.84
  -5   1  -1   34.87    1.91
   1  -5  -1   38.65    1.96
  -1  -5   1   39.56    2.11
  -1   1  -5   39.51    1.81
   5   1   1   41.89    2.07
   5   1   1   37.79    2.10
   5  -1  -1   41.25    2.13
   1   5   1   41.69    1.88
  -1   5  -1   37.00    1.83
   1   1   5   38.48    1.69
  -1   5  -1   40.78    1.82
   1   5   1   37.99    1.78
   1   1   5   44.41    2.24
   5  -1  -1   41.50    2.01
  -1  -5   1   41.26    1.87
   5  -1  -1   38.67    1.98
   5   1   1   37.01    2.05
  -1  -1   5   39.27    1.72
  -5   1  -1   38.78    2.09
  -1  -1   5   39.17    1.71
   1   1   5   40.78    1.73
  -5   1  -1   44.89    2.09
   1   1   5   37.31    1.88
   5   1   1   39.19    1.82
  -1   5  -1   41.93    1.67
  -1   5  -1   41.64    1.67
  -5  -1   1   37.47    1.98
  -1  -1   5   39.69    1.76
  -1  -1   5   37.99    1.78
  -5  -1   1   42.28    2.10
   1   5   1   41.91    1.97
  -1   5  -1   39.61    1.65
   1   5   1   41.79    1.74
   1   1   5   42.68    2.50
   1   5   1   39.40    1.69
  -1   5  -1   42.53    2.15
  -1  -1   5   39.86    2.04
   1   5   1   38.25    1.75
   1   1   5   42.78    1.85
  -1  -1   5   38.01    1.75
  -5  -2  -2  220.41    8.35
  -5  -2  -2  248.28    8.41
   2   2  -5  235.57    8.09
   2  -5   2  240.57    8.10
   5   2  -2  225.01    8.05
   5  -2   2  238.00    8.16
  -2  -5  -2  241.92    8.24
  -2  -2  -5  241.03    8.11
  -2  -2  -5  231.86    7.92
   2   5  -2  244.08    8.02
   5  -2   2  233.23    8.40
   2  -2   5  250.29    8.48
   5   2  -2  221.29    8.23
   2   2  -5  245.77    8.03
   5   2  -2  236.76    8.24
   2   2  -5  233.03    8.08
   2  -5   2  236.08    8.09
  -2   5   2  247.63    8.05
  -2   2   5  258.34    8.57
  -5   2   2  228.42    8.25
  -2   2   5  236.39    8.14
  -2   2   5  238.11    8.04
  -2   2   5  223.43    8.50
  -2   5   2  237.57    8.25
  -2   5   2  232.47    8.09
   5   2  -2  227.89    8.38
   2  -2   5  226.48    7.78
  -5   2   2  230.72    8.18
  -2   5   2  222.06    8.23
  -2   5   2  244.98    8.33
   5   2  -2  243.93    8.29
  -2  -2  -5  238.45    8.06
  -2  -5  -2  233.12    8.50
   5  -2   2  237.82    8.11
   2   2  -5  236.85    8.03
  -5  -2  -2  234.98    8.62
   2   5  -2  239.63    7.93
   2  -5   2  251.31    7.91
   5   2  -2  221.89    8.19
  -5   2   2  229.55    8.21
  -2   2   5  231.12    8.09
   2   5  -2  227.05    7.95
  -2   2   5  235.08    7.88
  -2   5   2  246.86    7.89
  -2   2   5  236.36    8.00
  -5   2   2  229.05    8.40
   2  -2   5  239.46    7.89
   5  -2   2  245.57    7.95
   2   5  -2  240.18    7.94
   2  -2   5  247.16    8.21
   2   5  -2  241.49    8.32
   2   5  -2  254.42    7.89
  -2   2   5  236.27    8.04
   2  -2   5  249.34    7.91
  -2   5   2  244.08    7.97
  -2  -5  -1  155.54    6.16
   1   2  -5  156.05    5.48
   1  -5   2  156.28    5.52
   1  -5   2  163.40    5.40
   1  -2   5  164.80    5.62
  -5  -2  -1  154.83    5.89
  -1  -5  -2  149.92    6.11
   2   1  -5  150.71    5.47
   2  -5   1  154.86    5.48
  -5  -2  -1  151.14    5.82
   5  -2   1  152.98    5.46
  -5  -1  -2  158.62    5.79
  -2  -1  -5  163.44    5.52
  -5  -2  -1  143.05    5.82
  -5   2   1  165.86    5.89
   5  -1   2  156.18    5.69
  -5  -2  -1  141.89    5.69
   2   1  -5  143.81    5.45
   1   2  -5  153.00    5.47
   1   5  -2  157.61    5.42
   1   2  -5  152.00    5.36
  -2  -1  -5  158.83    5.39
   2  -1   5  156.27    5.73
   5  -2   1  162.82    5.74
   5   2  -1  143.68    5.51
  -1  -2  -5  156.45    5.38
   5   1  -2  164.62    5.81
   2   5  -1  157.01    5.39
  -2  -5  -1  161.47    6.14
   2  -5   1  160.25    5.51
   5  -1   2  160.90    5.68
  -5   2   1  151.29    6.00
  -2   1   5  158.96    5.85
   5   2  -1  158.44    5.82
  -1   5   2  163.22    5.49
  -2   5   1  157.11    5.82
  -2   1   5  154.55    5.46
  -2   5   1  156.20    5.53
  -2   5   1  148.33    5.57
   2  -1   5  156.16    5.24
  -1   2   5  150.46    5.47
  -1   5   2  154.36    5.47
  -2   1   5  155.74    5.53
  -1   5   2  158.68    5.57
  -5   2   1  155.49    5.62
  -5   1   2  151.03    5.57
  -5   1   2  148.01    5.49
  -1   2   5  154.56    5.41
   2   5  -1  156.05    5.50
  -5  -2  -1  152.61    5.56
   5   1  -2  147.59    5.78
  -1   2   5  151.55    5.81
  -1   5   2  148.16    5.64
  -1  -2  -5  158.62    5.41
   2   1  -5  155.13    5.41
   1  -5   2  153.51    5.38
   1  -2   5  165.22    5.44
   1   5  -2  148.49    5.29
   5  -2   1  153.02    5.59
   5   1  -2  164.23    5.83
   5   2  -1  164.25    5.73
   1   2  -5  153.98    5.40
  -5  -1  -2  154.98    5.92
  -2  -5  -1  160.37    5.81
   5  -1   2  150.03    5.56
   5   1  -2  149.80    5.65
  -1  -5  -2  152.41    5.64
   5   2  -1  154.44    5.70
  -5  -2  -1  151.00    5.98
   2  -1   5  151.48    5.33
   1   5  -2  155.07    5.35
  -2   5   1  156.46    5.30
  -5   1   2  155.88    5.73
  -1   2   5  156.32    5.32
  -1   2   5  155.18    5.39
   2   5  -1  150.38    5.37
  -2   1   5  141.10    5.35
  -2   1   5  150.68    5.32
   5  -1   2  156.39    5.46
  -1   5   2  164.82    5.28
  -1   2   5  150.49    5.43
  -5   2   1  157.11    5.74
  -2   1   5  150.65    5.42
   2  -1   5  158.73    5.41
  -5   1   2  151.74    5.77
  -2   1   5  158.46    5.50
   2   5  -1  166.93    5.36
  -1   2   5  166.70    5.89
  -1   5   2  161.25    5.48
  -2   5   1  154.91    5.30
   2   5  -1  172.67    5.46
   2  -1   5  167.30    5.70
   2   5  -1  152.83    5.36
   1  -2   5  153.27    5.34
   1   5  -2  168.68    5.35
  -2   1   5  156.47    5.44
   2   5  -1  158.23    5.65
   5   2  -1  154.23    5.52
   0  -5   2  285.21    9.44
  -5  -2   0  261.99    9.60
  -2   0  -5  279.70    9.38
  -5   2   0  293.71    9.73
   2   0   5  273.46    9.87
  -5   0   2  295.20    9.78
   5   0   2  295.78    9.50
   0   2  -5  281.76    9.36
   2   0  -5  275.66    9.35
   0  -5   2  281.77    9.40
  -5   0  -2  274.15    9.66
  -5  -2   0  269.15    9.69
  -2  -5   0  283.21    9.90
   0  -5   2  283.46    9.37
   2  -5   0  287.58    9.41
  -2  -5   0  277.60    9.93
   2   5   0  287.22    9.24
   5   0   2  287.11    9.55
   0   2  -5  281.55    9.22
   5  -2   0  281.12    9.56
   5   2   0  278.12    9.55
   5   0  -2  279.16    9.44
   0   5  -2  282.46    9.31
   2   0   5  300.49    9.44
   0  -5   2  293.25    9.65
   5  -2   0  276.36    9.44
   0   2  -5  282.26    9.39
   2  -5   0  277.90    9.41
  -2   5   0  270.54    9.65
   5   0  -2  270.67    9.70
   0   5   2  279.38    9.30
  -5  -2   0  270.69    9.43
  -2   5   0  295.60    9.46
   2   0   5  281.48    9.64
   0   5   2  282.94    9.85
   2   5   0  264.91    9.36
   0   5  -2  286.50    9.35
  -5   2   0  266.19    9.86
   0   2   5  294.78   10.24
   2   0   5  284.36    9.17
  -2   0   5  279.91    9.70
   0   5   2  268.35    9.32
  -2   5   0  291.29    9.48
   0   2   5  278.45    9.28
   0   5   2  273.58    9.55
   5   2   0  279.93    9.59
   5   0  -2  272.78    9.43
   0   5  -2  273.51    9.18
   5  -2   0  279.65    9.48
   0   2  -5  281.32    9.29
   2   0  -5  284.20    9.26
   0  -2   5  289.67    9.33
   5  -2   0  277.51    9.47
  -5   0  -2  270.38    9.69
   5   0   2  284.25    9.39
  -2   0  -5  284.76    9.38
   0  -5   2  282.42    9.35
   5   2   0  268.57    9.52
  -2   0  -5  277.53    9.23
   5   0   2  275.16    9.45
   0   2   5  271.75    9.24
   2   5   0  275.56    9.25
  -5   0   2  272.51    9.62
   0   5  -2  266.76    9.22
   0   5   2  294.06    9.17
  -2   5   0  287.96    9.22
  -5   0   2  273.04    9.63
  -2   0   5  295.68    9.41
   0   5  -2  276.99    9.21
  -5   2   0  289.56    9.67
   2   0   5  277.68    9.24
  -2   0   5  259.79    9.27
  -2   0   5  275.64    9.33
   0   2  -5  276.30    9.21
   0  -2   5  282.26    9.26
  -5   0   2  281.14    9.65
   2   0   5  283.74    9.38
   5   2   0  276.65    9.57
   0  -2   5  273.79    9.27
   2   0   5  288.13    9.72
   2   5   0  263.83    9.45
   0   5   2  286.06    9.45
   0   5   2  281.34    9.31
   0   5   2  281.58    9.26
  -2   5   0  281.43    9.20
   2   5   0  296.05    9.59
   0   2   5  296.62   10.16
   2   5   0  282.29    9.27
   0   5   2  314.10    9.91
   0   2   5  293.04    9.23
   2   0   5  283.50    9.26
   0   5  -2  285.49    9.19
   5   0   2  272.11    9.41
   2  -1  -5  152.06    5.42
  -5   1  -2  149.40    5.69
  -5  -2   1  145.97    5.63
  -5  -2   1  156.96    5.78
  -5  -1   2  159.87    5.83
  -5   2  -1  152.03    5.73
  -2  -5   1  151.71    5.51
   2  -5  -1  151.43    5.35
  -1  -5   2  151.29    5.49
  -5  -1   2  145.62    5.70
   1  -2  -5  159.55    5.35
   1  -5  -2  144.49    5.34
  -2  -5   1  155.15    5.80
  -1   2  -5  149.70    5.38
   1  -5  -2  152.48    5.64
   5   1   2  157.75    5.84
  -1  -5   2  173.03    5.85
  -5   1  -2  161.05    5.58
  -1   2  -5  157.32    5.23
   5  -2  -1  156.93    5.40
   5   1   2  145.53    5.61
  -2   5  -1  158.51    5.66
  -1  -5   2  151.27    5.38
  -2  -5   1  156.21    5.89
   5   2   1  151.33    5.56
   5  -2  -1  157.80    5.58
   2  -1  -5  152.69    5.47
  -1   2  -5  154.50    5.45
  -2   1  -5  148.91    5.41
  -1   5  -2  155.70    5.35
   2  -5  -1  153.92    5.44
   1  -2  -5  158.16    5.44
  -2   5  -1  158.03    5.50
   2   1   5  157.22    5.27
  -5   1  -2  140.16    5.89
  -5  -2   1  145.50    5.48
   2   1   5  146.92    5.68
   1   5   2  154.08    5.39
   1   2   5  159.91    5.35
   2   5   1  145.95    5.40
  -2   5  -1  160.12    5.51
  -1   5  -2  158.33    5.42
  -5   2  -1  151.54    5.90
   1   5   2  172.23    6.04
   5  -1  -2  157.29    5.80
   1   2   5  156.76    5.99
   1   5   2  153.11    5.59
  -2   1  -5  154.40    5.35
   5   2   1  152.80    5.52
  -1  -5   2  157.73    5.53
  -5   2  -1  157.49    5.72
  -1  -2   5  149.89    5.36
   5   2   1  151.10    5.59
   5  -2  -1  145.51    5.55
   5  -2  -1  149.68    5.54
  -2  -1   5  155.31    5.33
  -5   1  -2  149.61    5.59
  -2  -5   1  158.12    5.67
  -5   2  -1  149.33    5.63
   5   1   2  157.14    5.66
  -1   5  -2  157.08    5.29
  -5  -2   1  135.64    5.72
   5  -1  -2  149.87    5.55
  -2  -1   5  155.17    5.42
  -5  -2   1  158.82    5.76
  -5  -1   2  147.92    5.61
  -5  -2   1  151.34    5.55
  -1   5  -2  154.16    5.25
  -5  -2   1  164.98    5.80
   2   1   5  159.33    5.35
  -2   5  -1  163.27    5.28
   2   5   1  156.77    5.28
  -1   5  -2  150.98    5.29
  -1   2  -5  155.94    5.25
  -5  -1   2  163.33    5.74
   1   2   5  151.96    5.32
  -1  -2   5  153.25    5.34
   1   2   5  139.59    5.84
  -5  -1   2  151.90    5.67
  -2  -1   5  155.25    5.40
  -5   2  -1  175.19    5.86
   1   5   2  159.18    5.22
  -2  -1   5  151.07    5.38
  -2  -1   5  148.52    5.34
   1   5   2  153.66    5.60
   2   5   1  152.86    5.64
   1   5   2  149.96    5.38
  -1   5  -2  154.45    5.23
   1   2   5  165.75    5.42
   2   5   1  157.64    5.36
  -1  -2   5  145.31    5.37
   2   5   1  154.32    5.32
  -2  -1   5  163.97    5.71
   1   2   5  157.77    6.25
   5   2   1  149.21    5.58
   2   5   1  156.88    5.41
  -2   5  -1  151.94    5.25
   5   2   1  138.52    5.62
   5   1   2  151.49    5.53
   1   5   2  155.41    5.34
  -2  -1   5  154.71    5.41
   2   1   5  162.93    6.03
  -2   2  -5  235.05    7.96
  -2  -5   2  234.99    8.11
   2  -2  -5  234.50    8.04
  -5  -2   2  244.53    8.48
  -2  -5   2  237.75    8.34
  -5   2  -2  240.17    8.34
  -5  -2   2  234.89    8.28
   2  -5  -2  224.23    7.91
   2  -5  -2  232.72    8.01
  -2   2  -5  244.48    8.10
   2  -2  -5  246.25    8.23
  -2   5  -2  228.05    8.13
   5   2   2  234.20    8.13
  -2  -5   2  244.96    8.50
   2  -5  -2  215.67    8.04
   2   2   5  241.71    8.44
  -5  -2   2  232.23    8.12
  -2   5  -2  238.59    8.08
  -5   2  -2  236.26    8.40
   2   5   2  240.05    8.44
   2   5   2  232.96    8.00
  -5  -2   2  217.53    8.28
  -2  -5   2  239.30    8.22
  -2   5  -2  252.91    7.93
  -2   2  -5  243.18    8.00
   5  -2  -2  237.77    8.28
  -5   2  -2  224.24    8.19
  -2  -2   5  238.34    8.01
   5   2   2  241.76    8.05
  -5   2  -2  227.07    8.17
  -2   2  -5  232.02    7.83
  -2  -2   5  232.91    8.00
  -2  -2   5  233.03    8.00
  -5  -2   2  248.00    8.33
  -2  -2   5  238.80    7.99
   2   2   5  234.13    8.44
   2   5   2  241.07    7.83
   5   2   2  236.43    8.16
  -5  -2   2  241.35    8.15
  -2   5  -2  241.34    7.85
  -2   5  -2  244.58    7.91
  -5  -2   2  243.40    8.28
   2   2   5  238.24    8.62
   2   2   5  235.18    7.85
  -2   5  -2  236.93    7.83
   2   5   2  238.42    8.03
   2   5   2  234.74    7.96
   2   5   2  228.08    8.30
   5   2   2  224.78    8.28
   5   2   2  242.95    8.39
   5   2   2  239.89    8.05
  -3  -5  -3   56.64    3.08
  -3  -3  -5   55.97    2.55
  -3  -5  -3   53.00    2.61
   3  -5   3   54.95    2.46
  -5  -3  -3   53.34    2.65
   5   3  -3   54.77    2.46
  -3  -5  -3   51.59    2.33
  -3  -3  -5   52.70    2.46
   3   3  -5   51.12    2.42
  -3  -5  -3   48.03    3.08
   3  -3   5   52.06    2.53
   3   5  -3   48.98    2.33
  -5  -3  -3   57.34    2.77
   3   5  -3   55.24    2.41
   5  -3   3   51.06    2.71
   3   3  -5   53.49    2.43
   3  -3   5   55.82    2.84
   5   3  -3   54.98    2.35
   3   3  -5   55.57    2.41
   3  -5   3   47.32    2.41
   3  -5   3   54.78    2.25
   3  -5   3   50.89    2.35
   5  -3   3   51.70    2.53
   5   3  -3   52.13    2.58
  -3   3   5   52.93    2.88
  -3   5   3   54.62    2.70
  -3   3   5   53.48    2.58
  -3   5   3   58.90    2.94
  -5   3   3   50.79    2.58
  -3   3   5   56.67    2.62
  -5  -3  -3   56.68    2.40
  -3   5   3   52.71    2.47
  -3   5   3   53.22    2.42
  -3   3   5   51.83    2.42
  -5   3   3   53.19    2.62
  -3   5   3   52.54    2.35
   5   3  -3   54.55    2.61
   5  -3   3   54.65    2.30
  -3  -5  -3   59.15    2.82
   5   3  -3   50.72    2.48
  -3  -3  -5   57.71    2.51
   3   3  -5   54.64    2.20
   3   3  -5   53.61    2.41
   5  -3   3   51.28    2.38
  -5  -3  -3   56.22    2.94
   3  -5   3   53.40    2.20
   5   3  -3   56.35    2.42
   3  -5   3   57.32    2.27
   3   5  -3   56.01    2.37
   3  -3   5   54.24    2.17
  -3   3   5   46.83    2.33
  -5   3   3   51.60    2.49
  -3   3   5   55.15    2.16
   5  -3   3   58.45    2.28
  -3   3   5   48.46    2.15
  -5   3   3   54.56    2.42
  -5   3   3   49.79    2.63
  -3   3   5   51.61    2.30
  -3   5   3   50.52    2.31
  -3   5   3   52.58    2.16
  -3   5   3   56.30    2.59
   3  -3   5   52.70    2.14
   5   3  -3   48.46    2.35
   3   5  -3   50.31    2.26
  -3   3   5   47.39    2.57
   5  -3   3   53.12    2.26
   3  -5   2  104.52    4.07
  -2  -3  -5  106.63    4.08
  -2  -5  -3  106.91    4.63
   5  -3   2  112.10    4.11
   5   2  -3  107.14    4.15
  -5  -2  -3  107.42    4.31
   3   2  -5  106.21    4.13
   5   3  -2  107.42    4.00
   2   3  -5  107.83    4.11
  -5  -2  -3  111.93    4.42
  -5  -3  -2  104.64    4.54
  -3  -2  -5  109.02    4.16
   3  -2   5  106.35    4.31
  -3  -5  -2  114.99    4.40
   2  -5   3  106.82    4.10
  -3  -5  -2  107.02    4.80
  -5  -3  -2  110.25    4.38
  -3  -2  -5  110.18    4.20
  -2  -5  -3  108.55    4.18
  -2  -3  -5  106.24    3.86
   3  -5   2  109.33    3.97
   2   5  -3  107.94    4.04
   5   3  -2  103.19    4.15
   2  -5   3  108.91    3.89
   3  -5   2  106.27    4.00
   2   3  -5  107.39    4.06
   5   3  -2  121.00    4.15
   3   2  -5   99.98    4.05
   3   5  -2  114.98    4.07
   5   2  -3  113.20    4.15
   2  -5   3  105.79    4.11
   3   2  -5  107.54    4.11
   5  -3   2  116.12    4.26
   5  -2   3  109.78    4.41
   5  -3   2  100.75    4.24
   3  -2   5  103.34    4.39
   2  -3   5  116.42    4.44
  -3  -2  -5  108.54    3.89
   3  -5   2  103.47    4.09
   2   3  -5  105.23    4.03
  -5   2   3  111.63    4.37
  -2   3   5  103.90    4.15
  -2   5   3  110.61    4.06
  -2   5   3  107.77    4.05
  -3   2   5  110.02    4.14
  -3   5   2  109.57    4.28
  -2   3   5  102.24    4.57
  -2   5   3  110.48    4.31
  -5   2   3  102.41    4.23
  -3   5   2  104.00    4.39
   5   3  -2  108.40    4.37
  -3   2   5  111.91    4.25
  -2   5   3  110.95    4.24
  -2   3   5  112.10    4.53
   2   5  -3  103.10    4.01
  -5   3   2  108.48    4.28
  -5   2   3  107.61    4.40
   5   2  -3  111.65    4.36
  -2   5   3  120.25    4.68
  -3   2   5  109.93    4.28
  -3   2   5  105.75    4.63
  -3  -5  -2  103.56    4.68
   3   2  -5  108.48    4.07
   2   3  -5  106.74    4.05
   5  -2   3  104.04    4.07
   5   2  -3  103.18    4.17
   2  -5   3  115.74    3.97
  -2  -3  -5  111.98    4.09
   5   3  -2  109.88    4.19
  -3  -5  -2  101.94    4.49
   5   2  -3  107.85    4.10
   5   3  -2  102.10    4.15
   2   3  -5  109.33    3.79
   3   2  -5  113.81    3.84
   3  -5   2  111.57    3.83
   2   5  -3  106.88    3.97
   3   5  -2  102.48    3.96
   5  -3   2  113.52    4.03
  -5  -2  -3  101.83    4.44
   3   5  -2  105.84    3.96
  -3  -2  -5  106.24    4.14
   5  -2   3  112.05    4.29
  -3   2   5  107.11    3.86
  -2   3   5  105.15    3.93
   5  -2   3  108.42    3.98
  -3   2   5  108.29    4.04
   3  -2   5  109.38    3.99
  -3   2   5  103.36    3.94
   2   5  -3  109.08    3.97
  -5   2   3  104.36    4.33
   5  -3   2  104.24    3.85
  -5   3   2  106.45    4.15
  -3   2   5  105.37    4.17
  -3   5   2  104.81    4.09
  -5   3   2  108.95    4.42
  -2   3   5  106.90    3.85
  -5   2   3  106.95    4.16
  -5   3   2  103.86    4.24
   3  -2   5  110.76    3.90
   2  -3   5  104.41    3.85
  -2   5   3  110.18    3.86
   3   5  -2  109.12    4.16
  -2   5   3  110.89    3.91
   3  -2   5  109.04    4.17
   3  -2   5  108.08    3.85
   2  -3   5  107.51    3.88
   5   3  -2  106.77    3.89
   2   5  -3  109.01    3.90
   5  -2   3  110.57    3.98
  -2   5   3  107.32    3.96
   3   5  -2  112.07    4.00
  -2   3   5  100.81    4.40
   3   5  -2  117.61    3.90
  -3   2   5  111.40    4.11
   3   1  -5   51.93    2.36
  -5  -1  -3   53.84    2.54
  -5  -1  -3   53.15    2.57
  -3  -1  -5   52.36    2.37
  -5   3   1   51.33    2.54
   5  -1   3   52.26    2.60
   5  -3   1   49.41    2.22
  -5  -3  -1   53.71    2.67
  -1  -5  -3   51.77    2.30
   1  -5   3   58.63    2.28
  -3  -5  -1   54.49    2.99
   3  -1   5   49.63    2.71
  -3  -1  -5   51.07    2.37
   1   3  -5   51.67    2.33
  -5  -3  -1   52.91    2.78
  -5  -3  -1   58.29    2.75
  -1  -5  -3   54.42    2.96
   5   1  -3   52.87    2.46
  -3  -5  -1   56.99    2.61
   1  -5   3   55.42    2.37
  -3  -5  -1   53.07    2.93
   1  -5   3   54.67    2.45
   5  -3   1   56.57    2.45
   1  -5   3   51.96    2.29
   5   3  -1   51.41    2.29
   5  -1   3   55.47    2.56
   3   5  -1   49.48    2.20
   1  -3   5   54.16    2.48
  -3  -1  -5   56.54    2.24
  -1  -3  -5   51.03    2.16
   3   1  -5   44.23    2.29
   3  -5   1   54.38    2.38
   5  -3   1   52.33    2.40
   1   3  -5   51.49    2.32
   1   5  -3   56.31    2.31
   3  -1   5   51.16    2.63
  -1   5   3   55.58    2.27
   5   1  -3   52.56    2.56
  -5   1   3   51.50    2.46
  -3   1   5   51.50    2.44
   1   5  -3   55.25    2.27
   3  -1   5   50.31    2.41
  -3   5   1   52.91    2.43
  -5   3   1   51.82    2.63
  -3   5   1   56.54    2.76
   5   3  -1   51.12    2.51
  -1   3   5   56.86    2.32
  -5  -3  -1   55.98    2.32
  -5   1   3   48.11    2.39
  -1   3   5   52.21    2.33
  -5   3   1   60.12    2.54
  -5   1   3   44.32    2.64
  -3   5   1   52.53    2.40
  -1   5   3   57.18    2.40
  -1   5   3   55.90    2.33
   5   1  -3   56.64    2.49
  -3  -1  -5   52.23    2.18
   5  -3   1   53.49    2.30
   1   3  -5   53.25    2.29
   1   5  -3   54.51    2.22
   5  -1   3   54.51    2.34
  -5  -1  -3   54.91    2.64
  -3  -1  -5   54.57    2.40
   5  -3   1   51.70    2.31
  -1  -3  -5   59.53    2.27
   5   1  -3   55.03    2.50
   5   3  -1   51.54    2.39
   3   5  -1   50.70    2.16
   1  -5   3   53.99    2.25
  -3  -5  -1   51.43    2.81
  -1  -5  -3   51.22    2.55
   5  -1   3   51.80    2.37
   1  -3   5   53.53    2.29
   5   3  -1   51.55    2.39
   3   5  -1   55.79    2.27
  -5  -3  -1   52.37    2.80
  -1   3   5   53.03    2.27
   1  -3   5   53.13    2.16
   5  -1   3   55.36    2.37
  -5   3   1   58.59    2.62
  -5   3   1   49.51    2.53
  -5   1   3   51.35    2.44
   3  -1   5   50.54    2.30
  -1   5   3   54.65    2.09
  -5   1   3   51.41    2.56
  -3   1   5   54.28    2.31
  -3   1   5   49.79    2.15
  -1   3   5   55.34    2.18
   3  -1   5   51.16    2.17
  -5   1   3   55.55    2.53
  -3   1   5   52.03    2.39
   1   3  -5   53.51    2.06
   5  -3   1   55.60    2.09
  -3   5   1   50.67    2.46
  -3   1   5   50.69    2.24
  -1   5   3   53.88    2.58
  -1   3   5   53.58    2.85
   3   5  -1   51.08    2.26
  -1   3   5   50.96    2.09
   3  -1   5   52.59    2.47
  -1   5   3   59.98    2.79
   3   5  -1   56.22    2.27
   5  -1   3   51.21    2.27
   3   5  -1   58.55    2.22
   3  -1   5   52.39    2.15
   1   5  -3   55.97    2.14
  -1   5   3   55.32    2.34
   5   3  -1   51.82    2.26
   3   5  -1   55.23    2.37
  -3   1   5   54.60    2.32
   1  -3   5   54.76    2.21
  -1   5   3   57.69    2.24
  -1   5   3   54.43    2.12
   0  -5  -3  104.10    4.74
  -3  -5   0  112.04    4.49
   3   0  -5  109.03    4.25
   5   0   3  115.11    4.38
  -3  -5   0  111.65    4.83
  -5   0  -3  113.35    4.42
   3   0   5  111.48    4.62
  -5  -3   0  113.39    4.58
  -5   3   0  112.07    4.46
  -5  -3   0  109.57    4.54
   0  -3   5  117.08    4.21
   0  -5   3  116.34    4.23
   0   3  -5  116.63    4.23
   3  -5   0  110.89    4.12
   0  -5   3  111.77    4.23
  -5  -3   0  123.03    4.61
  -5   0  -3  111.99    4.38
  -3   0  -5  110.54    4.23
   3   0   5  114.87    4.47
   0   5  -3  119.42    4.17
   3  -5   0  111.97    4.20
   5  -3   0  114.24    4.26
  -5  -3   0  105.10    4.34
   3  -5   0  111.02    4.12
   3   5   0  109.75    4.02
   5   0  -3  115.50    4.36
   5   3   0  117.19    4.29
  -3   0  -5  112.54    4.17
   0  -3   5  118.17    4.37
   0   3  -5  121.35    4.11
   0   5  -3  114.08    4.19
   3   0  -5  114.29    4.31
   0  -5   3  109.84    4.14
  -3  -5   0  110.77    4.78
   5   0   3  119.79    4.46
   5  -3   0  113.69    4.21
   0   3  -5  108.51    4.19
  -3   0   5  106.39    4.31
  -5  -3   0  111.11    4.15
  -5   0   3  113.76    4.26
   0   5   3  110.50    4.10
  -5   3   0  116.19    4.55
   0   5  -3  116.71    4.14
   0   3   5  129.26    5.27
   0   5   3  112.04    4.12
   0   3   5  114.95    4.15
   0   3   5  115.41    4.45
  -3   5   0  116.13    4.30
   0   5   3  116.29    4.80
  -3   0   5  115.61    4.28
   3   0   5  107.91    4.34
   3   0   5  108.66    3.92
   5   0  -3  117.83    4.51
  -5   3   0  111.56    4.14
  -3   5   0  121.01    4.33
   5   3   0  113.67    4.27
   5  -3   0  115.57    4.20
   5   0   3  109.95    4.12
   3   5   0  118.23    4.11
   5   3   0  104.83    4.30
   5   0  -3  116.78    4.26
  -3   0  -5  113.79    4.25
   0   3  -5  113.80    4.14
   5   0  -3  108.87    4.33
  -3  -5   0  107.84    4.60
   5   0   3  112.81    4.26
   5   3   0  113.95    4.25
   0  -3   5  121.72    4.21
  -5   0  -3  111.69    4.46
   0   5  -3  109.41    4.04
   3   0  -5  121.21    4.15
   5  -3   0  117.97    4.21
  -3   0  -5  111.93    4.09
  -5  -3   0  110.25    4.71
   5   0  -3  110.25    4.17
   0   3  -5  112.64    4.06
   0   5  -3  112.01    4.09
   0   3   5  118.15    4.10
   0   5  -3  113.27    4.03
  -3   0   5  105.79    4.14
   5   0   3  106.55    4.33
   0   5   3  116.71    3.94
   0   3   5  113.21    4.09
  -3   5   0  109.85    4.02
  -5   0   3  118.22    4.46
  -3   0   5  111.01    4.19
  -5   3   0  115.18    4.48
  -5   0   3  115.21    4.42
  -3   0   5  111.49    4.10
   3   0   5  112.84    4.08
  -5   0   3  108.63    4.36
  -3   0   5  116.30    4.27
   0  -5   3  119.39    4.03
  -3   5   0  118.75    4.41
   3   0   5  125.52    4.34
  -3   0   5  113.45    4.20
   3   5   0  116.35    4.17
   0   5   3  109.92    4.45
   3   5   0  114.63    4.10
   3   5   0  110.58    4.13
   3   0   5  115.02    4.18
   0   3   5  110.84    4.78
   0   3   5  107.82    3.93
   3   0   5  110.28    4.64
   0   5  -3  116.67    3.97
  -3   5   0  112.54    4.25
   0   5   3  115.14    3.99
   0   5   3  117.89    4.68
   5   3   0  117.75    4.27
   3   0   5  109.91    4.47
   5   0   3  107.00    4.20
   3  -1  -5   53.90    2.40
  -3  -5   1   55.12    2.58
  -5  -3   1   48.91    2.58
  -1  -5   3   54.09    2.44
   3  -5  -1   52.29    2.19
  -1  -5   3   53.31    2.36
  -5  -3   1   52.33    2.60
  -5   1  -3   53.11    2.37
  -1  -3   5   52.43    2.24
  -3  -5   1   50.96    2.76
  -5  -3   1   50.70    2.61
  -5   1  -3   52.01    2.48
  -5  -1   3   50.15    2.34
  -5   3  -1   55.19    2.53
   3  -1  -5   55.47    2.50
   3   1   5   58.96    2.48
   5   1   3   58.63    2.81
  -1  -3   5   54.99    2.48
  -5  -3   1   48.40    2.37
   1  -3  -5   54.47    2.45
   5   1   3   52.26    2.41
  -1   5  -3   49.53    2.21
  -1   3  -5   57.93    2.20
  -1  -5   3   53.39    2.24
   5  -1  -3   50.66    2.38
  -1   3  -5   54.87    2.37
   5   3   1   53.88    2.40
   5  -3  -1   54.84    2.35
  -1   5  -3   57.71    2.41
  -5   3  -1   54.00    2.62
   5  -3  -1   48.47    2.20
  -3   5  -1   56.75    2.43
   3   1   5   53.48    2.51
   1   5   3   51.20    2.79
   1   3   5   54.91    2.27
   3   1   5   51.69    2.10
  -5   3  -1   49.54    2.52
   5  -3  -1   57.70    2.66
  -1   5  -3   53.42    2.25
   1   3   5   57.27    2.95
  -5  -3   1   52.42    2.28
  -5   3  -1   53.17    2.20
   1   5   3   50.31    2.10
   1   5   3   52.21    2.33
   1   3   5   47.92    2.31
   5  -1  -3   55.25    2.61
  -3   5  -1   56.61    2.37
   1   5   3   53.71    2.24
  -5   1  -3   50.74    2.65
  -3   1  -5   51.63    2.23
   5  -1  -3   48.26    2.27
   5   3   1   55.01    2.36
  -3   5  -1   54.52    2.22
  -5  -1   3   48.19    2.33
   5   1   3   48.43    2.43
   5   3   1   51.57    2.35
  -5   3  -1   54.44    2.46
   5  -3  -1   49.09    2.30
   5  -1  -3   48.82    2.37
  -3  -5   1   53.17    2.63
   3  -1  -5   55.02    2.20
   5  -3  -1   51.48    2.29
  -3  -1   5   53.60    2.22
  -3   1  -5   58.25    2.37
  -1   5  -3   57.00    2.24
  -1  -5   3   57.70    2.43
   5   1   3   51.14    2.31
  -1  -3   5   53.87    2.30
   5  -1  -3   55.10    2.48
  -5   1  -3   50.97    2.38
  -5   1  -3   51.51    2.47
  -5  -3   1   55.02    2.60
   1   3   5   51.91    2.15
  -1   3  -5   56.61    2.19
  -3  -1   5   54.97    2.36
   1   5   3   54.23    2.04
  -5  -3   1   53.81    2.52
  -5  -1   3   47.35    2.42
   5   1   3   50.38    2.45
  -5  -1   3   51.34    2.45
   1   3   5   51.33    2.58
  -5  -1   3   55.12    2.50
  -3   5  -1   53.22    2.15
  -3  -1   5   52.45    2.29
  -5   3  -1   57.99    2.66
   3   1   5   48.21    2.50
   3   5   1   52.20    2.18
  -3  -1   5   52.51    2.30
  -3  -1   5   47.13    2.23
  -1  -3   5   52.58    2.23
  -1   5  -3   51.93    2.11
  -1   5  -3   52.33    2.19
   1   5   3   54.19    2.63
  -3   5  -1   55.69    2.43
  -3  -1   5   53.51    2.34
   5   1   3   54.10    2.20
   1   5   3   55.73    2.30
   5   3   1   47.73    2.23
   5   1   3   43.41    2.58
   1   5   3   47.57    2.47
   3   5   1   54.42    2.27
   5   1   3   53.03    2.32
   3   5   1   51.65    2.24
   3   1   5   53.78    2.70
   3   1   5   52.65    2.24
   1   5   3   52.77    2.14
   1   3   5   52.45    2.11
  -1   5  -3   55.12    2.09
   1   5   3   50.28    2.20
   1   3   5   51.66    2.78
   3   1   5   54.16    2.73
   3   5   1   52.62    2.55
  -3  -5   2  104.39    4.12
  -2  -5   3  119.19    4.35
  -3  -5   2  109.34    4.49
   2  -5  -3   98.91    3.85
  -3   2  -5  103.64    4.00
  -5  -2   3  110.23    4.39
  -5  -3   2  104.13    4.39
  -5  -3   2  105.73    4.34
  -5   2  -3   99.45    3.98
  -5  -2   3  103.45    4.22
  -5   2  -3  103.05    4.18
   3  -5  -2  106.42    3.87
  -5   3  -2  103.45    4.26
  -2  -5   3  114.35    4.14
  -3  -5   2  117.92    4.24
  -5  -3   2  108.08    4.47
  -2   3  -5  100.97    3.88
   2  -3  -5  115.40    4.41
   5  -3  -2  101.43    3.85
  -5   3  -2  107.90    4.29
   5  -3  -2  104.32    4.02
  -2   3  -5  106.54    3.83
  -3  -2   5  111.97    4.23
   5   2   3  105.26    4.08
   3  -5  -2  108.47    3.99
   5  -2  -3  109.22    4.10
  -2  -5   3  104.20    3.91
   2  -5  -3   97.81    3.92
   2  -3  -5  101.40    3.74
  -5  -3   2   98.04    4.07
  -2  -3   5  116.29    4.30
  -3   2  -5  105.01    4.10
  -2   3  -5  112.13    4.16
  -5   3  -2  113.68    3.93
   3   2   5  109.06    3.89
   2   3   5  114.13    3.99
   2   3   5  116.45    4.58
   2   5   3  104.32    3.96
  -2   5  -3  106.20    4.00
   3   5   2  114.15    4.37
   2   5   3  110.68    4.22
  -5   2  -3  107.60    4.25
   3   2   5  113.41    4.33
   5  -3  -2  116.98    4.50
   5   2   3  101.57    3.93
   2   5   3  111.72    4.51
   5   3   2  102.02    3.93
  -5  -3   2  109.44    4.01
   5  -2  -3  105.33    4.21
  -3  -5   2  106.73    4.33
   5  -3  -2  103.76    4.08
  -2  -3   5  104.93    4.05
   3  -2  -5  117.22    3.88
  -2   3  -5  107.48    4.01
  -3   5  -2  111.75    3.99
  -3   2  -5  114.20    4.05
  -3  -2   5  106.09    4.05
  -5   2  -3  104.58    4.19
  -5   3  -2  104.18    4.14
   5   2   3  109.77    3.95
  -2  -5   3  103.49    4.19
  -5  -3   2   97.92    4.35
   5   3   2  108.38    3.96
   5   2   3  110.73    4.07
  -2   5  -3  103.55    3.94
   5  -2  -3  106.21    4.36
  -5   2  -3  101.34    4.12
  -5  -2   3  100.23    4.19
  -5   3  -2  105.29    4.12
  -3   2  -5  106.52    4.03
  -5  -2   3  108.62    4.15
   2   5   3  104.53    3.75
  -2   5  -3  108.69    3.82
  -2   3  -5  110.86    3.89
   2   3   5  116.68    4.79
   3   5   2  106.18    3.85
  -2  -3   5  108.37    3.94
   5   3   2  105.62    4.24
  -5  -2   3  112.31    4.05
  -3  -2   5  107.09    4.03
   5   2   3  105.76    4.20
  -5  -3   2  104.05    4.17
  -3  -2   5  110.92    4.06
  -3  -5   2  110.39    3.89
  -2   5  -3  105.10    3.91
  -5  -3   2  101.16    3.99
  -2  -5   3  110.72    3.87
  -5  -2   3  106.85    4.19
  -2  -3   5  110.37    4.03
  -5  -2   3  112.16    4.26
  -3  -2   5  109.98    4.06
   2   5   3  103.23    3.85
   5   3   2  107.94    4.20
   3   5   2  105.17    4.12
  -3   5  -2  116.19    4.26
   3   5   2  108.79    4.01
   3   2   5  108.42    4.37
   2   5   3  105.42    4.40
   3   5   2  107.16    4.08
   3   5   2  110.58    4.43
   5   2   3  103.06    4.29
   5   3   2  108.83    4.34
   3   2   5  100.57    4.41
   5   3   2  103.37    4.04
   5   2   3  107.07    4.00
   2   5   3  108.41    3.97
   2   3   5  103.49    3.87
   2   5   3  108.22    4.05
   3   2   5  104.80    3.92
   2   5   3  107.47    4.33
  -3   3  -5   51.31    2.27
  -3  -5   3   49.40    2.42
  -5  -3   3   53.36    2.74
  -5  -3   3   53.62    2.73
  -3  -5   3   57.37    2.78
  -5   3  -3   50.10    2.47
  -3   3  -5   53.99    2.54
   3  -3  -5   57.46    2.69
   3  -5  -3   52.46    2.30
   3  -3  -5   52.88    2.14
  -3   3  -5   52.29    2.13
  -3  -3   5   51.72    2.57
  -5   3  -3   57.36    2.62
   5  -3  -3   52.90    2.37
   5   3   3   52.08    2.35
   3   3   5   56.50    2.76
   3   3   5   53.17    2.31
  -5  -3   3   49.48    2.34
   5  -3  -3   57.42    2.75
  -5   3  -3   51.57    2.54
  -5   3  -3   55.42    2.25
  -3   5  -3   51.97    2.39
   5  -3  -3   50.49    2.48
  -3   5  -3   54.05    2.18
   3  -3  -5   54.17    2.30
  -5   3  -3   55.04    2.49
  -3  -5   3   53.49    2.65
   5   3   3   51.96    2.23
   5  -3  -3   52.40    2.39
  -3  -3   5   57.95    2.53
  -5  -3   3   48.35    2.63
  -3   5  -3   52.99    2.34
  -3   3  -5   55.59    2.40
   5   3   3   53.96    2.36
  -3   3  -5   53.74    2.38
   3  -5  -3   51.40    2.21
  -5   3  -3   50.65    2.47
  -3  -3   5   54.86    2.42
   3   5   3   50.21    2.12
  -3  -5   3   54.01    2.29
   3   3   5   57.29    2.88
  -5  -3   3   54.90    2.52
  -3  -3   5   53.87    2.48
   5   3   3   53.92    2.62
  -3  -3   5   55.48    2.36
  -3   5  -3   54.67    2.18
   3   5   3   54.29    2.87
   5   3   3   50.96    2.44
   5   3   3   48.49    2.36
   3   5   3   53.40    2.37
   3   5   3   51.80    2.66
   3   5   3   52.81    2.26
   5   3   3   48.82    2.53
   3   5   3   55.46    2.53
   3   5   3   51.40    2.47
   3   3   5   51.59    2.30
   3   3   5   54.40    2.64
  -4  -5  -4   69.82    3.48
   5  -4   4   74.89    3.30
  -4  -5  -4   68.19    3.82
   4   4  -5   79.91    3.34
   4  -4   5   68.08    3.30
   5   4  -4   78.30    3.31
  -4  -5  -4   79.30    3.30
   4  -5   4   76.25    3.33
  -5  -4  -4   71.74    3.58
  -4  -4  -5   76.73    3.34
  -4  -4  -5   80.77    3.52
  -4  -5  -4   68.80    3.88
  -5  -4  -4   74.04    3.40
   4   5  -4   75.58    3.24
   4  -5   4   70.03    3.37
   5  -4   4   71.46    3.28
   4  -5   4   78.64    3.08
   5  -4   4   69.36    3.54
   4   5  -4   71.82    3.31
   4  -4   5   77.94    3.62
   4   4  -5   73.26    3.12
   4   4  -5   63.43    3.25
  -4   5   4   73.66    3.57
   5   4  -4   75.52    3.39
  -4   4   5   81.36    3.38
  -4   4   5   71.69    3.60
  -5  -4  -4   71.83    3.06
  -4   5   4   77.30    3.26
  -4   5   4   69.35    3.18
  -5   4   4   70.15    3.27
  -4   4   5   74.30    3.52
   4   4  -5   73.16    3.24
  -4  -5  -4   77.60    2.98
  -4   5   4   72.83    3.65
  -5   4   4   72.92    3.59
   4  -5   4   74.40    2.99
   5   4  -4   78.01    3.08
   5   4  -4   65.74    3.22
   5  -4   4   73.69    3.08
  -4  -4  -5   75.08    3.49
   4   4  -5   72.68    3.03
   4   5  -4   74.03    3.10
   5  -4   4   78.52    3.02
  -5  -4  -4   71.31    3.75
  -4  -5  -4   69.01    3.64
   5   4  -4   76.23    3.21
   4   4  -5   81.30    3.31
  -5   4   4   71.02    3.42
  -5   4   4   71.14    3.14
  -4   4   5   68.36    3.04
   5  -4   4   73.57    3.02
  -4   4   5   71.17    3.21
  -4   5   4   73.47    3.21
  -4   5   4   74.40    3.29
  -4   4   5   67.85    3.26
   4   5  -4   71.77    3.02
   5   4  -4   69.28    3.04
   5  -4   4   75.96    3.10
   4  -5   3   75.09    3.31
  -4  -5  -3   81.18    3.40
   4   5  -3   76.31    3.23
  -5  -4  -3   74.95    3.81
   3   4  -5   87.85    3.44
  -4  -5  -3   93.39    3.78
  -5  -4  -3   79.26    3.74
  -5  -3  -4   77.81    3.53
   3  -5   4   76.89    3.38
  -4  -3  -5   84.60    3.50
  -3  -5  -4   77.69    4.10
  -4  -5  -3   75.20    3.94
   3   5  -4   84.21    3.36
   4   3  -5   82.59    3.44
  -3  -5  -4   86.81    3.58
   5  -3   4   81.94    3.52
  -5  -4  -3   68.14    3.83
  -3  -4  -5   81.13    3.49
   5   4  -3   77.48    3.27
   5   3  -4   78.37    3.42
  -5  -4  -3   86.59    3.59
  -5  -3  -4   80.60    3.64
   4  -3   5   83.02    3.57
  -4  -3  -5   84.84    3.56
  -3  -5  -4   81.93    3.29
  -3  -4  -5   86.00    3.40
   4   3  -5   80.46    3.29
   3  -5   4   82.00    3.09
   3   4  -5   80.83    3.26
   3  -5   4   83.00    3.45
   4  -5   3   78.49    3.20
   5  -3   4   81.63    3.77
   5   3  -4   74.01    3.56
   4   3  -5   81.29    3.47
   3   5  -4   76.06    3.34
   4   5  -3   79.53    3.36
   3   4  -5   76.89    3.35
   4  -5   3   82.22    3.44
   3  -4   5   80.78    3.59
   3  -5   4   77.07    3.30
   4  -3   5   85.14    3.82
   4  -5   3   77.95    3.19
   5   4  -3   74.69    3.42
   5  -4   3   84.14    3.41
   5  -4   3   79.36    3.55
  -3   5   4   67.97    3.35
  -3   5   4   83.63    3.36
  -4   5   3   81.05    3.72
  -4   5   3   87.35    3.83
   5   4  -3   86.02    3.54
  -5   4   3   80.26    3.49
  -5   3   4   77.35    3.57
  -5  -3  -4   80.84    3.31
  -3   4   5   78.23    3.80
  -3   4   5   81.88    3.56
  -3   5   4   82.81    3.87
  -4   3   5   82.99    3.46
   4   3  -5   73.06    3.36
  -5   4   3   82.95    3.68
   5   3  -4   78.22    3.52
  -5   3   4   78.56    3.40
  -5   4   3   80.15    3.65
  -5   3   4   73.93    3.38
  -4   3   5   81.64    3.37
  -4   3   5   79.76    3.59
  -3   5   4   80.46    3.58
  -3   4   5   77.26    3.34
  -4   3   5   78.88    3.71
  -3   4   5   79.87    3.51
  -3   5   4   78.57    3.26
  -4   5   3   76.61    3.36
  -5  -4  -3   76.07    3.18
   4   3  -5   79.37    3.15
   3   4  -5   80.92    3.10
   5   3  -4   80.05    3.19
  -3  -4  -5   77.05    3.42
   3   4  -5   83.16    3.34
  -4  -5  -3   86.32    3.86
   4   5  -3   85.81    3.33
   5  -4   3   79.93    3.16
   5  -3   4   78.05    3.31
   4   3  -5   81.33    3.39
   4  -5   3   81.00    3.16
   3  -5   4   81.22    3.09
   3  -5   4   84.56    3.17
   5   3  -4   80.04    3.42
   5  -3   4   81.48    3.16
  -5  -3  -4   77.58    3.69
   5  -4   3   78.55    3.22
  -5  -4  -3   80.21    3.86
   5   3  -4   84.29    3.34
   5   4  -3   82.13    3.40
   5   4  -3   84.17    3.29
  -4  -3  -5   80.77    3.56
  -5   3   4   75.92    3.36
  -4   5   3   79.02    3.40
  -5   4   3   78.58    3.59
  -3   4   5   78.75    3.13
   3  -4   5   84.97    3.03
  -5   4   3   77.95    3.32
  -3   4   5   72.40    3.22
   4  -3   5   81.10    3.22
   5  -3   4   80.17    3.18
  -4   3   5   78.32    3.29
   5  -4   3   78.87    3.08
  -4   3   5   74.65    3.36
  -4   3   5   74.28    3.09
   4  -3   5   81.85    3.06
  -5   3   4   78.04    3.22
  -3   5   4   75.65    3.17
   4  -3   5   80.10    3.35
   4   5  -3   76.81    3.21
  -4   5   3   76.16    3.34
  -3   4   5   75.94    3.53
   4   5  -3   76.17    3.26
   4  -3   5   79.81    2.97
   3   5  -4   81.23    3.11
   5   4  -3   80.13    3.29
  -3   5   4   85.93    3.59
   3  -4   5   77.33    3.01
   5  -3   4   75.84    3.21
   5   3  -4   76.59    3.18
  -4  -5  -2  142.00    5.15
   2  -4   5  130.74    5.05
   5  -2   4  134.76    5.32
  -4  -2  -5  136.95    5.17
  -4  -2  -5  139.56    5.15
   5   2  -4  131.93    5.11
  -5  -4  -2  136.41    5.55
   2  -5   4  134.08    5.01
  -5  -2  -4  141.60    5.31
  -2  -5  -4  132.60    5.08
  -5  -4  -2  145.43    5.37
   4  -2   5  123.12    5.27
  -5  -2  -4  134.74    5.20
  -2  -5  -4  129.42    5.69
  -4  -5  -2  134.20    5.71
  -2  -5  -4  137.20    4.89
  -5  -4  -2  128.20    5.59
   2   4  -5  135.10    5.02
  -2  -4  -5  141.63    4.99
   2   5  -4  137.73    5.04
   2  -5   4  133.65    5.00
   5   4  -2  133.89    5.03
   5   2  -4  135.73    4.89
   4   2  -5  133.81    5.15
  -4  -2  -5  137.24    4.80
   2   5  -4  143.35    5.00
   5  -4   2  129.68    5.08
   4  -5   2  129.73    4.79
   2  -4   5  139.23    5.14
   5  -4   2  131.36    5.01
   4  -2   5  140.36    5.36
   4  -5   2  135.24    4.90
   5   2  -4  144.67    5.35
   5  -2   4  140.09    5.31
   2   4  -5  134.85    4.98
   2   5  -4  134.15    4.87
   2   4  -5  131.69    4.93
   4   5  -2  134.20    4.96
   4  -5   2  134.97    5.05
  -4   2   5  132.89    5.11
  -5   2   4  131.56    5.11
  -2   5   4  126.15    5.25
  -2   5   4  140.91    5.57
  -5   2   4  127.59    5.14
  -4   2   5  130.54    4.96
  -2   4   5  138.15    5.62
  -5   4   2  137.34    5.32
  -2   4   5  136.78    5.01
   5   4  -2  134.64    5.23
  -2   5   4  135.94    4.98
  -2   5   4  137.68    4.91
  -2   4   5  127.18    5.05
  -5   4   2  145.80    5.37
  -5   2   4  127.65    5.18
  -2   4   5  145.43    5.53
  -5   2   4  134.37    5.26
  -2   5   4  126.78    5.08
  -4   2   5  136.90    5.43
  -4   5   2  141.92    5.51
  -4  -2  -5  132.73    4.91
   5   2  -4  134.82    5.03
   2   4  -5  136.83    4.98
   4   5  -2  136.63    4.92
   5   2  -4  137.76    4.89
   5   2  -4  131.89    5.09
   5  -2   4  129.07    5.11
  -4  -5  -2  131.84    5.85
  -5  -4  -2  138.67    5.63
   5  -2   4  131.21    4.97
  -4  -5  -2  135.75    5.54
   5   4  -2  137.51    5.03
   4   2  -5  141.48    4.84
   2  -5   4  142.25    4.89
   5   4  -2  134.22    5.03
   2  -4   5  141.53    4.91
   4   5  -2  134.31    4.90
  -5  -2  -4  134.55    5.33
   4   2  -5  141.44    5.03
   5  -4   2  133.76    4.86
  -2  -4  -5  128.17    4.95
   4  -2   5  133.99    4.77
  -4   2   5  127.77    5.07
  -5   4   2  136.70    5.36
  -5   2   4  124.98    5.22
   2   5  -4  134.94    4.86
  -2   4   5  129.10    4.97
  -5   2   4  133.80    4.99
  -4   2   5  127.57    4.86
  -2   4   5  133.87    4.78
  -4   2   5  131.76    4.74
  -2   5   4  128.82    4.74
   4  -2   5  134.48    4.92
   2   4  -5  136.27    4.77
   2  -4   5  139.02    4.72
  -5   4   2  133.44    5.08
   5  -4   2  142.37    4.72
  -4   5   2  126.58    5.15
   4   5  -2  130.91    4.75
   4   5  -2  140.07    4.86
   4   5  -2  131.64    4.91
   4   5  -2  133.37    4.91
   5  -2   4  131.20    4.92
  -2   5   4  129.54    4.86
   2   5  -4  135.23    4.73
  -2   5   4  134.45    5.19
   4  -2   5  134.95    4.69
  -2   4   5  127.35    4.65
   5   4  -2  130.15    4.75
  -2   4   5  131.92    4.92
   5   4  -2  131.47    5.00
   2  -4   5  135.82    4.76
   4  -2   5  136.51    5.07
  -2   4   5  135.97    5.39
  -2   5   4  140.27    4.76
  -4  -5  -1  121.96    4.95
  -4  -1  -5  122.24    4.65
  -4  -5  -1  125.85    5.29
  -5  -4  -1  127.06    4.92
  -1  -5  -4  118.90    4.34
  -1  -4  -5  122.65    4.46
   1  -5   4  116.67    4.53
   4  -5   1  116.22    4.43
   4   1  -5  118.25    4.62
  -1  -5  -4  114.91    4.90
  -4  -1  -5  123.59    4.66
  -1  -5  -4  123.59    4.54
   5   1  -4  123.12    4.71
  -4  -5  -1  126.36    4.74
   4  -1   5  108.16    4.89
   5  -4   1  119.69    4.43
   1   4  -5  116.23    4.54
  -5  -4  -1  114.74    5.00
  -5  -4  -1  119.29    4.95
   1  -4   5  121.66    4.57
  -5  -1  -4  119.04    4.71
   5  -1   4  117.47    4.84
   5   1  -4  121.64    4.56
   1  -5   4  121.73    4.49
   1   5  -4  120.42    4.50
   5   4  -1  120.73    4.47
   1   4  -5  124.18    4.48
  -4  -1  -5  120.28    4.42
   1   5  -4  122.61    4.48
   4   5  -1  120.85    4.43
   5  -4   1  118.90    4.57
   5  -1   4  120.93    4.75
  -5  -1  -4  133.50    4.52
   1  -4   5  120.52    4.53
   1   4  -5  124.65    4.53
   4  -5   1  121.51    4.56
   5  -4   1  119.55    4.51
   1  -4   5  125.97    4.66
   1  -5   4  122.23    4.65
  -5   4   1  118.13    4.79
   1   5  -4  130.38    4.42
   4  -1   5  111.86    4.51
  -4   5   1  118.70    4.69
  -1   5   4  119.46    4.51
  -1   5   4  114.82    4.50
  -5  -4  -1  118.21    4.39
  -5   4   1  129.67    4.88
   5   1  -4  114.64    4.74
  -1   4   5  116.89    4.51
  -4   1   5  125.40    4.73
  -4   5   1  115.15    4.61
  -4   1   5  114.79    4.46
  -5   1   4  126.46    4.75
  -4   5   1  127.18    4.97
  -1   5   4  117.71    4.38
  -5   1   4  104.18    4.74
  -4   1   5  118.97    4.65
  -1   4   5  119.79    4.99
   5   1  -4  133.13    4.57
   1  -4   5  119.92    4.45
   4   5  -1  125.84    4.49
  -4  -1  -5  125.97    4.68
   5   1  -4  125.86    4.70
   4   5  -1  117.44    4.39
   5   4  -1  116.04    4.52
  -4  -1  -5  122.06    4.45
   4   1  -5  122.49    4.39
  -5  -1  -4  123.29    4.79
   5   4  -1  118.37    4.55
   5  -4   1  118.47    4.43
  -5  -1  -4  123.51    4.63
  -5  -4  -1  120.09    5.20
   5   4  -1  118.92    4.54
   4  -5   1  120.54    4.40
   5  -1   4  113.26    4.44
   5  -4   1  122.30    4.44
  -4  -5  -1  110.12    5.18
   5   1  -4  123.41    4.63
   1   4  -5  124.22    4.48
   1   4  -5  120.57    4.27
  -5   1   4  118.16    4.66
  -4   5   1  115.01    4.70
  -5   1   4  129.31    4.64
   1  -5   4  127.44    4.27
   5  -4   1  123.09    4.19
  -4   1   5  114.97    4.61
  -5   4   1  129.53    4.83
  -4   1   5  114.96    4.48
  -4   1   5  121.03    4.55
  -1   4   5  122.29    4.44
  -4   1   5  123.92    4.70
   1   5  -4  123.63    4.35
  -4   1   5  118.76    4.37
   5  -1   4  119.59    4.58
   1  -4   5  130.03    4.33
  -5   1   4  118.93    4.76
  -5   4   1  130.09    4.78
  -5   1   4  111.75    4.38
   4  -1   5  119.38    4.53
   5   4  -1  115.69    4.35
   4   5  -1  124.20    4.45
  -1   5   4  125.78    4.82
   4   5  -1  119.06    4.36
  -4   1   5  115.72    4.49
  -1   4   5  122.61    5.09
  -1   5   4  119.65    4.56
   4   5  -1  115.72    4.38
   4  -1   5  120.42    4.68
   1   5  -4  126.24    4.25
   5   4  -1  117.67    4.40
   4   5  -1  112.87    4.45
  -1   5   4  136.79    5.09
  -1   4   5  117.79    4.29
  -1   5   4  130.09    4.26
  -1   5   4  122.66    4.36
   5  -1   4  120.35    4.56
   5   4  -1  114.79    4.55
   4   0   5  167.32    6.26
  -5   0  -4  156.04    6.02
  -5  -4   0  156.58    6.38
  -5   0  -4  160.65    6.05
   0  -4   5  172.61    5.90
  -4  -5   0  164.01    6.62
   5   0  -4  165.70    6.14
   5   0   4  168.34    6.18
  -4   0  -5  161.76    5.98
  -5   4   0  162.06    6.13
   4   0  -5  159.45    6.01
   0  -5   4  170.19    5.94
   4  -5   0  161.47    5.75
   0  -4  -5  176.05    5.68
  -4  -5   0  174.78    6.33
   5  -4   0  162.35    5.70
  -5  -4   0  173.54    6.36
  -4   0  -5  156.11    5.94
  -5  -4   0  178.95    6.27
  -4  -5   0  168.55    6.58
   4  -5   0  161.89    5.81
  -5  -4   0  161.82    6.24
   4   5   0  150.99    5.66
   0  -5   4  169.96    6.11
   5   0   4  174.88    6.25
   0   4  -5  171.16    5.94
   4  -5   0  160.07    5.86
   0  -5   4  164.79    5.79
   5   4   0  159.32    5.69
   5   0   4  160.32    5.94
   0   5  -4  170.49    5.85
   5  -4   0  156.05    5.84
   0  -4   5  166.34    5.80
   4   0  -5  171.00    6.15
  -4   0  -5  166.13    5.87
   4   0   5  162.64    5.62
   0  -4   5  164.95    6.05
   5   0  -4  164.07    6.09
   0   5  -4  173.94    5.93
   5  -4   0  161.13    5.86
   0   4   5  163.57    5.87
   4   0   5  155.73    5.54
   0   4   5  150.54    6.14
  -5   4   0  156.25    6.13
  -4   0   5  166.95    6.01
   5   0   4  160.74    5.75
  -4   5   0  182.38    6.41
  -4   0   5  155.06    5.81
   4   0   5  156.26    5.91
  -4   5   0  167.81    6.10
   0   4   5  151.65    5.77
   0   5  -4  169.64    5.76
   0   5   4  168.56    6.72
   0   5   4  164.61    5.79
   0   5   4  169.74    5.91
   0   5   4  164.68    5.74
   5   0  -4  158.03    6.15
  -5   4   0  180.62    6.35
   0   5   4  163.46    6.36
  -5  -4   0  165.93    5.77
  -5   4   0  163.92    5.88
   0   4   5  188.64    7.28
  -5   0   4  168.20    6.02
   0   4  -5  168.44    5.82
  -5  -4   0  156.94    6.59
   4   5   0  165.52    5.71
   5   4   0  168.64    5.90
   5   0  -4  166.29    5.99
  -5   0  -4  156.30    5.93
   5   0  -4  165.59    5.83
  -4  -5   0  167.64    6.55
  -4   0  -5  163.41    5.99
   4   0  -5  178.52    5.91
   5   4   0  166.02    5.93
  -5   0  -4  161.91    6.12
   4   5   0  163.81    5.81
   0  -4   5  169.66    5.89
  -4   5   0  165.11    5.87
   5  -4   0  160.96    5.77
   4  -5   0  160.67    5.76
  -4   0  -5  162.06    5.84
   5   0  -4  168.12    5.93
   5  -4   0  164.92    5.81
   0  -5   4  164.73    5.88
   5   0   4  161.48    5.93
   5   4   0  168.22    5.89
   4   0  -5  169.00    5.84
  -4  -5   0  167.29    5.87
  -5   0   4  163.15    6.02
  -4   0   5  168.01    5.95
   0   4  -5  163.66    5.78
   0   4  -5  168.13    5.59
  -4   0   5  160.80    5.89
   0   5  -4  161.95    5.78
   0   5   4  163.56    5.64
   5   0   4  166.24    6.07
  -5   0   4  160.40    6.08
  -5  -4   0  176.52    6.22
   0  -5   4  177.58    5.73
  -4   0   5  161.46    5.82
   0   5  -4  164.60    5.67
  -5   0   4  171.03    6.07
   0   4   5  161.14    5.70
   0  -4   5  166.48    5.74
  -5  -4   0  179.39    6.13
  -4   5   0  170.56    6.14
   4   0   5  165.53    6.03
   0   4   5  169.38    5.67
  -5   0   4  159.76    5.84
   5   4   0  169.84    5.91
   0   5   4  163.58    6.40
   5   0   4  161.94    6.02
   4   5   0  156.37    5.82
   5   4   0  160.05    5.83
   0   5   4  170.18    5.62
   4   5   0  164.10    5.85
   5   4   0  168.81    5.90
   5   0   4  160.96    6.08
   0   5   4  167.10    5.80
   0   5   4  164.01    6.13
   5   4   0  151.18    5.89
   0   5  -4  171.38    5.60
  -4   0   5  159.51    5.89
   0   4   5  162.75    6.48
   4   5   0  165.75    5.82
   0   5   4  167.33    5.72
   4   5   0  187.36    6.21
   4   0   5  157.83    6.23
   0   5   4  168.36    6.08
   0   4   5  159.48    5.72
  -4  -5   1  123.29    4.89
  -1  -5   4  121.50    4.61
  -5   1  -4  120.29    4.56
  -1   4  -5  116.52    4.23
  -1  -5   4  118.30    4.52
  -5  -4   1  126.77    4.87
  -5  -1   4  119.28    4.57
  -4  -5   1  117.64    5.13
   4  -1  -5  120.60    4.70
  -1  -4   5  122.83    4.46
   4  -5  -1  115.54    4.30
  -5   4  -1  125.33    4.69
  -4   1  -5  117.01    4.46
  -4  -5   1  119.20    5.08
   5   1   4  121.08    4.49
  -1   4  -5  120.11    4.36
  -1  -5   4  121.21    4.78
   4  -5  -1  120.38    4.43
   5   1   4  117.16    5.05
   5  -1  -4  111.64    4.60
   5  -4  -1  117.82    4.46
  -1  -5   4  118.98    4.37
   4  -1  -5  123.82    4.81
   4  -5  -1  122.98    4.47
  -1  -4   5  124.56    4.73
  -4   1  -5  120.44    4.55
   5  -4  -1  121.81    4.42
  -4   5  -1  123.17    4.89
  -5   4  -1  121.18    4.87
  -5  -4   1  121.50    4.79
  -1   5  -4  121.85    4.58
   4   1   5  118.63    4.24
   1   5   4  116.63    4.34
   1   4   5  110.84    4.31
   5  -1  -4  115.52    4.74
  -1   5  -4  125.37    4.39
  -4   5  -1  122.79    4.68
   1   4   5  124.97    4.49
   5   1   4  117.14    4.42
   4   1   5  118.62    4.59
   1   4   5  105.13    4.53
  -5   4  -1  118.67    4.75
   1   5   4  128.62    5.27
  -5  -4   1  117.01    4.36
   1   4   5  135.36    5.44
   1   5   4  124.00    4.52
  -5   1  -4  121.24    4.70
   1   5   4  114.74    4.29
   1   5   4  112.88    4.71
  -4   5  -1  129.71    4.58
  -5   4  -1  124.81    4.47
  -5  -1   4  112.79    4.46
  -4   1  -5  130.17    4.64
   4   5   1  128.63    4.42
  -4  -5   1  127.30    5.07
  -4  -1   5  118.08    4.41
   5  -1  -4  127.84    4.62
  -5  -4   1  113.65    5.02
   5  -4  -1  112.30    4.38
   5   4   1  120.14    4.50
   5  -1  -4  113.48    4.37
   4  -1  -5  128.28    4.48
   4  -5  -1  114.64    4.35
  -1  -4   5  128.23    4.56
  -5   1  -4  119.61    4.68
  -5   4  -1  120.00    4.62
  -5  -1   4  107.93    4.43
   5  -4  -1  113.57    4.43
  -5   1  -4  115.86    4.55
   5   1   4  115.51    4.51
  -4   1  -5  116.87    4.46
   5   4   1  125.86    4.49
   5   4   1  111.81    4.51
  -1  -5   4  122.36    4.58
   5  -1  -4  125.41    4.50
  -4   5  -1  118.81    4.47
   4  -1  -5  123.16    4.44
  -4   5  -1  136.12    4.86
  -5  -1   4  119.51    4.65
   1   4   5  129.13    4.60
  -1  -5   4  126.47    4.43
  -5  -4   1  122.13    4.63
  -4  -1   5  120.19    4.53
  -1   5  -4  122.05    4.24
  -1   4  -5  121.75    4.15
  -5  -1   4  121.55    4.65
  -5  -4   1  132.14    4.78
   4   1   5  118.88    4.83
  -1   5  -4  123.54    4.38
   5   1   4  114.82    4.71
  -4  -5   1  123.99    4.46
  -5  -1   4  127.71    4.66
  -4  -1   5  117.36    4.54
   1   4   5  116.02    4.25
  -1   4  -5  122.41    4.38
  -4  -1   5  130.17    4.65
  -5   4  -1  123.13    4.85
  -4  -1   5  120.52    4.51
   4   5   1  114.78    4.44
   4   5   1  120.92    4.74
   1   5   4  122.55    4.23
  -1   5  -4  120.74    4.18
  -4   5  -1  115.73    4.47
   5   1   4  110.49    4.81
   1   5   4  122.36    4.91
   4   1   5  118.39    5.02
   5   1   4  115.08    4.58
   4   5   1  121.41    4.55
   1   4   5  117.67    4.98
   1   5   4  114.20    4.83
   1   5   4  120.99    4.46
   5   4   1  123.25    4.55
   1   4   5  118.52    4.30
   1   5   4  119.14    4.37
   5   1   4  126.13    4.85
   5   1   4  120.07    4.36
   5   4   1  117.31    4.54
   4   1   5  121.67    4.58
  -4   2  -5  130.58    4.86
  -2  -4   5  138.16    4.92
  -5  -2   4  132.38    5.17
  -4  -5   2  136.96    5.31
  -5   4  -2  129.93    5.10
  -2  -5   4  136.58    5.23
  -4  -5   2  139.02    5.53
  -2  -5   4  137.61    5.03
  -5   2  -4  133.26    4.93
  -5   2  -4  128.05    5.08
  -4   2  -5  129.94    4.99
  -4  -5   2  127.75    5.07
  -2   4  -5  127.61    4.75
  -4   2  -5  135.91    5.11
   5   2   4  136.73    4.95
   4  -2  -5  137.22    5.24
  -5  -4   2  127.97    5.21
  -2   5  -4  133.87    5.14
   5  -2  -4  137.68    5.04
   4  -5  -2  136.52    4.91
  -4  -5   2  133.32    5.48
   4  -5  -2  130.90    4.90
   5  -4  -2  128.07    4.79
  -4   5  -2  133.80    5.27
  -2   4  -5  141.32    4.83
  -2   5  -4  135.84    4.87
  -2  -4   5  145.11    5.32
  -2   4  -5  142.17    5.15
   5  -4  -2  133.00    4.94
  -4  -2   5  139.18    5.05
  -5   4  -2  132.13    5.30
   5  -2  -4  123.71    5.10
   5  -4  -2  146.25    5.40
   4   2   5  139.58    5.18
  -5   4  -2  135.36    4.92
  -2   5  -4  132.95    4.89
   5   4   2  131.08    4.96
  -5   2  -4  130.79    5.06
   4  -2  -5  134.97    5.16
   5   2   4  140.30    5.02
   4   5   2  135.57    5.17
   2   5   4  126.84    4.68
   4   2   5  130.71    4.78
   2   5   4  135.53    4.99
   2   4   5  137.04    5.56
   2   5   4  124.41    4.98
   2   5   4  128.66    5.44
  -4   5  -2  139.52    5.03
   2   4   5  135.23    4.96
  -2  -5   4  136.78    5.17
   5   4   2  142.64    4.92
  -4   2  -5  143.25    5.09
   5  -2  -4  145.98    5.10
   5  -4  -2  142.36    4.99
  -4  -2   5  131.36    5.02
  -2   4  -5  135.16    4.96
   4  -5  -2  140.71    4.91
  -5  -2   4  126.80    5.10
   5  -2  -4  134.33    5.12
  -4   5  -2  138.81    5.00
  -5  -4   2  131.08    5.48
   5  -2  -4  134.19    5.13
   4  -2  -5  146.37    4.91
  -4   2  -5  133.00    4.98
   5   2   4  136.76    4.90
   4   5   2  137.39    4.84
  -5   2  -4  131.22    5.12
   4  -2  -5  135.70    5.00
  -4  -5   2  139.34    5.51
  -5   4  -2  129.57    4.97
  -5   2  -4  128.42    5.04
  -2  -4   5  140.81    5.12
  -4  -2   5  145.77    5.05
  -2  -4   5  138.51    4.99
  -5  -4   2  146.17    5.22
   2   4   5  137.90    5.36
  -2   5  -4  136.21    4.86
  -4  -2   5  135.29    5.06
  -5  -4   2  143.16    5.08
  -5  -2   4  139.12    5.16
   4   2   5  122.41    5.23
  -2   4  -5  133.40    4.84
  -4  -5   2  139.34    4.95
  -4  -2   5  134.74    5.10
  -2   5  -4  135.54    4.71
  -5  -2   4  136.48    5.02
  -2  -4   5  145.88    4.87
   5   2   4  134.32    5.21
  -2   4  -5  135.44    4.62
   2   4   5  137.15    5.12
   4   2   5  135.13    5.29
   4   5   2  130.77    5.24
  -4   5  -2  139.18    5.05
   4   2   5  136.24    5.02
   5   2   4  129.58    5.21
   2   5   4  139.76    5.60
   5   2   4  130.76    5.53
   4   2   5  131.03    5.55
   5   4   2  130.55    5.03
   4   5   2  130.09    4.97
   2   4   5  137.79    4.86
   5   2   4  129.48    4.90
   2   5   4  130.20    4.99
   2   5   4  135.52    4.74
   4   5   2  131.67    4.94
   2   5   4  136.81    5.24
   5   4   2  127.84    5.07
  -5  -3   4   81.27    3.63
  -5  -4   3   76.10    3.71
  -3  -4   5   79.81    3.51
  -4   3  -5   75.45    3.20
  -4  -5   3   74.82    3.29
  -3  -5   4   80.33    3.63
  -3   4  -5   76.58    3.09
  -5   4  -3   78.24    3.38
  -4  -5   3   92.06    3.60
  -4  -5   3   83.70    3.80
  -5   3  -4   76.31    3.32
  -3  -5   4   79.41    3.29
  -4  -3   5   88.84    3.61
  -4   5  -3   76.60    3.48
  -4  -5   3   79.92    3.70
   5  -3  -4   80.30    3.24
   4  -3  -5   78.59    3.06
  -4   3  -5   82.86    3.49
   5  -4  -3   72.78    3.16
   3  -5  -4   76.15    3.12
   3  -4  -5   78.54    3.04
   3  -5  -4   76.81    3.12
   5  -4  -3   73.16    3.00
  -4  -3   5   81.48    3.43
  -3   4  -5   83.99    3.51
  -5   4  -3   77.44    3.51
   4  -3  -5   74.37    3.50
   4  -5  -3   78.76    3.14
   4  -5  -3   77.80    3.19
  -3  -4   5   83.50    3.58
   5  -3  -4   80.81    3.58
   4  -3  -5   78.64    3.42
   5   3   4   71.14    3.24
   5   4   3   73.66    3.24
  -3   5  -4   79.07    3.22
  -5   4  -3   73.88    3.37
  -5   4  -3   79.44    3.18
   4   3   5   81.02    3.54
   4   3   5   74.18    3.12
   5  -4  -3   81.10    3.61
   4   5   3   80.01    3.48
  -5  -3   4   77.11    3.23
  -4   5  -3   81.90    3.29
  -5  -4   3   77.87    3.15
  -5   3  -4   80.43    3.32
  -4   5  -3   74.72    3.33
  -3   4  -5   81.97    3.30
   5  -3  -4   86.56    3.35
  -3   5  -4   79.80    3.24
   5   4   3   80.67    3.10
  -5  -3   4   76.85    3.54
   3  -5  -4   84.40    3.13
  -3  -5   4   75.70    3.50
   5  -3  -4   76.82    3.45
   5   4   3   78.79    3.21
  -5   3  -4   81.19    3.38
   4  -5  -3   77.47    3.10
  -3  -4   5   80.55    3.47
  -3   5  -4   82.53    3.13
   5  -4  -3   75.70    3.24
   5  -4  -3   76.45    3.16
   3  -4  -5   83.26    3.11
   3  -5  -4   80.03    3.05
  -4  -5   3   74.36    3.66
  -4  -3   5   80.64    3.43
  -3   4  -5   82.55    3.23
  -5   4  -3   74.68    3.24
   5   3   4   85.46    3.18
   4  -3  -5   85.39    3.41
  -4   5  -3   76.57    3.25
  -4   3  -5   75.98    3.29
  -5   4  -3   82.17    3.39
  -5   3  -4   84.00    3.41
   5  -3  -4   79.21    3.28
   4  -5  -3   77.11    3.15
  -4   3  -5   82.31    3.31
  -4  -5   3   78.40    3.25
  -4  -3   5   79.72    3.27
   4   3   5   70.89    3.57
  -3  -5   4   82.01    3.22
   4   5   3   73.10    3.00
  -3   5  -4   79.54    3.00
   5   3   4   76.53    3.56
  -3  -4   5   80.74    3.38
  -4  -3   5   81.35    3.24
  -5  -3   4   79.54    3.44
  -4  -3   5   77.33    3.43
  -5  -4   3   81.21    3.43
  -5  -4   3   84.51    3.33
  -5  -3   4   81.86    3.41
  -4  -3   5   78.15    3.34
   3   4   5   95.97    4.13
  -3  -4   5   81.33    3.18
  -3  -4   5   79.87    3.27
  -3   4  -5   78.64    2.91
   5   3   4   81.86    3.46
   4   3   5   79.44    3.30
   5   4   3   75.87    3.37
   4   5   3   81.43    3.60
   4   5   3   77.14    3.28
   4   5   3   80.77    3.28
   3   5   4   75.99    3.43
   4   5   3   72.96    3.42
   5   3   4   76.12    3.17
   3   5   4   72.57    3.39
   4   3   5   78.01    3.34
   5   4   3   75.53    3.22
   3   4   5   81.70    3.25
   3   4   5   78.98    3.41
   3   4   5   74.54    3.50
   4   5   3   74.68    3.16
   5   3   4   74.84    3.29
   4   3   5   80.55    3.85
   3   5   4   75.71    3.04
   3   5   4   75.16    3.80
   5   4   3   78.01    3.42
   3   5   4   81.68    3.25
   5   3   4   84.63    4.02
   3   5   4   82.86    3.54
  -4  -5   4   76.78    3.63
  -5  -4   4   70.46    3.55
  -4   4  -5   69.70    3.01
  -5   4  -4   71.47    3.15
  -5  -4   4   65.22    3.18
   5  -4  -4   69.09    3.03
  -4  -4   5   74.45    3.38
   4  -5  -4   68.61    2.99
  -4   4  -5   74.12    3.42
   4  -4  -5   69.80    2.91
   4   5   4   67.30    3.30
   5   4   4   67.26    3.17
   4   4   5   65.18    3.34
  -4  -5   4   74.56    2.91
  -5  -4   4   73.46    3.03
   5  -4  -4   79.07    3.50
  -5   4  -4   70.72    3.02
   4  -4  -5   76.83    3.30
  -4   5  -4   72.13    3.16
   4   4   5   70.46    3.05
  -5   4  -4   67.60    3.16
  -5   4  -4   79.14    3.29
   4  -5  -4   72.14    2.92
  -4  -5   4   74.92    3.54
   4  -5  -4   72.88    3.04
  -4   5  -4   75.28    3.02
   4  -4  -5   77.47    3.12
   5  -4  -4   76.06    3.20
   5  -4  -4   77.45    3.07
   5   4   4   74.10    3.01
  -5  -4   4   75.55    3.54
  -4  -4   5   73.45    3.39
  -4   4  -5   71.96    3.09
  -5   4  -4   74.20    3.16
  -4   4  -5   77.18    3.19
  -4   5  -4   73.57    3.15
  -5  -4   4   79.76    3.37
  -5  -4   4   74.34    3.18
  -4  -5   4   78.65    3.20
   5   4   4   77.85    3.57
  -4  -4   5   71.25    3.22
  -4  -4   5   77.87    3.12
   5   4   4   72.97    3.33
   5   4   4   70.20    3.03
   4   5   4   73.01    2.98
   4   4   5   69.28    3.26
   4   4   5   64.14    3.20
   4   5   4   71.86    3.40
   4   5   4   71.89    3.18
   4   5   4   64.71    3.13
   4   5   4   65.26    3.46
   5   4   4   69.64    3.27
   5   5  -5   16.86    1.84
  -5   5   5   16.45    1.97
   5   5  -5   24.03    1.89
  -5  -5  -5   21.63    2.11
   5   5  -5   18.80    1.63
  -5   5   5   16.28    1.67
  -5   5   5   21.21    2.04
   5  -5   5   20.55    1.58
  -5  -5  -5   20.51    1.80
  -5  -5  -5   17.95    2.26
  -5  -5  -5   20.30    1.98
   5   5  -5   20.86    1.87
   5  -5   5   23.44    1.98
  -5  -5  -4   31.42    2.58
  -5  -4  -5   41.48    2.48
  -5  -5  -4   33.39    2.14
  -5  -5  -4   29.14    2.63
   5  -5   4   33.98    2.14
   5   4  -5   34.18    2.21
   5   5  -4   34.01    2.06
   5  -4   5   32.51    2.28
  -4  -5  -5   37.50    2.79
  -5  -4  -5   37.27    2.27
  -4  -5  -5   36.09    2.10
   4   5  -5   34.98    2.14
   4   5  -5   32.51    2.18
   5   5  -4   37.34    2.31
   5  -5   4   33.66    2.30
   4  -5   5   33.11    2.29
   5   4  -5   30.95    2.27
   5  -5   4   31.23    1.97
  -5   5   4   33.10    2.45
  -5   5   4   35.65    2.15
  -5   5   4   33.33    2.41
   5   4  -5   32.07    2.15
  -4   5   5   36.69    2.22
  -5  -5  -4   34.47    1.90
  -5   4   5   32.58    2.43
  -4   5   5   32.86    2.48
  -4   5   5   31.32    2.35
  -5   4   5   29.39    2.31
  -5  -5  -4   39.62    2.59
   5  -5   4   34.63    1.84
   5   4  -5   33.76    2.00
  -5  -4  -5   34.29    2.39
   4   5  -5   33.70    2.09
   5   4  -5   31.09    2.13
   5  -5   4   35.04    1.91
   5   5  -4   38.34    2.10
   4   5  -5   33.41    1.88
  -4  -5  -5   36.94    2.42
  -5   4   5   29.50    1.93
  -4   5   5   31.74    1.98
  -5   5   4   30.20    2.14
  -5   4   5   30.11    2.20
   5  -4   5   32.70    2.00
  -4   5   5   34.19    2.16
   5   5  -4   32.04    1.91
  -5  -5  -3   33.55    2.62
   3   5  -5   34.08    2.08
  -5  -5  -3   38.64    2.65
  -5  -3  -5   38.61    2.35
   5  -3   5   34.90    2.27
   3  -5   5   34.07    2.09
  -3  -5  -5   35.90    2.01
   5   3  -5   29.74    2.11
  -5  -5  -3   36.73    2.19
  -3  -5  -5   39.94    2.24
   3  -5   5   36.12    2.16
   5   3  -5   32.77    1.95
   5  -3   5   33.87    2.32
   5   3  -5   35.62    2.30
   5  -5   3   36.54    2.00
   5   5  -3   33.55    2.11
   3   5  -5   34.62    2.06
   5  -5   3   33.44    2.19
   5   3  -5   35.04    2.20
  -3   5   5   40.49    2.18
  -3   5   5   34.16    2.16
  -5   5   3   30.40    2.13
  -3   5   5   34.01    2.45
  -5   5   3   37.72    2.45
  -5   3   5   38.72    2.32
  -3   5   5   33.61    2.23
  -5  -5  -3   33.40    1.84
  -5  -5  -3   36.82    2.51
   5  -5   3   36.86    1.87
   5   3  -5   38.05    1.97
   3   5  -5   36.03    2.03
   5   5  -3   37.40    2.05
   5   3  -5   34.83    2.10
  -5  -3  -5   33.56    2.29
   5   5  -3   35.94    2.05
   5  -5   3   33.08    1.84
  -5   3   5   36.70    2.06
  -3   5   5   34.23    1.86
   3   5  -5   34.03    1.83
   5  -3   5   37.24    1.97
  -5   3   5   35.22    1.87
  -5   5   3   34.99    2.19
   5  -3   5   34.48    1.99
  -3   5   5   32.80    2.23
   5   5  -3   35.47    1.98
   3  -5   5   35.82    1.71
  -2  -5  -5   51.67    2.57
   5  -5   2   55.72    2.50
   5  -2   5   44.88    2.80
   2   5  -5   52.65    2.52
  -5  -5  -2   49.63    3.06
  -5  -2  -5   47.98    2.68
  -5  -5  -2   50.31    2.83
  -5  -5  -2   59.40    2.84
  -5  -2  -5   52.18    2.68
  -2  -5  -5   52.68    2.40
   2  -5   5   53.10    2.58
   5   2  -5   48.22    2.60
   5   2  -5   52.84    2.79
   5   5  -2   48.60    2.49
   5  -5   2   53.12    2.43
   2  -5   5   50.94    2.52
   2  -5   5   51.85    2.58
   2   5  -5   48.35    2.37
   5  -2   5   47.66    2.67
   2   5  -5   54.14    2.52
   5  -5   2   46.43    2.51
   5  -2   5   46.51    2.32
  -5   5   2   53.39    2.83
  -2   5   5   52.14    2.53
  -2   5   5   51.24    2.86
  -2   5   5   48.57    2.55
  -5   2   5   55.69    2.78
  -5   2   5   47.94    2.63
  -2   5   5   47.93    3.01
  -5   5   2   54.34    2.84
   5   2  -5   52.24    2.56
   2   5  -5   55.40    2.48
   5   2  -5   51.92    2.46
  -5  -5  -2   50.02    3.16
   5  -5   2   51.97    2.35
   5   5  -2   47.72    2.42
   2  -5   5   52.63    2.39
   5   5  -2   49.55    2.48
  -5  -5  -2   48.97    3.01
  -5   5   2   47.99    2.73
  -5   2   5   43.36    2.56
   2  -5   5   53.55    2.15
   5  -2   5   55.44    2.51
   2   5  -5   50.33    2.26
  -5   2   5   50.04    2.43
   5   5  -2   49.28    2.23
   2  -5   5   52.62    2.24
   5  -2   5   51.03    2.50
  -2   5   5   53.66    2.87
   5   5  -2   48.71    2.45
  -2   5   5   49.94    2.36
  -2   5   5   50.12    2.17
  -2   5   5   51.48    2.82
  -5  -1  -5   40.43    2.29
  -5  -5  -1   47.62    2.44
   1  -5   5   39.77    2.16
  -5  -5  -1   49.01    2.66
  -1  -5  -5   44.92    2.19
  -5  -5  -1   42.75    2.72
  -1  -5  -5   43.90    2.03
   5  -5   1   43.87    2.06
   5  -1   5   35.98    2.43
   1  -5   5   41.20    2.11
   1   5  -5   43.05    2.11
   5  -1   5   37.43    2.34
  -5  -1  -5   43.61    2.09
   1  -5   5   42.00    2.29
   1   5  -5   41.64    2.13
   5  -5   1   43.00    2.11
   5   5  -1   39.87    2.04
   5  -5   1   40.70    2.16
  -5  -5  -1   44.89    2.65
  -5  -5  -1   43.83    2.05
   5  -1   5   37.90    2.04
  -5   1   5   41.84    2.35
  -1   5   5   37.24    2.56
  -5   5   1   41.54    2.32
  -5   1   5   37.22    2.28
   5   1  -5   35.23    2.27
  -1   5   5   36.61    2.09
  -5   5   1   47.41    2.56
  -5   5   1   41.03    2.23
   5  -5   1   41.37    2.04
  -5  -5  -1   41.43    2.85
   5   5  -1   43.14    2.12
   1   5  -5   46.47    2.14
   5   5  -1   44.30    2.18
  -5  -1  -5   39.72    2.13
   1  -5   5   45.96    2.12
   5  -5   1   38.20    2.03
  -5  -1  -5   44.29    2.37
   5   1  -5   42.65    2.15
   5   5  -1   40.14    2.15
  -1   5   5   42.61    2.00
  -5   1   5   42.72    2.26
  -5   5   1   42.24    2.18
  -5   1   5   40.98    2.32
  -5   1   5   41.90    2.03
   5  -1   5   42.55    2.26
   1  -5   5   44.34    1.90
  -5   5   1   44.54    2.36
  -5   1   5   40.24    2.18
   1   5  -5   42.31    1.92
   5   5  -1   38.42    2.11
  -1   5   5   41.92    2.19
   5  -1   5   44.13    2.42
   5  -1   5   42.27    2.27
   5   5  -1   40.83    2.01
   5   5  -1   40.51    2.02
  -1   5   5   38.24    2.61
  -1   5   5   42.36    2.41
  -1   5   5   39.98    1.92
  -5   0  -5   53.68    2.65
   5   0  -5   54.79    2.80
  -5   0  -5   54.41    2.70
  -5  -5   0   56.03    2.97
  -5  -5   0   53.50    3.11
   5   0   5   53.33    2.88
   5  -5   0   57.07    2.40
   0  -5   5   58.73    2.61
  -5  -5   0   56.92    2.83
  -5   0  -5   57.00    2.60
   5  -5   0   50.24    2.48
  -5  -5   0   56.65    3.07
   5   0   5   58.71    3.01
   5   0  -5   59.01    2.95
   5  -5   0   55.84    2.59
   5   0   5   57.71    2.49
   0  -5   5   52.31    2.44
   0  -5   5   62.18    2.87
   0   5  -5   60.81    2.67
  -5  -5   0   55.44    2.46
   5   0   5   55.92    2.56
  -5   0   5   55.94    2.73
  -5   5   0   58.97    2.65
   0   5   5   55.41    2.59
   0   5   5   51.47    2.46
   0   5   5   60.95    3.58
   5   0  -5   62.69    2.95
   0   5   5   53.86    2.93
  -5   5   0   56.14    2.82
  -5   5   0   64.79    3.06
   5  -5   0   55.67    2.51
   0   5  -5   60.77    2.54
  -5   0  -5   56.15    2.59
   5   0  -5   58.37    2.65
   5   5   0   56.16    2.50
  -5   0  -5   56.05    2.74
   5   0  -5   58.96    2.70
   5   5   0   56.19    2.60
   5   5   0   56.51    2.60
   5  -5   0   56.66    2.49
   0  -5   5   57.66    2.59
  -5  -5   0   55.56    3.33
  -5   0   5   52.78    2.63
  -5   5   0   57.00    2.82
  -5   0   5   50.69    2.52
  -5   0   5   54.21    2.71
  -5   5   0   53.70    2.65
   0   5  -5   57.00    2.30
   0   5   5   52.17    2.34
  -5   0   5   58.06    2.79
   5   0   5   55.53    2.80
   0  -5   5   57.96    2.41
  -5   0   5   56.79    2.78
   0   5  -5   57.17    2.48
  -5  -5   0   59.72    2.76
  -5   0   5   51.35    2.56
   0   5   5   55.91    3.16
   0   5   5   60.29    2.40
   5   5   0   50.88    2.59
   5   0   5   52.93    2.80
   0   5   5   58.02    2.46
   5   5   0   59.01    2.67
   5   5   0   54.30    2.53
   0   5   5   59.47    2.83
   5   5   0   52.73    2.54
   5   0   5   54.78    2.83
   0   5   5   55.38    2.84
  -5   1  -5   41.39    2.14
  -5  -5   1   36.41    2.28
  -5  -5   1   44.17    2.53
  -5  -5   1   43.91    2.71
  -1  -5   5   42.17    2.14
   5  -1  -5   44.11    2.37
   5   1   5   40.20    1.99
   5  -5  -1   41.62    2.10
  -5   5  -1   41.76    2.42
  -1   5  -5   41.34    2.23
  -1   5  -5   44.76    2.08
  -1  -5   5   44.85    2.43
   5  -5  -1   39.55    2.08
  -5   1  -5   44.45    2.26
   5   1   5   41.40    2.75
  -5  -5   1   40.19    2.49
  -5   5  -1   43.29    2.16
   5   1   5   45.05    2.18
   5  -1  -5   43.82    2.40
   1   5   5   48.11    3.00
  -5  -5   1   45.03    2.04
  -5   5  -1   37.77    2.29
   1   5   5   38.44    1.95
   1   5   5   46.04    2.19
   1   5   5   37.58    2.23
   5  -1  -5   38.96    2.01
  -5  -5   1   43.50    2.76
   5   5   1   41.13    2.11
  -1   5  -5   41.53    2.09
   5   5   1   46.35    2.15
  -5   1  -5   45.22    2.35
   5   5   1   38.69    2.01
   5  -5  -1   40.06    2.07
  -1  -5   5   41.66    2.19
   5  -1  -5   43.07    2.19
   5  -5  -1   39.59    2.03
  -5  -1   5   38.47    2.05
  -5   5  -1   41.08    2.19
  -5   1  -5   40.19    2.14
   5   1   5   33.24    2.34
  -5  -1   5   41.56    2.25
  -5  -1   5   45.32    2.29
  -5  -5   1   47.66    2.33
  -1  -5   5   44.97    2.07
  -5  -1   5   44.63    2.33
  -1   5  -5   43.47    2.06
  -5  -1   5   40.19    2.20
  -5   5  -1   47.45    2.49
  -1   5  -5   41.73    1.82
  -5   5  -1   43.34    2.02
   5   1   5   42.65    2.33
   5   5   1   42.19    2.22
   5   5   1   41.56    2.18
   1   5   5   46.09    2.02
   1   5   5   40.39    2.55
   5   1   5   41.61    2.50
   1   5   5   37.10    2.52
   5   5   1   45.78    2.22
   1   5   5   42.27    2.11
   5   5   1   45.72    2.28
   5   1   5   42.57    2.45
  -5  -5   2   56.77    3.10
  -5  -5   2   55.41    2.91
  -5   2  -5   48.20    2.34
  -2  -5   5   56.47    2.72
  -5   2  -5   43.54    2.43
  -2  -5   5   53.39    2.45
   5  -5  -2   50.65    2.32
  -5   5  -2   53.44    2.84
  -5  -5   2   48.52    2.76
  -2   5  -5   53.15    2.33
   5  -5  -2   45.94    2.36
   5  -2  -5   51.46    2.62
   5  -2  -5   51.93    2.45
  -5   2  -5   53.48    2.65
   5   2   5   49.62    2.51
   2   5   5   54.73    2.51
   2   5   5   52.80    3.08
   5   2   5   49.21    2.21
  -5   5  -2   53.94    2.46
   5  -2  -5   53.15    2.46
   5  -5  -2   52.30    2.42
  -5  -2   5   48.59    2.50
   5  -2  -5   55.14    2.49
  -5  -5   2   53.68    3.02
  -2   5  -5   51.69    2.43
  -2  -5   5   47.60    2.58
   5   5   2   52.36    2.37
  -5   5  -2   50.41    2.52
  -5   2  -5   45.91    2.46
  -2   5  -5   52.60    2.37
  -2  -5   5   54.47    2.51
  -5  -5   2   54.82    2.56
  -5  -2   5   49.68    2.58
   5   2   5   55.14    2.77
  -2   5  -5   49.69    2.09
  -5  -2   5   54.65    2.57
   5   2   5   46.03    2.98
   5   5   2   51.99    2.56
   2   5   5   54.16    2.37
   2   5   5   53.31    3.21
   2   5   5   48.49    2.65
   5   5   2   47.41    2.55
  -5   5  -2   51.45    2.37
   5   2   5   52.30    2.43
   2   5   5   48.72    2.50
   5   5   2   44.87    2.59
  -5  -5   3   37.42    2.52
  -5   3  -5   33.76    1.99
  -5  -3   5   36.08    2.28
  -5  -5   3   35.26    2.38
  -3  -5   5   34.29    2.29
   5  -3  -5   38.06    1.93
  -5  -5   3   33.21    2.25
  -3  -5   5   36.22    2.34
  -3   5  -5   38.31    2.22
   3  -5  -5   35.65    1.79
   5  -5  -3   36.04    1.80
  -5   5  -3   34.60    2.24
   5  -5  -3   32.19    1.90
   5  -3  -5   33.14    2.17
  -5   5  -3   35.76    2.12
   5   3   5   34.02    2.09
   3   5   5   34.77    2.01
  -5  -5   3   36.09    1.89
  -5   5  -3   39.95    2.00
   5   5   3   33.73    2.04
   5  -3  -5   37.52    2.27
  -3   5  -5   37.36    1.98
  -5   3  -5   35.99    2.08
   5  -5  -3   37.00    1.99
   5  -3  -5   31.84    2.12
  -5  -3   5   33.57    2.16
  -5   5  -3   35.88    2.08
   3  -5  -5   39.01    1.83
  -3  -5   5   35.40    2.20
  -5  -5   3   35.75    2.43
   5   5   3   34.50    1.80
   5  -5  -3   32.67    1.87
  -3   5  -5   35.77    1.86
  -5   3  -5   32.70    2.04
  -5  -5   3   38.59    2.15
  -5  -3   5   36.41    2.09
  -5  -3   5   36.96    2.16
  -3  -5   5   35.88    1.96
  -3  -5   5   33.67    2.12
   5   3   5   31.74    2.24
  -3   5  -5   34.99    1.64
   5   5   3   36.37    2.11
   5   3   5   35.80    2.06
   3   5   5   38.70    2.68
   3   5   5   37.57    1.98
   5   5   3   33.60    1.96
   5   5   3   29.63    2.06
   3   5   5   32.90    2.21
   5   3   5   32.95    2.79
  -5   5  -3   35.04    1.94
   3   5   5   33.59    2.19
  -5   4  -5   33.76    1.98
  -5  -4   5   36.84    2.41
  -4  -5   5   33.83    2.40
  -4  -5   5   32.80    2.31
   5  -5  -4   31.91    1.89
   4  -5  -5   32.32    1.82
  -5   5  -4   33.03    2.23
   5  -4  -5   33.33    1.86
  -5   5  -4   33.85    2.08
   5   4   5   29.02    2.09
   5   5   4   32.23    2.11
  -5  -5   4   34.23    1.88
   5  -4  -5   40.26    2.35
  -5   5  -4   35.83    1.96
   4   5   5   35.82    2.32
   4  -5  -5   37.93    1.95
  -4  -5   5   38.13    2.36
  -5   4  -5   38.24    2.15
  -5  -4   5   27.13    2.21
   5  -5  -4   34.44    2.01
   5  -5  -4   34.92    1.89
  -4   5  -5   33.80    1.88
   5  -4  -5   30.56    2.08
  -5   5  -4   38.78    2.13
  -5   4  -5   30.50    1.98
  -4   5  -5   36.51    2.06
  -5  -5   4   38.98    2.22
  -5  -4   5   37.23    2.09
  -5  -4   5   37.47    2.23
  -4  -5   5   38.75    2.12
   5   4   5   30.68    2.35
   4   5   5   31.91    2.22
   5   5   4   29.82    1.87
   5   4   5   31.20    2.11
   5   5   4   33.86    2.23
   4   5   5   27.72    2.35
   5   5   4   31.01    2.22
   4   5   5   29.07    2.06
   5   5   4   31.99    2.10
  -5   5  -5   21.37    1.55
   5   5   5   18.59    1.75
   5  -5  -5   21.75    1.72
  -5   5  -5   17.40    1.51
  -5  -5   5   21.63    1.99
  -5   5  -5   22.80    1.73
  -5  -5   5   21.58    1.82
   5  -5  -5   17.85    1.48
   5   5   5   23.26    1.85
   5   5   5   17.16    1.43
   5   5   5   18.33    1.83
   5   5   5   16.50    1.58
   0  -6   0  618.24   19.53
  -6   0   0  566.99   19.56
   0   0  -6  611.38   19.27
  -6   0   0  616.25   19.84
  -6   0   0  509.11   19.38
   0  -6   0  601.86   19.45
   0   0   6  602.26   19.55
   0  -6   0  614.19   19.77
   0   0  -6  599.25   19.38
   0   0  -6  607.23   19.10
   6   0   0  601.52   19.28
   6   0   0  582.21   19.20
   0   0   6  603.68   19.25
   0   6   0  597.22   19.38
   0   0   6  566.71   19.93
   0   6   0  613.00   19.52
   0  -6   0  592.11   19.29
   6   0   0  578.71   19.37
   0   0  -6  590.27   19.17
   6   0   0  597.14   19.39
   0   6   0  588.94   19.18
  -6   0   0  601.20   19.61
   6   0   0  615.67   19.23
   0   0   6  604.79   19.28
   0   0   6  601.10   19.24
   0   6   0  589.33   19.09
   0   0   6  615.43   19.30
   0   6   0  620.00   19.20
   0   6   0  570.47   19.72
   0   0   6  636.02   19.27
  -1  -6  -1  307.69   10.51
  -6  -1  -1  267.41   10.05
   1  -1   6  309.23   10.65
   1  -6   1  302.00    9.88
   1   1  -6  301.43    9.97
  -6   1   1  311.71   10.48
  -1  -1  -6  299.27    9.78
  -6  -1  -1  277.75   10.22
   1  -6   1  303.71   10.05
  -6   1   1  296.38   10.18
   6  -1   1  308.08   10.00
  -6  -1  -1  304.41   10.51
   1  -6   1  305.39   10.24
  -1  -6  -1  322.79   10.71
   6   1  -1  286.67    9.97
   1   1  -6  303.77   10.03
   6  -1   1  297.89   10.04
   6   1  -1  306.92    9.93
   1  -6   1  302.04   10.03
  -1  -1  -6  292.99    9.94
   1   1  -6  305.65    9.83
  -1   6   1  298.50   10.02
  -1   1   6  294.04   10.80
  -1   6   1  304.03   10.18
   1   6  -1  301.50   10.00
   1  -1   6  289.36    9.77
  -6   1   1  295.00    9.98
   1  -1   6  277.12   10.34
   1   6  -1  300.23   10.09
  -1   6   1  304.83   10.15
  -1   1   6  299.19    9.94
   6   1  -1  296.82   10.38
   1   1  -6  297.91    9.86
  -1  -1  -6  295.18    9.72
   1   6  -1  291.33    9.68
  -6  -1  -1  275.89   10.46
   6  -1   1  270.59   10.02
   6   1  -1  292.36   10.13
  -1  -6  -1  290.75   10.08
   1  -6   1  301.84    9.83
   6   1  -1  288.89   10.12
  -6   1   1  299.53   10.31
   1   6  -1  296.67    9.83
  -6   1   1  286.37   10.21
  -6  -1  -1  301.29   10.14
   6  -1   1  285.55    9.89
   1  -1   6  315.97    9.90
  -1   1   6  291.17    9.96
   1  -1   6  296.43    9.84
   1   6  -1  279.52   10.28
   1  -1   6  310.76   10.39
   1   6  -1  300.51    9.84
  -1   6   1  288.69    9.77
   1  -1   6  300.96    9.87
  -1   1   6  297.06   10.60
   1  -1   6  298.33   10.29
   0  -1   6  370.15   13.77
   0  -6   1  412.06   13.38
  -6   0  -1  403.77   13.80
  -6   0  -1  398.69   13.55
  -1   0  -6  395.60   13.16
  -6   1   0  400.74   13.43
   1  -6   0  401.37   13.22
  -6  -1   0  405.36   13.62
  -6  -1   0  367.49   13.48
  -6   0   1  397.51   13.54
   1  -6   0  414.19   13.36
  -6   0   1  406.02   13.76
   1   0   6  417.78   13.93
   0  -6  -1  401.51   13.36
  -6   1   0  413.78   13.73
  -1  -6   0  424.07   13.70
   0  -6   1  406.01   13.39
   0  -1  -6  408.56   13.18
  -1  -6   0  420.96   13.46
  -6  -1   0  407.68   13.77
  -6  -1   0  361.92   13.34
   0  -6  -1  399.69   13.54
   1  -6   0  411.35   13.56
   1   0  -6  402.97   13.12
   0   1  -6  397.76   13.07
   6   0  -1  398.39   13.12
   6  -1   0  397.77   13.30
   1  -6   0  392.09   13.33
   6   1   0  384.83   13.45
   0  -6   1  403.62   13.34
  -1  -6   0  435.36   13.93
   0  -1  -6  397.54   13.30
   6   0  -1  393.91   13.22
   0  -6   1  416.76   13.69
   6   0   1  410.82   13.31
   6   1   0  422.92   13.36
   1   0  -6  382.88   13.32
   0   1  -6  396.10   13.33
  -1   0  -6  408.77   13.32
  -1   6   0  427.85   13.46
   0   6   1  396.24   13.44
   0   6  -1  410.04   13.40
   6   0  -1  407.54   13.75
  -1   6   0  414.47   13.36
   1   0   6  385.40   13.74
   0   6   1  405.21   13.32
   0   6   1  400.19   13.28
  -1   6   0  420.03   13.71
   0   1   6  391.81   14.08
   0   1   6  419.33   13.22
  -1   0   6  388.22   13.22
  -1   0   6  367.24   13.97
   1   0   6  405.16   13.14
   1   6   0  414.74   13.41
   0   6  -1  409.90   13.33
   1   6   0  417.69   13.35
  -6   1   0  417.75   13.36
  -6   1   0  361.95   13.62
  -6   0  -1  388.25   13.78
   6   0   1  425.79   13.34
   1   0  -6  419.55   13.15
   6  -1   0  387.21   13.40
   6   0  -1  407.64   13.35
   6   0   1  385.33   13.32
   0   1  -6  414.77   13.18
   6   0  -1  386.07   13.29
   6   1   0  400.96   13.46
  -1   0  -6  409.83   13.16
  -1  -6   0  423.07   13.44
   0  -6   1  412.46   13.29
   6  -1   0  378.78   13.37
  -6  -1   0  390.85   13.83
   6   1   0  394.34   13.46
   0  -6  -1  399.20   13.23
   0  -1   6  387.45   13.17
   0   1   6  385.78   13.25
   0   1   6  393.95   13.16
  -1   6   0  398.63   13.05
   0   6  -1  393.58   13.14
  -6   1   0  425.62   13.62
  -1   0   6  392.73   13.29
  -1   6   0  390.87   13.10
  -1   0   6  417.75   13.16
   0   6  -1  392.78   13.09
   0   1   6  389.89   13.41
  -6   0   1  414.13   13.67
   6   1   0  427.84   13.27
   1   6   0  403.66   13.15
  -1   0   6  390.91   13.18
   6   0   1  399.20   13.24
  -6   0  -1  427.36   13.61
  -6  -1   0  413.89   13.49
   0   1  -6  408.78   13.03
   1   0   6  398.10   13.18
   1   0   6  409.07   13.28
   1   0   6  393.53   13.80
   0  -1   6  419.29   13.38
   0   6  -1  394.81   13.78
  -1   6   0  401.58   13.12
   0  -1   6  402.16   13.22
   6   0   1  389.54   13.17
   0   6  -1  412.48   13.13
   1   6   0  428.32   13.21
   0   6   1  398.75   13.13
   0   1   6  417.09   13.27
   1   6   0  434.53   13.30
   0   1   6  403.60   14.39
  -1   0   6  408.52   13.91
   1   0   6  400.07   13.21
   1   6   0  379.94   13.54
   1   0   6  433.61   13.46
   0   6   1  421.42   13.27
   1   6   0  406.53   13.18
  -1   6   0  393.83   13.65
   0   1   6  411.72   13.13
   0   6   1  418.31   13.40
  -1   0   6  413.84   13.27
  -6  -1   1  297.16   10.28
  -6   1  -1  285.54   10.08
   1  -1  -6  300.88    9.90
  -6   1  -1  289.56   10.37
  -1   1  -6  293.67    9.88
  -1  -6   1  308.55   10.23
   1  -6  -1  299.90   10.00
  -1  -6   1  294.89   10.08
  -6  -1   1  308.81   10.43
  -6  -1   1  272.85    9.98
   1  -1  -6  300.78    9.82
   1  -6  -1  297.26   10.24
   6  -1  -1  271.91    9.91
   6  -1  -1  290.45    9.87
  -1   1  -6  289.35    9.67
   1  -6  -1  285.56    9.98
  -1  -6   1  319.66   10.52
  -1   1  -6  290.67    9.99
   6   1   1  318.77   10.15
  -1   6  -1  295.78   10.21
   6   1   1  296.88   10.20
   1   6   1  303.53   10.11
  -1   6  -1  312.19   10.03
   1   6   1  288.65    9.97
   1   1   6  302.69   10.61
  -1   6  -1  297.37   10.07
   6  -1  -1  302.76   10.42
  -6  -1   1  263.57   10.11
   6   1   1  286.70   10.16
  -1  -1   6  314.55    9.91
   6   1   1  291.10   10.13
   6  -1  -1  275.62   10.06
   6  -1  -1  273.42   10.01
  -1  -6   1  314.37   10.10
  -1   1  -6  297.35    9.88
   1  -1  -6  303.55    9.74
  -1   6  -1  301.56    9.72
  -6   1  -1  281.72   10.37
  -1   6  -1  297.84    9.77
   6   1   1  284.77    9.92
   1   1   6  285.74    9.85
  -6  -1   1  306.09   10.34
  -1   1  -6  302.66    9.68
  -6  -1   1  290.46   10.21
  -1  -1   6  296.70    9.88
   1   6   1  294.00    9.78
   1   1   6  306.08   10.19
  -6   1  -1  329.68   10.36
  -1   6  -1  298.77    9.79
  -1  -1   6  295.11   10.35
  -1   6  -1  312.84   10.48
   1   6   1  295.65    9.83
   6   1   1  285.00    9.88
   1   6   1  303.20    9.89
   1   6   1  320.36   10.20
  -1   6  -1  300.03    9.78
   1   6   1  302.72    9.96
   1   1   6  282.04   10.81
   1   1   6  312.20    9.98
  -1  -1   6  297.75    9.92
  -2  -6  -2  315.77   10.62
   2   2  -6  305.36   10.40
  -2  -2  -6  302.23   10.39
   2  -6   2  302.88   10.38
   6   2  -2  288.91   10.45
   2  -2   6  315.52   10.72
   2  -6   2  324.01   10.14
   6  -2   2  284.99   10.49
  -6  -2  -2  283.05   10.61
  -2  -6  -2  325.32   11.49
  -6  -2  -2  295.19   10.74
  -6  -2  -2  325.15   10.98
   2  -6   2  316.36   10.42
   6  -2   2  298.22   10.57
   6   2  -2  329.86   10.95
   2  -2   6  302.51   10.69
  -2  -2  -6  302.79   10.22
   6   2  -2  322.25   10.91
  -2   2   6  311.99   10.38
  -2   2   6  294.48   10.42
   6   2  -2  320.46   10.90
  -6   2   2  298.40   10.46
  -2   6   2  311.06   10.64
   2  -2   6  297.40   10.05
  -6   2   2  292.26   10.36
  -2   2   6  337.09   11.03
  -2   6   2  286.65   10.57
   2   6  -2  309.02   10.15
  -2  -2  -6  311.78   10.36
  -2  -6  -2  310.88   10.80
  -6  -2  -2  319.53   11.04
   6   2  -2  296.40   10.61
   2  -6   2  320.12   10.16
   6  -2   2  313.32   10.65
   6   2  -2  310.35   10.86
  -2   2   6  300.14   10.28
  -2   6   2  308.32   10.14
   2   6  -2  295.52   10.23
  -6   2   2  306.02   10.70
  -2   2   6  303.10   10.39
  -6   2   2  303.34   10.60
   2  -2   6  315.32   10.19
  -6  -2  -2  325.22   10.48
   6  -2   2  299.61   10.24
  -2   2   6  310.14   10.18
   2  -2   6  307.38   10.55
   2   6  -2  314.37   10.69
  -2   6   2  312.63   10.26
   2  -2   6  309.21   10.19
   6   2  -2  284.73   10.34
  -2   2   6  302.23   10.49
   2   6  -2  313.01   10.22
  -6  -1  -2  323.88   10.88
  -1  -6  -2  305.05   10.99
  -2  -6  -1  300.32   10.53
  -6   2   1  311.73   10.50
  -1  -6  -2  304.60   10.34
  -1  -2  -6  311.72   10.05
   1  -6   2  321.32   10.23
   1   2  -6  316.00   10.33
  -6  -1  -2  275.98   10.43
  -6   1   2  299.23   10.55
   6  -1   2  304.23   10.41
   6  -2   1  299.92   10.37
  -6   2   1  318.14   10.76
   2   1  -6  316.34   10.35
   2  -1   6  314.14   11.02
  -6  -2  -1  294.53   10.70
  -6  -2  -1  280.58   10.65
  -2  -1  -6  299.17   10.32
  -6  -2  -1  285.97   10.52
  -6  -2  -1  308.79   10.82
   2  -6   1  301.73   10.32
   1  -6   2  311.71   10.39
  -2  -6  -1  325.29   11.15
   1  -2   6  319.24   10.58
  -2  -1  -6  300.47   10.03
  -1  -6  -2  308.24   11.04
  -2  -1  -6  304.51   10.23
   1   2  -6  290.43   10.32
  -1  -2  -6  304.70   10.22
   6   2  -1  285.49   10.53
  -2  -6  -1  319.46   11.16
   6  -2   1  308.33   10.56
   2  -6   1  308.85   10.35
   2   6  -1  302.09   10.19
   6   1  -2  305.06   10.41
   6  -1   2  310.01   10.42
   2  -1   6  321.74   10.41
   1   6  -2  312.96   10.24
   1  -2   6  306.76   10.38
   2   1  -6  312.70   10.22
   2  -6   1  306.06   10.40
   2   1  -6  289.66   10.33
   1   2  -6  312.43   10.17
  -2   6   1  301.05   10.43
   6   2  -1  316.17   10.68
  -6   1   2  308.62   10.36
  -2   1   6  299.81   10.29
   2  -1   6  280.48   10.54
  -6   2   1  304.68   10.40
   1  -2   6  299.11   10.06
  -2   1   6  310.30   10.78
   2  -1   6  302.68   10.03
  -1   2   6  306.06   10.25
  -1   6   2  306.97   10.38
   6   1  -2  309.34   10.80
  -2   6   1  305.04   10.39
  -2   6   1  313.50   10.69
  -6   1   2  279.43   10.19
  -6   2   1  303.60   10.26
   2   6  -1  294.77   10.30
  -6   2   1  252.30   10.98
  -1   6   2  294.21   10.51
  -2  -1  -6  306.83   10.07
  -6  -1  -2  290.46   10.86
   6  -1   2  319.07   10.35
   1   6  -2  311.62   10.09
  -6  -2  -1  310.13   10.92
   6  -2   1  303.18   10.68
   6   1  -2  306.56   10.49
   2  -6   1  312.16   10.03
   2   1  -6  307.34   10.22
   6   2  -1  324.26   10.88
  -1  -2  -6  316.95   10.26
   2   6  -1  301.20   10.02
   6   1  -2  288.96   10.57
  -2  -6  -1  299.35   10.60
  -1  -6  -2  293.87   10.44
   1  -6   2  324.18   10.22
   6   2  -1  332.85   10.91
  -2   1   6  308.23   10.27
   2   6  -1  295.15   10.18
  -6   1   2  291.46   10.62
  -1   2   6  296.20   10.25
  -2   6   1  310.46   10.10
   1   6  -2  302.86   10.15
  -6   2   1  303.02   10.59
   1  -2   6  301.36   10.14
   6  -2   1  292.95   10.14
  -6   1   2  312.07   10.73
   2  -1   6  294.83   10.14
  -2   1   6  304.76   10.15
  -6  -2  -1  320.83   10.40
  -2   1   6  322.45   10.37
   6  -1   2  304.03   10.36
  -1   2   6  307.83   10.15
  -6  -1  -2  331.63   10.58
  -1   6   2  314.10   10.07
  -2   1   6  326.86   10.33
   2   6  -1  294.09   10.49
  -2   6   1  305.59   10.11
  -1   6   2  319.88   10.32
  -2   1   6  322.19   10.65
   2   6  -1  309.67   10.18
   1  -2   6  310.15   10.55
   2  -1   6  301.84   10.87
   1  -2   6  306.67   10.16
   2  -1   6  286.32   10.55
   2   6  -1  336.29   10.30
   2   6  -1  331.20   10.18
   1   6  -2  300.08   10.10
   6   2  -1  287.82   10.50
  -1   2   6  312.34   10.82
   1   6  -2  307.62   10.79
   0  -6   2  440.16   14.04
   6  -2   0  417.20   13.94
  -2  -6   0  414.76   14.22
   0   2  -6  431.77   13.97
   2   0  -6  425.62   13.97
  -6   0  -2  438.22   14.53
  -2   0  -6  412.99   13.77
  -6   2   0  429.60   14.34
  -6   0   2  440.85   14.36
  -6  -2   0  429.75   14.45
  -6  -2   0  407.80   14.20
   0  -6   2  437.95   14.09
   2   0   6  420.97   14.54
  -6   2   0  394.68   13.97
  -6   0   2  441.17   14.53
  -2   0  -6  413.02   13.96
  -6   0  -2  413.81   14.23
  -6  -2   0  428.28   14.37
   2  -6   0  433.14   13.99
   0  -2   6  425.80   14.14
   0  -2  -6  429.37   13.79
   0  -6  -2  415.38   14.36
  -2   0  -6  414.46   13.95
   6  -2   0  424.69   14.17
   2   6   0  418.33   13.82
   6   2   0  411.77   14.45
   0  -6   2  430.42   13.99
  -6   0  -2  436.29   14.11
   2   0   6  450.18   13.94
   6   0  -2  403.00   13.93
   0  -6  -2  430.19   14.51
   6  -2   0  413.06   14.36
   0  -6   2  440.95   14.35
   2  -6   0  422.44   14.07
   0   6  -2  415.05   13.88
   0  -2  -6  417.57   13.94
   2  -6   0  422.02   14.03
   0   2  -6  428.64   13.78
   0   2  -6  414.94   14.00
   0  -2  -6  427.55   13.68
  -2  -6   0  444.58   14.72
  -6   2   0  443.70   14.15
  -2   6   0  432.80   14.11
   0   2   6  421.40   13.89
  -2   0   6  428.19   14.42
  -2   6   0  474.61   14.72
   0   6   2  433.43   13.90
   2   0   6  405.34   14.28
  -2   6   0  429.58   14.07
  -2   0   6  411.06   13.97
   6   0  -2  428.64   14.49
   2   6   0  402.77   13.97
   0   2   6  451.06   15.15
   0   6   2  407.48   14.17
   2   0   6  430.84   13.75
  -6   2   0  357.18   14.78
   2   6   0  417.19   14.05
  -6   2   0  392.23   14.22
   0  -6   2  437.49   13.97
  -2   0   6  449.84   13.83
  -6   0  -2  417.32   14.53
   6   0  -2  396.60   13.94
   6  -2   0  418.79   14.29
   6   0   2  416.88   13.91
  -6  -2   0  390.76   14.29
   6  -2   0  425.59   14.34
   0  -6  -2  394.57   13.84
   2   0  -6  440.98   13.85
  -2   0  -6  426.47   13.99
   6   2   0  421.23   14.45
   6   2   0  454.09   14.65
   0  -2   6  435.02   13.90
  -2  -6   0  440.64   14.29
  -2   0  -6  416.45   13.80
   0   6  -2  410.01   13.78
  -2   0   6  414.62   13.94
  -2   6   0  424.03   13.78
  -6   0  -2  469.53   14.37
   0   2   6  415.12   13.90
   0   2   6  425.59   14.74
   2   0   6  421.25   13.84
   2   0   6  439.21   14.03
  -6   0   2  418.25   14.38
   0   6   2  434.32   13.73
  -6  -2   0  422.68   14.07
   6   0   2  400.59   13.97
   2   6   0  432.62   13.85
  -6   0   2  429.88   14.37
   0   2   6  431.46   13.85
  -6   2   0  437.85   14.32
   0   2  -6  419.32   13.75
   0   6  -2  409.11   13.79
   0  -2   6  420.74   13.85
  -2   0   6  432.48   14.02
   2   0   6  410.12   13.67
   0   6  -2  439.21   13.77
   2   6   0  429.17   13.86
  -2   0   6  421.36   14.19
   0   6   2  440.91   13.93
   0   2   6  448.02   15.10
   2   0   6  419.68   14.43
   0  -2   6  445.92   14.29
   0   2   6  419.34   13.76
   2   0   6  421.49   14.33
   0   6  -2  444.32   14.71
   6   2   0  413.34   13.89
   6   0   2  419.05   13.94
   0  -2   6  422.39   13.87
   6   2   0  402.66   14.38
  -2   6   0  428.28   13.78
   2   0   6  430.85   13.85
  -6  -2   1  278.80   10.39
  -6  -1   2  286.24   10.24
  -1  -2   6  306.88   10.31
  -6   1  -2  311.93   10.73
  -1  -6   2  308.17   10.37
  -6  -1   2  327.74   10.87
  -1  -6   2  330.06   10.49
  -6   2  -1  311.29   10.65
   1  -2  -6  314.07   10.15
  -6   2  -1  278.08   10.19
  -2   1  -6  309.49   10.13
  -6  -2   1  302.48   10.61
  -6   1  -2  302.32   10.41
   1  -6  -2  296.89   10.20
   2  -6  -1  304.04   10.21
  -2  -6   1  308.12   10.42
  -6  -1   2  312.51   10.64
   6  -2  -1  293.47   10.29
  -1   2  -6  306.86   10.29
  -2  -6   1  318.04   10.89
  -6   1  -2  315.85   10.47
   1  -2  -6  302.01   10.11
   6  -2  -1  307.79   10.56
  -1  -6   2  329.76   10.78
   6   1   2  288.22   10.49
  -6   2  -1  292.95   10.50
   2  -1  -6  294.96   10.20
   2  -6  -1  311.08   10.29
  -1   2  -6  307.89   10.00
   6  -1  -2  289.25   10.23
   2  -6  -1  296.98   10.34
   6   2   1  294.62   10.61
   1  -6  -2  300.50   10.55
  -2   6  -1  309.34   10.61
  -1  -6   2  308.89   10.26
  -1   6  -2  302.10   10.32
  -2   1  -6  294.31   10.25
   2   6   1  309.36   10.36
   2   1   6  306.21   10.70
   2   6   1  296.65   10.26
  -2   6  -1  303.89   10.35
   6  -1  -2  305.48   10.80
   1   6   2  293.79    9.99
   2   1   6  310.82   10.07
  -2   6  -1  310.66   10.36
  -6   2  -1  281.78   11.03
  -1   6  -2  292.07   10.29
   1   6   2  297.40   10.46
   1   2   6  301.48   10.99
   1   2   6  296.75   10.12
   6  -1  -2  290.70   10.29
   6   2   1  306.45   10.75
   6  -2  -1  302.26   10.61
   2  -1  -6  319.36   10.07
  -2  -1   6  308.78   10.13
   6  -2  -1  315.40   10.65
  -6  -2   1  273.65   10.54
   6   1   2  304.54   10.37
  -6   1  -2  307.69   10.71
  -6  -1   2  271.21   10.39
  -6   2  -1  278.46   10.53
  -1   6  -2  310.66   10.06
  -2   1  -6  305.24   10.14
   6   2   1  296.32   10.57
  -1  -6   2  311.83   10.35
  -2   6  -1  293.64   10.00
  -2   6  -1  315.17   10.06
   2   1   6  303.38   10.14
  -6   1  -2  343.36   10.70
  -6  -1   2  294.10   10.54
   1   6   2  307.79   10.01
  -1  -2   6  303.89   10.14
  -2  -1   6  308.30   10.29
  -6  -1   2  296.80   10.66
   6   1   2  299.29   10.26
  -6  -2   1  314.57   10.62
  -6  -2   1  312.85   10.50
   1   2   6  301.37   10.13
   6   2   1  312.35   10.29
  -6   2  -1  328.29   10.66
  -2  -1   6  315.43   10.22
   1   2   6  278.70   10.83
   2   1   6  312.19   10.52
  -6  -2   1  314.16   10.67
  -1   2  -6  301.06   10.00
   2   6   1  316.83   10.10
  -2  -1   6  284.47   10.13
  -6  -1   2  296.85   10.60
  -1   6  -2  297.40   10.04
   1   2   6  299.01   11.33
   1   6   2  314.53   10.23
   2   1   6  364.11   11.28
   2   1   6  319.71   10.48
   2   1   6  295.66    9.95
   2   6   1  309.42   10.17
   1   6   2  306.20   10.46
  -2  -1   6  306.33   10.53
   2   6   1  313.68   10.54
  -1   6  -2  340.58   10.97
   6   1   2  298.21   10.24
  -1  -2   6  296.25   10.17
   2   6   1  309.98   10.24
  -2  -1   6  298.89   10.23
  -2   6  -1  307.25   10.05
   1   2   6  311.09   10.18
  -1  -2   6  327.35   10.60
   6   2   1  289.79   10.24
   2   6   1  301.94   10.13
  -1   6  -2  320.84   10.04
   1   2   6  293.93    9.91
   1   6   2  310.84   10.16
  -2   2  -6  297.47   10.07
   2  -2  -6  299.56   10.14
  -2  -6   2  301.42   10.28
  -6  -2   2  290.54   10.31
  -6   2  -2  307.82   10.59
   2  -6  -2  291.78   10.05
  -2  -6   2  312.49   10.55
  -6  -2   2  306.66   10.59
  -6   2  -2  278.70   10.11
   2  -6  -2  293.66   10.26
   2  -2  -6  306.11   10.21
  -2  -6   2  319.70   10.75
   6   2   2  294.18   10.46
  -2   2  -6  304.58    9.83
  -2   2  -6  294.24   10.20
  -2   6  -2  295.66   10.31
  -6   2  -2  326.51   10.52
   2   2   6  299.90   10.67
   2   6   2  276.06   10.17
   2   2   6  308.12   10.02
  -2   6  -2  314.07   10.25
  -2  -6   2  318.47   10.42
  -2   6  -2  312.28    9.99
  -6   2  -2  288.69   10.40
   6  -2  -2  286.51   10.40
  -6  -2   2  271.55   10.45
  -2  -2   6  311.35   10.13
   6   2   2  297.87   10.35
  -6   2  -2  304.65   10.51
  -2   6  -2  306.11    9.94
  -6  -2   2  300.27   10.55
  -6  -2   2  301.12   10.41
   2   6   2  301.64    9.92
   6   2   2  298.01   10.21
   2   2   6  291.75   10.64
  -2  -2   6  303.94   10.10
  -6  -2   2  306.37   10.57
   6   2   2  280.09    9.96
   2   6   2  305.11   10.16
   6   2   2  301.75   10.28
   2   6   2  318.68   10.10
   6   2   2  259.55   10.61
   2   2   6  300.45   10.90
   2   2   6  297.42    9.89
   2   6   2  300.83   10.48
  -2  -2   6  296.22   10.15
   2   2   6  320.89   10.31
  -3  -3  -6   90.55    3.94
  -6  -3  -3   82.11    4.29
   3   3  -6   94.65    3.97
  -3  -3  -6   98.02    3.95
  -6  -3  -3   97.70    4.24
   3  -6   3   95.64    3.89
  -3  -6  -3   97.34    4.14
   6  -3   3   97.07    4.04
   6   3  -3   96.21    3.99
  -6  -3  -3   91.88    4.24
   3  -6   3   97.59    3.85
   3   3  -6   96.20    3.90
   6   3  -3   99.20    4.01
   3  -6   3   95.76    3.66
   6  -3   3   92.67    4.29
   3  -6   3   89.97    3.86
   3   3  -6   94.55    3.91
   3  -3   6   94.37    4.23
   6   3  -3  100.13    4.35
  -6  -3  -3   94.63    4.00
  -3   6   3   94.26    3.90
  -3   3   6   97.51    4.18
   6   3  -3   96.41    4.22
  -3   3   6   88.17    4.00
  -3   3   6   99.15    3.98
  -3   6   3  100.11    3.89
  -3   6   3   95.25    4.16
  -3   3   6   85.21    4.43
  -6   3   3   97.36    4.01
  -6   3   3   98.63    4.10
  -3   6   3  106.67    4.54
  -6   3   3   85.97    4.24
   3   3  -6   94.38    3.86
  -3  -6  -3   89.01    4.51
   6   3  -3   99.74    4.17
   6  -3   3   94.10    4.01
   6   3  -3   91.58    4.05
   3  -6   3  100.63    3.61
   6   3  -3  101.03    4.01
   3   6  -3   96.75    3.75
  -3  -3  -6   92.30    3.90
   6  -3   3   92.39    3.84
  -6   3   3   93.99    4.08
   6  -3   3   94.37    3.68
  -6   3   3   91.77    4.25
   3  -3   6   97.26    3.61
  -3   3   6   89.98    3.93
  -3   3   6   91.92    3.59
  -6   3   3   88.46    3.90
  -3   3   6   98.26    3.78
   3   6  -3   92.70    3.76
   3  -3   6   89.36    3.91
  -3   6   3  102.65    4.13
   3  -3   6   94.17    3.58
   3   6  -3   96.52    4.04
   3   6  -3   98.62    3.71
   6  -2   3  161.41    6.19
   6   2  -3  158.97    6.07
  -3  -2  -6  155.25    5.96
  -2  -6  -3  172.93    6.08
   2   3  -6  171.44    5.99
  -3  -2  -6  152.35    5.93
   3  -6   2  165.47    5.90
  -2  -3  -6  161.70    5.93
  -6  -2  -3  166.67    6.31
  -6  -3  -2  184.75    6.56
   6  -3   2  159.23    5.93
  -6  -3  -2  148.12    6.32
  -6  -3  -2  150.52    6.26
   3   2  -6  159.09    5.95
  -6  -3  -2  160.35    6.34
  -2  -6  -3  156.55    6.79
  -3  -6  -2  162.47    6.80
   2  -3   6  172.08    6.11
   2  -6   3  158.99    5.93
   2   6  -3  159.58    5.86
   6   3  -2  169.16    6.18
   3   2  -6  167.54    5.96
   2  -3   6  147.90    6.20
   6  -2   3  170.08    6.16
   6  -3   2  154.31    6.17
   6  -3   2  167.31    6.21
   3   2  -6  158.29    5.89
   3   6  -2  169.03    5.87
  -3  -2  -6  160.70    5.71
   6   2  -3  167.95    6.23
   6   3  -2  152.31    6.13
   3  -2   6  154.94    6.18
  -2  -3  -6  156.99    5.68
   2   3  -6  155.90    5.90
   3  -6   2  159.32    5.91
   3  -6   2  165.17    5.76
   2  -6   3  160.58    5.95
   6   2  -3  168.90    6.48
   3  -6   2  153.97    5.81
   2  -3   6  159.04    5.55
  -3   2   6  163.68    6.06
  -6   3   2  160.10    6.07
  -2   6   3  156.85    6.13
  -6   3   2  159.11    5.98
  -3   6   2  164.52    6.30
  -6   2   3  137.85    6.34
  -3   2   6  164.79    5.98
  -2   6   3  167.48    5.92
  -3   2   6  168.68    6.20
  -2   3   6  155.89    5.96
   2   6  -3  158.25    5.84
   6   2  -3  159.54    6.28
  -6   2   3  168.61    6.11
   6   3  -2  155.31    6.21
  -2   6   3  167.00    5.93
  -2   6   3  154.36    6.03
  -2   3   6  141.99    6.34
  -6   2   3  148.91    5.91
  -2   3   6  180.78    6.59
  -3   6   2  151.97    6.07
   2   3  -6  171.31    5.90
  -6  -3  -2  167.81    6.56
   6  -3   2  154.78    5.89
  -6  -2  -3  167.54    6.54
   6   2  -3  171.36    6.16
   2   6  -3  159.51    5.73
   3   6  -2  163.80    5.72
   6   2  -3  154.13    6.14
  -3  -6  -2  157.25    6.57
   6   3  -2  153.77    6.06
  -2  -6  -3  166.57    6.42
   2  -6   3  171.66    5.73
  -3  -2  -6  169.45    5.98
  -2  -3  -6  164.92    5.89
   6  -2   3  160.90    6.08
   6  -2   3  162.62    6.07
   6   3  -2  167.51    6.26
  -3   2   6  166.01    5.86
  -6   3   2  162.12    6.07
   2   6  -3  158.56    5.74
  -6   2   3  150.99    6.24
  -6   3   2  154.64    6.18
  -2   3   6  154.70    5.76
  -6   3   2  153.69    6.17
  -6  -2  -3  173.80    6.02
  -6   2   3  149.93    6.03
  -2   6   3  165.48    5.63
   3  -2   6  157.97    5.68
   6  -2   3  164.87    5.83
   6  -3   2  159.67    5.67
  -3   2   6  167.49    6.01
   3  -2   6  169.21    5.85
   2  -3   6  165.24    5.67
   3   6  -2  154.72    5.79
  -2   3   6  169.63    5.69
  -3   2   6  163.64    5.68
   3   6  -2  167.12    5.68
   3   6  -2  163.39    5.79
  -3   2   6  159.09    5.96
  -2   6   3  166.31    5.78
  -2   6   3  172.42    5.66
   2   6  -3  162.94    5.71
   2  -3   6  163.53    6.06
   2   6  -3  168.86    6.31
   3  -2   6  166.78    5.66
   3  -2   6  158.80    6.04
   2  -3   6  160.61    5.67
   3   6  -2  163.24    6.01
  -6  -1  -3  160.44    6.25
  -3  -6  -1  165.25    6.28
   1  -6   3  170.66    5.98
  -6  -3  -1  161.66    6.35
  -6  -3  -1  156.18    6.26
   6  -3   1  160.26    5.82
   3   1  -6  167.67    6.00
  -3  -1  -6  165.79    5.97
   1  -6   3  170.74    5.81
  -1  -6  -3  168.81    5.93
   3  -6   1  168.21    5.89
   6  -1   3  168.21    6.10
  -6  -3  -1  173.23    6.40
  -1  -6  -3  153.41    6.71
   1  -3   6  180.39    6.05
   1   3  -6  159.19    5.91
   6   1  -3  165.51    6.16
  -3  -6  -1  169.51    6.87
  -6   3   1  165.72    6.33
   6  -3   1  172.40    6.17
   6   1  -3  155.75    5.85
  -3  -6  -1  168.40    6.84
   1   6  -3  172.11    5.87
   3  -1   6  172.31    6.29
   6  -1   3  177.67    6.08
   1   3  -6  170.20    5.95
   6   1  -3  159.28    6.09
  -3  -1  -6  165.10    5.80
   3   1  -6  151.39    5.87
   6  -3   1  160.59    6.08
   1   3  -6  163.24    5.80
   6   3  -1  147.66    5.92
  -1  -3  -6  162.92    5.76
   1  -6   3  167.40    5.93
   1  -3   6  159.28    6.23
   3   6  -1  160.67    5.78
   3  -6   1  162.40    5.92
  -6   3   1  158.73    6.56
  -1   3   6  161.13    5.86
   3  -1   6  147.15    6.01
   1   6  -3  168.06    5.86
  -3   6   1  164.81    6.03
  -1   6   3  164.22    5.93
  -1   3   6  152.49    5.87
   3  -1   6  153.80    5.53
  -1   6   3  161.33    5.85
  -1   6   3  165.63    5.93
  -3   1   6  157.01    6.08
  -6   3   1  167.10    5.99
  -6  -3  -1  160.15    5.96
  -6   3   1  165.32    6.10
  -3   6   1  178.43    6.50
  -6   1   3  145.11    5.85
   6   1  -3  162.12    6.29
  -1   3   6  151.28    6.25
  -3   6   1  163.35    6.03
  -3   1   6  155.32    5.95
  -6   1   3  168.05    6.04
  -6   1   3  151.75    6.34
  -1  -3  -6  166.95    5.80
  -6  -3  -1  154.64    6.38
   3   6  -1  163.35    5.65
   6  -1   3  159.13    5.81
   1   6  -3  160.27    5.70
   1  -3   6  176.03    5.87
  -3  -1  -6  159.96    5.92
   6   1  -3  153.08    6.10
  -6  -1  -3  154.59    6.39
   6  -1   3  162.65    5.88
   6   3  -1  165.82    6.23
   6   1  -3  163.33    6.02
  -3  -1  -6  158.55    5.68
   6  -3   1  157.55    5.97
   1   3  -6  168.13    5.84
   3   1  -6  174.57    5.88
   1  -6   3  167.10    5.80
   6   3  -1  153.96    6.18
  -1  -6  -3  157.34    6.07
  -3  -6  -1  168.37    6.54
  -6  -3  -1  149.81    6.44
   1  -3   6  169.51    5.73
  -3   1   6  156.91    5.71
   1   6  -3  162.95    5.72
  -6   1   3  155.33    6.21
  -6   1   3  153.05    6.10
  -3   1   6  154.03    5.79
  -3   1   6  167.09    5.89
  -1   3   6  152.37    5.81
  -6   3   1  161.65    6.16
  -1   3   6  165.62    5.72
  -3   6   1  164.28    5.69
  -1   6   3  174.39    5.62
   6  -1   3  157.36    5.94
  -3   1   6  164.17    5.99
   3   6  -1  164.91    5.80
  -6   3   1  167.99    6.19
  -3   6   1  151.23    5.92
   3  -1   6  165.17    5.88
  -6   1   3  162.34    6.21
   3   6  -1  168.71    5.75
   3   6  -1  178.02    5.88
   3   6  -1  155.49    5.92
   6   3  -1  155.50    5.93
   6  -1   3  158.17    5.78
  -3   1   6  164.27    5.92
   3   6  -1  159.38    5.78
  -1   6   3  163.55    5.90
  -1   6   3  167.98    5.64
  -1   6   3  157.23    6.19
  -1   3   6  157.75    5.57
   3  -1   6  165.29    5.71
   3  -1   6  160.40    6.13
  -1   6   3  178.87    6.47
  -1   6   3  174.40    5.81
   1   6  -3  173.04    5.68
  -6   0  -3  200.43    7.66
  -3  -6   0  210.86    8.09
   6  -3   0  202.49    7.15
  -6  -3   0  201.56    7.74
  -3   0  -6  194.96    7.35
   3   0  -6  200.29    7.37
   0   3  -6  213.09    7.36
   0  -3  -6  208.73    7.09
  -6  -3   0  205.47    7.68
  -3  -6   0  210.32    7.67
   0  -6   3  212.78    7.42
   0  -6   3  227.32    7.40
   0  -6  -3  203.31    7.89
   3  -6   0  209.02    7.28
  -6   3   0  215.34    7.68
  -6  -3   0  219.82    7.82
  -3  -6   0  213.71    8.13
  -6  -3   0  186.77    7.36
   3   6   0  205.02    7.14
   0   6  -3  217.81    7.29
   6   0   3  202.18    7.40
   6   0   3  213.14    7.49
   3  -6   0  201.81    7.26
   6   3   0  210.53    7.62
  -3   0  -6  196.89    7.26
   6  -3   0  214.77    7.53
   0   3  -6  214.63    7.38
   3   0   6  226.60    7.55
   0   3  -6  210.46    7.17
   6  -3   0  204.51    7.39
   0  -6   3  220.28    7.34
   3  -6   0  208.30    7.36
  -6   0  -3  219.67    7.41
  -6   3   0  230.74    7.66
   3   6   0  215.57    7.40
   6   0  -3  207.03    7.75
   0   3   6  227.31    8.70
   0   6  -3  205.72    7.26
   0   3   6  212.69    7.30
   0   6   3  215.40    7.29
  -6   3   0  203.61    7.96
   0   6   3  212.48    8.02
  -3   0   6  204.30    7.54
  -3   6   0  234.38    8.00
   3   0   6  204.84    7.56
  -6  -3   0  199.66    7.38
  -6   0   3  209.24    7.41
   3   0   6  200.58    7.02
  -3   6   0  206.47    7.42
  -3   6   0  222.51    7.50
   0   6   3  207.38    7.21
   0  -6   3  210.71    7.34
   6   0   3  212.15    7.35
   6   3   0  204.04    7.56
   6  -3   0  203.11    7.42
  -3   0  -6  207.19    7.36
  -6   0  -3  200.38    7.73
   3   0  -6  221.85    7.26
  -3   0   6  202.03    7.10
   0  -3  -6  217.86    7.20
   6   3   0  215.30    7.65
   0  -3   6  214.63    7.28
   6  -3   0  208.00    7.45
   6   0   3  201.46    7.21
   6   0  -3  206.39    7.59
   6   0  -3  204.67    7.26
   0   3  -6  199.83    7.22
  -3   0  -6  200.06    7.17
  -6   3   0  198.16    7.46
   0   6   3  217.29    7.03
  -6   0   3  203.65    7.64
   3   0   6  209.03    7.43
   0   3   6  212.59    7.22
  -6  -3   0  214.97    7.62
  -3   6   0  221.51    7.52
  -6   3   0  228.94    7.72
   0   6  -3  201.70    7.17
   6   0   3  204.84    7.44
  -3   0   6  213.84    7.34
   3   6   0  200.27    7.19
  -6   0   3  196.18    7.57
   0   3   6  210.48    7.19
   0  -6   3  221.48    7.10
  -6   0   3  198.54    7.66
  -3   0   6  216.57    7.43
   0   3  -6  214.02    7.15
   3   0   6  201.94    7.18
  -3   6   0  214.94    7.14
  -3   0   6  196.44    7.19
  -3   0   6  217.52    7.39
   6   3   0  202.25    7.54
  -3   6   0  213.39    7.43
   0   6   3  212.70    7.08
   0   6   3  205.45    7.24
   3   6   0  215.40    7.32
   3   6   0  207.08    7.24
   0   6   3  217.99    7.20
   3   0   6  195.65    7.70
   0   6  -3  221.98    7.09
   3   6   0  220.15    7.25
   0   6   3  221.80    7.94
   0   6   3  224.33    7.98
   0  -3   6  198.28    7.20
   6   0   3  199.93    7.35
   3   0   6  205.94    7.17
   6   0   3  196.24    7.20
  -6  -3   1  155.59    6.15
  -3  -6   1  169.22    6.49
  -3  -6   1  168.55    6.11
  -6  -3   1  169.09    6.31
  -1  -6   3  170.50    6.05
   1  -6  -3  153.73    5.74
  -6   3  -1  162.87    6.12
   1  -3  -6  166.31    5.73
   3  -6  -1  158.08    5.76
  -1  -6   3  166.07    5.97
   3  -1  -6  157.44    5.92
  -6  -3   1  166.38    6.29
  -6  -1   3  154.65    5.88
  -1   3  -6  159.87    5.64
   3  -1  -6  166.33    5.98
   1  -3  -6  164.20    5.85
  -1   3  -6  166.29    5.95
   6   3   1  156.99    6.12
   6  -3  -1  159.99    5.82
  -3  -6   1  179.57    6.59
  -1   6  -3  172.06    5.80
   6  -3  -1  163.60    6.01
   3  -6  -1  147.59    5.73
  -6   3  -1  156.72    6.15
  -1  -6   3  161.00    5.81
  -3   6  -1  165.24    6.26
  -6   1  -3  165.02    5.98
   6   1   3  159.56    6.16
   6   1   3  168.92    6.24
  -6  -3   1  165.66    5.96
   1   6   3  155.48    5.77
   1   6   3  171.76    6.65
   6  -1  -3  153.02    6.26
  -3   6  -1  169.55    5.99
  -1   6  -3  164.35    5.82
   1   6   3  157.70    5.60
  -3   6  -1  173.67    5.99
   1   3   6  175.79    6.78
   3   1   6  162.14    6.13
   1   3   6  163.48    5.81
  -6   1  -3  138.75    6.20
   3   1   6  166.18    5.63
  -6   3  -1  148.32    6.37
  -6   3  -1  159.68    5.67
  -3   1  -6  159.56    5.76
  -6   3  -1  152.94    6.05
  -1   6  -3  164.86    5.71
   6  -3  -1  156.57    5.98
  -1  -3   6  165.96    5.84
   6   3   1  172.57    6.08
   6   1   3  148.88    6.02
  -3   1  -6  172.32    5.92
   6   3   1  161.26    6.11
   3  -1  -6  173.43    5.73
  -3  -1   6  161.91    5.73
   6  -1  -3  166.67    6.14
   6  -1  -3  154.76    5.77
  -3  -6   1  164.80    6.30
   6  -3  -1  159.88    5.97
   6   1   3  150.32    5.93
  -6  -1   3  144.13    5.88
  -6   1  -3  149.18    6.03
  -3   6  -1  163.20    5.69
  -6  -3   1  155.63    6.38
  -3   6  -1  163.01    5.65
   1   3   6  161.12    6.35
  -6  -1   3  162.90    6.17
  -6   3  -1  173.22    6.28
  -1   3  -6  163.64    5.66
  -6  -3   1  162.53    5.95
  -3  -1   6  156.48    5.79
  -3  -1   6  168.19    5.87
  -3  -1   6  161.60    5.85
  -6  -1   3  154.25    6.14
  -6  -3   1  166.54    6.34
  -6  -3   1  166.48    6.21
   1   6   3  167.76    5.55
  -1   6  -3  167.12    5.63
  -3  -1   6  172.52    5.95
  -3   6  -1  175.00    6.08
   3   6   1  154.23    5.69
  -1  -3   6  155.75    5.74
  -1   6  -3  166.61    5.71
  -6  -1   3  162.48    6.17
   1   6   3  173.03    6.40
   1   6   3  166.08    5.76
   3   1   6  158.06    5.65
   6   3   1  154.76    6.20
   3   6   1  163.89    6.19
   6   1   3  130.11    6.09
  -1  -3   6  167.65    5.84
   3   6   1  159.77    5.76
   1   6   3  158.23    5.81
   1   3   6  152.98    5.53
   6   1   3  156.78    5.67
  -3  -1   6  158.64    5.85
   6   1   3  159.94    5.94
   6   3   1  152.18    5.67
   1   6   3  164.97    6.29
   1   6   3  166.59    5.64
  -3   6  -1  170.69    6.05
   3   6   1  166.44    5.80
  -1   6  -3  167.76    5.59
   3   1   6  156.96    6.37
   1   6   3  159.61    6.10
  -3  -1   6  171.16    5.94
  -6   3  -2  153.91    6.08
  -3   2  -6  160.67    5.81
  -2  -6   3  169.66    6.19
  -6  -2   3  161.33    6.33
  -6  -3   2  158.91    6.15
   2  -3  -6  164.51    5.86
  -3  -6   2  165.66    6.35
  -3  -6   2  163.38    6.02
  -3  -6   2  176.25    6.01
  -2   3  -6  151.94    5.68
  -6  -3   2  158.26    6.24
  -6   2  -3  147.29    5.79
  -2  -6   3  167.56    5.99
  -6   2  -3  157.85    6.16
   3  -6  -2  164.06    5.71
   2  -6  -3  153.77    5.69
  -6  -3   2  170.64    6.38
  -6  -2   3  155.71    6.01
   2  -6  -3  161.26    5.82
   6   3   2  150.15    6.04
   2  -3  -6  170.50    6.07
  -3   6  -2  161.63    6.11
  -6   2  -3  164.71    6.10
   6  -3  -2  152.10    5.68
   3  -2  -6  167.68    6.09
   6   2   3  170.91    6.13
   6  -2  -3  145.56    5.90
  -2   3  -6  162.57    5.58
  -2  -6   3  160.95    5.78
   2  -6  -3  143.10    5.93
   6  -2  -3  158.56    6.08
  -3   2  -6  168.39    5.97
  -6   3  -2  171.61    6.27
   3  -6  -2  162.03    5.85
  -2   3  -6  163.81    5.97
   3   2   6  161.59    5.67
   2   3   6  168.43    5.79
   3   2   6  154.07    6.16
   2   6   3  155.20    6.37
  -2   6  -3  167.28    5.88
  -3   6  -2  164.81    5.91
   2   3   6  159.49    6.41
  -6   2  -3  154.44    6.32
   6  -3  -2  170.54    6.33
   2   6   3  159.38    5.79
  -2   6  -3  158.90    5.70
  -6   3  -2  154.53    6.06
  -2  -6   3  166.10    6.04
   6  -3  -2  156.32    6.04
   6   3   2  171.20    5.98
  -3  -6   2  160.63    6.20
  -6  -3   2  146.82    6.27
  -6  -2   3  144.16    6.02
  -2   3  -6  160.87    5.81
   6   2   3  164.13    6.10
  -3   2  -6  171.10    5.91
  -6   2  -3  152.46    6.09
  -6   2  -3  147.86    6.00
   6  -2  -3  158.42    6.01
  -3  -2   6  164.77    5.82
   6   2   3  167.57    5.93
  -6   3  -2  149.68    6.02
  -3   6  -2  154.38    5.69
  -2  -3   6  171.67    5.82
  -6  -3   2  162.57    5.97
  -6  -2   3  167.56    6.21
  -6  -2   3  164.09    6.14
  -6   3  -2  173.10    6.32
   6   2   3  161.03    5.97
  -3  -2   6  167.20    5.90
  -3  -2   6  160.07    5.82
  -2   3  -6  164.43    5.64
  -2   6  -3  161.74    5.69
   3   6   2  154.50    5.63
   3   2   6  161.91    6.28
   2   6   3  162.99    5.54
   6   3   2  153.94    5.96
   2   3   6  162.57    6.67
  -6  -3   2  160.90    6.14
  -3  -2   6  164.08    5.88
  -6  -2   3  167.75    6.12
  -2   6  -3  158.77    5.60
  -3   6  -2  159.66    5.63
  -2  -3   6  167.87    5.79
   3   2   6  154.15    6.34
  -2   6  -3  166.43    5.58
   6   2   3  144.90    6.34
   6   3   2  147.55    6.16
   6   2   3  148.19    5.73
   3   6   2  161.93    6.28
   2   3   6  159.03    5.61
   3   2   6  164.54    5.68
  -3   6  -2  167.49    6.11
   2   3   6  171.42    5.94
   2   6   3  150.91    6.22
   2   6   3  158.13    5.65
   6   3   2  152.59    5.71
   3   6   2  167.32    5.92
   6   3   2  154.14    6.13
   6   2   3  154.17    6.05
  -3  -2   6  163.94    5.94
   3   6   2  166.81    5.83
   3   2   6  157.21    6.16
   2   6   3  166.88    5.77
   2   6   3  156.89    5.86
  -3  -6   3   96.47    4.28
  -6  -3   3   89.13    4.08
  -6  -3   3   96.13    4.36
  -3   3  -6   89.97    3.70
  -3  -6   3   97.83    3.97
  -6   3  -3   98.73    4.14
   6  -3  -3   92.16    3.90
   3  -3  -6  101.27    4.18
  -3  -3   6  101.39    4.15
  -3   3  -6   96.62    3.99
   3  -6  -3   93.27    3.77
  -3   6  -3   90.92    3.98
   6  -3  -3   92.83    4.26
  -3   6  -3   95.01    3.88
  -6   3  -3   85.95    4.14
   3   3   6   95.82    3.72
  -3   6  -3   92.32    3.70
  -3   3  -6   99.70    3.83
  -6   3  -3   93.87    4.02
   6   3   3   95.89    3.79
  -3  -3   6   94.42    3.88
   6   3   3   98.46    3.97
   6  -3  -3   90.82    3.96
  -3  -6   3   95.68    4.15
  -6  -3   3   91.08    4.16
  -6   3  -3   90.51    3.99
  -6  -3   3   94.33    4.14
  -6  -3   3   89.56    4.02
  -3  -3   6   97.96    3.87
   3   6   3   91.29    3.52
   3   3   6   96.18    4.35
   6   3   3   98.73    4.02
  -3   6  -3   97.37    3.58
  -3  -6   3   95.26    3.63
  -3  -3   6   95.87    3.89
  -6  -3   3   93.20    3.95
  -3  -3   6   97.25    3.79
   3   3   6   95.13    3.66
   6   3   3   98.35    3.92
   3   6   3   94.13    3.98
   3   6   3   89.92    4.32
  -3   6  -3  103.22    4.21
   6   3   3   84.61    3.73
   3   6   3   98.52    3.96
   6   3   3   88.54    4.21
   3   3   6   95.90    4.07
   6   3   3   94.90    4.24
   3   6   3   93.94    3.66
   3   6   3   93.85    3.81
  -6  -4  -4   53.32    3.29
  -4  -4  -6   55.34    2.97
  -4  -6  -4   57.31    3.10
  -6  -4  -4   51.16    3.01
  -4  -4  -6   60.77    2.89
   4   4  -6   60.67    2.95
   6   4  -4   56.17    2.94
  -6  -4  -4   64.87    3.36
  -4  -6  -4   51.19    3.44
   4  -4   6   53.81    2.95
  -4  -6  -4   48.76    3.51
  -6  -4  -4   50.63    3.19
   4  -6   4   52.90    2.77
   4   6  -4   54.79    2.74
   4   4  -6   50.74    2.87
   4  -6   4   55.57    2.51
   4   4  -6   51.63    2.68
   6   4  -4   47.34    3.07
   4  -4   6   49.96    3.10
   4  -6   4   55.46    2.67
   6  -4   4   49.48    3.15
  -4   6   4   52.02    3.07
  -6  -4  -4   53.60    2.75
  -6   4   4   57.42    3.03
  -4   4   6   58.26    3.03
  -4   6   4   53.29    2.76
  -4   4   6   53.66    3.01
  -4   4   6   44.62    3.09
  -6   4   4   50.30    2.95
  -4   6   4   57.26    3.22
  -6   4   4   52.10    3.03
   6   4  -4   47.63    2.84
   4   4  -6   55.58    2.46
   6   4  -4   58.40    2.90
   4   6  -4   53.16    2.68
   6  -4   4   51.14    2.54
   4   4  -6   58.19    2.81
   6  -4   4   58.69    2.80
   4  -6   4   55.63    2.50
  -4  -4  -6   54.23    2.94
  -6  -4  -4   52.32    3.31
   6   4  -4   53.56    2.67
   6   4  -4   52.40    2.83
  -4   6   4   53.05    2.60
  -4   4   6   53.12    2.58
   4  -4   6   61.20    2.69
   6  -4   4   53.79    2.52
  -4   4   6   54.68    2.92
  -6   4   4   49.22    2.76
  -6   4   4   48.11    2.99
   6   4  -4   48.87    2.63
   4   6  -4   55.74    2.77
   4   6  -4   54.24    2.52
  -4   6   4   52.40    2.81
   4  -4   6   49.05    2.75
   6   3  -4   76.72    3.56
   4  -3   6   75.16    3.64
  -6  -3  -4   88.69    3.80
  -3  -6  -4   80.16    4.32
  -6  -4  -3   65.02    3.79
   4  -6   3   69.63    3.36
  -6  -3  -4   76.20    3.80
  -3  -4  -6   78.44    3.40
  -3  -6  -4   83.73    3.66
  -6  -4  -3   84.85    3.80
  -3  -4  -6   81.69    3.56
   3  -4   6   76.32    3.49
   3  -6   4   80.23    3.44
  -4  -3  -6   76.21    3.55
  -4  -6  -3   76.55    4.14
   6  -4   3   79.21    3.44
   4  -6   3   78.77    3.20
   6   3  -4   70.47    3.25
   4   3  -6   78.75    3.39
   4  -6   3   75.47    3.45
   3   6  -4   76.09    3.40
   6  -4   3   73.54    3.51
   3   4  -6   72.41    3.37
   3  -4   6   77.00    3.81
   6   4  -3   74.54    3.63
   4   3  -6   76.53    3.51
   6   3  -4   80.25    3.96
   3   4  -6   81.29    3.37
   6  -4   3   72.41    3.66
   3  -6   4   70.81    3.32
   3  -6   4   79.11    3.47
   6  -3   4   72.34    3.63
   4  -3   6   77.55    3.71
   4   6  -3   73.12    3.36
   4  -6   3   75.04    3.19
  -3   6   4   80.97    3.44
  -4   3   6   79.84    3.60
  -3   4   6   74.64    3.63
  -6   3   4   73.25    3.69
   6   4  -3   74.86    3.60
  -6  -4  -3   72.06    3.33
  -3   6   4   82.89    3.95
  -3   4   6   81.14    3.51
  -3   4   6   68.61    3.87
  -3   6   4   75.25    3.48
  -6   4   3   71.47    3.63
  -4   6   3   71.01    3.71
  -4   6   3   77.67    3.49
  -4   3   6   77.96    3.65
   6   3  -4   78.01    3.70
  -3   4   6   72.71    3.54
  -4   3   6   78.89    3.46
  -4   3   6   68.92    3.76
  -6   4   3   74.51    3.59
  -6   3   4   69.84    3.49
  -6   4   3   74.90    3.60
  -4   6   3   76.29    3.83
  -3   6   4   73.80    3.30
  -6   3   4   78.47    3.66
  -3   6   4   77.39    3.66
  -4  -3  -6   74.24    3.48
   6  -4   3   75.46    3.24
   6   3  -4   77.64    3.55
   3  -6   4   82.79    3.14
   6   3  -4   81.11    3.58
   6   4  -3   77.71    3.56
   6   3  -4   79.64    3.35
  -4  -6  -3   77.24    4.32
   4   6  -3   75.42    3.27
   6   4  -3   75.62    3.49
   6  -3   4   77.08    3.57
   4   3  -6   76.07    3.37
  -6  -3  -4   79.57    3.98
   6   4  -3   79.80    3.45
   3   4  -6   78.46    3.39
  -3  -4  -6   72.80    3.42
  -6  -4  -3   78.80    4.00
   3  -6   4   78.08    3.14
   6  -4   3   78.06    3.37
   3   6  -4   79.31    3.30
   4  -6   3   79.58    3.19
   6  -3   4   76.08    3.34
  -3   4   6   73.22    3.15
   3   6  -4   73.79    3.22
   4  -3   6   78.95    3.29
  -6   3   4   75.57    3.70
  -4   6   3   69.11    3.29
  -6   4   3   75.39    3.45
  -4   3   6   75.81    3.31
   4  -3   6   80.83    3.11
  -4   3   6   72.05    3.10
   6  -3   4   80.03    3.27
  -6   3   4   80.60    3.56
   3  -4   6   75.54    3.03
  -6   3   4   77.71    3.38
  -4   3   6   75.19    3.55
   6  -4   3   76.41    3.09
  -6   4   3   71.17    3.68
  -3   6   4   76.30    3.59
   6   3  -4   72.79    3.32
   6  -3   4   70.30    3.15
   4   6  -3   76.10    3.26
   3   6  -4   74.33    3.11
   4   6  -3   77.56    3.35
   6   4  -3   75.84    3.42
   4  -3   6   74.53    2.99
   4  -3   6   80.16    3.51
   3  -4   6   74.56    3.03
  -4   6   3   78.51    3.46
  -2  -4  -6  130.93    4.81
  -6  -2  -4  124.98    5.21
  -4  -6  -2  130.70    5.22
  -4  -2  -6  119.38    4.92
  -4  -6  -2  129.35    5.75
  -4  -2  -6  131.07    5.01
  -2  -6  -4  128.95    4.95
   6   2  -4  123.26    5.03
  -6  -4  -2  118.52    5.39
  -6  -2  -4  129.84    5.18
  -2  -6  -4  118.73    5.70
   6  -2   4  114.12    5.15
   4  -2   6  120.57    5.31
   2   4  -6  124.15    4.87
   6  -4   2  123.29    4.75
  -6  -4  -2  131.21    5.34
   4   2  -6  131.68    4.99
   4  -6   2  120.57    4.76
   2  -6   4  127.59    4.86
  -6  -4  -2  124.81    5.30
   6   2  -4  124.17    4.90
   4  -6   2  128.34    4.71
   2  -6   4  132.56    4.84
   2   6  -4  129.69    4.84
   4  -2   6  129.22    5.11
   6  -2   4  128.29    5.05
   4   6  -2  126.30    4.81
   2   4  -6  126.66    4.79
   6   4  -2  120.59    4.96
   2  -4   6  122.56    5.13
   4   2  -6  124.55    4.96
   6  -4   2  121.56    5.03
   6  -4   2  124.84    4.96
   2   4  -6  123.86    4.79
   4  -6   2  123.99    4.85
   4   2  -6  126.67    4.89
   2  -6   4  125.99    4.89
   4  -6   2  121.39    4.60
  -2   4   6  126.49    4.85
  -2   6   4  126.69    5.14
  -6   2   4  113.18    5.20
   6   4  -2  126.13    5.05
  -2   6   4  130.12    4.76
  -6   4   2  122.83    5.03
  -4   6   2  129.09    5.34
   4  -2   6  124.52    4.85
  -6   2   4  128.67    5.10
  -2   4   6  117.45    4.86
  -4   2   6  116.15    4.79
  -4   6   2  121.87    5.01
  -2   4   6  124.52    5.46
  -6   2   4  115.81    4.89
  -2   4   6  110.16    5.34
  -6   4   2  127.58    5.03
  -2   6   4  133.49    5.49
  -2   6   4  127.87    4.86
  -4   2   6  128.35    5.05
  -2   6   4  123.84    4.93
  -6  -4  -2  126.29    5.46
   6   2  -4  123.11    5.00
   6   4  -2  130.34    5.04
  -4  -2  -6  121.26    4.95
   6   2  -4  126.84    5.07
   2   4  -6  128.47    4.78
   6  -4   2  130.55    4.77
  -2  -4  -6  124.93    4.80
   4   6  -2  120.98    4.64
  -6  -2  -4  126.65    5.34
   2   6  -4  125.96    4.69
   4   6  -2  126.63    4.73
   6  -2   4  123.75    4.82
   2  -4   6  135.80    4.76
   6   4  -2  120.19    4.93
   2  -6   4  127.94    4.67
   6   2  -4  123.22    4.85
  -2  -6  -4  109.15    5.29
  -6   4   2  117.55    4.99
  -6   2   4  126.50    4.94
   4  -2   6  124.32    4.58
  -6   2   4  119.21    5.13
  -4   6   2  117.66    4.87
  -4   2   6  115.00    4.63
   6  -2   4  123.37    4.77
   2   4  -6  120.69    4.48
   4  -2   6  118.74    4.74
  -2   4   6  123.84    4.78
  -4   2   6  124.83    5.00
   2   6  -4  125.13    4.63
   6  -4   2  123.29    4.48
  -2   4   6  124.29    4.58
   2  -4   6  134.62    4.56
  -4   2   6  124.65    4.58
   6  -2   4  115.79    4.66
  -2   6   4  126.52    4.57
   2  -4   6  124.76    4.56
  -4   2   6  117.76    4.87
  -2   4   6  112.88    5.21
  -2   6   4  124.27    4.68
   6   4  -2  121.48    4.96
   4   6  -2  128.35    4.58
   4   6  -2  121.71    4.75
   2   6  -4  121.93    4.51
   4   6  -2  124.98    4.74
  -4  -6  -1  136.52    5.61
   6   1  -4  140.00    5.48
  -4  -1  -6  135.64    5.29
  -1  -6  -4  136.23    6.13
  -6  -4  -1  129.16    5.64
   6  -1   4  138.53    5.44
  -6  -1  -4  140.60    5.54
  -4  -6  -1  148.63    6.15
  -4  -1  -6  137.83    5.28
  -6  -1  -4  142.30    5.56
  -6  -4  -1  144.91    5.75
   4   1  -6  136.11    5.30
   1   4  -6  137.63    5.24
  -1  -6  -4  142.80    5.21
   6  -4   1  142.41    5.06
   4  -1   6  134.21    5.60
   1  -6   4  140.15    5.24
  -6  -4  -1  141.10    5.61
   4  -6   1  134.52    5.10
  -1  -4  -6  146.09    5.14
   4   1  -6  136.46    5.32
  -1  -4  -6  135.03    4.96
   6  -4   1  134.83    5.27
   4  -6   1  131.39    5.17
   6   1  -4  129.86    5.05
  -4  -1  -6  143.07    5.09
   4  -1   6  133.00    5.50
   1   4  -6  132.11    5.18
  -4  -6  -1  140.09    6.12
   1   6  -4  137.99    5.16
   6   4  -1  127.83    5.15
   6  -1   4  131.52    5.29
   4   6  -1  133.20    5.04
   1  -6   4  148.54    5.19
   1   6  -4  145.83    5.16
   1  -6   4  139.67    5.34
  -4   6   1  136.06    5.32
  -6   1   4  126.34    5.64
  -1   4   6  124.70    5.13
  -6   4   1  136.21    5.67
   1   6  -4  136.00    5.04
  -4   1   6  144.00    5.41
   4  -1   6  128.01    5.23
  -1   6   4  145.92    5.82
  -4   1   6  132.38    5.17
  -4   1   6  133.77    5.36
  -1   6   4  135.41    5.06
  -1   4   6  139.14    5.21
  -4   6   1  137.34    5.33
  -6   4   1  150.62    5.50
  -1   6   4  140.82    5.22
  -4   6   1  140.45    5.68
  -1   6   4  136.36    5.15
  -6   1   4  137.74    5.42
  -1   4   6  116.83    5.47
  -6  -4  -1  145.20    5.18
  -1   6   4  133.86    5.85
  -6   4   1  152.16    5.45
   6   1  -4  129.28    5.56
   6   4  -1  146.68    5.40
  -6  -1  -4  133.90    5.60
   6   1  -4  146.33    5.47
   1   4  -6  148.18    5.15
  -4  -1  -6  134.18    5.27
   6   1  -4  145.31    5.35
   6   4  -1  127.91    5.28
   1   6  -4  140.65    5.05
   4   6  -1  136.12    4.97
   1  -4   6  147.55    5.15
   6   1  -4  133.58    5.38
  -6  -4  -1  134.87    5.78
  -4  -6  -1  137.69    6.02
   6   4  -1  136.55    5.34
   1  -6   4  150.04    5.13
   6  -4   1  127.37    5.14
   4   1  -6  140.28    5.19
   6  -1   4  132.62    5.07
   4  -6   1  133.27    5.03
   4   6  -1  134.82    5.09
  -4  -1  -6  133.09    5.02
  -4   1   6  137.18    5.12
  -6   1   4  133.31    5.52
  -6   1   4  139.42    5.49
  -4   1   6  130.08    4.99
   1   6  -4  133.19    4.95
  -6   4   1  135.39    5.41
  -6   1   4  133.98    5.37
  -4   6   1  139.28    5.38
   1  -4   6  150.20    5.00
   4  -1   6  140.97    5.23
  -1   4   6  138.16    5.07
  -4   1   6  139.82    5.33
  -4   1   6  136.36    5.20
   6  -1   4  129.60    5.24
  -1   6   4  138.59    4.80
  -1   6   4  139.87    4.85
  -1   6   4  143.92    5.76
  -4   1   6  140.45    5.26
   4   6  -1  127.13    5.02
   4   6  -1  142.65    5.13
   1  -4   6  135.07    4.99
  -1   4   6  131.55    4.85
   6  -1   4  130.13    5.14
  -1   6   4  136.01    5.60
  -1   6   4  138.14    5.02
   1   6  -4  147.24    4.89
  -1   6   4  143.01    5.22
   4   6  -1  127.62    5.07
   6   4  -1  136.49    5.14
   4  -1   6  127.07    5.51
   6   4  -1  126.66    5.32
  -1   4   6  132.97    5.84
   4   6  -1  145.14    5.05
  -6  -4   0  170.92    6.67
  -4  -6   0  167.83    7.03
  -6   0  -4  160.22    6.34
   6   0  -4  175.98    6.54
   0  -6  -4  168.34    6.07
  -6   0  -4  174.77    6.51
  -6   4   0  173.30    6.44
  -6  -4   0  172.87    6.65
  -4  -6   0  180.87    6.63
  -4   0  -6  167.18    6.26
   4   0   6  178.72    6.65
  -4   0  -6  167.67    6.22
   0  -6  -4  166.28    6.95
   6  -4   0  164.27    5.91
   4   0  -6  163.59    6.30
   0  -4   6  167.31    6.17
   4  -6   0  171.82    6.04
   0  -6   4  175.78    6.23
   0   4  -6  183.08    6.27
   0  -6   4  183.18    6.22
  -6  -4   0  179.91    6.62
   6  -4   0  159.50    6.15
   4  -6   0  173.07    6.10
   0   4  -6  163.25    6.18
   6   0  -4  159.09    6.22
  -6  -4   0  153.17    6.34
   6   0   4  156.77    6.22
   0  -6   4  185.86    6.49
   0   6  -4  169.68    6.19
  -4   0  -6  172.76    6.14
   4   0  -6  158.28    6.34
   6   0   4  185.48    6.46
   4   0   6  177.61    6.64
   4   6   0  157.76    5.92
   0   6  -4  166.26    6.11
   0   4  -6  175.41    6.05
   0  -6   4  173.18    6.11
   6  -4   0  167.88    6.23
   4  -6   0  169.57    6.17
   0  -4   6  183.49    6.42
  -6   4   0  187.37    6.55
  -4   6   0  170.32    6.25
  -6  -4   0  169.75    6.13
   6   0  -4  167.83    6.59
   0   6   4  171.27    6.03
   0   4   6  174.06    6.15
  -6   4   0  168.45    6.67
  -4   6   0  173.58    6.39
   4   0   6  167.23    6.27
   0   6   4  170.04    6.98
   0   6  -4  174.37    6.05
   4   0   6  158.22    5.77
  -6   0   4  162.82    6.26
  -4   6   0  184.12    6.75
   0   4   6  153.93    6.01
  -4   0   6  165.48    6.17
   0   4   6  149.63    6.35
   0   4   6  197.14    7.93
   0   6   4  163.86    6.01
   0   6   4  159.38    6.70
  -6   4   0  161.78    6.07
   6   0   4  167.31    6.13
   6   0  -4  173.89    6.39
   6   4   0  174.56    6.31
  -4   0  -6  174.05    6.30
   6   0  -4  163.03    6.02
   0  -4   6  171.78    6.13
   6   0  -4  175.90    6.16
   0   4  -6  169.27    6.07
   6  -4   0  164.15    6.13
   6   4   0  167.44    6.32
  -6  -4   0  160.06    6.84
   6  -4   0  168.77    6.14
  -4   6   0  162.10    6.03
   4   0  -6  186.42    6.16
   4  -6   0  169.43    6.03
  -4  -6   0  168.02    6.86
   6   4   0  166.81    6.32
  -6   0  -4  170.24    6.56
  -6   0  -4  164.80    6.33
  -4   0  -6  161.12    6.03
  -4   6   0  176.04    6.37
  -4   0   6  176.60    6.22
   4   0   6  170.32    6.32
   0  -4   6  174.64    6.00
  -6   4   0  172.38    6.36
  -6   0   4  167.97    6.49
  -6   0   4  185.59    6.51
  -6  -4   0  187.67    6.63
   0   4  -6  170.44    6.00
  -4   0   6  163.14    6.05
  -6   4   0  178.00    6.52
  -6   0   4  164.97    6.38
  -6  -4   0  182.14    6.44
   0   6  -4  177.09    5.94
   0  -6   4  178.53    5.92
   0   4   6  155.31    5.94
   0   6  -4  173.41    6.02
   0   6   4  171.54    6.05
   0   4   6  147.72    6.79
   6   4   0  164.90    6.25
   4   6   0  170.19    6.13
   6   4   0  157.16    6.07
   0  -4   6  171.94    6.06
   4   6   0  172.30    6.06
   4   0   6  170.72    6.22
   0   6   4  166.66    6.70
   4   6   0  186.31    6.56
   6   0   4  159.15    6.12
   0   6   4  171.01    5.83
   6   4   0  149.56    6.28
   4   6   0  161.34    6.09
   4   0   6  159.61    6.58
   0   6   4  165.52    6.30
  -4   0   6  171.88    6.26
   0   6   4  171.00    6.63
   0   4   6  163.47    5.95
   4   0   6  163.76    6.49
   0   6   4  171.30    5.98
   0   6  -4  175.00    5.83
   0   4   6  167.53    5.82
  -4  -6   1  135.63    5.54
  -1   4  -6  135.09    4.88
  -6   1  -4  140.38    5.31
  -4   1  -6  135.45    5.09
  -4  -6   1  143.19    5.96
  -6  -4   1  139.15    5.58
  -1  -4   6  143.49    5.12
  -6  -4   1  146.36    5.60
   1  -4  -6  140.52    5.01
   4  -1  -6  135.74    5.32
  -1  -6   4  142.34    5.22
   4  -6  -1  136.31    4.95
  -6   4  -1  136.46    5.30
  -6  -4   1  127.94    5.52
  -4   1  -6  138.40    5.17
   4  -6  -1  137.70    5.06
  -4  -6   1  143.35    5.93
   1  -4  -6  142.41    5.29
   6  -1  -4  133.61    5.17
   4  -6  -1  134.76    5.11
  -6   4  -1  129.23    5.46
  -1  -6   4  146.74    5.56
   4  -1  -6  137.09    5.41
   6   1   4  144.92    5.36
  -1   6  -4  139.00    5.04
  -1   4  -6  138.71    5.25
   6   1   4  143.76    5.62
  -1  -6   4  144.25    5.06
   6  -4  -1  135.65    5.19
  -1  -4   6  150.94    5.47
  -1   4  -6  141.25    4.97
  -6  -4   1  127.93    5.25
   6  -4  -1  130.73    5.04
  -1   6  -4  143.33    5.27
   1   6   4  137.59    5.16
  -6  -4   1  138.24    5.11
   1   6   4  140.00    5.99
  -6   1  -4  132.53    5.57
   1   4   6  139.79    5.13
  -6   4  -1  132.61    5.57
  -4   6  -1  138.69    5.35
  -1   6  -4  141.38    5.03
   1   4   6  147.20    6.23
   1   6   4  133.44    5.00
   4   1   6  133.11    5.31
  -4  -1   6  127.12    5.13
   1   6   4  123.10    4.84
   6  -1  -4  133.87    5.57
   4   1   6  135.22    4.83
   1   4   6  113.72    5.08
   1   6   4  126.26    5.42
  -6   4  -1  132.23    5.01
  -1  -6   4  144.30    5.26
  -4  -6   1  141.18    5.80
   6  -1  -4  133.96    5.08
  -4   1  -6  133.13    5.20
  -1   6  -4  142.11    5.03
   6   4   1  137.40    5.29
   6   1   4  129.39    5.34
  -6   1  -4  129.81    5.27
   6  -1  -4  132.19    4.96
   6  -4  -1  132.22    5.12
   4  -6  -1  134.32    5.00
   4  -1  -6  144.00    5.07
  -6   1  -4  138.87    5.48
   6   4   1  144.39    5.27
  -1  -4   6  142.10    5.17
   6  -4  -1  126.29    5.09
  -4  -1   6  126.16    4.97
   6   4   1  128.49    5.31
   6  -1  -4  142.96    5.37
  -4   6  -1  133.96    5.02
  -4   1  -6  140.88    5.09
  -4  -1   6  146.88    5.29
   6   1   4  140.67    5.33
  -6   4  -1  135.26    5.48
   4   6   1  126.03    4.97
  -6  -1   4  128.48    5.34
  -6  -4   1  136.12    5.49
  -4  -1   6  138.92    5.18
  -4  -1   6  133.32    5.11
  -4  -1   6  131.89    5.14
  -1   6  -4  133.14    4.97
  -6  -4   1  143.43    5.45
   4   1   6  129.17    5.47
   1   4   6  132.33    4.89
   1   4   6  145.18    5.31
  -1   6  -4  135.74    4.84
  -1  -6   4  143.01    5.01
  -6  -1   4  141.86    5.44
  -4   6  -1  146.84    5.44
  -1   4  -6  136.43    4.96
  -6  -1   4  133.78    5.41
   1   6   4  133.46    5.08
   1   4   6  140.63    4.88
  -1   6  -4  146.78    4.82
  -4  -1   6  142.13    5.27
   4   6   1  142.92    5.51
   6   4   1  136.93    5.40
  -4   6  -1  136.18    5.14
   1   6   4  136.18    4.82
   6   4   1  129.12    5.27
   1   4   6  125.53    5.71
   6   4   1  132.54    5.02
   1   6   4  157.40    5.64
   4   6   1  138.41    5.09
   1   6   4  125.75    5.41
   4   6   1  135.24    5.18
   6   1   4  130.99    5.11
   1   6   4  134.07    5.57
   4   1   6  114.53    5.64
   6   1   4  129.89    4.93
   4   1   6  129.72    5.49
   4   1   6  137.10    5.12
   6   1   4  115.49    5.50
  -6   4  -2  121.25    4.91
  -2   4  -6  121.22    4.53
  -4  -6   2  124.01    5.39
  -6   2  -4  119.62    4.97
  -4   2  -6  116.33    4.74
  -6  -4   2  138.41    5.34
  -4   2  -6  112.98    4.58
  -6  -4   2  125.20    5.18
  -4  -6   2  128.22    5.06
  -6  -2   4  124.48    4.97
  -2  -6   4  129.27    4.86
  -2  -6   4  129.59    5.05
  -4  -6   2  122.01    4.92
   4  -2  -6  122.46    4.99
   4  -6  -2  122.74    4.67
  -6   4  -2  132.14    5.22
  -6   2  -4  123.01    4.90
   6   2   4  135.03    4.92
   6  -4  -2  117.27    4.56
   6  -2  -4  118.94    4.92
   2  -4  -6  133.39    5.16
   2  -6  -4  113.42    4.62
  -2   4  -6  125.42    4.91
   6  -4  -2  116.35    4.75
  -4  -6   2  127.81    5.43
  -2  -4   6  134.51    5.12
   4  -6  -2  114.63    4.67
   6  -2  -4  118.79    4.82
  -2   4  -6  123.12    4.52
  -6   4  -2  127.64    4.62
   2   4   6  123.85    4.71
   6  -4  -2  134.98    5.20
   2   4   6  130.84    5.61
  -6   2  -4  111.19    4.99
  -4   6  -2  128.26    4.84
   2   6   4  122.88    5.36
   4   2   6  131.00    5.04
   4   2   6  121.99    4.52
  -2   6  -4  124.10    4.67
  -2   4  -6  129.95    4.74
  -6   2  -4  124.77    5.05
  -6  -4   2  111.11    5.29
   6  -4  -2  116.15    4.81
  -6   2  -4  116.77    4.88
   6   2   4  121.93    4.82
  -4   2  -6  123.84    4.82
  -2   6  -4  127.92    4.66
   6  -2  -4  135.12    5.00
  -2  -6   4  126.76    4.93
  -6  -2   4  115.73    4.91
   6  -2  -4  120.76    4.73
   6  -2  -4  126.30    4.84
   6   4   2  122.92    4.76
  -2  -4   6  127.21    4.83
  -4  -6   2  122.87    5.25
  -4  -2   6  119.47    4.73
  -4   6  -2  117.87    4.67
  -2   6  -4  131.35    4.48
  -6  -4   2  131.19    5.00
   6   2   4  118.27    4.91
   4   6   2  120.58    4.55
  -6  -2   4  119.43    5.00
  -6  -2   4  122.88    4.85
  -6  -2   4  119.02    5.00
  -2   4  -6  125.85    4.57
  -2   6  -4  123.13    4.60
  -6  -4   2  132.54    5.15
  -4  -2   6  139.07    4.90
   2   4   6  121.85    5.27
  -2  -4   6  126.35    4.75
   4   2   6  123.70    5.14
  -6  -2   4  125.59    5.05
  -4  -2   6  119.51    4.80
  -6   4  -2  136.15    5.28
  -4  -2   6  120.31    4.81
   2   6   4  116.32    5.10
   2   4   6  125.63    4.55
   4   2   6  115.39    5.10
  -4   6  -2  132.33    4.87
   6   2   4  111.28    4.61
   2   6   4  121.74    5.28
   2   6   4  127.53    4.51
   2   6   4  119.47    4.64
   6   4   2  118.70    4.69
   4   6   2  121.61    4.74
   2   6   4  122.51    4.80
   6   4   2  123.56    5.07
   4   6   2  118.52    4.72
   4   2   6  131.82    5.46
   4   2   6  120.99    4.70
   6   2   4  108.65    5.18
  -4  -6   3   75.47    3.40
  -4  -6   3   77.96    3.91
  -6  -3   4   70.66    3.60
  -6   3  -4   74.21    3.49
  -6  -4   3   72.90    3.70
  -3   4  -6   70.95    3.12
  -6   4  -3   77.79    3.53
  -6  -4   3   62.59    3.70
  -3  -6   4   79.44    3.72
  -4   3  -6   75.50    3.28
  -3  -6   4   79.11    3.42
  -4   3  -6   78.08    3.53
  -3   4  -6   78.10    3.52
   6  -3  -4   74.39    3.51
   3  -4  -6   78.27    3.68
   3  -6  -4   79.92    3.23
   6  -4  -3   75.25    3.34
  -6   4  -3   77.53    3.65
  -3   4  -6   78.21    3.04
   6  -3  -4   68.86    3.36
   4  -6  -3   75.93    3.20
  -4  -3   6   73.33    3.45
  -3  -4   6   75.32    3.61
   4  -3  -6   82.99    3.63
  -4  -6   3   74.75    3.90
  -6  -4   3   80.04    3.36
   4  -3  -6   77.59    3.47
   6  -3  -4   76.53    3.77
  -3   6  -4   81.90    3.33
   6  -4  -3   86.95    3.85
   4   6   3   74.02    3.55
  -6   3  -4   72.13    3.53
  -6   4  -3   70.54    3.57
  -4   6  -3   74.49    3.41
   4   3   6   77.03    3.18
   4   3   6   75.19    3.65
  -4   6  -3   78.41    3.36
  -3   4  -6   81.94    3.34
  -4  -3   6   69.44    3.36
   6  -3  -4   68.67    3.54
  -6   3  -4   78.89    3.53
  -3   6  -4   77.56    3.24
  -6   3  -4   77.02    3.51
   3  -6  -4   77.39    3.09
   6  -3  -4   76.10    3.47
  -4   3  -6   80.90    3.38
  -6   4  -3   71.92    3.36
  -3   4  -6   78.70    3.28
  -4  -6   3   81.41    3.80
   6   4   3   80.77    3.42
  -6  -3   4   72.78    3.61
   6  -3  -4   76.90    3.53
   6  -4  -3   71.85    3.31
   6  -4  -3   75.17    3.47
   4  -6  -3   80.11    3.21
  -3  -6   4   78.66    3.62
  -6  -4   3   73.26    3.75
   4  -6  -3   77.14    3.16
   6   4   3   79.41    3.24
   6   3   4   79.94    3.34
  -6   4  -3   75.44    3.47
  -4   6  -3   75.97    3.27
  -4   3  -6   78.39    3.34
  -3  -4   6   78.66    3.25
  -6  -3   4   82.15    3.62
   4   6   3   70.97    3.02
  -4  -6   3   80.05    3.23
  -6  -3   4   73.67    3.50
   6   3   4   69.83    3.48
  -4  -3   6   81.87    3.37
  -6  -4   3   79.51    3.64
  -6  -4   3   83.18    3.53
  -4  -3   6   75.13    3.40
  -4  -3   6   84.53    3.39
   3   4   6   84.68    4.35
  -3  -6   4   81.87    3.20
  -3  -4   6   74.25    3.36
  -4  -3   6   75.34    3.44
  -3   6  -4   77.40    3.02
   4   6   3   70.64    3.30
   6   3   4   69.51    3.32
   3   6   4   75.57    3.68
   4   6   3   71.54    3.31
   3   6   4   75.82    3.45
   4   3   6   75.79    3.29
   3   6   4   71.46    3.09
   3   4   6   76.47    3.19
   3   6   4   72.44    3.48
   3   4   6   74.92    3.46
   4   6   3   64.90    3.60
   6   4   3   72.89    3.41
   3   6   4   74.34    4.09
  -4   6  -3   80.08    3.50
   6   4   3   69.78    3.26
   6   3   4   73.16    3.67
   6   4   3   74.17    3.62
   3   6   4   76.18    3.25
   4   6   3   74.44    3.50
   6   3   4   71.70    3.30
   4   3   6   67.38    3.80
   4   6   3   72.85    3.19
  -6  -4   4   55.64    3.16
  -6   4  -4   51.10    2.78
  -4  -6   4   56.63    3.20
   4  -6  -4   56.18    2.53
   4  -4  -6   58.46    3.03
  -4   6  -4   47.22    2.80
   4  -6  -4   53.14    2.54
  -6   4  -4   51.98    2.92
   6  -4  -4   51.33    2.65
  -4  -4   6   54.19    2.91
  -4   4  -6   57.75    2.96
  -4   6  -4   56.67    2.72
   4   4   6   50.15    2.55
   6  -4  -4   59.87    3.17
  -6   4  -4   50.81    2.80
  -4   6  -4   47.81    2.65
   4   4   6   50.01    2.95
   4   6   4   54.74    2.95
   4  -4  -6   53.97    2.79
  -6  -4   4   43.28    2.60
   6  -4  -4   52.75    2.68
   6  -4  -4   50.94    2.87
  -6   4  -4   55.94    2.79
  -4  -6   4   57.15    3.07
  -4   4  -6   58.87    2.67
   6   4   4   59.11    2.68
  -6  -4   4   49.35    3.06
   4  -6  -4   56.32    2.47
  -4   6  -4   53.75    2.64
   4  -6  -4   56.12    2.55
  -4   4  -6   49.86    2.63
  -6   4  -4   55.08    2.84
  -4  -4   6   58.87    2.94
  -4  -4   6   52.39    2.82
  -4  -4   6   55.14    2.63
  -4  -6   4   56.33    2.64
  -6  -4   4   60.35    3.05
   6   4   4   48.90    2.88
  -6  -4   4   55.55    2.82
   4   4   6   58.55    3.31
   4   6   4   51.85    3.02
   6   4   4   51.34    2.78
   4   6   4   47.34    2.96
   4   4   6   51.90    2.60
   4   6   4   48.55    2.88
   6   4   4   50.32    2.63
   6   4   4   49.84    2.70
   4   6   4   49.44    2.46
   6   4   4   50.47    2.96
   4   4   6   49.69    2.82
   4   6   4   49.98    2.70
   4   6   4   50.21    2.68
  -6  -5  -5   12.14    2.03
  -5  -6  -5    9.67    2.03
  -5  -6  -5   16.48    2.01
  -6  -5  -5   15.51    1.99
  -5  -6  -5   14.15    2.16
  -6  -5  -5   15.53    2.12
   6  -5   5   13.10    1.80
   5  -5   6   13.12    1.85
  -6  -5  -5   15.71    1.85
   5  -6   5   11.37    1.78
  -5  -5  -6   15.49    1.92
  -5  -5  -6   16.12    1.71
   5  -5   6   16.61    2.14
   5   6  -5   15.61    1.76
   5   5  -6   15.70    1.88
   6   5  -5   17.14    1.88
   6   5  -5   18.96    2.22
   6  -5   5   16.52    2.14
   5   5  -6   15.19    1.94
  -6  -5  -5   16.97    1.65
  -5   5   6   12.70    1.94
   5   5  -6   12.94    1.59
  -5   6   5   12.98    1.99
  -5  -6  -5   15.54    1.44
  -5   5   6   10.71    1.83
   5   5  -6   14.23    1.47
   5   6  -5   16.20    1.61
  -6  -5  -5   15.23    2.02
   5   6  -5   14.41    1.74
   5   5  -6   16.68    1.76
   6   5  -5   17.13    1.81
   6   5  -5   14.60    1.62
  -5   6   5   12.51    2.04
  -6   5   5   15.59    1.84
  -6   5   5   13.07    1.95
  -5   5   6   12.98    1.60
   6  -5   5   13.70    1.52
   5  -5   6   11.96    1.62
  -4  -6  -5   30.60    2.73
   5  -4   6   31.77    2.36
  -6  -4  -5   29.37    2.40
  -5  -6  -4   25.29    2.61
  -5  -4  -6   26.02    2.24
  -6  -4  -5   28.96    2.25
  -4  -5  -6   29.26    2.05
  -5  -6  -4   25.82    2.60
   6   4  -5   27.78    2.25
  -4  -6  -5   28.68    2.26
  -6  -5  -4   23.40    2.41
  -6  -5  -4   25.85    2.44
   6  -4   5   26.77    2.22
   4  -5   6   22.61    2.06
  -6  -5  -4   26.65    2.16
  -5  -4  -6   27.57    2.15
   4   6  -5   28.10    2.03
   4   5  -6   26.99    2.12
   6  -5   4   21.02    2.22
   6  -5   4   27.06    2.03
   5  -6   4   28.52    2.21
   5  -6   4   28.39    1.84
   5  -4   6   24.30    2.27
   4   6  -5   28.40    2.12
   4  -6   5   26.81    2.20
   5   4  -6   28.34    2.35
   6  -4   5   21.45    2.21
   5   6  -4   32.07    2.26
  -4   5   6   26.35    2.22
  -6   5   4   24.16    2.25
  -4  -6  -5   28.15    1.71
  -5  -6  -4   28.73    1.79
   4   5  -6   29.90    1.94
   5   4  -6   26.06    2.03
   6   4  -5   27.43    2.18
  -6   5   4   25.93    2.13
  -6  -5  -4   21.85    1.85
  -5   6   4   26.79    2.39
  -4   6   5   22.43    2.16
  -5   4   6   33.50    2.47
  -5   4   6   25.85    2.28
  -4   5   6   25.62    2.28
  -5   4   6   24.16    2.30
  -6   4   5   23.51    2.16
  -4   5   6   26.05    2.42
  -6   5   4   29.62    2.30
  -4   6   5   26.45    2.43
  -5   6   4   27.44    2.34
  -5   6   4   19.91    1.90
   5  -6   4   29.48    1.75
   5   6  -4   28.47    1.93
   5   4  -6   26.43    1.75
  -5  -4  -6   25.34    2.23
  -6  -5  -4   31.70    2.51
   4   6  -5   29.57    2.04
   4   5  -6   30.85    2.09
   5   4  -6   29.68    2.11
   5   6  -4   25.55    1.97
   5  -6   4   26.29    1.74
   6  -5   4   25.97    1.77
   6   4  -5   28.94    2.16
   6   5  -4   25.58    2.04
   6  -5   4   30.41    1.98
   4   5  -6   31.26    1.78
  -5   6   4   26.11    1.96
   4   6  -5   25.57    1.85
  -5   4   6   30.63    1.95
   6  -5   4   26.30    1.74
   6  -4   5   31.61    1.93
  -6   4   5   19.42    2.22
  -6   4   5   25.44    2.22
  -6   5   4   25.97    1.89
   5  -4   6   28.25    1.93
  -6   4   5   25.61    1.96
   6  -4   5   25.43    1.87
  -4   6   5   24.47    2.04
   5   6  -4   27.46    1.83
   6   5  -4   24.34    1.84
  -4   5   6   25.68    2.10
  -3  -6  -5   34.36    2.84
  -3  -6  -5   34.27    2.30
  -3  -5  -6   35.59    2.36
  -3  -5  -6   34.46    2.13
  -6  -5  -3   40.54    2.56
  -3  -6  -5   34.90    2.92
   6  -5   3   35.28    2.18
   5   3  -6   37.33    2.43
   3   5  -6   37.23    2.25
   5  -6   3   37.12    2.21
   3   6  -5   34.55    2.17
   6   3  -5   34.04    2.41
   3   5  -6   32.23    2.03
   6  -5   3   32.23    2.23
   5  -6   3   35.62    2.07
   5   3  -6   33.03    2.15
   5  -3   6   33.79    2.39
   5   6  -3   36.34    2.30
   6   5  -3   32.65    2.38
   6   3  -5   33.99    2.64
   3  -6   5   34.79    2.25
   3  -5   6   38.12    2.46
   3  -6   5   37.41    2.27
  -5   3   6   37.04    2.46
  -6  -5  -3   33.65    2.08
  -3   5   6   39.12    2.35
  -3   6   5   38.12    2.27
   6   3  -5   38.06    2.44
   5  -3   6   31.26    2.02
   5   3  -6   37.22    2.31
  -3   6   5   29.85    2.21
  -6   5   3   37.38    2.46
  -3   5   6   35.82    2.44
  -5   6   3   36.61    2.30
  -5  -6  -3   33.68    1.98
  -6   3   5   33.36    2.38
  -6   3   5   33.96    2.46
  -6   5   3   35.89    2.43
  -6  -5  -3   39.66    2.80
   3  -6   5   39.47    2.02
   5   6  -3   36.64    2.12
   5   3  -6   36.05    1.98
   5  -6   3   38.77    2.01
   5   6  -3   33.89    2.08
   6   5  -3   37.34    2.27
   6   5  -3   35.62    2.16
  -5  -3  -6   39.80    2.48
   6  -5   3   38.75    2.07
   5  -6   3   36.57    2.01
  -6  -3  -5   35.36    2.56
   6  -5   3   36.04    2.11
   6   3  -5   41.06    2.27
  -5  -6  -3   34.65    2.57
  -6   3   5   31.73    2.20
  -5   3   6   33.08    2.24
  -5   3   6   33.43    2.13
  -6   5   3   30.62    2.38
  -6   5   3   36.56    2.18
  -5   6   3   33.16    2.23
  -5   3   6   35.95    2.00
  -6   3   5   29.68    2.01
   3   6  -5   33.96    1.99
  -6   3   5   33.98    2.42
   6  -3   5   41.49    2.19
   6  -5   3   36.20    1.86
  -3   5   6   36.13    2.24
   3   5  -6   35.64    1.93
   6   5  -3   30.10    2.11
   5  -3   6   30.27    2.17
   6  -3   5   32.40    2.06
   3  -5   6   32.95    1.82
   5   6  -3   32.52    2.06
  -3   5   6   37.18    2.45
  -3   6   5   33.52    2.36
  -2  -6  -5   53.50    3.47
  -5  -2  -6   58.28    2.90
  -5  -6  -2   54.15    3.07
   6  -2   5   43.97    2.99
  -6  -2  -5   49.99    2.88
  -5  -6  -2   52.74    3.43
  -6  -5  -2   50.74    3.20
  -6  -5  -2   57.11    3.06
  -2  -6  -5   46.24    3.18
  -2  -6  -5   51.67    2.75
  -2  -5  -6   56.56    2.77
   6   2  -5   51.09    2.92
   5  -2   6   48.73    3.11
  -2  -5  -6   54.10    2.57
   5  -6   2   52.20    2.60
  -6  -2  -5   56.50    2.97
   2  -6   5   48.15    2.66
  -5  -2  -6   48.18    2.75
   6  -5   2   55.55    2.73
   5   2  -6   53.52    2.99
   6   2  -5   55.10    3.21
   5  -6   2   50.13    2.51
   6   5  -2   54.05    2.79
   6  -2   5   50.07    2.79
   2   5  -6   48.86    2.55
   5  -2   6   54.60    2.89
   2   6  -5   46.49    2.59
   5   6  -2   51.39    2.65
   2   5  -6   55.32    2.65
   2  -5   6   54.90    2.81
   6  -5   2   53.03    2.81
   2  -6   5   56.68    2.71
   5  -6   2   46.56    2.68
  -6   2   5   49.89    2.74
   5  -2   6   48.68    2.55
  -2   6   5   50.91    2.98
  -2   5   6   50.77    3.11
  -5   2   6   45.01    2.80
  -6   5   2   56.85    2.95
  -5   6   2   55.93    3.07
  -2   5   6   54.76    2.75
  -2   5   6   49.81    2.72
  -6   2   5   52.77    2.96
  -2   6   5   47.05    2.70
  -6   5   2   63.76    3.06
  -2   6   5   57.34    2.77
  -5   2   6   52.01    2.94
   6  -5   2   47.47    2.50
   6   2  -5   57.84    2.86
   5   2  -6   55.64    2.48
   5  -6   2   56.24    2.52
   5   6  -2   51.45    2.61
   2   5  -6   55.12    2.61
  -6  -2  -5   50.51    2.99
  -5  -6  -2   42.60    3.39
   2  -6   5   52.76    2.51
   5   2  -6   58.90    2.82
   6   5  -2   48.53    2.71
   5   6  -2   52.22    2.56
   6   2  -5   50.51    2.78
  -6  -5  -2   47.21    3.25
   6   5  -2   47.53    2.69
  -6   5   2   53.08    2.72
  -6   2   5   52.41    2.95
  -5   6   2   54.54    2.89
  -6   5   2   50.18    2.88
   2   5  -6   51.30    2.33
  -5   2   6   49.75    2.55
  -6   2   5   52.06    2.69
   5  -2   6   55.96    2.69
  -2   5   6   50.99    2.55
  -5   2   6   55.07    2.97
   2   6  -5   52.41    2.43
   2  -5   6   57.66    2.36
   6  -2   5   44.40    2.56
  -2   6   5   50.57    2.33
  -2   5   6   47.00    2.52
   2  -5   6   52.22    2.40
  -2   5   6   49.55    3.05
   5   6  -2   52.95    2.62
  -2   6   5   50.09    2.51
   6   5  -2   53.91    2.75
   5  -2   6   47.21    2.72
  -6  -5  -1   55.20    3.03
   5   1  -6   57.38    2.93
   5  -1   6   52.84    3.07
  -6  -1  -5   59.67    3.03
   6  -1   5   54.02    3.00
  -6  -5  -1   58.40    3.38
  -5  -6  -1   60.00    3.22
  -1  -5  -6   55.10    2.58
  -5  -6  -1   56.29    3.48
  -1  -5  -6   55.13    2.75
  -1  -6  -5   51.14    2.70
  -5  -1  -6   57.13    2.88
  -6  -1  -5   55.65    2.96
   5  -6   1   53.02    2.57
   1  -5   6   56.93    2.77
   6   1  -5   53.25    2.95
  -5  -1  -6   58.91    2.65
   1  -5   6   54.68    2.93
   1  -6   5   56.15    2.91
   6  -1   5   51.29    2.59
   6  -5   1   52.26    2.72
  -6  -5  -1   61.60    3.20
   5  -1   6   55.69    3.01
   1  -6   5   60.36    2.71
   6  -1   5   56.32    2.91
   5   6  -1   55.47    2.64
   1   5  -6   53.75    2.70
   1   6  -5   60.27    2.74
   5   1  -6   53.82    3.01
   1   6  -5   59.77    2.72
   5  -6   1   53.50    2.74
  -5  -6  -1   54.45    3.35
  -5  -6  -1   55.79    2.56
  -6   5   1   48.41    3.00
  -5   1   6   54.28    2.98
   5   1  -6   51.39    2.86
   6   1  -5   57.48    3.06
   5  -1   6   48.83    2.64
  -1   6   5   54.43    3.26
  -6  -5  -1   56.14    2.64
  -1   5   6   59.30    3.62
  -5   6   1   54.21    2.95
  -5   1   6   52.78    2.94
  -6   1   5   54.42    2.96
  -1   5   6   49.03    2.65
  -6   5   1   63.53    3.11
  -1   6   5   55.30    2.77
  -5   6   1   58.07    3.11
  -1   6   5   53.19    2.66
  -1   5   6   43.59    2.95
  -1   6   5   48.04    3.21
  -6   1   5   48.68    2.74
  -5   6   1   56.53    2.83
   5   6  -1   57.02    2.70
   6   1  -5   60.40    2.90
   1   5  -6   63.98    2.73
   6  -5   1   54.33    2.62
   5  -6   1   51.01    2.58
   1  -6   5   61.74    2.69
   5   1  -6   55.17    2.76
   6   5  -1   56.42    2.85
   6   5  -1   53.26    2.75
   6  -5   1   54.51    2.64
   1  -5   6   60.82    2.70
  -5  -6  -1   55.44    3.60
  -6  -5  -1   54.10    3.41
   5  -6   1   55.90    2.60
  -6  -1  -5   55.37    3.04
  -5  -1  -6   49.09    2.83
  -5  -1  -6   53.54    2.63
   5   6  -1   51.69    2.54
   6   5  -1   59.56    2.79
  -5   6   1   55.96    2.87
   1  -6   5   64.07    2.43
  -5   1   6   57.26    2.82
  -6   1   5   56.27    3.04
   1   6  -5   55.60    2.45
  -6   5   1   58.40    2.95
   1   5  -6   56.26    2.36
   1  -5   6   61.59    2.49
  -5   1   6   58.01    2.76
  -6   5   1   56.99    2.91
  -6   1   5   60.97    2.91
   5  -1   6   53.64    2.84
  -1   5   6   53.87    2.52
  -1   6   5   50.20    2.43
  -5   1   6   53.81    2.95
  -6   1   5   58.36    2.99
   6  -1   5   56.53    2.89
  -5   1   6   57.60    2.60
  -1   6   5   52.42    3.15
   1  -5   6   53.15    2.52
   6  -1   5   51.98    2.77
   5  -1   6   51.44    2.87
   5   6  -1   57.84    2.66
  -1   6   5   55.64    2.50
   5   6  -1   55.83    2.73
  -1   6   5   52.71    2.73
   6   5  -1   49.50    2.81
  -1   6   5   59.69    3.34
  -1   5   6   48.80    3.28
  -1   5   6   52.22    2.80
  -1   5   6   50.48    2.38
   5   6  -1   52.31    2.53
   6   5  -1   54.70    2.62
   5  -1   6   55.58    3.02
   6  -1   5   55.79    2.89
   0  -6  -5   68.90    2.97
  -6   0  -5   59.28    3.17
  -5   0  -6   65.72    3.14
  -5  -6   0   68.45    3.50
  -6  -5   0   73.64    3.42
   0  -5   6   68.39    3.06
   5  -6   0   68.49    2.83
   0  -6   5   69.07    3.07
   5   0  -6   69.47    3.31
  -5   0  -6   59.52    3.08
  -5  -6   0   64.61    3.66
  -6   0  -5   63.01    3.14
  -5   0  -6   62.05    2.97
   0   6  -5   67.92    3.07
   5   0  -6   70.73    3.42
   0   5  -6   66.21    3.09
   0  -6   5   66.30    2.90
   5  -6   0   63.15    2.92
   0  -5   6   70.01    3.31
   0   6  -5   64.75    2.93
  -6  -5   0   65.81    3.37
  -5  -6   0   63.36    3.60
   6   0   5   66.67    3.29
   0   5  -6   63.72    2.90
   5   0   6   59.44    3.42
   6  -5   0   58.45    2.95
   6   0   5   59.23    3.00
   6  -5   0   65.43    3.01
   6   0  -5   65.34    3.17
   0  -6   5   72.80    3.35
  -5   6   0   62.71    3.04
   5   0  -6   64.04    3.23
   0   5   6   70.35    4.47
   6   0  -5   63.94    3.33
  -6   5   0   62.82    3.36
  -6   0   5   64.13    3.16
   0   5   6   61.40    2.86
   0   5   6   67.41    3.03
  -5   6   0   67.42    3.24
   0   6   5   58.07    2.81
   5   0   6   62.91    3.00
   0   5   6   52.17    3.16
  -5  -6   0   67.72    2.85
   0   6   5   55.20    3.35
  -6  -5   0   60.85    2.89
   0   6   5   72.20    3.09
   0   6   5   66.80    3.96
  -6   5   0   63.70    2.95
  -6   5   0   65.39    3.38
  -5   6   0   74.67    3.53
  -5  -6   0   57.80    3.73
   5   0  -6   70.99    3.07
  -5   0  -6   59.20    2.91
  -6   0  -5   64.06    3.31
   5   6   0   63.14    2.93
   6  -5   0   68.27    2.99
  -5   0  -6   64.99    3.15
   6  -5   0   64.00    2.92
   0  -5   6   66.87    3.02
   6   0  -5   65.63    3.15
   6   5   0   64.89    3.12
   5  -6   0   67.91    2.88
   6   5   0   68.12    3.09
  -6  -5   0   60.16    3.77
   0  -6   5   70.22    3.05
   6   5   0   62.95    3.04
   6   0  -5   69.08    3.02
  -6   0  -5   62.63    3.07
   5  -6   0   63.57    2.91
  -6   0   5   64.64    3.02
  -6  -5   0   63.66    3.30
   0  -6   5   68.65    2.77
  -6   0   5   63.08    3.30
  -6   0   5   66.89    3.36
  -5   6   0   68.95    3.23
   0   6  -5   65.43    2.69
   0  -5   6   71.20    2.85
  -6   5   0   65.23    3.08
   5   0   6   61.80    3.24
   0   6  -5   69.69    2.90
  -5   0   6   64.39    2.96
   0   5   6   64.01    2.76
  -5   0   6   64.11    3.20
  -6   5   0   66.63    3.27
  -5   0   6   63.13    3.13
   6   0   5   59.08    3.28
  -6   0   5   64.22    3.22
   0   5  -6   67.75    2.87
   0   6   5   67.36    3.69
   5   0   6   61.83    3.24
   6   5   0   62.31    2.88
   0   6   5   70.65    2.81
   0   5   6   64.29    2.68
   5   0   6   61.37    3.31
   6   5   0   62.13    3.00
   5   0   6   63.87    3.30
   0   6   5   71.03    3.45
   0   5   6   62.58    3.34
   5   6   0   65.94    3.00
   6   5   0   60.42    3.11
   0   6   5   64.88    3.24
   0   5   6   61.74    3.23
   5   6   0   64.28    2.98
   0   6   5   66.19    2.90
   6   0   5   63.21    3.19
   6   5   0   59.36    2.92
   0   5   6   65.05    2.81
   5   6   0   68.44    3.00
  -5   0   6   68.51    3.10
   6   0   5   59.23    3.05
   0   5   6   64.21    3.72
   5   6   0   69.50    3.16
  -5  -6   1   59.34    3.12
  -6  -5   1   52.88    2.96
  -5   1  -6   53.85    2.67
  -6  -5   1   58.21    3.15
  -1  -6   5   56.17    2.74
  -5  -6   1   57.54    3.43
  -6   1  -5   57.32    2.77
  -1  -5   6   57.98    2.68
   5  -1  -6   52.27    2.94
  -1   6  -5   60.30    2.87
  -5   1  -6   57.43    2.79
  -1   5  -6   61.21    2.88
   6  -5  -1   51.21    2.69
  -1  -5   6   57.13    3.01
   5  -6  -1   51.89    2.62
  -5  -6   1   55.23    3.25
   5  -1  -6   58.91    2.98
   6   1   5   52.56    3.21
   6  -1  -5   52.74    2.75
   5  -6  -1   54.62    2.65
  -1   5  -6   55.09    2.58
   6  -5  -1   52.31    2.61
  -6  -5   1   51.23    2.90
   6   1   5   57.95    2.72
  -1  -6   5   59.21    3.11
   1   6   5   60.03    2.79
  -6   5  -1   56.49    2.65
  -5   6  -1   56.80    2.73
  -5  -6   1   57.50    2.59
  -6  -5   1   51.63    2.60
   5  -1  -6   54.70    2.92
   1   5   6   55.57    2.75
   6  -1  -5   55.34    3.08
  -6   5  -1   55.19    3.01
   1   6   5   55.55    3.57
   1   5   6   52.52    3.65
   5   1   6   53.59    2.75
  -5   6  -1   54.44    2.93
   1   6   5   50.64    2.41
   1   5   6   46.43    2.65
   1   6   5   47.78    2.81
   6  -1  -5   61.24    2.91
   6  -1  -5   54.66    2.58
  -1   5  -6   55.92    2.66
   5   6   1   56.05    2.60
   5  -6  -1   53.86    2.62
  -5   1  -6   52.85    2.83
  -5  -6   1   52.81    3.37
  -5   6  -1   50.35    2.63
   6   5   1   55.75    2.79
   6  -5  -1   55.42    2.65
  -6  -5   1   47.53    3.33
   5  -6  -1   50.19    2.55
   6   5   1   61.91    2.80
  -1  -5   6   55.00    2.73
   6   5   1   55.95    2.73
   6  -5  -1   56.43    2.70
  -6   1  -5   51.34    2.89
  -1  -6   5   56.38    2.75
  -6   5  -1   55.32    2.86
  -6   1  -5   52.41    2.77
  -5   1  -6   61.63    2.75
   5  -1  -6   61.42    2.76
  -1   6  -5   60.74    2.39
  -5  -1   6   59.05    2.84
  -6  -1   5   51.85    2.91
  -6   5  -1   60.33    3.03
  -6  -1   5   57.00    2.86
  -5   6  -1   55.57    2.92
  -5  -1   6   59.87    2.87
  -6  -1   5   54.57    2.96
  -6  -5   1   58.39    3.01
  -1  -5   6   62.58    2.66
   5   1   6   48.83    2.99
  -5  -1   6   58.63    2.92
  -6  -1   5   58.20    2.96
  -5  -1   6   58.47    2.79
  -1   6  -5   59.70    2.61
  -1  -6   5   55.66    2.57
   6   1   5   53.46    2.93
   5   1   6   52.87    2.86
   5   1   6   57.94    3.02
   1   5   6   55.50    2.62
   1   6   5   57.39    2.65
   6   1   5   51.46    2.50
  -5  -1   6   54.37    2.80
  -5   6  -1   58.11    2.61
   1   5   6   59.16    2.49
   6   5   1   52.44    2.62
   5   6   1   55.37    2.72
   6   5   1   52.36    2.83
   1   5   6   52.98    3.25
   6   1   5   54.88    2.79
   6   5   1   57.23    2.88
   1   6   5   58.52    2.57
   5   6   1   53.72    2.80
   5   1   6   50.16    3.10
   6   1   5   51.00    2.93
   1   6   5   49.25    3.08
   5   6   1   55.50    2.71
   1   6   5   59.50    3.05
   5   6   1   58.74    2.88
   6   5   1   47.49    2.71
  -2  -6   5   53.73    2.87
  -5   2  -6   49.90    2.47
  -5   2  -6   47.08    2.61
  -6  -5   2   52.95    3.13
  -6  -5   2   54.85    3.08
  -5  -6   2   50.01    3.01
   5  -2  -6   57.96    3.05
  -5  -6   2   46.34    2.71
  -2  -6   5   55.96    2.66
  -6   2  -5   52.91    2.78
  -5  -6   2   56.08    3.33
  -5  -6   2   54.67    3.09
   5  -6  -2   50.14    2.51
   5  -2  -6   49.66    2.76
  -6  -5   2   45.72    2.71
  -2   5  -6   53.08    2.42
   6  -2  -5   48.20    2.69
  -2   6  -5   51.83    2.46
  -6   5  -2   60.87    3.13
   5  -6  -2   49.70    2.51
   6  -5  -2   47.32    2.41
  -5   6  -2   45.68    2.92
  -2  -5   6   56.95    3.04
   6  -5  -2   49.52    2.59
  -2   6  -5   59.46    2.90
  -5   2  -6   47.00    2.70
  -6   5  -2   54.49    2.55
  -5   6  -2   50.64    2.60
   2   6   5   48.46    3.23
   2   5   6   52.66    3.31
   5   2   6   50.52    2.32
   2   6   5   52.89    2.68
   5   2   6   53.95    2.75
   2   5   6   49.69    2.60
  -2  -6   5   51.29    2.76
   6  -2  -5   48.28    2.49
   6   5   2   50.90    2.55
  -5  -6   2   53.06    3.26
   6  -5  -2   49.92    2.61
  -6  -5   2   49.48    3.21
  -6   2  -5   44.89    2.73
  -6  -2   5   47.98    2.65
  -5   2  -6   48.25    2.68
  -2   5  -6   54.43    2.59
   6  -2  -5   58.13    2.79
  -2  -5   6   53.44    2.71
  -5  -2   6   47.24    2.57
  -6   5  -2   54.44    2.78
   5  -6  -2   51.63    2.53
  -6   2  -5   49.20    2.71
  -5   6  -2   50.95    2.58
  -5  -2   6   54.47    2.76
  -2  -6   5   53.15    2.61
  -5  -2   6   50.66    2.76
  -2   6  -5   51.11    2.25
   6   2   5   50.47    2.85
  -6  -5   2   55.99    2.95
  -6  -2   5   49.25    2.85
  -5  -6   2   57.77    2.64
   5   2   6   48.71    2.87
  -6  -2   5   54.02    2.76
  -2  -5   6   55.17    2.63
  -5   6  -2   55.86    2.90
  -2   6  -5   54.23    2.48
  -5   6  -2   54.91    2.55
   2   5   6   53.81    2.84
   6   5   2   49.75    2.82
   6   2   5   53.47    3.08
   5   2   6   51.25    2.72
   2   6   5   49.69    3.20
   2   5   6   53.39    2.44
   5   6   2   51.66    2.77
   5   6   2   47.08    2.60
   2   6   5   47.53    2.45
   6   5   2   53.86    2.63
   6   5   2   53.32    2.87
   2   6   5   49.01    2.64
   2   5   6   49.02    2.61
   2   6   5   49.98    2.88
   5   2   6   49.81    3.32
   6   2   5   56.13    3.14
   6   2   5   49.79    2.50
   5   6   2   45.75    2.72
  -6  -3   5   31.98    2.34
  -6  -5   3   35.67    2.64
  -6  -5   3   33.22    2.54
  -6   3  -5   29.31    2.13
  -5  -6   3   40.39    2.55
  -5   3  -6   37.19    2.16
  -3  -6   5   36.39    2.55
   6  -3  -5   32.87    2.12
   6  -5  -3   32.79    2.09
   3  -6  -5   33.48    1.92
   5  -6  -3   35.64    1.96
  -5  -6   3   36.58    2.51
  -3  -5   6   33.94    2.46
  -6   5  -3   38.44    2.05
  -5  -6   3   36.61    2.00
  -6  -5   3   37.22    2.13
   5   3   6   36.20    1.95
  -5   6  -3   34.82    2.25
   5  -3  -6   35.85    2.33
   6  -3  -5   36.47    2.49
  -6   5  -3   31.66    2.24
   5   3   6   33.53    2.31
  -5   6  -3   39.77    2.19
   6  -5  -3   41.74    2.50
  -5  -3   6   33.69    2.24
   5  -6  -3   35.78    2.10
   3  -6  -5   39.23    1.97
   6   5   3   35.82    2.00
  -5   3  -6   37.07    2.21
  -3   5  -6   33.86    2.00
   6   5   3   38.01    2.16
  -6  -3   5   33.14    2.29
   6  -5  -3   32.63    2.01
   5  -6  -3   32.50    1.94
   6  -3  -5   37.24    2.25
  -6   3  -5   33.87    2.22
   6  -5  -3   34.51    2.17
  -6   5  -3   36.31    2.25
  -5   6  -3   34.94    2.11
  -5  -3   6   35.73    2.21
  -5  -6   3   39.05    2.21
  -5  -3   6   33.85    2.16
   3   5   6   37.31    2.66
  -6  -5   3   38.49    2.40
  -3   6  -5   36.40    1.78
  -3  -6   5   36.95    2.26
  -6  -3   5   40.61    2.40
  -3  -5   6   38.76    1.99
   6   3   5   32.76    2.11
   3   5   6   32.88    2.42
   6   3   5   31.13    2.00
   3   6   5   37.30    1.87
  -5   6  -3   36.73    2.15
   5   6   3   32.39    2.03
   5   6   3   31.76    2.30
   6   5   3   33.71    2.15
   6   5   3   32.12    2.14
   3   5   6   35.78    2.04
   6   3   5   34.72    2.43
   5   3   6   32.70    2.21
   3   6   5   35.04    2.36
   5   3   6   33.92    2.16
  -5  -6   4   25.92    2.39
  -6  -5   4   28.90    2.46
  -4  -6   5   27.85    2.33
   4  -6  -5   25.57    1.73
   5  -6  -4   27.83    1.82
  -6   4  -5   26.86    2.07
  -4  -6   5   25.36    2.30
   6  -4  -5   24.76    1.81
   6  -4  -5   26.07    2.19
  -5   6  -4   27.51    2.21
  -6   5  -4   31.01    2.29
  -4  -5   6   28.51    2.23
  -5  -6   4   26.88    1.75
  -5   6  -4   26.69    1.86
  -6  -5   4   28.37    1.91
   5   6   4   23.51    1.98
   6  -4  -5   32.76    2.32
   4   6   5   26.07    2.17
  -6   5  -4   25.81    2.00
  -5   6  -4   25.59    1.97
   5   4   6   26.21    2.11
   6   5   4   21.08    1.78
   5  -4  -6   27.65    2.10
   4   5   6   25.77    2.22
  -6  -4   5   26.59    2.22
  -4  -6   5   25.15    2.16
  -6   5  -4   25.82    2.01
  -6   4  -5   22.23    1.88
  -5   4  -6   28.05    1.97
  -6  -5   4   25.21    2.36
   6  -5  -4   26.33    1.82
   5  -6  -4   28.35    1.76
  -4   5  -6   24.37    1.76
  -5  -6   4   23.24    2.35
   4  -6  -5   30.94    1.83
   6  -4  -5   29.48    2.29
  -6   4  -5   27.53    2.02
  -5   6  -4   25.83    1.92
  -5   4  -6   23.94    1.90
  -4   5  -6   28.83    1.93
  -4  -5   6   26.76    1.80
  -6  -4   5   27.91    2.04
  -5  -6   4   31.39    2.00
  -5  -4   6   29.48    2.04
  -4  -6   5   25.80    1.88
  -4  -5   6   29.15    1.95
   6   4   5   28.38    2.21
  -4  -5   6   25.80    2.11
  -5  -4   6   24.02    2.17
   4   6   5   26.08    2.28
   4   6   5   23.91    2.18
   5   4   6   25.57    1.97
   5   6   4   23.13    2.27
   5   6   4   23.07    1.96
   4   6   5   25.47    1.64
   5   6   4   25.17    1.76
   6   5   4   25.17    1.89
   6   4   5   23.51    1.76
   5   6   4   22.96    2.12
   6   4   5   25.34    1.96
   4   6   5   25.62    2.35
   4   5   6   17.62    2.21
   4   6   5   20.90    1.91
   6   4   5   28.35    2.24
   4   5   6   26.36    1.89
   4   5   6   26.80    2.13
   4   6   5   23.79    1.90
   6   5   4   26.45    2.19
  -5  -5   6   14.28    1.86
  -5  -6   5   12.58    1.94
  -6  -5   5   17.32    2.00
  -5  -5   6   11.81    1.94
  -6  -5   5   14.76    2.03
  -5  -6   5   12.88    1.88
  -6   5  -5   16.22    1.86
   6  -5  -5   14.93    1.51
  -5  -6   5   14.18    1.81
   5  -5  -6   21.99    2.09
  -5   6  -5   16.31    1.81
   5  -6  -5   12.77    1.39
  -5   6  -5   15.17    1.52
   5   5   6   12.40    1.71
   5   6   5   12.73    1.72
   6  -5  -5   13.22    1.74
  -6   5  -5   13.89    1.69
  -5   5  -6   16.21    1.52
   5  -6  -5   12.42    1.46
  -5   5  -6   15.82    1.60
  -6  -5   5   15.38    1.82
   5   5   6   14.03    2.06
  -5  -6   5   14.70    1.64
  -5  -5   6   15.64    1.67
   5   6   5   11.54    2.09
   5   6   5   14.64    1.92
   6   5   5   13.72    1.71
  -5  -5   6   12.87    1.88
   5   5   6   13.59    1.66
   5   6   5   16.40    1.46
   6   5   5   14.93    1.49
   6   5   5   13.93    1.75
   5   6   5   14.13    1.71
   6   5   5   13.52    1.76
   5   6   5   11.65    1.47
   5   5   6   13.68    1.83
  -6  -6  -6    6.09    2.00
  -6  -6  -6    4.31    1.44
  -6  -6  -6    4.38    1.96
   6  -6   6    0.26    1.73
   6  -6   6    5.79    1.88
  -6   6   6    5.14    1.78
  -6   6   6    4.72    1.89
   6   6  -6    5.44    1.59
   6   6  -6    6.50    1.47
   6  -6   6    4.32    1.42
  -6   6   6    3.19    1.49
   6  -6   6    4.81    1.46
  -6  -6  -5    8.87    2.06
  -6  -5  -6    5.83    1.72
  -5  -6  -6   10.47    1.81
  -6  -5  -6    9.57    2.12
   6  -5   6    6.78    1.83
  -5  -6  -6    9.01    2.16
  -6  -5  -6    8.91    1.73
   5  -6   6   10.15    1.90
   6  -6   5    8.59    1.79
  -5  -6  -6   10.97    2.05
   6  -6   5    9.33    1.99
   6   5  -6   12.61    2.13
   5  -6   6    8.65    1.92
   5   6  -6    7.82    1.75
   6  -5   6    6.95    1.82
   6   6  -5    8.81    1.96
   5   6  -6    7.99    1.74
   6   5  -6   11.65    1.92
  -6  -6  -5    8.84    1.45
  -6   5   6   10.84    1.82
  -5   6   6    7.21    1.80
  -6   5   6    6.23    1.88
  -5   6   6   10.17    1.89
   6   6  -5    9.37    1.54
   6   5  -6    9.76    1.49
  -6  -5  -6    8.96    1.84
   5   6  -6    9.37    1.65
   6   6  -5    9.27    1.70
   6   5  -6    8.29    1.67
  -6   6   5    5.64    1.59
   5   6  -6    7.39    1.42
  -6   5   6    9.98    1.72
  -6   6   5   10.28    1.90
   6  -5   6    9.44    1.54
   6  -6   5   11.45    1.47
   6  -5   6    6.82    1.47
   5  -6   6    7.05    1.64
   4   6  -6   18.59    1.92
  -4  -6  -6   12.91    1.84
  -6  -6  -4   16.44    2.44
  -6  -6  -4   12.05    2.14
  -4  -6  -6   13.78    2.32
   6  -4   6   14.35    2.12
  -6  -4  -6   11.07    1.93
  -4  -6  -6   16.90    2.28
   6  -6   4   17.51    1.87
  -6  -4  -6   15.07    1.90
   4  -6   6   15.05    1.88
   6  -6   4   14.70    1.65
   6   4  -6   17.39    2.05
   6   6  -4   17.77    2.10
   6   4  -6   14.86    2.15
   6  -6   4   15.77    2.00
   4   6  -6   12.65    1.78
   4  -6   6   15.15    1.96
   6   4  -6   15.58    1.88
  -4   6   6   15.29    2.02
  -6  -6  -4   15.44    1.60
  -6   6   4   11.64    1.72
  -6   4   6   12.64    1.98
  -4   6   6   15.05    2.18
   6   4  -6   15.20    1.62
   4   6  -6   18.70    1.81
   6  -6   4   17.19    1.53
   6   6  -4   19.83    1.88
  -6  -6  -4   16.68    2.02
   6  -6   4   17.53    1.66
  -6  -4  -6   17.15    2.10
   6   4  -6   17.27    1.95
   6   6  -4   15.33    1.76
  -6   6   4   13.77    1.99
   4   6  -6   16.38    1.55
  -6   6   4   14.86    1.79
  -6   4   6   15.74    1.75
   6  -4   6   17.09    1.71
   6  -6   4   14.39    1.44
  -6   4   6   16.90    1.94
   6  -4   6   15.30    1.70
  -4   6   6   17.02    1.94
   6   6  -4   15.66    1.63
  -6  -6  -3   26.94    2.62
  -6  -3  -6   22.28    2.14
   6   3  -6   25.59    2.21
  -3  -6  -6   21.16    2.02
   6  -3   6   27.15    2.54
  -6  -6  -3   24.62    2.35
  -6  -6  -3   19.92    2.44
   3   6  -6   26.00    2.05
  -3  -6  -6   27.18    2.68
   6   3  -6   28.31    2.49
   6  -6   3   25.03    2.19
   3   6  -6   22.26    1.99
   6   3  -6   24.33    2.13
  -6   6   3   22.62    2.22
  -3   6   6   21.60    2.10
  -6   6   3   24.52    2.17
  -6  -6  -3   21.53    1.78
  -6   3   6   27.80    2.33
  -3   6   6   22.22    2.08
  -6   3   6   21.47    2.11
  -3   6   6   27.26    2.48
  -6   6   3   23.18    2.17
   6   6  -3   27.96    2.01
  -6  -3  -6   24.48    2.22
   3   6  -6   28.75    1.96
   6  -6   3   22.92    1.74
   6   3  -6   26.39    2.14
   6   6  -3   18.58    1.95
   6  -6   3   26.52    1.87
   6   3  -6   25.05    1.88
  -6   3   6   24.93    2.06
  -3   6   6   21.42    1.90
   6  -6   3   23.26    1.60
   6   6  -3   22.28    1.91
  -3   6   6   22.51    2.19
   6  -2   6   34.71    2.64
   6   2  -6   35.36    2.47
  -6  -2  -6   32.27    2.43
  -6  -6  -2   36.29    2.93
  -6  -6  -2   34.77    2.73
  -2  -6  -6   34.47    2.26
  -6  -2  -6   34.56    2.39
   2   6  -6   34.78    2.26
   6  -6   2   32.91    2.33
   6   6  -2   33.61    2.27
   6   2  -6   35.69    2.70
   2  -6   6   33.97    2.24
   2  -6   6   34.09    2.37
  -6   2   6   35.08    2.41
  -2   6   6   31.13    2.60
  -6   6   2   33.81    2.53
  -6   2   6   34.91    2.56
  -2   6   6   31.41    2.27
  -2   6   6   30.99    2.78
  -6   6   2   35.10    2.52
   6   6  -2   33.19    2.16
   6   2  -6   33.14    2.14
   6   2  -6   33.25    2.34
   6  -6   2   32.96    2.06
   2   6  -6   35.43    2.15
   2  -6   6   33.02    2.08
   6   6  -2   36.01    2.31
  -6  -6  -2   35.83    3.05
  -6   2   6   30.31    2.47
  -6   6   2   32.42    2.32
   2   6  -6   35.50    1.93
   6  -2   6   32.51    2.27
  -2   6   6   32.49    2.04
  -6   2   6   30.24    2.14
   6  -2   6   34.85    2.33
   6   6  -2   38.83    2.35
   2  -6   6   32.18    1.88
  -2   6   6   30.22    2.58
   6  -2   6   29.44    2.36
  -6  -1  -6   45.87    2.67
  -6  -6  -1   46.81    2.97
   6  -1   6   37.84    2.64
  -1  -6  -6   40.43    2.41
   6  -6   1   43.24    2.23
   1  -6   6   39.03    2.39
  -6  -6  -1   38.80    3.05
  -6  -6  -1   37.53    2.82
   6  -1   6   40.77    2.62
   1   6  -6   39.90    2.36
   1   6  -6   40.70    2.38
   6   1  -6   40.87    2.80
   1  -6   6   40.35    2.65
   6   1  -6   43.84    2.72
  -6  -6  -1   39.38    2.27
  -6   6   1   36.77    2.63
  -6   1   6   44.00    2.63
  -1   6   6   39.23    2.31
  -6   6   1   45.09    2.78
  -1   6   6   32.32    2.71
  -6   1   6   36.89    2.59
   6   1  -6   39.29    2.36
   6   6  -1   42.35    2.33
  -6  -1  -6   41.27    2.67
   6  -6   1   38.73    2.25
   1   6  -6   44.04    2.32
  -6  -6  -1   36.37    3.15
   6   6  -1   40.28    2.43
   6  -6   1   34.72    2.24
  -6  -1  -6   35.12    2.34
  -6   1   6   37.07    2.46
   1  -6   6   44.45    2.08
  -6   1   6   37.72    2.42
  -6   6   1   37.11    2.45
   6  -1   6   43.18    2.61
  -1   6   6   39.60    2.13
   1   6  -6   42.47    2.04
   1   6  -6   44.18    2.30
   6   6  -1   45.20    2.32
  -1   6   6   48.14    2.98
   6  -1   6   36.66    2.53
   6   6  -1   39.34    2.41
  -1   6   6   37.49    2.37
  -1   6   6   38.51    2.09
  -1   6   6   39.47    3.01
   6  -1   6   37.36    2.58
  -6   0  -6   44.56    2.62
  -6  -6   0   48.11    2.97
  -6  -6   0   44.40    3.07
  -6   0  -6   45.41    2.67
   0  -6   6   43.94    2.50
   0   6  -6   46.52    2.56
   6  -6   0   41.62    2.42
   6   0  -6   40.84    2.73
   6  -6   0   45.58    2.54
   0  -6   6   46.94    2.82
  -6  -6   0   41.64    2.84
  -6  -6   0   46.43    2.42
   0   6   6   38.26    2.27
  -6   6   0   41.81    2.75
  -6   0   6   44.02    2.66
   0   6   6   35.88    2.64
  -6   6   0   45.10    2.84
   6   0  -6   41.96    2.79
  -6   6   0   45.79    2.50
   6   0  -6   46.22    2.47
  -6   0  -6   44.02    2.76
   6  -6   0   43.99    2.40
   6  -6   0   41.73    2.34
   0  -6   6   51.42    2.56
  -6  -6   0   43.72    3.34
  -6   0  -6   42.23    2.51
  -6   0   6   46.05    2.74
   0   6  -6   44.33    2.36
  -6   6   0   48.29    2.76
   0  -6   6   51.68    2.29
   6   0   6   41.78    2.82
  -6   0   6   45.57    2.81
   0   6  -6   44.93    2.10
  -6   0   6   41.20    2.43
   6   6   0   44.52    2.49
   6   6   0   42.42    2.57
   6   0   6   39.73    2.78
   0   6   6   41.35    2.72
   6   6   0   40.69    2.43
   0   6   6   43.94    2.27
   0   6   6   46.06    3.17
   6   0   6   45.25    2.70
   0   6   6   45.58    2.20
   6   0   6   39.69    2.62
   0   6   6   47.31    2.91
  -6  -6   1   40.28    2.94
  -6  -6   1   40.27    2.73
  -6   1  -6   35.66    2.30
   6  -1  -6   43.62    2.81
  -1  -6   6   40.88    2.38
  -1   6  -6   47.60    2.56
  -1   6  -6   45.47    2.33
   6  -1  -6   45.91    2.59
  -1  -6   6   41.30    2.77
   6  -6  -1   37.20    2.32
  -6  -6   1   37.81    2.69
   6  -6  -1   36.98    2.29
  -6   6  -1   42.98    2.37
  -6  -6   1   42.54    2.29
   6  -1  -6   37.93    2.62
  -6   6  -1   37.99    2.66
   1   6   6   45.13    3.44
   1   6   6   34.72    2.05
   1   6   6   35.31    2.36
   1   6   6   40.07    2.38
   6   6   1   44.33    2.43
   6  -1  -6   44.93    2.23
  -6  -6   1   37.03    3.12
   6  -6  -1   42.13    2.35
  -6   1  -6   40.38    2.56
  -1   6  -6   46.54    2.35
   6  -1  -6   44.35    2.53
   6  -6  -1   39.56    2.29
  -1  -6   6   41.30    2.46
  -6   6  -1   40.13    2.40
  -6   1  -6   42.47    2.41
  -6   6  -1   40.02    2.59
  -1  -6   6   42.47    2.23
  -6  -1   6   45.12    2.61
  -1   6  -6   44.41    2.23
   6   1   6   44.08    2.74
  -6  -1   6   41.70    2.60
  -6  -1   6   45.34    2.70
  -6  -1   6   41.17    2.46
   1   6   6   37.56    2.61
   1   6   6   42.34    2.14
   6   1   6   39.14    2.72
   6   6   1   42.99    2.39
   6   6   1   37.24    2.44
   6   6   1   38.75    2.46
   6   1   6   34.76    2.47
   6   6   1   33.29    2.37
   1   6   6   34.76    2.80
   1   6   6   39.44    2.26
   6   1   6   39.49    2.80
  -6  -6   2   32.76    2.68
   6  -2  -6   34.09    2.64
  -2   6  -6   32.60    1.97
   6  -2  -6   30.74    2.25
  -6   6  -2   29.83    2.41
  -6  -6   2   30.64    2.37
   6  -6  -2   34.48    2.13
   6  -6  -2   33.27    2.02
  -2   6  -6   34.09    2.34
  -6   6  -2   34.96    2.12
   2   6   6   34.78    2.85
   2   6   6   36.71    2.29
   6  -6  -2   38.65    2.24
  -2  -6   6   37.65    2.34
  -2   6  -6   35.26    2.09
  -6   6  -2   35.28    2.25
  -6  -6   2   30.05    2.81
   6   6   2   36.24    2.14
  -6  -2   6   32.83    2.39
  -2   6  -6   35.65    2.00
  -6  -2   6   38.64    2.38
   6   2   6   32.40    2.43
  -6  -6   2   37.23    2.34
   6   2   6   31.47    2.06
   6   6   2   34.08    2.21
   2   6   6   34.88    2.02
   2   6   6   33.30    2.96
   2   6   6   33.87    2.44
   6   6   2   33.10    2.43
   2   6   6   34.53    2.22
   6   2   6   27.85    2.53
   6   2   6   31.19    2.48
  -6  -6   3   29.88    2.43
   6  -6  -3   22.81    1.83
   3  -6  -6   28.13    1.69
   6  -3  -6   25.38    2.09
  -6   6  -3   25.65    2.22
  -3  -6   6   25.13    2.32
  -6   6  -3   27.70    1.86
  -6  -6   3   25.32    1.85
   6  -3  -6   24.43    2.17
  -6   6  -3   21.10    2.01
   3   6   6   21.35    2.27
   6  -6  -3   24.55    1.93
  -3   6  -6   23.48    1.64
  -3   6  -6   27.11    1.88
   6  -6  -3   23.93    1.81
  -6   3  -6   25.09    2.02
  -6  -3   6   23.74    2.03
  -6  -6   3   27.35    2.44
   6   6   3   25.22    1.76
  -6   6  -3   26.22    1.96
  -3  -6   6   27.66    2.10
  -6   3  -6   25.00    1.98
  -6  -3   6   21.93    2.00
  -6  -3   6   24.34    2.12
  -6  -6   3   23.94    2.04
   6   3   6   23.44    2.16
  -3  -6   6   26.47    2.05
   3   6   6   20.32    2.60
   6   3   6   23.59    1.89
   6   3   6   23.05    2.21
   6   6   3   18.89    2.00
   3   6   6   26.27    1.82
   3   6   6   18.01    2.07
   6   3   6   20.04    2.44
   6   6   3   21.70    1.90
   6   6   3   21.53    1.93
   3   6   6   23.09    2.02
   3   6   6   18.23    2.03
   6   6   3   17.65    2.16
  -6  -4   6   16.66    1.88
  -4  -6   6   15.77    1.92
  -4  -6   6   17.33    2.09
   6  -6  -4   12.33    1.50
  -4  -6   6   15.88    2.03
   6  -4  -6   12.42    1.80
  -6   6  -4   13.70    1.90
   6  -4  -6   14.69    1.90
  -6   6  -4   12.89    1.73
   6   6   4   14.96    1.63
   4   6   6   11.88    1.91
   6   4   6   12.67    1.65
  -6  -6   4   14.14    1.58
  -6   6  -4   12.20    1.47
  -4   6  -6   14.69    1.62
  -6   6  -4   16.34    1.74
   6  -6  -4   15.56    1.72
   6  -6  -4   16.39    1.57
  -6   4  -6   17.10    1.74
  -6   4  -6   13.71    1.66
   6   4   6   15.58    1.95
  -6  -4   6   16.37    1.77
  -6  -6   4   16.32    1.78
   6   6   4   13.42    2.24
   4   6   6   14.24    2.02
   6   6   4   15.56    1.73
   4   6   6   18.24    1.68
  -6  -4   6   13.69    1.95
  -4  -6   6   14.94    1.84
   4   6   6   12.85    1.74
   4   6   6   13.18    1.88
   6   6   4   17.67    1.96
   6   6   4   11.96    1.53
   4   6   6   16.48    2.22
   6   4   6   13.62    1.70
   6   4   6   15.64    1.88
  -5  -6   6    9.08    1.85
  -5  -6   6    9.45    1.89
  -6  -5   6    7.60    1.80
  -6  -6   5    6.37    1.77
  -6  -6   5    6.70    1.92
  -6  -5   6    9.19    1.92
   6  -5  -6    9.91    1.74
   6  -6  -5    7.84    1.36
  -5  -6   6   10.42    1.68
  -6   6  -5    9.02    1.71
  -6   5  -6   10.99    1.78
  -5   6  -6    8.42    1.37
   6   6   5    8.58    1.57
   5   6   6    8.90    1.69
   6   5   6    7.34    1.49
  -6   5  -6    9.93    1.60
   6  -6  -5   12.49    1.65
  -5   6  -6    8.75    1.47
  -6   5  -6    8.72    1.37
  -6  -5   6   13.39    1.82
  -5  -6   6   10.80    1.70
  -6  -6   5    7.89    1.70
   5   6   6   12.52    2.17
   6   6   5    7.90    1.64
  -5  -6   6    9.43    1.91
   6   5   6    6.87    1.63
   5   6   6    6.02    1.73
   6   5   6    6.53    1.67
   6   6   5   10.94    1.73
   6   6   5    8.60    1.38
   5   6   6    9.18    1.68
   6   6   5    4.89    2.10
   5   6   6    7.73    1.61
  -6  -5   6   11.36    2.01
  -6  -6   6    4.01    1.92
  -6  -6   6    5.83    1.84
  -6   6  -6    4.60    1.72
   6   6   6    3.31    1.51
  -6   6  -6    7.47    1.57
  -6  -6   6    2.88    1.54
  -6  -6   6    8.46    1.86
   6   6   6    2.54    1.54
   6   6   6    4.86    2.29
  -7   0   0   45.82    2.44
   0  -7   0   53.85    2.55
  -7   0   0   46.71    2.57
   0   0  -7   55.63    2.40
  -7   0   0   55.34    2.93
   0  -7   0   53.18    2.55
   0   0  -7   50.83    2.47
   7   0   0   51.27    2.32
   0   0  -7   52.45    2.16
   7   0   0   46.63    2.18
   0  -7   0   52.84    2.49
   0   7   0   53.35    2.61
   0   0   7   48.32    2.31
   0   0   7   51.80    3.11
   0   7   0   51.39    2.44
   0   7   0   52.07    2.48
   7   0   0   47.64    2.39
   7   0   0   52.42    2.47
   0  -7   0   53.55    2.36
   0   7   0   49.38    2.12
  -7   0   0   53.02    2.65
   0   0   7   52.85    2.40
   0   7   0   51.78    2.24
   0   0   7   56.64    2.38
   0   0   7   55.27    2.44
   0   0   7   49.81    3.14
   0   7   0   51.64    2.26
   0   0   7   52.84    2.26
  -7  -1  -1   24.27    2.02
  -7  -1  -1   22.84    1.78
  -1  -7  -1   23.52    1.95
  -1  -1  -7   25.46    1.45
  -7  -1  -1   22.56    1.60
  -7   1   1   24.29    1.78
   1  -1   7   26.10    2.15
   7  -1   1   27.93    1.60
  -7  -1  -1   26.27    1.94
  -1  -7  -1   27.89    1.81
   1  -7   1   25.33    1.51
   1  -7   1   30.93    1.75
  -7   1   1   25.97    1.94
  -1  -7  -1   30.37    2.26
  -1  -1  -7   25.47    1.64
   1   1  -7   26.04    1.69
   1  -7   1   28.67    1.90
   7   1  -1   26.40    1.71
   1  -7   1   27.31    1.71
   7  -1   1   27.94    1.66
   1   1  -7   27.23    1.52
   7   1  -1   20.08    1.46
  -1   7   1   28.12    1.80
  -7   1   1   28.15    1.99
  -1   7   1   25.38    1.64
  -1   1   7   24.64    1.62
  -1   7   1   30.44    1.85
   1  -1   7   24.95    1.47
   1  -1   7   23.45    2.08
   1   7  -1   27.03    1.77
   1   7  -1   25.93    1.64
  -7  -1  -1   24.94    2.06
  -1  -7  -1   26.99    1.72
   7   1  -1   26.27    1.72
   1   1  -7   26.69    1.53
   7   1  -1   26.28    1.75
   1  -7   1   27.02    1.47
   7  -1   1   23.82    1.66
   7  -1   1   26.98    1.69
  -7   1   1   26.87    1.86
  -7  -1  -1   26.59    1.79
   1   7  -1   25.87    1.48
  -7   1   1   24.78    1.89
  -1   1   7   24.31    1.64
   7  -1   1   26.68    1.53
   1  -1   7   25.11    1.58
   1  -1   7   22.28    1.53
  -1   1   7   26.31    1.55
   1   7  -1   24.07    1.42
   1  -1   7   23.56    1.54
   1   7  -1   27.54    1.97
  -1   1   7   27.00    2.28
   1  -1   7   25.13    2.02
  -1   7   1   27.25    1.45
   1   7  -1   26.05    1.49
   1  -1   7   27.78    1.83
   7  -1   1   21.60    1.46
  -7   0  -1   34.25    2.36
  -7   0  -1   36.61    2.09
  -7   0   1   36.63    2.17
   0  -7  -1   40.44    2.19
  -1   0  -7   37.34    1.89
   1   0   7   40.20    2.45
  -7   1   0   39.36    2.12
   0  -1   7   35.38    2.46
  -1  -7   0   38.00    2.28
  -7   0  -1   35.67    2.18
   0   1  -7   38.57    1.98
   0  -7   1   38.47    2.06
  -1  -7   0   40.49    2.18
   0  -1  -7   40.45    1.94
   1   0  -7   40.65    2.03
   1  -7   0   40.32    2.08
   0  -7   1   43.07    2.17
   0  -7  -1   37.55    2.05
  -7   0   1   35.43    2.36
  -7   1   0   37.16    2.37
  -7  -1   0   38.84    2.43
   7   1   0   37.10    2.13
   7   0  -1   35.56    1.78
   7   0  -1   34.24    1.82
   7  -1   0   36.28    1.86
   7   1   0   39.80    1.95
   0  -7   1   37.16    2.31
   1  -7   0   35.91    2.23
   7   0   1   38.00    1.99
  -1   0  -7   33.77    1.97
   0   1  -7   36.96    1.75
   7  -1   0   37.19    1.92
   1   0  -7   37.96    1.82
   1   0  -7   40.15    2.09
   0   1  -7   37.30    2.06
  -1  -7   0   44.84    2.61
   1  -7   0   36.91    2.08
   0  -7   1   39.84    2.07
   0  -7  -1   41.98    2.53
   0   7   1   37.63    2.15
  -1   7   0   40.64    2.16
   1   7   0   38.90    2.13
   0   7  -1   36.93    1.99
  -1   7   0   37.69    2.05
   0   1   7   34.83    1.89
   0   7   1   35.05    1.98
   1   7   0   39.88    2.04
  -1   0   7   37.23    1.99
   0   1   7   36.49    2.80
   1   0   7   34.43    2.54
  -1   0   7   34.80    2.83
   0  -1   7   36.49    2.61
   0   7   1   35.90    1.92
   1   0   7   39.99    1.88
  -7   1   0   35.12    2.34
   0  -1   7   37.29    1.90
  -1   7   0   36.47    2.24
  -7  -1   0   34.74    2.14
   7   0  -1   36.33    1.98
   7   0   1   39.77    2.00
   7  -1   0   37.06    2.07
   1   0  -7   38.77    1.84
   0  -7   1   40.57    1.96
   7   1   0   38.34    2.12
   7   0   1   35.55    2.02
   7   0  -1   35.69    1.98
   7   1   0   41.22    2.11
  -1  -7   0   43.33    2.12
   7  -1   0   32.56    2.01
   0   1  -7   37.61    1.88
  -1   0  -7   39.27    1.83
  -7   1   0   32.06    2.24
  -1   7   0   36.70    1.80
  -7   0  -1   37.55    2.18
  -7  -1   0   40.53    2.19
  -7   1   0   35.94    2.21
   7   0   1   38.67    1.92
   0   7   1   37.47    1.79
   1   7   0   37.32    1.85
   1   7   0   34.91    1.71
  -1   7   0   39.30    1.73
  -7   0   1   39.37    2.33
   0   7  -1   39.96    1.79
   0   1   7   38.48    1.91
   1   0   7   37.51    2.05
   0  -1   7   35.94    1.87
  -7   0   1   43.66    2.29
   1   0   7   34.85    1.90
   0   1   7   34.88    2.16
   0  -1   7   37.35    1.91
  -1   0   7   34.90    1.87
   0   7  -1   36.78    1.83
  -1   0   7   37.61    2.61
   0   1   7   35.91    2.01
   1   0   7   38.04    1.95
  -1   0   7   38.73    2.02
   0  -1   7   36.76    1.95
   1   0   7   36.48    2.59
  -1   7   0   36.44    1.81
   0   1   7   36.80    3.16
   0  -1   7   35.07    2.43
   0   1   7   39.53    1.82
   0   7   1   39.31    1.83
   1   7   0   35.93    1.85
   0   7  -1   37.24    1.83
   1   0   7   39.53    2.07
   7   0   1   34.94    1.80
   0  -1   7   36.83    1.95
   0   7  -1   38.04    2.48
  -7   1  -1   26.10    1.98
   1  -1  -7   29.08    1.63
   1  -7  -1   27.45    1.70
  -7   1  -1   27.74    1.75
  -1  -7   1   27.27    1.87
  -1   1  -7   25.72    1.58
  -1  -7   1   28.97    1.83
  -7  -1   1   26.35    2.00
   1  -1  -7   25.87    1.67
   7   1   1   24.31    1.76
   7  -1  -1   24.65    1.55
   7  -1  -1   25.03    1.46
  -1   1  -7   27.40    1.71
  -1  -7   1   25.94    2.05
   7   1   1   22.48    1.63
  -1   7  -1   26.49    1.84
   1  -7  -1   24.48    1.84
   1  -7  -1   25.55    1.70
  -1  -7   1   27.40    1.71
   1   7   1   26.48    1.75
  -1  -1   7   20.56    2.19
  -1   7  -1   22.80    1.69
  -7   1  -1   27.33    2.02
  -1   7  -1   29.04    1.69
   1   7   1   28.44    1.67
  -1  -1   7   24.56    1.60
   1   1   7   24.79    2.21
  -7   1  -1   20.67    1.87
  -1   1  -7   24.36    1.50
   7   1   1   24.97    1.72
  -1  -1   7   29.00    1.59
   7   1   1   30.06    1.85
   7  -1  -1   23.74    1.66
  -1  -7   1   24.38    1.66
   7  -1  -1   23.12    1.68
  -7  -1   1   21.35    1.68
  -7  -1   1   32.40    1.96
  -7  -1   1   26.81    1.94
  -1   7  -1   26.44    1.41
   1   1   7   27.33    1.58
  -1   7  -1   23.81    1.42
   7   1   1   23.40    1.54
   1   1   7   23.87    1.86
  -1  -1   7   27.29    1.59
   1   7   1   25.64    1.45
  -1  -1   7   25.95    1.64
   1   7   1   27.35    1.85
   1   1   7   25.24    2.55
   1   7   1   29.90    1.62
  -1   7  -1   28.63    2.11
  -1   7  -1   27.34    1.48
   1   7   1   26.32    1.48
   1   7   1   29.37    1.66
  -1  -1   7   23.51    2.08
   7   1   1   25.18    1.47
   1   1   7   25.47    1.61
  -7  -2  -2   43.62    2.63
   2  -2   7   42.70    2.79
  -7  -2  -2   46.64    2.74
  -2  -2  -7   42.16    2.32
  -7  -2  -2   42.29    2.49
  -7  -2  -2   53.37    2.98
   2   2  -7   44.50    2.41
   2  -7   2   44.20    2.33
  -2  -7  -2   50.12    3.21
   7  -2   2   44.64    2.42
   7   2  -2   44.27    2.58
   2   7  -2   43.45    2.26
  -2  -7  -2   50.53    3.25
  -2  -2  -7   41.92    2.16
   7   2  -2   49.68    2.53
   2   2  -7   47.58    2.27
   2  -7   2   43.35    2.36
  -2   7   2   43.39    2.53
   7   2  -2   40.96    2.68
   2  -2   7   42.79    1.99
  -2   2   7   42.66    2.86
  -2   2   7   38.94    2.28
  -2   7   2   44.66    2.51
  -7   2   2   45.25    2.35
  -7  -2  -2   42.40    2.80
   2   2  -7   45.44    2.27
   7   2  -2   41.91    2.64
   2   7  -2   45.84    2.06
   7  -2   2   43.68    2.44
  -2  -2  -7   43.91    2.26
   7   2  -2   48.24    2.72
   2  -7   2   46.18    2.07
  -2  -7  -2   46.70    2.63
  -7  -2  -2   43.08    2.31
  -7   2   2   43.68    2.57
  -7   2   2   43.67    2.46
  -2   2   7   45.73    2.38
   2   7  -2   45.46    2.21
   7  -2   2   42.72    2.25
  -2   2   7   47.26    2.17
  -2   7   2   45.65    2.07
  -2   2   7   44.43    2.25
   2   7  -2   42.83    2.58
   2  -2   7   43.80    2.15
  -2   2   7   43.63    2.46
   2  -2   7   50.62    2.69
   2   7  -2   45.93    2.20
  -7  -2  -1   38.64    2.48
  -7  -2  -1   31.64    2.22
   1   2  -7   35.46    2.07
  -7  -2  -1   31.56    2.30
   1  -7   2   37.43    1.90
   2  -1   7   34.97    2.52
  -2  -7  -1   37.82    2.69
  -7  -2  -1   34.39    2.16
   2  -7   1   39.48    2.10
  -7  -1  -2   37.21    2.12
  -2  -1  -7   36.97    2.08
  -7   2   1   35.08    2.08
  -7  -1  -2   34.61    2.31
   7  -1   2   34.61    2.03
   7  -2   1   32.66    2.01
   1  -2   7   34.01    2.38
  -7   1   2   40.91    2.31
  -7  -1  -2   36.69    2.54
   1  -7   2   39.29    2.14
  -1  -7  -2   45.43    2.74
  -7   2   1   34.08    2.31
   2   1  -7   35.30    2.08
   2  -7   1   40.41    2.13
  -1  -7  -2   45.83    2.83
   1   2  -7   35.66    2.08
   2  -1   7   38.99    1.99
   1   2  -7   38.64    1.92
  -1  -2  -7   36.51    1.98
  -2  -7  -1   37.74    2.77
   2   1  -7   37.30    1.94
   2   1  -7   37.57    2.13
   2   7  -1   37.42    1.92
   1   7  -2   36.31    1.95
   7  -1   2   33.26    2.03
  -2  -1  -7   38.82    2.00
   7  -2   1   32.99    2.06
   7   1  -2   34.01    1.98
   7   2  -1   34.89    2.04
   7   1  -2   38.88    2.02
  -2   7   1   41.06    2.21
  -7   1   2   35.39    1.95
   7   1  -2   38.12    2.45
  -7   2   1   41.65    2.12
  -1   7   2   37.36    2.10
  -1   2   7   36.87    2.02
   2  -1   7   34.39    1.75
   2   7  -1   33.86    2.01
  -2   1   7   37.22    2.10
  -7   2   1   30.04    2.50
  -2   1   7   40.24    2.59
   1  -2   7   36.68    1.82
   2  -1   7   34.42    2.39
  -2   7   1   34.72    2.29
   2   7  -1   38.65    2.19
  -2   7   1   37.56    2.10
   7   2  -1   36.45    2.41
  -7  -1  -2   33.52    2.48
   7  -2   1   37.49    2.24
   7  -1   2   37.53    2.01
   7  -2   1   34.84    2.16
   1   2  -7   39.41    1.98
   1   7  -2   39.06    1.77
  -2  -1  -7   35.80    2.00
  -1  -2  -7   40.03    2.02
   7   2  -1   40.79    2.49
   7   1  -2   33.88    2.27
  -1  -7  -2   40.89    2.14
   7   1  -2   37.25    2.16
   2   1  -7   35.18    1.92
  -2  -7  -1   37.53    2.30
   1  -7   2   37.73    1.90
  -7  -2  -1   31.07    2.49
  -2   1   7   37.92    1.91
  -7   1   2   36.32    2.30
   2   7  -1   36.52    1.94
  -7   2   1   37.67    2.28
   2  -1   7   35.19    1.90
   1   7  -2   33.22    1.83
   1   7  -2   37.03    1.88
  -7   2   1   40.08    2.33
  -7  -1  -2   38.83    2.19
   1  -2   7   35.59    1.88
   7  -1   2   33.45    1.96
  -1   2   7   36.46    2.03
  -2   1   7   33.70    2.06
  -1   2   7   38.47    1.91
   2  -1   7   37.87    2.03
  -7   1   2   36.38    2.34
  -7  -2  -1   39.99    2.10
  -2   1   7   39.18    2.04
  -1   7   2   38.50    1.78
  -2   1   7   36.64    2.07
   1  -2   7   36.36    1.93
  -2   7   1   39.33    1.85
  -1   2   7   39.23    2.52
   1   7  -2   34.58    2.43
   7   1  -2   33.18    1.84
   2  -1   7   33.48    2.37
   2   7  -1   38.81    2.24
   2   7  -1   36.34    1.91
   1   7  -2   42.27    1.89
  -2   1   7   34.75    2.31
   7   2  -1   31.27    2.10
   1  -2   7   36.00    2.33
  -1   7   2   38.68    2.03
   2  -1   7   32.59    2.38
   7  -1   2   38.58    2.00
  -2   0  -7   48.83    2.23
  -7   2   0   46.80    2.38
  -2  -7   0   52.15    2.97
   0  -7  -2   48.65    2.44
  -7   2   0   42.21    2.64
   0  -2  -7   48.73    2.23
   2  -7   0   50.43    2.43
   0  -7  -2   47.96    2.70
   0  -7   2   51.53    2.47
  -2   0  -7   49.55    2.44
  -7  -2   0   49.77    2.75
  -7   0   2   51.45    2.70
  -7   0  -2   45.52    2.61
   2   0   7   47.08    3.02
  -7   0  -2   46.90    2.88
   0  -7   2   51.27    2.56
  -7  -2   0   50.69    2.57
  -7   0   2   52.11    2.91
  -2  -7   0   48.20    2.59
   0  -2   7   49.14    2.77
  -7  -2   0   52.08    2.89
   2   0  -7   48.54    2.45
   0   2  -7   50.68    2.49
   7   0  -2   45.03    2.27
   0  -7  -2   49.93    2.88
   7   2   0   41.65    2.72
   2   0  -7   49.53    2.49
  -7   0  -2   48.01    2.42
   7   0   2   46.61    2.45
   0  -7   2   59.81    2.88
   7  -2   0   46.54    2.42
   0   2  -7   50.49    2.22
   2  -7   0   51.04    2.53
   2   0  -7   49.47    2.29
  -2   0  -7   50.89    2.42
   2  -7   0   54.16    2.55
   0  -7   2   50.86    2.46
  -2  -7   0   50.75    3.10
   0  -2  -7   50.69    2.43
  -2   7   0   50.03    2.54
   2   7   0   46.07    2.48
  -2   0   7   47.96    2.91
   0   7   2   46.72    2.26
   0   2   7   45.80    2.33
   2   0   7   48.32    2.18
  -2   7   0   51.36    2.53
   2   7   0   47.51    2.41
  -2   0   7   49.67    2.46
   7   0  -2   46.77    2.80
   2   0   7   44.34    2.78
   0  -2   7   49.77    2.27
   0   2   7   49.48    3.46
  -7   2   0   54.85    2.53
   0   7  -2   49.98    2.54
  -2   7   0   49.69    2.86
  -7   2   0   46.58    3.04
   0   7   2   45.45    2.56
  -2  -7   0   54.60    2.71
  -2   0  -7   46.34    2.19
  -2   0  -7   51.58    2.44
   7   0   2   48.01    2.31
   7   2   0   45.67    2.73
   0  -7   2   54.72    2.41
   7  -2   0   49.36    2.61
   7  -2   0   49.53    2.63
   0   2  -7   50.61    2.30
   2   0  -7   50.24    2.28
  -7  -2   0   47.90    2.66
   7   2   0   54.71    2.94
   7   0  -2   46.26    2.39
  -7   0  -2   43.88    2.81
  -7   2   0   46.15    2.62
   2   7   0   46.64    2.24
   0   7   2   49.50    2.15
   0  -2   7   47.90    2.28
  -2   0   7   49.90    2.49
  -7  -2   0   47.90    2.49
  -7  -2   0   52.72    2.76
   0   2   7   48.37    2.35
   0   7  -2   46.85    2.19
   0   2  -7   47.22    2.13
  -7   0   2   47.09    2.76
   2   0   7   48.96    2.30
   0   2   7   54.30    2.35
   0   7  -2   52.11    2.25
  -7   0  -2   55.62    2.70
   2   0   7   49.05    2.50
  -7   0   2   48.33    2.71
  -7   2   0   56.25    2.79
   7   0   2   46.81    2.35
  -2   7   0   50.17    2.20
  -2   0   7   51.51    2.43
   0  -2   7   46.38    2.33
  -2   0   7   51.18    2.46
   2   0   7   44.47    2.90
  -2   0   7   49.77    2.72
  -2   7   0   48.69    2.20
   0   7  -2   54.97    3.17
   2   7   0   49.61    2.31
   0   7   2   51.49    2.37
   0   2   7   47.30    2.17
   0   7  -2   52.40    2.22
   2   7   0   50.70    2.33
   2   0   7   48.36    2.69
   7   0   2   45.77    2.30
   7   2   0   43.60    2.60
   0   2   7   54.84    3.36
  -1   2  -7   35.47    2.00
  -7   1  -2   34.49    2.36
   2  -7  -1   34.75    1.98
  -2  -7   1   39.66    2.48
  -1  -7   2   38.00    2.20
   2  -1  -7   36.85    2.04
  -7  -1   2   34.77    2.26
  -1  -7   2   35.07    2.16
  -7   1  -2   35.46    2.12
  -7  -2   1   33.76    2.07
  -7  -2   1   36.39    2.36
  -7   2  -1   34.33    1.95
  -7  -1   2   35.11    2.41
   1  -7  -2   36.29    2.00
  -2  -7   1   39.04    2.26
  -7  -2   1   40.29    2.49
  -2   1  -7   34.61    1.90
   1  -2  -7   37.09    1.95
  -7   2  -1   32.80    2.28
   7   1   2   34.29    2.23
   2  -7  -1   33.32    2.06
   7   2   1   36.72    2.51
   7  -1  -2   31.36    1.92
   1  -2  -7   35.05    1.81
  -1   2  -7   38.22    2.12
   7   1   2   38.80    2.18
  -2  -7   1   34.65    2.59
  -1   2  -7   36.13    1.75
   7  -2  -1   36.84    2.00
  -1  -7   2   40.11    2.52
  -2   7  -1   38.20    2.33
  -1  -7   2   35.48    2.02
  -7   1  -2   34.79    2.17
   2  -7  -1   37.61    2.06
  -1   7  -2   39.13    2.21
   1  -7  -2   33.92    2.02
  -2   1  -7   33.00    1.99
   1  -7  -2   38.12    2.34
   1   7   2   34.28    2.17
   2   7   1   36.12    2.12
  -2   7  -1   39.54    2.16
   1   2   7   37.14    1.95
   7  -1  -2   36.75    2.48
   2   1   7   36.50    1.87
  -2   7  -1   34.98    2.07
   2   7   1   36.42    2.01
   1   2   7   33.79    2.79
   2   1   7   37.10    2.56
  -2  -1   7   35.14    2.51
  -7   2  -1   34.65    2.64
  -1   7  -2   37.59    2.14
  -2   1  -7   35.86    1.89
  -1   7  -2   35.83    1.75
  -1   2  -7   41.58    1.99
  -7   1  -2   39.48    2.51
   7  -1  -2   35.85    2.07
  -1  -7   2   39.43    2.10
   2  -1  -7   38.31    1.82
   7   2   1   36.95    2.45
  -7  -1   2   32.29    2.04
  -7   2  -1   35.39    2.28
  -2  -1   7   38.07    1.93
  -1  -2   7   38.25    1.99
   7  -2  -1   36.04    2.22
   7  -2  -1   33.03    2.21
  -2  -7   1   39.86    2.26
   7   1   2   36.23    2.08
   7   2   1   36.00    2.39
  -7  -2   1   36.83    2.26
  -1   7  -2   36.21    1.83
   1   7   2   40.09    1.81
   1   2   7   41.13    1.98
  -7  -1   2   35.86    2.28
  -7  -2   1   34.34    2.16
  -1  -2   7   40.04    1.98
  -7   2  -1   38.27    2.35
  -2  -1   7   42.47    2.03
  -7  -1   2   40.48    2.42
  -7  -1   2   38.07    2.43
   2   1   7   41.38    2.01
  -2  -1   7   40.53    2.13
   2   7   1   38.27    1.85
  -1   2  -7   39.03    1.77
  -1   7  -2   35.75    1.82
  -7  -2   1   41.38    2.40
   7   1   2   35.52    2.01
  -2  -1   7   38.63    2.06
   1   2   7   32.86    2.53
   2   1   7   38.69    2.36
  -7  -2   1   39.77    2.37
  -2   7  -1   38.01    1.85
   1   7   2   34.85    2.22
  -2  -1   7   41.20    2.10
  -1  -2   7   37.30    2.04
  -2  -1   7   37.28    2.34
  -2   7  -1   33.32    1.80
  -1   7  -2   37.30    2.56
   7   2   1   31.62    2.27
   1   7   2   38.99    2.06
   2   7   1   40.95    2.36
   1   2   7   37.21    1.93
   7   2   1   34.72    1.89
   2   1   7   37.83    2.20
   7   1   2   34.29    1.91
   2   1   7   41.27    2.88
  -1  -2   7   43.95    2.49
   1   7   2   40.83    2.02
   2   7   1   38.31    1.94
   2   7   1   38.29    2.05
   2   7   1   38.02    1.96
  -7   2  -2   41.18    2.59
  -2  -7   2   43.10    2.60
  -7  -2   2   40.49    2.30
  -7  -2   2   48.12    2.66
  -2   2  -7   44.21    2.23
   2  -2  -7   46.87    2.29
   2  -7  -2   46.23    2.25
   7   2   2   45.04    2.82
   7  -2  -2   43.87    2.32
  -2   2  -7   49.54    2.43
  -2  -7   2   50.33    2.91
   2  -2  -7   44.86    2.24
  -7   2  -2   47.19    2.62
  -2   7  -2   46.80    2.54
  -2  -7   2   44.80    2.32
   2  -7  -2   42.30    2.38
  -2   7  -2   41.75    2.33
   2   2   7   44.33    2.17
   2   2   7   40.02    2.90
   2   7   2   38.67    2.29
  -2   7  -2   47.08    2.06
  -7   2  -2   43.27    2.68
   7  -2  -2   41.24    2.40
   7   2   2   43.62    2.60
  -7  -2   2   43.88    2.53
  -2  -7   2   40.25    2.45
  -2  -2   7   39.69    2.18
  -2   2  -7   46.11    2.24
  -2  -2   7   44.03    2.23
   2   7   2   47.34    2.08
  -7   2  -2   48.07    2.66
   2   2   7   40.21    2.82
  -2   7  -2   43.59    2.09
  -7  -2   2   48.72    2.73
  -2   7  -2   48.15    2.10
   7   2   2   43.23    2.30
  -7  -2   2   44.15    2.60
  -7  -2   2   40.56    2.65
  -2  -2   7   41.23    2.30
   2   2   7   47.12    3.14
  -2   7  -2   45.37    2.69
   2   7   2   47.52    2.27
   2   2   7   45.00    2.38
  -2  -2   7   43.52    2.60
   2   7   2   44.50    2.32
   2   7   2   46.65    2.67
   7   2   2   36.72    2.65
   7   2   2   42.55    2.22
  -3  -3  -7   23.46    1.85
   3  -3   7   21.32    2.03
  -7  -3  -3   20.32    2.00
   3   3  -7   23.18    1.85
  -7  -3  -3   23.27    2.12
   7  -3   3   24.66    2.02
  -7  -3  -3   26.64    2.28
   3  -7   3   24.01    1.79
  -7  -3  -3   21.15    2.08
  -3  -7  -3   22.05    2.46
   7   3  -3   23.89    2.09
   3   3  -7   23.24    1.78
   3   7  -3   21.62    1.70
   3  -7   3   22.76    1.56
   3  -3   7   20.73    1.91
   7  -3   3   20.78    1.94
   3   3  -7   21.16    1.73
   7   3  -3   25.16    2.33
   3  -7   3   21.99    1.76
   3  -7   3   21.01    1.70
   7   3  -3   24.16    2.13
  -3   3   7   23.01    1.89
  -3   7   3   23.32    1.75
  -3   3   7   20.74    2.01
  -7   3   3   15.32    2.10
  -7   3   3   17.90    1.66
  -3   3   7   21.56    1.88
  -3   7   3   26.76    2.29
  -7   3   3   21.10    1.83
  -7  -3  -3   22.35    2.15
   7   3  -3   20.32    2.16
   3   7  -3   24.11    1.57
   3   3  -7   25.31    1.79
   7   3  -3   23.69    1.97
   7   3  -3   24.73    2.06
   7  -3   3   21.97    1.97
  -3  -7  -3   23.20    2.28
  -3  -3  -7   20.73    1.73
   7  -3   3   22.36    1.98
  -3   3   7   20.62    1.62
  -7   3   3   25.41    2.08
   3  -3   7   22.99    1.53
  -7   3   3   24.75    1.88
  -7   3   3   21.91    1.96
   3   7  -3   24.20    1.66
   7  -3   3   23.21    1.61
  -3   3   7   24.26    1.83
   3  -3   7   23.00    1.70
   3   7  -3   21.35    1.82
   3   7  -3   24.54    1.60
   3  -3   7   23.07    1.54
   3  -3   7   27.87    1.98
  -3   7   3   23.78    1.98
  -7  -3  -2   32.81    2.37
  -7  -3  -2   35.80    2.44
  -3  -7  -2   35.15    2.21
   2   3  -7   30.60    1.99
  -3  -7  -2   30.60    2.73
  -2  -7  -3   27.75    2.72
  -7  -3  -2   27.26    2.10
  -7  -2  -3   28.52    2.06
  -3  -2  -7   30.21    1.94
  -7  -2  -3   28.72    2.19
   7  -2   3   30.23    2.10
   3  -2   7   30.60    2.47
   7  -3   2   26.44    1.94
   2  -3   7   24.61    2.10
  -7  -2  -3   28.18    2.31
   3   2  -7   29.65    1.98
  -3  -2  -7   26.63    1.87
   3  -7   2   28.54    1.87
   2  -7   3   26.48    1.88
   7   2  -3   26.34    2.04
  -3  -7  -2   32.81    2.90
   2  -7   3   30.50    2.01
   7   3  -2   31.00    2.42
   3   2  -7   26.67    1.93
   7   2  -3   27.33    2.04
   3  -7   2   27.42    1.92
   2   7  -3   31.44    1.88
   3   7  -2   28.41    1.81
   7  -2   3   27.35    1.98
   3  -2   7   29.04    2.10
   7   3  -2   24.24    2.13
   7   2  -3   30.01    2.07
  -3  -2  -7   30.05    1.71
   3  -7   2   27.02    1.81
   2  -7   3   29.58    1.92
   2   3  -7   29.26    1.96
   2   3  -7   29.90    1.86
   3  -7   2   28.68    1.76
  -2  -3  -7   29.57    1.69
  -7   2   3   27.32    1.90
  -2   7   3   27.32    1.97
   7   2  -3   30.57    2.29
  -2   3   7   25.44    1.86
  -7   3   2   28.38    1.97
  -2   3   7   31.51    2.49
   2   7  -3   31.30    1.84
  -3   2   7   28.22    2.04
  -3   2   7   30.18    2.21
  -2   3   7   27.11    1.96
  -7   2   3   23.69    2.30
   2  -3   7   29.37    1.55
   3  -2   7   28.18    2.11
  -2   7   3   30.24    1.90
  -7   2   3   25.08    1.77
   7   3  -2   31.43    2.20
  -7   3   2   27.24    1.82
  -3   7   2   27.07    2.04
  -7  -3  -2   27.94    2.33
   7  -2   3   25.77    1.84
   7   2  -3   30.19    2.28
  -3  -7  -2   25.65    2.36
   2   7  -3   30.47    1.69
   3   7  -2   30.99    1.66
  -3  -2  -7   29.83    1.90
   2   3  -7   29.27    1.85
  -2  -3  -7   29.88    1.83
   3   2  -7   30.78    1.89
  -2  -7  -3   29.87    2.16
   7  -3   2   28.40    2.05
   7   2  -3   29.36    2.19
   7   2  -3   35.67    2.29
   7   3  -2   28.43    2.17
   7  -2   3   27.60    1.87
   2  -7   3   31.24    1.70
  -7  -2  -3   27.94    2.30
   7   3  -2   30.58    2.43
  -3   2   7   29.84    1.81
  -7   3   2   30.45    2.19
   3   7  -2   24.87    1.76
  -7   2   3   28.19    2.22
  -7   3   2   31.84    2.18
   3  -2   7   27.33    1.68
  -7   2   3   27.35    2.07
  -7   3   2   28.32    1.96
   2  -3   7   28.62    1.69
  -2   3   7   28.85    1.66
   7  -2   3   24.50    1.80
   7  -3   2   27.60    1.66
  -3   2   7   28.17    1.98
   3  -2   7   28.44    1.87
   2   7  -3   30.46    1.78
  -3   2   7   28.24    1.67
  -2   7   3   29.92    1.60
  -3   2   7   30.82    2.01
   3  -2   7   29.88    1.70
   2  -3   7   28.05    1.67
   2   7  -3   30.39    1.69
   3  -2   7   28.08    2.08
   2   7  -3   32.66    2.32
   2  -3   7   28.15    2.13
   3   7  -2   31.12    1.99
   3   7  -2   29.85    1.67
  -2   7   3   29.17    1.76
  -2   7   3   31.52    1.66
   3   7  -2   28.74    1.76
  -7  -3  -1   29.15    2.21
   1   3  -7   26.29    1.80
  -7  -1  -3   29.70    2.22
   1  -7   3   26.06    1.62
  -7  -1  -3   23.33    1.94
  -7  -1  -3   23.75    1.79
  -7  -3  -1   30.19    2.10
  -1  -7  -3   27.29    2.40
  -3  -1  -7   26.26    1.80
   3   1  -7   26.64    1.86
   7  -1   3   24.87    1.85
   3  -1   7   22.97    2.19
   7  -3   1   24.53    1.74
   1  -3   7   27.50    1.97
  -7  -3  -1   25.96    2.17
   3  -7   1   26.72    1.76
   7   1  -3   28.98    1.90
   1  -7   3   24.14    1.79
  -7   3   1   27.24    2.07
   3  -7   1   27.06    1.66
  -3  -7  -1   31.83    2.65
  -1  -3  -7   25.94    1.61
   7   1  -3   21.56    1.62
   3   1  -7   24.69    1.79
   1  -7   3   27.00    1.79
   7   1  -3   25.37    1.76
  -3  -1  -7   26.43    1.68
   3   7  -1   25.86    1.63
   1   7  -3   26.42    1.70
   7  -1   3   25.56    1.83
   1   3  -7   26.97    1.65
   7  -3   1   23.25    1.97
   3   1  -7   26.40    1.76
   3  -1   7   28.45    1.95
   3  -7   1   27.29    1.82
  -3   7   1   22.25    1.85
  -1   7   3   26.41    1.76
   3   7  -1   24.26    1.81
   7   1  -3   28.95    2.17
  -1   7   3   25.44    1.68
  -7   1   3   27.86    2.12
  -7   3   1   26.46    1.83
  -1   3   7   27.44    1.76
   3  -1   7   24.09    1.39
  -7   3   1   20.55    2.31
  -3   1   7   25.19    2.00
  -3   7   1   24.56    1.82
   1   7  -3   24.85    1.63
  -7   1   3   26.31    1.75
   3  -1   7   23.23    1.92
  -3   1   7   26.28    1.88
  -7  -1  -3   26.05    2.21
   7   1  -3   23.62    1.84
   7   1  -3   24.62    1.74
   7  -1   3   25.83    1.65
   1   3  -7   25.74    1.67
  -7  -3  -1   23.04    2.03
   3   1  -7   27.87    1.71
  -1  -3  -7   24.33    1.59
   7  -1   3   29.24    1.73
   7   3  -1   24.11    2.21
   7   3  -1   28.57    2.46
  -3  -7  -1   25.68    2.18
   7   1  -3   24.09    2.02
   7  -3   1   24.74    2.01
   1  -7   3   24.81    1.58
   1   7  -3   26.97    1.53
  -3   1   7   25.25    1.59
  -7   3   1   25.06    1.94
  -1   3   7   22.66    1.66
   3   7  -1   27.62    1.67
  -7   1   3   23.89    2.03
  -7  -1  -3   28.75    1.96
   7  -1   3   25.08    1.82
  -7   3   1   25.09    1.97
  -7   1   3   27.37    2.05
   1   7  -3   27.55    1.59
  -7   1   3   22.65    2.03
  -3   1   7   22.32    1.83
   1  -3   7   25.12    1.58
  -1   3   7   27.89    1.63
  -3   7   1   25.31    1.49
  -3   1   7   26.61    1.74
  -1   7   3   28.29    1.46
  -1   7   3   28.80    2.24
  -3   1   7   27.73    1.85
   3   7  -1   24.34    1.76
   1  -3   7   26.03    1.98
  -1   7   3   26.24    1.72
  -1   7   3   27.09    1.48
   3   7  -1   26.41    1.66
   1   7  -3   35.80    2.50
   3   7  -1   27.94    1.71
  -1   7   3   24.74    1.63
   1   7  -3   30.03    1.57
   7   3  -1   22.51    1.83
   3  -1   7   23.20    2.06
   3  -1   7   20.52    2.09
   7  -1   3   27.51    1.80
   3   7  -1   25.81    1.58
   0   3  -7   32.85    1.94
  -7   0  -3   31.00    2.31
   3   0  -7   31.95    1.95
   0  -7  -3   29.59    2.23
  -3   0  -7   28.55    1.86
  -7  -3   0   32.13    2.15
  -7   0  -3   28.15    2.03
  -7  -3   0   28.35    2.18
   0  -7   3   34.15    2.01
   0  -7   3   33.11    1.92
   0  -3   7   30.39    2.01
   3  -7   0   34.68    1.92
  -7   3   0   31.74    2.12
  -7  -3   0   29.15    2.25
   3  -7   0   35.06    2.00
   7   0   3   28.82    1.95
   0  -7  -3   35.81    2.45
  -3   0  -7   30.93    1.84
   7   3   0   30.27    2.43
   0   3  -7   29.50    1.93
   7   0   3   28.95    1.95
   3   0   7   33.15    1.97
   3   7   0   32.18    1.74
   0   7  -3   32.22    1.85
   3  -7   0   32.01    1.84
   7  -3   0   24.91    1.94
   0  -3  -7   29.16    1.81
   7   0  -3   29.84    1.83
   0   3  -7   29.28    1.71
   0  -7   3   34.86    1.93
  -7   0  -3   32.85    1.97
   7  -3   0   26.26    2.16
  -3  -7   0   34.34    2.64
  -3   7   0   35.53    2.06
   3   7   0   28.34    1.89
   0   3   7   31.34    1.88
   3   0   7   31.43    2.17
   0   7   3   33.31    2.53
   3   0   7   31.66    1.61
  -7   3   0   25.80    2.64
  -3   7   0   33.85    2.05
   0   7   3   32.11    1.84
   0   7  -3   29.99    1.79
  -3   0   7   30.20    2.13
  -3   0   7   25.49    1.92
   7   0  -3   33.06    2.37
   0   3   7   30.36    3.11
  -7   3   0   33.86    2.09
   0   7   3   30.03    1.72
   0   7   3   26.92    2.16
   0  -7   3   31.68    1.87
   7   0  -3   30.06    1.82
   7   0   3   29.92    1.83
  -7   0  -3   28.06    2.28
  -3  -7   0   30.80    2.29
  -3   0  -7   28.71    1.88
   3   0  -7   32.79    1.81
   7   0   3   31.57    1.76
   7   0  -3   34.85    2.24
   0  -3   7   29.47    1.82
   0  -3  -7   36.44    1.81
   7   3   0   30.34    2.47
   7   0  -3   29.78    1.80
   7  -3   0   31.23    2.20
   0   3  -7   28.67    1.77
   7  -3   0   31.03    2.16
   7   3   0   28.14    2.38
  -7  -3   0   25.98    2.17
  -3   0  -7   34.07    1.73
   0   7   3   34.10    1.60
  -7   0   3   27.27    2.26
  -3   0   7   28.58    1.88
  -7   3   0   30.83    2.17
  -3   0   7   28.89    1.77
  -7   0  -3   31.94    2.15
   0   7  -3   31.89    1.72
  -7  -3   0   25.36    2.04
   3   0   7   31.27    1.81
  -7   0   3   29.17    2.19
   0   3  -7   30.73    1.67
   0   3   7   33.74    1.80
  -3   0   7   29.05    1.94
   0   3   7   30.49    1.81
   7   0   3   28.92    1.93
   3   0   7   29.95    2.04
   0  -3   7   31.42    1.79
  -3   7   0   31.12    1.70
  -3   0   7   34.23    2.02
   0  -3   7   31.02    1.82
   3   0   7   30.72    2.39
   0   7  -3   32.59    1.66
   0   7   3   35.24    1.68
   0   7   3   26.79    2.32
   3   7   0   30.60    1.83
   3   7   0   30.13    1.86
   0   7  -3   33.77    2.72
   7   3   0   26.92    2.23
   3   7   0   34.93    1.93
   0   7   3   31.09    1.83
   3   0   7   27.60    2.36
   7   0   3   26.64    1.80
   0   7   3   33.00    2.02
  -7  -3   1   29.36    2.14
  -1  -7   3   27.98    1.92
  -7  -3   1   25.76    1.89
  -1   3  -7   26.90    1.59
   3  -1  -7   26.77    1.80
   1  -3  -7   27.96    1.65
  -7   1  -3   22.46    1.77
  -3  -7   1   27.52    2.34
   3  -7  -1   28.15    1.68
   1  -7  -3   24.49    1.67
  -7  -3   1   31.70    2.16
  -7   3  -1   24.94    1.94
   7   1   3   25.01    1.94
  -1   3  -7   27.65    1.82
   7  -3  -1   25.00    1.98
   3  -1  -7   29.60    1.83
   7  -1  -3   23.99    1.72
  -1   3  -7   24.73    1.49
   7  -3  -1   23.39    1.70
   1  -7  -3   24.86    2.00
  -3  -7   1   26.39    2.31
   3  -7  -1   30.00    1.80
  -1  -7   3   25.20    1.69
  -3   7  -1   27.22    2.02
  -7   1  -3   28.14    1.91
  -1   7  -3   25.30    1.78
   7   3   1   23.68    2.19
   7   1   3   26.08    1.93
  -3   7  -1   27.31    1.85
   7  -1  -3   30.23    2.29
   1   7   3   30.87    2.54
  -3   7  -1   27.84    1.92
  -1   7  -3   26.55    1.68
   1   7   3   28.78    1.73
   1   3   7   26.95    2.61
  -7   1  -3   28.75    2.06
   3   1   7   28.03    2.10
  -3  -1   7   23.55    2.00
  -7   3  -1   24.36    2.33
   1   3   7   27.11    1.69
   3   1   7   25.42    1.52
   1   7   3   26.74    1.92
   7  -3  -1   24.21    2.08
  -3   1  -7   25.73    1.59
  -7   3  -1   22.01    1.80
  -1   3  -7   26.39    1.68
  -7   1  -3   26.96    2.14
  -1  -7   3   26.49    1.79
   7   1   3   24.29    1.76
  -3   1  -7   29.52    1.78
   3  -1  -7   27.70    1.61
   7   3   1   23.68    2.18
   7   1   3   27.27    1.89
  -3  -1   7   24.34    1.58
   7  -1  -3   29.15    1.71
   7  -1  -3   30.52    2.06
   7  -3  -1   23.81    2.03
   7   3   1   24.36    2.15
  -1   7  -3   27.13    1.53
  -7  -3   1   23.11    2.01
  -3  -1   7   29.65    1.80
  -7  -1   3   26.46    2.09
  -1  -3   7   27.13    1.68
  -7   3  -1   25.42    1.99
  -7  -1   3   27.57    2.11
   1   3   7   26.22    2.22
  -1   3  -7   25.27    1.50
  -7  -1   3   28.21    2.15
  -7  -3   1   25.22    1.97
   1   7   3   26.72    1.43
   7   1   3   23.12    1.75
   3   1   7   26.20    2.05
   3   7   1   26.36    1.59
  -3   7  -1   28.70    1.57
  -3  -1   7   30.64    1.93
  -1  -3   7   21.95    1.68
   1   7   3   26.10    1.54
   3   1   7   24.70    2.28
  -1   7  -3   25.48    1.46
  -3   7  -1   27.56    1.95
   1   7   3   22.20    1.90
   3   7   1   24.28    1.65
   1   7   3   28.14    1.68
   7   1   3   22.06    1.90
   1   7   3   25.73    1.71
   7   1   3   24.60    1.72
   1   7   3   24.53    2.09
   3   7   1   27.64    2.09
  -1   7  -3   26.67    2.47
   3   1   7   19.78    1.98
   7   3   1   25.84    2.32
  -7   3  -2   26.56    2.05
   2  -3  -7   31.03    1.90
  -7  -3   2   22.79    2.03
  -7  -3   2   23.13    1.88
  -3   2  -7   27.96    1.78
  -7   2  -3   28.72    2.24
  -2   3  -7   30.06    1.72
   3  -7  -2   29.82    1.75
  -7  -2   3   30.95    2.25
  -2  -7   3   33.00    2.06
  -7  -3   2   30.33    2.31
   2  -7  -3   29.17    1.74
  -3  -7   2   27.59    1.99
  -3  -7   2   29.85    2.30
   3  -2  -7   29.48    1.94
   7   2   3   27.46    2.29
   3  -2  -7   33.09    2.03
  -7   3  -2   31.80    2.19
   7   3   2   27.26    2.26
  -3   2  -7   28.18    1.95
   2  -7  -3   27.61    1.93
  -3  -7   2   33.11    2.46
   2  -3  -7   31.87    1.91
  -2   3  -7   30.85    1.98
   3  -7  -2   29.68    1.86
  -3   7  -2   31.32    2.13
  -7   2  -3   30.30    2.13
  -2  -7   3   29.07    1.80
  -2   7  -3   28.25    1.92
   2  -7  -3   29.86    1.86
  -2   7  -3   27.73    1.92
  -3   7  -2   29.53    1.92
   7  -3  -2   28.19    2.16
  -7   2  -3   24.81    2.34
  -2   7  -3   31.32    1.88
   2   7   3   30.23    1.81
   3   2   7   30.35    1.74
   2   3   7   30.67    2.49
  -3   2  -7   27.70    1.79
  -2   7  -3   30.62    1.66
  -7   3  -2   27.73    2.05
   7   2   3   29.54    2.27
   7   3   2   28.68    2.17
   7   2   3   25.92    2.03
  -7   2  -3   29.44    2.15
  -2  -3   7   34.51    1.96
  -3  -2   7   26.38    1.79
  -3   2  -7   28.32    1.85
   7  -2  -3   26.67    1.89
  -3  -7   2   31.17    2.22
   7  -3  -2   31.94    2.29
  -2   3  -7   29.88    1.79
  -7  -2   3   26.55    2.03
  -7  -3   2   28.02    2.17
  -3   7  -2   30.56    1.67
  -2   7  -3   27.86    1.60
  -7  -2   3   29.58    2.18
  -7  -3   2   28.74    1.98
  -7   3  -2   28.14    2.24
  -7  -2   3   30.65    2.24
  -7  -3   2   32.46    2.32
  -2   3  -7   27.19    1.60
  -7  -2   3   26.03    2.20
  -3  -2   7   26.98    1.83
   3   7   2   30.68    1.65
   2   7   3   31.50    1.56
   7   2   3   30.01    1.93
   2   3   7   25.30    2.44
   3   2   7   27.68    2.30
  -2  -3   7   32.45    1.85
  -3   7  -2   26.47    1.61
   2   7   3   29.55    1.83
   3   7   2   27.83    1.78
   2   3   7   30.02    1.59
   3   2   7   29.08    1.63
  -2  -3   7   28.32    1.93
  -3  -2   7   30.62    1.96
  -2   7  -3   28.48    1.57
   3   2   7   27.98    2.45
   3   7   2   27.72    2.22
   2   7   3   28.65    2.22
  -2   7  -3   30.31    2.31
   7   3   2   29.87    2.49
   3   7   2   28.54    1.93
   2   7   3   26.70    1.87
  -3   7  -2   30.37    2.15
   2   3   7   29.67    1.93
   7   3   2   28.87    1.93
   3   2   7   26.46    2.12
   7   2   3   30.42    1.95
   7   2   3   22.04    2.25
   2   7   3   27.80    1.67
  -7   3  -3   21.47    1.85
  -7  -3   3   22.02    1.83
  -3   3  -7   23.15    1.59
   3  -3  -7   22.38    1.77
  -7  -3   3   21.99    2.08
  -3  -7   3   20.72    1.79
  -3  -7   3   22.39    2.10
  -3   3  -7   25.39    1.92
   7  -3  -3   23.95    1.96
   3  -3  -7   17.05    1.73
   3  -7  -3   25.75    1.70
  -7   3  -3   23.09    2.00
  -3   7  -3   20.25    1.79
  -3   7  -3   20.99    1.73
   3   3   7   24.51    1.67
  -7   3  -3   19.38    1.98
  -3   7  -3   21.54    1.71
   7  -3  -3   24.93    2.14
  -3   3  -7   23.48    1.64
  -7   3  -3   21.58    1.86
   7   3   3   18.76    1.96
  -3  -7   3   22.94    1.99
  -3  -3   7   20.23    1.62
   7   3   3   26.33    1.83
   7  -3  -3   17.86    1.82
  -7  -3   3   17.31    1.90
  -7   3  -3   21.32    1.85
  -3   7  -3   23.71    1.52
  -3  -3   7   20.59    1.64
  -7  -3   3   20.34    1.81
   3   7   3   21.85    1.37
  -7  -3   3   25.96    2.15
  -3  -3   7   18.01    1.65
   3   3   7   25.30    2.28
  -7  -3   3   20.63    1.91
  -3   7  -3   25.48    1.53
   3   3   7   19.72    1.42
  -3  -3   7   21.51    1.78
   3   7   3   25.56    1.72
   3   7   3   23.15    1.60
   7   3   3   20.04    2.21
  -3   7  -3   27.76    2.11
   3   7   3   18.86    1.79
   7   3   3   20.66    1.76
   3   7   3   18.91    2.03
   3   3   7   18.86    1.87
   3   7   3   21.05    1.76
  -7  -4  -4   13.90    2.03
  -4  -7  -4   19.88    2.55
   4   4  -7   19.90    1.91
  -4  -4  -7   16.25    1.69
  -7  -4  -4   17.38    2.13
   7  -4   4   15.50    1.89
   4  -4   7   16.15    1.98
   4  -7   4   18.05    1.74
  -7  -4  -4   17.10    2.00
  -4  -4  -7   20.25    1.86
   7  -4   4   17.65    2.04
   4   7  -4   17.89    1.78
   4   4  -7   15.76    1.86
   4   4  -7   18.13    1.70
   7   4  -4   19.14    2.48
   4  -7   4   13.72    1.55
  -4   4   7   16.52    1.95
  -4   4   7   10.79    2.00
  -7   4   4   15.87    1.79
  -4   4   7   18.43    2.03
  -4   7   4   15.27    2.01
  -4  -4  -7   18.74    1.81
   7   4  -4   14.15    1.92
   4   7  -4   16.31    1.62
   4   4  -7   20.16    1.82
   7  -4   4   17.26    1.71
  -7  -4  -4   18.03    2.14
   7   4  -4   15.27    1.87
  -7   4   4   17.97    1.92
  -4   4   7   16.76    1.79
   4  -4   7   18.78    1.43
  -4   7   4   16.58    2.02
   4  -4   7   18.66    1.72
   4   7  -4   14.49    1.63
  -7  -4  -3   26.65    2.24
  -4  -3  -7   21.47    1.86
  -4  -7  -3   17.29    2.39
  -7  -4  -3   18.45    2.06
  -3  -7  -4   19.90    1.92
  -7  -3  -4   21.76    2.01
  -3  -4  -7   22.01    1.71
   3   4  -7   22.47    1.91
   4   3  -7   18.97    1.88
   7  -4   3   19.59    1.83
  -3  -4  -7   21.97    1.83
  -4  -7  -3   20.38    2.43
   4  -7   3   18.29    1.72
   3  -7   4   23.01    1.85
   7   3  -4   22.16    1.99
  -7  -4  -3   20.77    2.14
  -3  -7  -4   20.55    2.32
   4  -3   7   17.92    1.85
   4   3  -7   18.59    1.88
   7   3  -4   21.57    1.85
   4   3  -7   19.48    1.76
   7  -3   4   18.07    1.87
   3  -4   7   19.79    1.91
   4  -7   3   19.95    1.54
   3   4  -7   20.86    1.74
   3   7  -4   21.97    1.81
   4   7  -3   22.11    1.82
   3   4  -7   19.48    1.75
   7  -4   3   21.28    2.16
   7   4  -3   22.00    2.21
   4  -7   3   17.75    1.81
   7   3  -4   19.28    2.32
   4  -7   3   18.59    1.57
   3  -7   4   22.00    1.80
  -7  -4  -3   20.22    1.93
   7   4  -3   20.97    1.98
  -3   4   7   23.38    1.94
  -4   3   7   22.46    2.01
  -4   7   3   20.87    1.80
  -3   7   4   21.02    1.69
  -3   4   7   21.01    2.09
  -7   3   4   19.74    2.16
  -7   4   3   14.36    2.08
   7   3  -4   20.28    2.05
  -4   3   7   20.00    1.96
  -3   4   7   18.82    1.92
  -7   3   4   22.84    1.92
  -4   7   3   23.37    2.12
  -7   4   3   20.21    1.84
  -7   3   4   18.22    1.76
  -7   4   3   17.55    1.76
  -4   7   3   22.74    2.27
  -3   4   7   16.61    2.19
  -3   7   4   18.66    2.11
   7   4  -3   19.67    2.09
   4  -7   3   20.75    1.56
   7  -4   3   18.76    1.69
  -4  -3  -7   20.96    1.79
  -3  -4  -7   18.84    1.68
   3  -7   4   22.30    1.55
   4   7  -3   23.99    1.66
   3   7  -4   21.03    1.61
   3   4  -7   22.00    1.82
   4   3  -7   22.14    1.83
   3  -7   4   22.29    1.50
   7   3  -4   21.48    2.01
   7   4  -3   23.51    1.97
   7   3  -4   19.08    1.81
   7  -4   3   14.95    1.78
   7  -3   4   21.53    1.80
  -3   4   7   19.42    1.53
  -7   3   4   17.46    2.00
   4   7  -3   19.25    1.66
  -7   3   4   18.09    1.97
  -7   3   4   19.31    1.81
   3  -4   7   21.45    1.47
   7  -3   4   21.76    1.72
   7  -4   3   19.74    1.53
  -4   3   7   19.27    1.85
   4  -3   7   20.12    1.72
   4  -3   7   20.67    1.49
  -4   3   7   21.16    1.67
  -7   4   3   18.66    1.86
   4  -3   7   18.83    1.42
   3  -4   7   22.62    1.51
   4   7  -3   20.62    1.70
   3  -4   7   19.38    1.86
   3   7  -4   19.87    1.48
  -3   7   4   21.83    1.96
   3   7  -4   21.83    1.98
  -4   7   3   21.59    1.85
   4   7  -3   21.74    1.59
   7   4  -3   17.58    1.86
  -7  -4  -2   28.42    2.30
  -2  -7  -4   30.14    2.06
  -2  -4  -7   28.35    1.89
  -4  -7  -2   29.35    2.31
  -4  -7  -2   32.02    2.82
  -2  -7  -4   34.78    2.90
  -2  -4  -7   32.78    2.09
   7   2  -4   32.50    2.30
   7  -2   4   26.85    2.21
   7  -4   2   24.97    1.93
   2  -4   7   31.30    2.17
  -7  -4  -2   24.78    2.30
   4  -7   2   25.97    1.92
   7   2  -4   29.12    2.19
   7   2  -4   30.28    2.07
   4   2  -7   25.86    1.96
  -4  -7  -2   34.23    2.92
   4  -7   2   28.24    1.81
   7  -4   2   26.94    2.21
   4  -2   7   29.83    2.18
   2   7  -4   24.81    1.89
   4   7  -2   30.76    1.98
   7   4  -2   28.09    2.23
   4   2  -7   29.25    2.03
   2   4  -7   28.73    2.00
   2  -7   4   31.64    2.00
   2  -7   4   32.90    2.14
  -2   7   4   31.26    2.06
   4  -2   7   29.17    2.08
   2   7  -4   29.21    1.85
  -4   2   7   26.75    1.97
  -2   7   4   30.43    2.28
  -7   2   4   27.74    2.51
  -2   4   7   29.86    2.61
  -4   2   7   29.81    2.23
  -4   7   2   33.30    2.47
  -7   2   4   25.31    1.91
  -7   4   2   29.12    2.00
  -7   2   4   27.22    2.04
  -2   7   4   28.87    1.89
  -7   4   2   28.84    2.12
   7   4  -2   29.59    2.13
  -2   7   4   29.36    2.05
   7   2  -4   33.74    2.43
   7  -4   2   30.14    2.06
  -2  -7  -4   28.40    2.30
   2   7  -4   31.43    1.82
  -4  -2  -7   28.31    2.04
   7  -2   4   31.01    1.88
  -4  -7  -2   32.10    2.76
   2  -7   4   32.90    1.81
   4   7  -2   27.06    1.70
  -7  -4  -2   26.55    2.33
   7   2  -4   30.78    2.17
   7   4  -2   24.71    2.15
  -7  -4  -2   26.58    2.38
  -7   4   2   29.14    2.18
  -4   2   7   29.67    1.97
   2   7  -4   31.34    1.84
  -7   4   2   23.41    2.11
   4  -2   7   28.24    1.73
   7  -2   4   26.26    1.98
  -2   4   7   22.50    1.85
  -7   2   4   27.96    2.10
   2  -4   7   31.28    1.75
  -4   2   7   30.43    1.77
  -4   2   7   29.12    2.08
   2  -4   7   27.42    1.74
  -2   7   4   28.14    1.84
   2   7  -4   31.18    1.71
   4   7  -2   29.73    1.87
   7   4  -2   27.04    2.22
   2   7  -4   31.82    2.48
   4   7  -2   27.70    1.86
   4   7  -2   30.88    1.75
  -7  -4  -1   28.58    2.30
  -7  -1  -4   27.40    2.21
  -7  -4  -1   30.42    2.37
   7   1  -4   31.60    2.24
   4   1  -7   30.13    2.06
  -4  -1  -7   31.11    2.01
  -4  -7  -1   30.52    2.74
  -7  -4  -1   30.74    2.32
  -1  -7  -4   31.29    2.77
  -1  -4  -7   31.46    1.90
  -4  -7  -1   31.58    2.30
   7  -1   4   34.18    2.17
   1   4  -7   31.96    2.01
   7  -4   1   28.13    1.79
   1  -4   7   25.41    1.96
   4  -7   1   27.81    1.85
   1  -7   4   32.29    2.00
   1  -7   4   31.86    2.20
  -4  -7  -1   28.75    2.77
   7   1  -4   27.41    1.76
   1   4  -7   26.68    1.93
   4   1  -7   23.16    1.94
   4  -7   1   30.78    1.85
   1   7  -4   31.62    1.95
   7  -4   1   28.52    2.13
   1  -7   4   31.82    1.93
   7  -1   4   25.98    1.99
   4   7  -1   30.87    1.81
   1   4  -7   30.83    1.83
   7  -4   1   26.38    2.08
   4   1  -7   23.98    1.93
   4  -1   7   29.06    2.27
   4  -7   1   25.81    1.93
  -4  -1  -7   27.38    1.77
  -1  -4  -7   30.25    1.76
  -7  -4  -1   30.40    2.09
  -1   4   7   26.47    1.94
  -7   1   4   26.85    2.22
  -1   7   4   28.16    2.40
  -7   4   1   26.52    2.57
  -4   7   1   30.28    2.08
  -1   7   4   30.91    1.81
  -1   4   7   30.40    2.86
   1   7  -4   28.31    1.77
  -1   4   7   26.16    1.89
  -4   1   7   28.08    1.96
  -4   7   1   29.94    2.33
  -7   4   1   30.68    2.08
   7   1  -4   26.25    2.28
  -7   1   4   29.92    2.01
  -1   4   7   21.32    2.15
  -4   1   7   27.72    2.12
  -7   4   1   28.06    1.91
  -1   7   4   25.90    2.41
   4  -1   7   23.59    1.96
  -1   7   4   29.66    1.87
  -4   7   1   28.98    2.06
   7   1  -4   25.54    1.98
   4  -7   1   25.24    1.76
   1   4  -7   27.16    1.86
  -4  -1  -7   26.40    1.91
   7   4  -1   31.83    2.40
  -7  -4  -1   23.02    2.28
   7   1  -4   28.14    2.17
   7   4  -1   29.02    2.17
   7   1  -4   30.02    1.92
   7  -1   4   29.19    1.84
   7  -4   1   26.93    2.06
   7   4  -1   31.38    2.41
  -4  -7  -1   26.83    2.55
   1   7  -4   31.23    1.76
   1  -7   4   29.26    1.80
   1  -4   7   30.69    1.91
  -7  -1  -4   28.11    2.33
   1   7  -4   28.02    1.68
   4   7  -1   25.08    1.79
  -7   1   4   27.53    2.27
  -4   1   7   29.57    1.80
  -7   4   1   27.33    2.11
  -4   1   7   26.39    1.83
  -1   4   7   32.66    1.78
  -7   1   4   30.66    2.20
  -7   1   4   30.05    2.23
  -4   1   7   29.67    1.98
  -1   4   7   27.43    1.78
  -1   7   4   29.18    1.54
   7  -1   4   25.97    2.09
  -4   1   7   29.90    2.16
   4  -1   7   28.90    2.01
  -7   4   1   28.46    2.05
   1   4  -7   28.32    1.75
   1   7  -4   31.02    1.82
   1  -4   7   29.88    1.75
  -4   1   7   25.19    1.98
   1  -4   7   27.05    1.77
   7   4  -1   27.73    1.97
   4  -1   7   27.84    2.24
  -1   7   4   32.72    2.57
  -1   7   4   29.58    1.61
   1   7  -4   32.00    1.64
  -1   7   4   27.14    1.88
   4   7  -1   27.14    1.81
   4   7  -1   30.95    1.81
   7   4  -1   27.28    2.27
   4  -1   7   25.52    1.82
   4   7  -1   30.39    1.89
  -1   7   4   30.07    1.80
  -1   7   4   26.52    2.23
   7  -1   4   28.54    1.97
   0  -7   4   37.38    2.11
  -4   0  -7   30.64    2.10
  -4  -7   0   41.70    2.99
   7   0  -4   33.19    2.22
  -7  -4   0   35.99    2.42
   4   0  -7   34.47    2.19
   0  -7  -4   35.65    2.60
  -7  -4   0   32.59    2.46
   0   4  -7   35.40    2.17
  -4  -7   0   38.52    2.41
  -7   0  -4   35.71    2.40
  -4   0  -7   33.29    2.07
   4  -7   0   35.14    1.99
  -7   4   0   33.23    2.21
  -7  -4   0   37.85    2.48
   4  -7   0   34.79    2.11
   0   4  -7   35.14    2.13
   7   0   4   37.17    2.15
   4  -7   0   35.31    2.01
  -4   0  -7   35.60    2.07
   7  -4   0   29.13    2.19
   4   0   7   33.12    2.33
   7   0   4   34.79    2.25
   0   7  -4   35.23    2.05
   0   4  -7   35.16    1.95
   7  -4   0   33.52    2.15
   0  -4  -7   33.51    1.96
   0  -7   4   38.03    2.07
   0  -7   4   33.34    2.39
  -7   0  -4   37.32    2.11
  -4   7   0   34.28    2.17
  -7  -4   0   31.37    2.21
   7   0  -4   34.76    2.51
   0   7   4   31.48    2.72
  -7   4   0   34.59    2.77
  -4   7   0   32.82    2.21
   0   4   7   35.49    3.59
   0   7   4   31.03    1.89
   0   7  -4   34.80    1.94
   4   0   7   34.46    2.30
  -4   0   7   32.08    2.12
   0   4   7   35.29    2.09
   0   7   4   31.88    1.85
   0   7   4   32.27    2.59
  -7   4   0   34.16    2.30
  -4   7   0   36.45    2.52
  -7   0  -4   35.58    2.48
  -4   0  -7   31.27    2.09
   7   0  -4   31.96    2.00
   7   4   0   36.07    2.52
   7   0  -4   35.22    2.39
   0  -4   7   34.60    2.06
   7   4   0   31.54    2.30
   7   0   4   32.27    1.97
   7   0  -4   33.31    1.90
   7  -4   0   28.38    2.12
   4  -7   0   33.46    1.96
   4   0  -7   33.07    2.01
   0  -7   4   34.54    2.04
   7  -4   0   31.78    2.18
  -4   0  -7   31.33    1.88
   7   4   0   32.73    2.42
  -7   0   4   33.93    2.36
  -7   0   4   30.70    2.36
  -4   0   7   32.31    1.95
  -7   0   4   30.85    2.30
  -4   0   7   35.08    2.08
  -7  -4   0   39.87    2.37
  -7   4   0   29.84    2.17
   0   7  -4   34.04    1.94
   0   4  -7   37.38    1.92
  -7  -4   0   33.77    2.36
   0   7  -4   35.74    1.82
   0  -4   7   34.72    1.94
   0   4   7   30.27    1.84
   7   0   4   30.65    2.21
   4   0   7   31.81    2.27
  -7   4   0   36.84    2.33
  -4   0   7   32.60    2.11
  -4   0   7   36.28    2.23
   0  -4   7   32.91    1.98
   7   4   0   31.09    2.28
   0   7   4   34.81    2.66
   0   7  -4   36.18    1.75
   0   7   4   32.19    1.72
   0   7   4   31.62    2.13
   4   7   0   34.82    2.03
   7   4   0   29.58    2.43
   0   7   4   30.74    2.67
   4   7   0   37.66    2.14
   0   7   4   31.26    1.92
   4   0   7   29.35    1.90
   0   4   7   31.45    1.79
   4   7   0   36.91    2.00
   7   0   4   29.67    2.05
   4   0   7   31.47    2.50
  -1   4  -7   27.93    1.63
  -4  -7   1   29.64    2.53
  -4   1  -7   27.33    1.79
   4  -1  -7   27.94    2.06
  -7  -4   1   31.67    2.32
  -4  -7   1   29.82    2.16
  -1  -7   4   29.08    2.04
   4  -7  -1   29.73    1.78
  -7  -4   1   28.96    2.21
  -1  -7   4   28.54    2.01
  -7  -4   1   24.82    2.20
   1  -7  -4   30.06    1.78
  -4  -7   1   29.37    2.20
   1  -4  -7   27.39    1.72
  -7   4  -1   28.41    2.02
   7   1   4   29.83    2.27
   7  -4  -1   26.27    1.99
   4  -1  -7   27.13    2.07
  -1   4  -7   29.40    1.71
   7   1   4   27.20    2.15
  -1   4  -7   23.93    1.92
  -1   7  -4   29.95    1.86
   4  -7  -1   24.40    1.80
  -4   1  -7   28.97    1.93
   7  -4  -1   30.52    1.92
   4  -7  -1   29.01    1.91
  -1  -7   4   29.93    1.81
  -7   1  -4   27.66    2.00
  -4   7  -1   31.55    1.97
  -7  -4   1   28.83    2.09
   7  -1  -4   28.65    2.35
   1   4   7   29.01    1.93
   1   7   4   32.46    2.77
  -7   4  -1   24.07    2.40
  -4   7  -1   29.09    2.05
  -1   7  -4   28.56    1.79
   1   4   7   27.68    2.86
   1   7   4   29.98    1.80
   4   1   7   28.65    2.11
  -4  -1   7   30.42    2.02
   1   7   4   28.18    2.20
  -7   1  -4   26.57    2.14
   4   1   7   31.31    1.65
  -1   4  -7   28.51    1.87
   7   4   1   26.45    2.15
   7  -1  -4   28.06    1.79
   7  -4  -1   27.98    2.13
  -4   1  -7   34.03    2.03
   4  -1  -7   32.30    1.85
   7   4   1   28.19    2.24
   7   1   4   30.71    2.08
   7  -1  -4   30.00    2.26
   7  -1  -4   26.56    1.74
   7   4   1   27.12    2.07
   7  -4  -1   28.22    2.03
  -1  -4   7   30.61    1.91
   4  -7  -1   28.98    1.77
  -7  -4   1   28.70    2.44
  -1   7  -4   27.99    1.74
  -4   1  -7   29.21    1.82
  -4  -7   1   26.88    2.37
  -1   7  -4   30.37    1.66
  -7  -4   1   32.75    2.22
   4   7   1   25.64    1.74
  -7  -1   4   27.76    2.26
  -7   4  -1   33.98    2.28
  -4   7  -1   32.28    2.04
  -7  -1   4   30.47    2.25
  -4  -1   7   25.31    1.89
  -1   4  -7   28.86    1.70
  -1   7  -4   32.73    1.80
  -7  -1   4   28.18    2.21
  -7  -4   1   34.37    2.39
  -4  -1   7   29.85    1.99
  -4  -1   7   26.72    1.85
  -1  -7   4   28.31    1.73
  -4  -1   7   30.32    2.06
   4   1   7   27.88    1.73
  -1  -4   7   26.31    1.85
   1   7   4   29.70    1.64
  -4  -1   7   30.08    2.04
   1   7   4   23.11    2.27
   7   1   4   24.65    2.15
   4   1   7   23.64    2.30
  -4   7  -1   27.19    1.89
  -1   7  -4   32.95    1.62
   7   4   1   27.86    2.31
   1   7   4   26.56    2.18
   4   7   1   27.60    1.86
   7   4   1   25.06    2.21
   4   7   1   29.52    1.90
   4   7   1   30.20    1.98
   1   7   4   25.65    1.84
   1   7   4   31.09    2.47
   4   1   7   27.03    2.55
   7   1   4   29.38    1.96
  -2   4  -7   27.35    1.66
  -4   2  -7   29.53    1.76
  -4   2  -7   26.26    1.88
  -7  -4   2   31.67    2.34
   2  -4  -7   32.79    1.94
   4  -2  -7   30.26    2.14
  -7   2  -4   30.12    2.22
  -7  -4   2   27.42    2.18
  -2  -7   4   32.40    2.07
  -4  -7   2   29.17    2.14
  -7   4  -2   25.30    1.97
   7   2   4   31.90    2.33
   7  -4  -2   29.98    2.08
   4  -2  -7   31.61    2.20
   7  -2  -4   26.53    1.89
  -2   4  -7   27.89    1.65
  -4  -7   2   30.67    2.55
   4  -7  -2   27.87    1.88
  -7   4  -2   32.13    2.26
  -4   7  -2   27.67    2.20
  -7   2  -4   24.87    2.05
   2  -7  -4   28.26    1.87
   2  -4  -7   25.61    1.95
   4   2   7   29.25    1.72
   2   4   7   31.85    1.95
  -7   2  -4   27.48    2.36
  -2   7  -4   26.61    1.79
   4   2   7   31.16    2.29
   2   7   4   30.38    1.81
  -2   7  -4   31.10    1.76
   7   4   2   27.83    2.07
  -7   2  -4   32.76    2.31
   7  -2  -4   29.03    1.97
  -2  -7   4   30.19    2.08
  -7  -4   2   24.91    2.29
  -4   2  -7   30.64    1.98
   7   2   4   27.20    2.21
   7  -2  -4   31.43    2.29
  -4  -2   7   28.79    1.88
   7  -2  -4   28.45    1.84
  -4   7  -2   28.20    1.77
  -4   2  -7   29.35    1.88
  -2   7  -4   28.70    1.63
  -7  -2   4   28.56    2.22
   4   7   2   28.68    1.73
  -4   7  -2   30.81    2.07
  -2  -4   7   31.95    1.93
  -7  -4   2   26.05    2.13
  -7  -2   4   29.40    2.26
  -2   4  -7   30.12    1.76
  -2   7  -4   29.67    1.77
  -7  -4   2   31.79    2.40
  -4  -2   7   26.45    1.95
  -4  -2   7   30.02    2.07
   2   4   7   33.38    2.61
   7   2   4   24.18    1.97
   4   2   7   28.62    2.31
   4   7   2   27.36    1.94
  -4  -2   7   26.50    2.00
   4   7   2   27.60    1.92
   4   2   7   30.36    2.37
   2   7   4   28.89    1.88
  -4   7  -2   27.77    2.01
   2   4   7   29.13    1.67
   4   2   7   29.96    1.82
   2   7   4   31.23    1.70
   4   2   7   23.54    2.42
   7   2   4   27.92    2.05
   7   2   4   24.99    1.77
  -7   4  -3   19.85    1.75
  -7  -4   3   18.22    1.87
  -7  -3   4   19.96    1.83
  -3  -7   4   20.85    2.00
  -4  -7   3   18.27    1.78
  -7  -4   3   21.29    2.17
  -4  -7   3   20.71    2.16
  -3  -7   4   21.67    1.79
  -4   3  -7   18.19    1.59
   3  -4  -7   20.31    1.82
  -7   3  -4   17.67    1.85
  -7  -4   3   20.18    2.04
  -3   4  -7   17.03    1.91
   4  -3  -7   21.68    1.96
  -4   3  -7   19.18    1.83
   7  -3  -4   18.49    1.85
   3  -4  -7   23.21    2.00
   7  -3  -4   18.36    1.80
   4  -7  -3   23.88    1.67
  -7   4  -3   20.15    2.01
  -3   7  -4   17.33    1.74
   3  -7  -4   20.98    1.59
   7  -3  -4   24.17    2.10
   7  -4  -3   25.60    2.15
  -4   7  -3   17.40    1.76
  -3   7  -4   21.72    1.68
  -7   3  -4   16.45    1.86
  -7   4  -3   18.70    2.00
   3   7   4   17.60    2.05
   4   3   7   20.54    1.57
   4   3   7   19.55    2.01
  -3   7  -4   21.18    1.56
  -3   4  -7   20.85    1.69
  -7   4  -3   17.63    1.84
   7   4   3   21.81    1.78
  -7   3  -4   19.72    1.87
  -3  -7   4   18.20    1.92
   7   4   3   20.21    1.91
   7   3   4   18.97    1.81
  -4  -7   3   21.61    2.17
   7  -3  -4   22.47    1.94
   7  -3  -4   18.81    1.72
   7  -4  -3   19.42    1.84
  -7  -3   4   19.50    1.93
   4  -7  -3   21.57    1.57
   3  -7  -4   23.98    1.53
  -7   4  -3   16.37    1.67
  -4  -3   7   21.03    1.70
  -7   3  -4   19.28    1.88
  -4   7  -3   18.96    1.51
  -4   3  -7   21.71    1.67
   4   7   3   18.08    1.36
  -7  -4   3   21.10    1.95
  -7   4  -3   25.04    2.17
  -4  -3   7   19.75    1.77
  -7  -3   4   22.05    2.04
   7   3   4   24.25    1.89
  -3  -4   7   20.73    1.76
   3   4   7   20.74    2.46
  -7  -3   4   20.07    1.95
  -3   7  -4   22.32    1.43
  -3  -4   7   17.68    1.58
   3   4   7   19.96    1.50
   4   3   7   20.88    1.58
   3   7   4   17.99    1.85
   7   3   4   14.74    1.48
   4   7   3   20.83    1.73
   3   7   4   20.81    1.69
   7   4   3   20.21    2.19
   3   7   4   19.18    1.49
   7   3   4   18.77    2.33
  -4   7  -3   21.89    1.90
   4   7   3   19.93    1.59
   3   7   4   22.40    2.34
   7   3   4   17.18    1.63
   7   4   3   19.85    1.93
   7   3   4   19.56    1.91
   7   4   3   17.56    1.51
   4   7   3   20.03    1.91
   3   7   4   17.59    1.84
   4   3   7   23.03    2.23
   4   7   3   17.59    2.04
   4   7   3   18.10    1.67
  -4  -4   7   15.00    1.73
  -4  -7   4   14.56    1.65
  -4  -7   4   15.79    1.98
  -4  -7   4   17.19    2.10
  -7   4  -4   20.20    1.82
   7  -4  -4   15.78    1.76
   4  -7  -4   16.94    1.59
   4  -4  -7   18.88    1.94
   7  -4  -4   16.94    1.73
  -4   4  -7   17.28    1.89
   4  -7  -4   18.23    1.56
   4  -4  -7   16.00    1.90
  -4   7  -4   14.93    1.82
   4  -4  -7   19.56    1.77
  -4   7  -4   14.83    1.59
   4   7   4   19.47    1.95
  -7   4  -4   15.47    1.82
   4   4   7   21.34    2.13
   4   4   7   18.32    1.62
   4  -7  -4   19.41    1.58
  -7   4  -4   17.13    1.75
  -4   4  -7   18.17    1.60
   7  -4  -4   18.26    1.99
  -7   4  -4   21.49    1.91
  -4   7  -4   18.72    1.56
  -4   4  -7   18.13    1.70
  -7  -4   4   17.08    2.05
   7   4   4   16.49    1.79
   4   4   7   21.60    2.25
  -4  -4   7   16.96    1.84
   7   4   4   15.23    1.56
   4   4   7   15.23    1.82
   7   4   4   16.76    2.26
  -4   7  -4   19.27    1.92
   4   7   4   17.58    1.74
   4   7   4   14.88    1.88
   4   7   4   17.27    2.04
  -5  -7  -5    7.76    2.15
  -7  -5  -5    3.18    1.80
  -5  -5  -7    8.00    1.72
  -5  -5  -7    7.81    1.58
  -7  -5  -5    5.77    1.73
  -7  -5  -5    8.38    1.92
   5  -5   7   11.64    1.92
  -5  -7  -5    8.23    2.16
   5  -5   7    6.09    1.68
   7  -5   5    4.73    1.73
   5   5  -7    8.12    1.85
   5  -7   5    6.47    1.78
   5   7  -5    6.19    1.73
   5   5  -7    6.95    1.84
   7   5  -5    8.29    2.18
  -5  -7  -5    3.91    1.25
   5   5  -7    7.25    1.42
  -5   5   7    5.89    1.86
  -5   5   7    5.81    1.80
  -7   5   5    5.47    1.64
  -5   7   5    8.36    1.85
   7   5  -5    6.41    1.66
  -7  -5  -5    8.05    1.88
   5   7  -5    5.88    1.45
   5   5  -7    7.50    1.64
   7   5  -5    4.82    1.66
  -7   5   5    5.72    1.70
   5   7  -5    7.81    1.46
  -7   5   5    6.10    1.70
   5  -5   7    6.64    1.44
  -7   5   5    5.46    1.45
   7  -5   5    8.04    1.47
  -5   7   5    7.96    1.88
   5  -5   7    6.01    1.47
  -5  -4  -7   11.07    1.75
  -7  -5  -4    8.68    1.94
  -4  -7  -5   13.05    2.37
  -5  -7  -4   11.38    2.20
  -7  -4  -5    6.99    1.89
  -4  -7  -5    8.97    1.71
   5  -4   7   10.31    2.02
  -4  -5  -7    9.24    1.51
  -5  -4  -7   11.53    1.62
  -7  -4  -5   11.05    1.97
   7  -5   4   11.70    1.81
   4  -5   7    6.94    1.73
  -5  -7  -4   13.64    2.34
  -7  -5  -4   11.82    1.88
  -7  -5  -4   10.34    1.83
   5  -7   4   11.40    1.69
   4  -7   5    9.89    1.66
  -7  -4  -5   10.06    1.78
   4   5  -7   12.44    1.76
   5  -7   4    6.30    1.59
   4  -5   7    6.86    1.69
   7  -4   5   13.00    1.85
   7  -5   4    5.43    1.80
   4  -7   5    9.78    1.73
   5   4  -7    9.77    1.79
   7   5  -4    8.74    1.95
   5   7  -4   10.82    1.76
   4   7  -5    8.73    1.60
   4   5  -7    8.63    1.66
   5   4  -7    8.06    1.80
   7   4  -5    8.30    2.25
   5  -4   7    8.14    1.64
  -5  -7  -4    9.59    1.35
  -7  -5  -4   11.10    1.69
   4   5  -7    7.46    1.38
   5   4  -7   12.11    1.59
  -5   4   7    8.12    1.78
  -4   5   7   11.34    1.86
  -7   5   4    9.10    1.74
  -5   7   4    9.79    1.55
   7   4  -5    9.72    1.72
  -4   5   7   11.12    1.88
  -5   4   7    9.39    1.85
  -4   5   7    7.30    1.86
  -7   4   5    8.28    1.56
  -7   5   4    9.64    1.64
  -5   4   7   10.47    2.02
  -4   7   5   10.51    1.92
  -5   7   4    8.23    1.82
  -7  -5  -4    7.92    1.83
   4   7  -5   14.10    1.61
   7   5  -4   11.25    1.80
   7   4  -5   10.47    1.68
   7   5  -4    9.65    1.50
   5  -7   4   11.88    1.36
   7  -5   4    8.67    1.42
  -7  -4  -5    7.69    1.81
   5   7  -4   11.39    1.56
   5   4  -7   10.25    1.68
   7   4  -5    9.12    1.73
  -5  -4  -7    8.37    1.65
   4   5  -7   14.09    1.65
   7  -5   4   10.96    1.62
   5  -7   4    9.60    1.30
  -4   7   5    9.63    1.58
  -5   7   4    8.74    1.91
  -7   5   4   12.21    1.81
  -7   4   5    9.42    1.68
  -4   7   5    6.92    1.68
  -7   5   4   11.22    1.87
   5   7  -4    7.94    1.46
  -7   4   5   10.30    1.84
  -5   4   7   10.32    1.42
   7  -5   4    7.73    1.32
  -7   4   5   10.27    1.67
  -7   5   4    7.87    1.50
   7  -4   5    8.29    1.40
   5  -4   7   11.82    1.56
  -4   5   7    6.96    1.60
  -5   4   7    8.22    1.67
   4   7  -5   11.44    1.50
   4   7  -5    9.78    1.59
   5  -4   7    9.78    1.64
   4  -5   7    9.36    1.70
   5   7  -4    7.15    1.34
   7   5  -4   10.24    1.55
   5  -3   7   17.33    2.21
  -3  -7  -5   12.95    2.12
  -7  -5  -3   12.57    2.05
  -7  -3  -5   12.62    1.96
  -5  -3  -7    8.86    1.69
  -3  -5  -7   14.01    1.70
  -3  -7  -5   14.55    2.27
  -5  -7  -3   13.09    2.24
  -3  -5  -7   12.76    1.54
   7  -5   3   15.13    1.70
   3  -5   7   14.51    1.83
  -5  -7  -3   10.18    2.36
  -7  -5  -3   16.58    1.96
  -7  -5  -3   14.81    2.08
  -5  -7  -3   11.89    1.83
   3  -7   5   13.95    1.41
   5  -7   3    9.67    1.53
   3  -7   5   12.66    1.65
   5  -3   7   14.87    1.77
   5   3  -7   12.00    1.82
   3  -7   5   15.36    1.74
   5  -7   3   13.68    1.78
   7  -5   3   13.67    1.93
   7  -5   3   10.84    1.75
   7  -3   5   13.96    1.78
   3  -5   7   17.26    2.04
   3  -7   5   12.99    1.70
   3   5  -7   12.33    1.51
   3   7  -5    9.37    1.54
   5   7  -3   15.08    1.75
   3   5  -7   12.86    1.60
   5  -7   3   13.88    1.46
   5   3  -7   13.12    1.81
   7   3  -5   14.51    2.26
   5  -3   7   11.43    1.52
  -5  -7  -3   14.96    1.48
  -7  -5  -3   11.21    1.64
   7   3  -5   10.43    1.72
  -7   5   3   13.11    1.99
  -3   7   5   15.13    1.71
  -5   7   3    7.87    1.51
  -3   5   7   11.50    1.72
   5   3  -7   13.25    1.67
  -3   5   7   15.62    1.84
  -7   3   5   11.82    1.69
  -3   5   7   10.59    2.02
  -7   5   3   12.37    1.68
  -3   7   5   12.28    1.95
  -5   7   3   10.54    1.88
   7   3  -5   12.62    1.80
  -7  -5  -3   14.49    2.07
   5  -7   3   16.01    1.48
   3   7  -5   15.66    1.54
   3   5  -7   14.77    1.63
   7   5  -3   16.85    1.76
   7  -5   3   12.01    1.53
  -7  -3  -5   11.51    2.00
   5   3  -7   13.26    1.65
   7   5  -3   11.48    1.89
   7   3  -5   14.19    1.83
   7   5  -3   12.85    1.74
   7  -5   3   15.17    1.75
  -5  -3  -7   12.77    1.67
  -3   7   5   10.43    1.70
  -7   3   5   14.37    1.80
  -7   5   3   13.91    1.87
  -7   3   5   13.72    1.91
  -5   7   3   10.38    1.82
  -3   5   7   12.75    1.60
   5   7  -3   11.81    1.55
  -7   3   5   13.75    1.58
   3   7  -5   13.93    1.47
  -5   3   7   13.54    1.55
  -7   3   5   14.03    1.83
   7  -3   5   12.47    1.56
  -7   5   3   12.82    1.65
   5  -3   7   12.39    1.60
  -5   3   7   13.47    1.87
  -7   5   3   14.76    1.76
   3  -5   7   15.03    1.35
   5  -3   7   11.87    1.68
  -5   7   3   15.32    1.57
   5   7  -3   12.00    1.50
   7   5  -3   11.55    1.64
  -7  -2  -5   16.14    1.93
  -7  -5  -2   18.21    2.17
  -2  -7  -5   16.95    1.66
  -7  -5  -2   15.71    2.18
  -2  -5  -7   17.56    1.69
  -5  -2  -7   16.17    1.76
  -5  -2  -7   12.13    1.63
  -5  -7  -2   20.32    2.48
  -2  -5  -7   15.91    1.55
   7  -5   2   17.93    1.61
   2  -5   7   18.05    1.79
   7  -2   5   13.84    1.90
   5  -2   7   16.62    2.05
  -7  -5  -2   15.63    1.85
   5  -7   2   14.57    1.55
  -7  -5  -2   15.35    2.03
  -5  -7  -2   16.20    1.99
   5   2  -7   17.63    1.90
   2  -7   5   14.76    1.69
   2   5  -7   17.35    1.76
   2   5  -7   15.31    1.56
   5  -7   2   17.75    1.73
   7  -5   2   15.99    1.83
   2  -7   5   14.58    1.78
   5  -7   2   17.09    1.56
   7   2  -5   15.58    1.87
   2  -7   5   16.12    1.60
   7  -2   5   14.77    1.72
   5   2  -7   12.82    1.58
   2   7  -5   16.65    1.69
   5   7  -2   18.58    1.66
   7  -5   2   18.56    1.91
   5   2  -7   12.96    1.84
  -2   7   5   16.31    1.69
  -5   2   7   18.41    2.01
   5  -2   7   16.93    1.66
  -2   5   7   15.51    1.80
  -7   2   5   16.86    1.82
  -2   5   7   13.86    2.04
  -2   5   7   15.02    1.71
  -2   7   5   14.10    2.04
  -7   5   2   15.03    1.76
   2   5  -7   18.94    1.69
   7   5  -2   16.70    2.01
   5   7  -2   15.09    1.47
   2   7  -5   18.95    1.58
   5   2  -7    0.09    1.77
  -7  -2  -5   12.41    1.90
   7   2  -5   14.51    1.82
   7   5  -2   15.20    1.71
   7  -5   2   18.30    1.64
  -5  -2  -7   15.72    1.70
  -7   5   2   15.27    1.79
  -5   7   2   12.75    1.89
  -2   7   5   15.29    1.71
  -7   2   5   14.58    1.94
  -7   5   2   14.90    1.78
   5   7  -2   14.56    1.57
  -7   5   2   17.55    1.88
  -5   2   7   12.54    1.48
  -7   2   5   14.95    1.69
   2  -5   7   17.18    1.34
   7  -2   5   18.17    1.75
   5  -2   7   15.94    1.74
  -5   2   7   15.26    1.86
   2   7  -5   15.69    1.40
   5  -2   7   12.49    1.81
  -5   7   2   18.92    1.64
   2  -5   7   14.19    1.38
   5  -2   7   16.43    1.90
  -2   7   5   15.00    1.46
  -2   7   5   17.33    1.39
   5   7  -2   16.13    1.60
   7   5  -2   16.10    1.87
  -7  -1  -5   15.90    1.86
  -5  -7  -1   20.09    2.02
  -5  -7  -1   17.81    2.45
  -7  -5  -1   15.42    2.17
  -5  -1  -7   16.05    1.66
  -1  -7  -5   15.39    2.37
  -5  -1  -7   17.02    1.70
  -5  -7  -1   20.27    2.41
   7  -5   1   17.78    1.48
   7  -1   5   15.51    1.85
   5  -1   7   15.65    2.01
  -7  -5  -1   18.64    1.95
  -7  -5  -1   17.38    2.06
   5  -7   1   16.12    1.51
  -1  -5  -7   13.79    1.45
  -7  -5  -1   18.75    2.14
  -5  -1  -7   17.98    1.56
   7  -1   5   16.23    1.75
   5   1  -7   13.48    1.71
   7  -5   1   18.07    1.75
  -5  -7  -1   20.43    2.41
   7  -5   1   16.61    1.75
   5   1  -7   15.94    1.86
  -7  -5  -1   16.26    1.74
   7  -1   5   15.77    1.51
   1  -7   5   17.55    1.55
   1   5  -7   16.94    1.58
   5  -7   1   18.05    1.65
   1   5  -7   19.07    1.67
   1   7  -5   19.06    1.64
   1  -7   5   15.71    1.88
   7   1  -5   18.80    2.00
   5  -1   7   18.60    1.94
  -7  -5  -1   18.79    1.74
  -5   1   7   16.83    1.94
  -5   1   7   19.83    1.90
   5  -1   7   15.12    1.65
  -1   5   7   14.06    1.57
  -1   7   5   14.26    1.59
   7   1  -5   19.62    2.08
  -7   5   1   15.08    2.15
  -1   7   5   15.34    2.10
  -7   5   1   19.91    1.88
  -7   1   5   18.88    1.78
   5   1  -7   16.92    1.83
  -1   5   7   14.26    2.43
  -1   7   5   17.59    1.60
  -1   5   7   14.59    1.67
  -7   5   1   17.93    1.76
  -1   5   7   13.82    1.89
  -1   7   5   13.20    2.04
  -5   7   1   16.29    1.85
   7   1  -5   17.10    1.70
   7   5  -1   16.81    1.90
   1   5  -7   18.11    1.60
   1  -5   7   19.13    1.67
   7   5  -1   18.81    1.86
  -5  -1  -7   15.52    1.72
   7   5  -1   18.73    1.96
  -7  -1  -5   15.52    1.89
   7  -5   1   13.87    1.65
   5  -7   1   13.51    1.48
   1  -5   7   18.08    1.41
  -5   7   1   16.94    2.00
  -7   5   1   15.48    1.64
   5   7  -1   16.27    1.58
  -7   1   5   18.57    1.93
  -7   1   5   14.11    1.96
  -7   5   1   16.98    1.77
  -5   1   7   16.26    1.57
  -7  -5  -1   20.38    1.88
   1   7  -5   19.30    1.60
  -5   7   1   14.02    1.56
  -5   1   7   16.28    1.46
  -1   5   7   15.02    1.41
  -5   1   7   17.55    1.85
   7  -1   5   17.29    1.82
   5  -1   7   15.17    1.79
  -5   1   7   19.65    1.75
   1   5  -7   17.60    1.50
   1   7  -5   18.47    1.39
  -1   7   5   19.69    2.21
   7   5  -1   17.02    1.61
   5  -1   7   18.72    1.95
  -1   5   7   13.51    1.64
   7   5  -1   12.65    1.80
   5   7  -1   16.95    1.62
   5  -1   7   17.92    1.78
   5   7  -1   15.32    1.46
   5   7  -1   17.39    1.54
  -1   7   5   16.26    1.45
  -1   7   5   13.99    1.93
   5  -1   7   20.35    2.01
  -1   7   5   16.73    1.64
  -7   0  -5   16.75    1.87
  -7  -5   0   17.65    2.24
  -5   0  -7   19.12    1.67
   5   0  -7   18.08    1.87
  -7   0  -5   15.45    1.67
  -5   0  -7   15.82    1.66
  -5  -7   0   19.63    2.37
  -5  -7   0   21.41    2.01
  -7  -5   0   20.64    2.11
  -7  -5   0   16.97    1.83
  -5  -7   0   13.88    2.13
   5  -7   0   18.25    1.49
  -5   0  -7   17.79    1.64
   7   0   5   19.82    1.93
   0   5  -7   18.72    1.67
   0  -7   5   17.94    1.98
   7   0  -5   19.36    1.72
   7   0   5   17.28    1.68
   0   7  -5   18.73    1.61
   0   5  -7   16.74    1.52
   7  -5   0   18.28    1.67
   7  -5   0   16.19    1.72
   5  -7   0   16.33    1.52
   5   0   7   14.90    2.07
   0   7  -5   16.73    1.63
  -7  -5   0   17.75    1.78
   5   0  -7   19.57    1.90
   0   5   7   16.56    1.71
  -7   5   0   19.48    2.18
  -5   7   0   16.09    1.79
   0   7   5   16.07    2.35
   0   7   5   16.09    1.44
   0   5   7   19.88    2.95
   0   5   7   14.66    1.73
  -5   7   0   18.65    2.01
   0   7   5   13.24    1.83
   5   0   7   17.82    1.69
   7   0  -5   16.70    2.01
   5  -7   0   16.34    1.55
  -5   0  -7   19.14    1.77
   7   0  -5   15.47    1.53
   0   7   5   17.04    2.15
   5   0  -7   16.94    1.62
   7  -5   0   15.53    1.67
   0  -5   7   18.93    1.66
   7  -5   0   17.51    1.69
   7   5   0   16.71    1.83
   7   5   0   17.36    1.93
  -7   0  -5   18.27    1.94
   0  -7   5   18.36    1.62
   7   5   0   14.91    1.72
  -5   0  -7   16.75    1.53
  -7   0   5   19.04    2.06
  -7   0   5   16.66    1.63
  -5   7   0   20.21    1.76
   0  -5   7   19.52    1.49
   0   7  -5   18.86    1.34
  -7   5   0   19.86    1.74
   0   7  -5   15.00    1.49
  -5   0   7   19.84    1.61
  -7  -5   0   23.54    2.09
   0   5   7   14.17    1.36
  -7   0   5   11.58    1.79
   5   0   7   19.15    1.95
  -5   0   7   19.26    1.74
   0  -5   7   15.93    1.53
  -5   0   7   16.56    1.70
   7   0   5   14.27    1.58
   5   0   7   19.35    1.72
   5   7   0   17.33    1.55
   7   5   0   15.49    1.70
   0   7   5   16.50    1.23
   5   7   0   16.14    1.65
   5   7   0   20.66    1.68
   0   7   5   19.42    1.53
   0   7   5   20.14    2.21
   7   5   0   17.05    1.89
   0   5   7   17.02    1.41
   0   7   5   15.11    1.68
   5   0   7   17.62    2.04
  -5   1  -7   20.15    1.72
  -5   1  -7   17.00    1.55
  -5  -7   1   16.54    2.40
  -7  -5   1   15.59    1.79
  -5  -7   1   21.21    2.37
  -5  -7   1   15.41    1.86
  -1  -7   5   19.14    1.73
   5  -1  -7   16.53    1.89
  -5   1  -7   20.27    1.72
  -1   5  -7   18.94    1.79
   7   1   5   16.83    1.79
   7  -5  -1   17.85    1.76
   7  -1  -5   16.71    1.61
   5  -1  -7   15.20    1.82
   7   1   5   19.91    2.09
  -1  -7   5   18.63    2.04
   7  -5  -1   16.79    1.52
   5  -7  -1   13.07    1.52
  -7   1  -5   16.96    1.63
  -1   5  -7   14.18    1.39
  -7  -5   1   17.54    1.74
   7  -1  -5   14.26    1.87
  -5   7  -1   19.17    1.82
   5  -1  -7   16.93    1.83
  -7   5  -1   16.16    2.00
   1   7   5   14.32    2.35
   1   5   7   16.85    1.63
   1   5   7   15.28    2.54
   1   5   7   15.17    1.55
   5   1   7   14.46    1.68
   1   7   5   13.28    1.63
  -5   1  -7   16.27    1.72
  -7   1  -5   15.67    1.74
   5  -7  -1   20.14    1.64
   5  -1  -7   20.41    1.66
   7  -5  -1   14.08    1.65
   1   7   5   16.33    2.06
  -1  -5   7   18.68    1.65
   7   5   1   15.38    1.81
   7  -1  -5   17.45    1.50
  -7   1  -5   16.39    1.82
  -1   5  -7   17.15    1.60
   7  -5  -1   16.51    1.66
   7  -1  -5   12.68    1.82
   5  -7  -1   15.88    1.49
  -1  -7   5   20.10    1.71
   7   5   1   17.39    1.75
  -5   1  -7   15.72    1.51
  -1   7  -5   15.42    1.25
  -5   7  -1   18.14    2.04
  -7  -1   5   14.97    1.82
  -5  -1   7   18.06    1.75
  -5  -1   7   18.25    1.73
   5   7   1   15.78    1.47
  -5   7  -1   18.65    1.73
  -7  -1   5   15.22    1.88
  -1   5  -7   17.73    1.45
  -1   7  -5   18.58    1.50
  -7  -5   1   13.15    1.90
  -7   5  -1   18.68    1.94
  -5  -1   7   18.08    1.82
  -7  -1   5   14.77    1.81
   7   1   5   15.76    1.82
   5   1   7   14.09    1.94
  -7  -1   5   14.45    1.89
   1   5   7   17.55    1.34
  -5  -1   7   17.18    1.76
   5   1   7   21.15    1.75
  -1  -7   5   14.21    1.35
   1   7   5   17.01    1.25
   1   7   5   12.60    1.93
   5   7   1   17.25    1.67
   7   1   5   16.45    2.01
   5   7   1   18.95    1.75
   7   5   1   16.16    1.67
   7   5   1   15.48    1.90
   1   7   5   15.03    1.55
   5   1   7   12.03    2.00
   1   5   7   13.55    1.40
  -2  -7   5   17.28    1.65
  -5   2  -7   18.07    1.64
  -5  -7   2   13.23    2.03
  -7  -5   2   16.52    2.17
  -5  -7   2   12.38    2.11
  -7  -5   2   18.54    1.98
  -2  -7   5   16.16    1.73
  -5  -7   2   17.50    1.88
  -2  -7   5   13.14    1.73
  -2  -5   7   13.78    1.66
  -5  -7   2   15.37    1.75
  -7   2  -5   15.30    1.77
  -5   2  -7   16.95    1.72
  -2   5  -7   15.49    1.80
   5  -2  -7   13.44    1.78
  -2  -5   7   18.30    1.99
   2  -5  -7   13.10    1.51
   7  -5  -2   14.07    1.63
   5  -7  -2   13.49    1.51
   7  -2  -5   14.76    1.64
  -2  -7   5   11.32    1.92
   2  -5  -7   11.47    1.66
  -2   5  -7   13.59    1.31
  -7   5  -2   19.18    1.97
   2  -7  -5   16.69    1.46
  -5   7  -2   15.33    1.86
  -5   7  -2   19.71    1.67
   5  -2  -7   14.13    1.76
   2   7   5   13.59    2.09
   5   2   7   12.10    1.24
   2   5   7   14.06    1.61
   2   5   7   18.06    2.35
   5   2   7   15.80    1.75
  -2   7  -5   16.05    1.45
   7  -2  -5   14.59    1.49
  -7   5  -2   13.26    1.68
  -7   2  -5   13.66    1.72
  -5   2  -7   12.34    1.51
  -2   5  -7   15.04    1.53
   7   5   2   14.49    1.66
  -5   2  -7   15.69    1.63
   7  -5  -2   14.98    1.70
   5  -7  -2   13.93    1.49
  -7   2  -5   16.24    1.84
   7  -2  -5   13.19    1.73
  -5   7  -2   14.72    1.45
  -5   7  -2   16.31    1.75
   7   2   5   14.75    1.83
   5   7   2   14.22    1.38
  -2   5  -7   16.18    1.42
  -2   7  -5   18.60    1.50
  -5  -2   7   15.43    1.75
  -7   5  -2   19.44    1.90
  -7  -2   5   15.74    2.01
  -7  -5   2   13.99    1.87
   2   5   7   17.06    1.89
  -5  -2   7   18.28    1.76
   5   2   7   13.30    1.88
  -2   7  -5   13.84    1.23
   2   7   5   14.29    2.00
   7   5   2   14.28    1.72
   2   5   7   12.85    1.51
  -5   7  -2   15.93    1.51
   2   7   5   17.18    1.69
  -2  -7   5   14.62    1.54
   2   7   5   18.84    2.07
   5   7   2   14.48    1.63
  -5  -2   7   14.36    1.67
   2   7   5   15.18    1.24
   7   2   5   15.46    2.26
   2   5   7   16.39    1.34
   2   7   5   16.74    1.60
  -5  -2   7   15.92    1.71
   2   5   7   16.40    1.84
   5   7   2   15.00    1.74
   5   2   7   17.71    1.67
   7   5   2   13.50    1.42
   5   7   2   11.93    1.66
   5   2   7   14.17    2.15
   7   2   5   14.55    1.43
  -3  -7   5   11.82    1.55
  -3  -7   5   12.78    1.75
  -5  -7   3   12.33    2.03
  -7  -5   3   10.57    2.04
  -7  -3   5    9.24    1.57
  -3  -7   5   14.05    1.91
  -5  -7   3   17.93    2.17
  -7  -5   3   13.13    1.88
  -7  -5   3   14.20    1.99
  -5  -7   3   14.15    1.66
  -7  -3   5   11.14    1.60
  -7   3  -5   12.63    1.61
   3  -5  -7   15.70    1.78
  -3  -5   7   14.92    1.94
  -3   5  -7   11.80    1.78
  -5  -7   3   16.23    1.97
   7  -5  -3   11.96    1.57
   7  -3  -5   13.22    1.68
  -3  -7   5   11.93    2.02
   5  -3  -7   12.33    1.68
   3  -7  -5   13.28    1.41
   3  -7  -5   13.38    1.37
   5  -3  -7   11.96    1.90
  -7   5  -3   12.33    1.90
  -7   3  -5   11.18    1.63
   5  -3  -7    9.41    1.61
   7  -5  -3   15.79    1.78
  -7  -5   3   12.85    1.62
   7  -3  -5   13.51    1.95
  -7   5  -3   10.58    1.72
  -5   7  -3   13.62    1.68
   3   7   5   13.15    1.97
  -5   7  -3   14.54    1.56
   3   5   7   13.53    2.02
   5   3   7   16.54    1.90
  -5  -7   3   10.97    1.38
  -3   5  -7   15.83    1.57
   3   7   5    9.95    1.66
  -7   5  -3   13.26    1.71
  -7   3  -5   12.75    1.61
  -5   7  -3   11.00    1.38
  -3   7  -5   13.61    1.44
   3  -7  -5   17.16    1.41
  -5   3  -7   16.57    1.65
  -3   5  -7   11.38    1.38
   7  -3  -5   12.97    1.52
  -7   3  -5   12.09    1.64
   5  -7  -3   15.28    1.53
   7   5   3   14.17    1.54
   7  -5  -3   14.34    1.65
  -5   3  -7   10.86    1.43
   7   5   3   12.39    1.69
   5  -7  -3   14.91    1.45
  -5  -3   7   13.16    1.74
  -7   5  -3   17.11    1.95
  -7  -5   3   12.41    1.83
  -5  -3   7   12.26    1.65
  -7  -3   5   10.91    1.72
  -5  -3   7   14.51    1.64
   7   3   5   12.67    1.68
  -7  -3   5   11.22    1.81
  -5   7  -3   12.63    1.50
   3   7   5   12.84    2.31
  -3  -7   5   12.54    1.58
  -3  -5   7   13.83    1.64
   3   5   7    9.54    1.72
   5   7   3   12.19    1.53
   5   3   7   15.42    1.64
   5   3   7   13.68    1.63
   7   3   5    9.72    1.95
   3   7   5   12.65    1.25
  -5  -3   7    9.83    1.64
   5   7   3   12.36    1.56
   7   5   3   11.83    1.79
   7   3   5   13.11    1.58
   7   5   3   11.42    1.97
   5   7   3   13.27    1.77
   3   7   5   11.68    1.85
   5   3   7   15.70    2.33
   5   7   3    6.95    1.78
   3   7   5   11.31    1.65
   7   5   3   13.44    1.41
  -7  -4   5    9.23    1.62
  -5  -7   4   13.92    2.09
  -4  -7   5    9.39    1.73
  -4  -5   7   10.80    1.68
  -5  -7   4    9.39    1.99
  -7  -5   4   12.08    1.99
  -7  -5   4    7.04    1.74
  -5  -4   7   10.76    1.64
  -7  -4   5    8.67    1.75
  -4  -7   5    7.16    1.88
   7  -4  -5   10.51    1.51
  -4  -5   7   10.92    1.71
   5  -7  -4    9.87    1.40
   7  -5  -4    9.79    1.48
   4  -5  -7   10.90    1.71
   5  -4  -7    9.99    1.72
  -4  -7   5   11.67    1.97
   7  -4  -5   11.63    1.68
  -4   5  -7   10.80    1.78
   4  -7  -5    7.88    1.35
  -7   5  -4   11.77    1.78
  -4   7  -5    9.82    1.61
   7  -5  -4    6.74    1.64
   7  -4  -5   13.56    1.92
   5   4   7   11.40    1.38
   4   5   7    9.72    1.48
  -5   7  -4   11.68    1.58
   4   7   5    9.61    1.75
   5  -4  -7    8.12    1.60
  -4   7  -5   11.47    1.50
   4   5   7    7.12    1.74
   5   4   7   10.32    1.72
  -5   7  -4    9.76    1.49
  -7   5  -4    8.76    1.57
  -5  -7   4    9.65    1.32
  -7  -5   4    9.54    1.61
  -5   4  -7    9.32    1.46
  -7   5  -4    9.73    1.68
  -7   4  -5    9.25    1.60
  -5   7  -4   11.22    1.42
  -5   4  -7   12.66    1.53
  -4   5  -7    7.60    1.43
  -4   5  -7   11.48    1.39
   4  -7  -5   10.01    1.37
  -4   7  -5    9.78    1.37
   7  -4  -5    8.24    1.64
   7  -5  -4   12.41    1.76
   5  -7  -4   11.09    1.48
   7  -5  -4    8.51    1.56
  -7   4  -5    6.91    1.48
   5  -7  -4    9.75    1.34
  -5  -4   7    8.31    1.62
  -7  -5   4   11.07    1.80
  -5  -4   7    8.03    1.45
  -7  -4   5   11.37    1.70
   4   5   7    8.94    2.25
   7   4   5    6.57    1.69
   5   4   7   11.04    1.90
  -4  -5   7    6.83    1.32
   4   7   5    8.51    1.98
  -4  -5   7   10.36    1.71
  -5  -4   7   11.27    1.77
   7   4   5    9.23    1.56
   7   5   4    9.76    1.42
   4   5   7   11.32    1.70
   4   7   5   10.41    1.56
   5   7   4   11.61    1.58
   5   4   7   10.60    1.54
   7   5   4    6.87    1.83
   7   4   5   10.44    1.99
   4   7   5    7.17    1.79
   7   4   5    7.10    1.40
   4   7   5    7.73    1.55
  -5   7  -4    9.93    1.59
   4   7   5   10.50    1.26
   5   7   4    8.38    1.33
   7   5   4    8.46    1.60
   7   4   5   10.62    1.49
   4   5   7    9.71    1.46
   5   7   4    8.22    1.80
  -5  -7   5    8.79    1.85
  -7  -5   5    5.66    1.75
  -7  -5   5    7.77    1.85
  -5  -7   5    7.87    1.96
  -5  -5   7    4.72    1.58
   5  -7  -5    4.39    1.29
   7  -5  -5    5.37    1.33
   5  -5  -7    6.12    1.69
   7  -5  -5    1.69    1.47
  -5  -7   5    4.44    1.61
  -7   5  -5    4.07    1.61
  -5   7  -5    6.35    1.38
   5   7   5    7.10    1.62
   5   5   7    6.02    1.69
  -5   5  -7    7.98    1.42
  -7   5  -5    5.69    1.50
  -5   7  -5    8.13    1.41
  -5   5  -7    7.22    1.51
   7  -5  -5    6.85    1.73
   5  -7  -5    7.13    1.43
  -7  -5   5    5.35    1.77
  -5  -5   7    6.77    1.41
   5   5   7    8.11    1.95
  -5  -5   7    5.28    1.61
   7   5   5    3.39    1.42
   5   5   7    5.75    1.76
  -5   7  -5    7.78    1.63
   5   5   7    3.98    1.66
   5   5   7    8.51    1.52
   7   5   5    5.68    1.79
   5   7   5    5.69    1.22
   7   5   5    8.82    1.48
   5   7   5    7.26    1.58
   5   7   5    6.10    1.86
   5   7   5    3.64    1.63
  -6  -7  -6    1.76    1.98
  -6  -6  -7    4.19    2.00
  -6  -7  -6    3.76    2.09
  -7  -6  -6    2.50    1.98
  -6  -6  -7    2.82    2.00
   7  -6   6    3.16    1.88
  -6  -6  -7    0.45    1.48
   6  -6   7    4.74    1.89
   6  -7   6    1.65    1.72
  -7  -6  -6    2.76    1.52
   6  -6   7    2.12    1.59
   6   6  -7    4.41    1.96
   6  -7   6   -0.52    1.87
   6   7  -6    1.99    1.95
   6   6  -7    1.68    1.83
   7   6  -6    4.95    2.29
  -6   6   7    1.24    1.70
  -7   6   6   -0.73    1.66
  -6   7   6    1.86    1.60
  -6   6   7    1.84    1.82
   7   6  -6    0.49    1.53
   6   7  -6    2.18    1.59
   6   6  -7    4.10    1.66
  -6   7   6    2.72    1.92
   6   7  -6    1.30    1.42
   6   6  -7    1.78    1.36
  -7   6   6    0.91    1.45
   7  -6   6    1.47    1.39
   6  -6   7    3.95    1.57
   6  -7   6    1.41    1.33
  -6   6   7    0.16    1.68
   6  -7   6    0.54    1.35
   6  -6   7    2.44    1.46
  -5  -6  -7    4.85    1.95
  -5  -6  -7    5.54    1.56
   6  -5   7    1.81    1.86
  -7  -5  -6    4.94    1.89
  -6  -7  -5   -0.21    2.01
  -5  -7  -6    3.46    1.89
  -7  -6  -5    3.12    1.90
  -6  -5  -7    1.36    1.82
  -5  -7  -6    2.48    1.64
  -6  -5  -7    3.59    1.72
  -5  -6  -7    3.33    1.67
   6  -7   5    3.24    1.63
  -6  -7  -5    6.45    2.09
  -7  -6  -5    0.97    1.85
  -7  -5  -6    2.84    1.73
  -5  -6  -7    1.05    1.88
  -6  -5  -7    3.95    1.48
   7  -5   6    2.39    1.77
   7  -6   5    3.53    1.78
   5  -6   7    3.93    1.83
   5  -7   6    1.23    1.69
  -5  -7  -6   -0.64    1.88
  -7  -5  -6    6.12    1.67
   5   6  -7    4.49    1.77
   6  -5   7    2.91    1.66
   7  -5   6    6.33    1.69
   5  -6   7    1.40    1.65
   7  -6   5    6.87    1.93
   5  -7   6    2.73    1.70
   6  -7   5    3.90    1.76
   6   5  -7    6.52    1.86
   5   7  -6    5.00    1.75
   5   6  -7    3.07    1.76
   7   6  -5    4.46    2.06
   6   5  -7    3.47    1.96
   7   5  -6    1.72    2.05
   6   7  -5    4.85    1.88
  -6  -7  -5    3.81    1.34
  -7   5   6    5.17    1.73
  -6   5   7    5.30    1.84
  -6   5   7    1.76    1.63
  -5   7   6    2.33    1.80
  -7   5   6    3.67    1.70
  -5   6   7    3.67    1.72
  -7   6   5    3.28    1.66
  -5   7   6    3.84    1.73
  -6   7   5    5.62    1.79
  -5   6   7    0.76    1.79
  -7  -6  -5    3.65    1.53
   7   5  -6    3.85    1.50
  -7  -6  -5    1.99    1.68
   7   6  -5    9.32    1.74
  -7  -5  -6    5.88    1.74
   5   7  -6    6.39    1.64
   5   6  -7    5.30    1.61
  -6  -5  -7    4.47    1.79
   6   7  -5    4.47    1.56
   6   5  -7    3.74    1.58
   7   5  -6    4.52    1.69
   7   6  -5    3.90    1.65
  -7   6   5    3.95    1.74
  -6   7   5    2.04    1.90
   5   6  -7    4.49    1.35
   6   7  -5    4.61    1.53
   5   7  -6    5.43    1.44
  -7   5   6    2.36    1.58
  -7   6   5    3.66    1.62
   7  -5   6    1.81    1.47
   7  -6   5    2.14    1.22
   6  -7   5    4.13    1.33
  -5   6   7    2.24    1.59
  -6   5   7    3.70    1.79
   6  -5   7    3.10    1.49
   5  -6   7    3.12    1.51
  -7  -4  -6    5.49    1.77
   6  -4   7    5.83    2.02
  -6  -7  -4    2.45    1.89
  -4  -7  -6    4.18    2.05
  -7  -6  -4    9.19    2.03
  -4  -6  -7    6.35    1.95
  -7  -4  -6    7.87    1.87
  -4  -6  -7    7.35    1.49
  -4  -7  -6    8.36    1.74
   4  -6   7    5.71    1.72
  -4  -6  -7    6.20    1.58
  -6  -7  -4    4.52    2.12
  -7  -6  -4    7.29    2.02
  -4  -7  -6    7.10    2.18
   4   6  -7    8.61    1.81
   7  -4   6    4.70    1.93
   7  -6   4    6.60    1.64
  -6  -4  -7    8.20    1.63
  -6  -7  -4    5.67    1.82
  -6  -4  -7    7.04    1.72
   6  -7   4    4.97    1.70
   7  -4   6    5.46    1.63
   7  -6   4    8.39    1.96
   6   4  -7    9.20    1.93
   7  -6   4    5.72    1.55
   4  -6   7    5.01    1.77
   6  -4   7    3.43    1.52
   7   4  -6    8.41    1.94
   6   7  -4    7.07    1.79
   4   6  -7    6.89    1.69
   7   6  -4    3.15    1.79
   6   4  -7    3.85    1.84
   4  -7   6    7.44    1.83
   4   7  -6    8.55    1.73
   7   4  -6    3.73    1.61
  -4   7   6    4.97    1.78
  -7  -6  -4    7.95    1.63
   6   4  -7    5.31    1.64
  -6   7   4    6.19    1.53
  -6   4   7    6.59    1.86
  -7   6   4    3.22    1.55
  -7   4   6    8.52    1.82
  -4   6   7    9.87    1.99
  -4   6   7    8.90    1.84
  -7   4   6    5.95    1.67
  -6  -7  -4    6.62    1.43
  -4   6   7    3.22    1.80
  -4   7   6    2.30    1.71
  -7   6   4    7.55    1.74
   7   4  -6    7.08    1.54
   7   6  -4    7.00    1.68
   6   4  -7    6.37    1.66
   7  -6   4    7.16    1.42
   6  -7   4    4.67    1.36
  -7  -6  -4    6.53    1.85
   4   7  -6    6.90    1.56
   4   6  -7    5.22    1.61
   6   7  -4    8.84    1.57
  -6  -4  -7    8.94    1.88
   7   4  -6    6.98    1.72
   7   6  -4    5.34    1.59
  -7  -4  -6    7.49    1.91
   7  -6   4    7.48    1.58
   6  -7   4    8.94    1.40
  -7   4   6    3.45    1.63
  -6   7   4    7.37    1.84
  -7   6   4    5.04    1.75
   4   7  -6    3.70    1.32
  -6   4   7    6.10    1.46
  -7   4   6    7.16    1.62
  -7   6   4    5.41    1.69
   7  -4   6    6.26    1.51
   6  -4   7    7.02    1.51
   7  -6   4    5.53    1.26
   4   6  -7    5.44    1.21
  -4   6   7    7.73    1.62
  -6   4   7    7.30    1.80
   4  -6   7    7.61    1.72
   6  -4   7    6.17    1.56
   7   6  -4    7.85    1.49
   6   7  -4    6.53    1.39
  -4   7   6    7.34    1.68
   7  -6   3   10.18    1.66
  -7  -6  -3    9.61    2.18
  -3  -6  -7    5.20    2.00
  -7  -3  -6    9.08    1.80
  -6  -3  -7    7.04    1.77
  -3  -6  -7    8.67    1.60
  -3  -7  -6   12.52    1.76
  -6  -7  -3   13.90    2.35
  -7  -6  -3    9.47    2.04
  -3  -7  -6    7.87    2.05
   3   6  -7   11.62    1.80
   7  -3   6    8.32    1.91
   6  -3   7    6.39    1.93
   3  -7   6    9.58    1.67
  -6  -7  -3    8.70    1.93
   7  -6   3   10.34    1.65
   6  -3   7    8.91    1.68
   6   3  -7    8.58    1.85
   3  -6   7    8.41    1.75
   7  -6   3   10.20    1.83
   3  -7   6    9.97    1.75
   6  -7   3    8.36    1.78
   6  -7   3    9.24    1.50
  -6  -7  -3   10.07    2.12
   3   7  -6    8.63    1.63
   6   7  -3   13.50    1.83
   3   6  -7    7.81    1.62
   7   6  -3    9.20    1.85
   7   3  -6    9.14    1.89
   7  -3   6    9.33    1.72
   6   3  -7   12.12    2.06
   7   3  -6    9.01    2.12
  -6   7   3    8.92    1.70
  -7   3   6   10.01    1.83
  -6   3   7    8.97    1.73
  -6   3   7    4.82    1.76
   6   3  -7    7.62    1.69
  -7   6   3   10.66    1.97
   7   3  -6    8.83    1.80
  -3   6   7    8.02    1.69
  -3   7   6   10.38    1.74
  -3   7   6    8.52    1.72
  -3   6   7    8.08    1.80
  -3   6   7    8.63    1.76
  -7  -6  -3    9.35    1.65
  -3   6   7   10.56    2.04
  -3   7   6   10.71    1.97
  -7   6   3    5.21    1.58
  -6  -7  -3    9.20    1.53
   7   6  -3    6.16    1.67
   7   3  -6   10.37    1.67
   7  -6   3    8.95    1.50
   3   7  -6   10.27    1.57
   3   6  -7    9.20    1.53
   6   7  -3   10.91    1.69
  -7  -3  -6    9.32    1.88
   6  -7   3   12.82    1.54
   6   3  -7    9.08    1.68
   6   7  -3    8.50    1.52
   7   3  -6   11.94    1.89
   7   6  -3   10.29    1.67
  -6  -3  -7    9.68    1.79
   7  -6   3    9.33    1.58
   6  -7   3    8.38    1.46
  -6   7   3    9.90    1.83
  -6   7   3    9.24    1.61
   3   7  -6   10.16    1.36
  -7   6   3    8.88    1.70
  -7   6   3    9.73    1.71
  -6   3   7    9.00    1.62
  -7   3   6    9.35    1.70
   7  -3   6   10.21    1.70
   6  -3   7    9.17    1.65
  -3   6   7    7.65    1.44
  -7   3   6    9.86    1.85
  -6   3   7    6.52    1.76
  -3   7   6    8.68    1.48
  -3   6   7   10.63    1.89
   6  -3   7    9.88    1.67
   6   7  -3    9.78    1.59
   7   6  -3    8.64    1.66
  -3   7   6    8.78    1.80
  -6  -7  -2   10.54    2.27
  -6  -7  -2   11.89    2.53
  -6  -2  -7   12.90    1.87
   2  -7   6   13.09    1.51
  -2  -7  -6   11.76    1.63
  -2  -6  -7   10.62    1.62
  -7  -6  -2   15.00    2.26
  -7  -6  -2   11.01    2.19
  -2  -7  -6   15.75    2.43
  -7  -2  -6   13.50    1.92
   7  -2   6   11.21    1.92
   6  -2   7   11.19    2.05
   7  -6   2    9.02    1.47
  -7  -6  -2   11.76    1.98
  -6  -7  -2   15.63    2.12
   6  -7   2   10.42    1.51
   7  -6   2   11.14    1.71
   7  -2   6   11.67    1.73
   2   7  -6   13.96    1.73
   6  -2   7   11.00    1.78
   6   2  -7   13.36    1.88
   6   2  -7    9.83    1.60
   2   6  -7   15.04    1.68
   7  -6   2   11.99    1.79
   6  -7   2   12.52    1.64
   6  -7   2   11.99    1.75
   2   6  -7   10.52    1.65
  -6  -7  -2   13.49    2.24
  -7  -6  -2   13.71    1.99
   6   2  -7   11.07    2.01
   7   2  -6   10.19    1.91
   2  -7   6   10.08    1.57
   7   2  -6   11.02    1.94
  -2   6   7    9.57    1.68
  -6   2   7   13.48    1.96
  -2   7   6   10.70    1.70
  -7   2   6   10.99    1.78
  -2   7   6   11.52    1.79
  -2   7   6   11.03    2.01
  -6   2   7   12.75    1.90
  -2   6   7    9.66    2.06
  -2   6   7   12.47    1.78
  -2   6   7    9.47    1.97
  -2   7   6   10.57    2.06
  -7   6   2    8.04    1.73
  -6   7   2    8.69    1.85
   6   7  -2   10.54    1.70
   7   6  -2   12.22    1.86
   7   2  -6   14.13    1.75
   7  -6   2   12.68    1.59
   6  -7   2   11.20    1.51
   2   7  -6   15.28    1.62
   2   6  -7   13.55    1.64
   6   2  -7    3.97    1.75
   6   7  -2   13.08    1.54
  -7  -2  -6   12.67    1.91
   7   2  -6   11.91    1.88
   7   6  -2   13.86    1.74
  -7   6   2   12.88    1.83
  -6   2   7   10.32    1.56
  -6   7   2    8.34    1.56
  -6   7   2   14.42    1.93
  -7   2   6   12.27    1.73
  -7   6   2   12.01    1.73
  -7   2   6   10.23    1.87
   2   7  -6   10.94    1.31
   6  -2   7   13.24    1.79
  -2   6   7   11.72    1.47
  -6   2   7   14.89    2.03
   6  -2   7   12.72    1.85
   7  -2   6   11.62    1.78
   2  -7   6   14.15    1.37
   2  -6   7   12.63    1.36
   7  -2   6   10.94    1.61
  -2   6   7   10.02    2.05
   6  -2   7   10.48    1.75
  -2   7   6   12.66    2.03
   6   7  -2   12.68    1.71
   7   6  -2   11.24    1.78
  -7  -1  -6   11.66    1.85
  -6  -7  -1   11.41    2.43
  -6  -1  -7   14.55    1.78
  -6  -1  -7   11.58    1.71
  -7  -1  -6   13.10    1.82
  -1  -6  -7   12.59    1.59
   1  -7   6   13.93    1.57
   1  -6   7   15.14    1.59
  -7  -6  -1   12.93    2.25
  -6  -7  -1    9.01    2.18
   6  -1   7   13.79    1.97
  -7  -6  -1    9.00    1.94
  -6  -7  -1   17.81    2.10
  -1  -7  -6   13.69    2.35
   1  -6   7   10.62    1.64
   6  -7   1   13.02    1.44
   1  -7   6   13.75    1.69
   7  -1   6   11.37    1.80
  -6  -7  -1   16.13    2.29
   1   6  -7   14.68    1.68
  -7  -6  -1   12.78    1.87
   1  -7   6   16.41    2.00
   7  -6   1   13.16    1.72
   1   7  -6   11.91    1.61
   6   1  -7   12.57    1.88
   6  -7   1   12.84    1.66
   6   1  -7   16.43    2.07
   7   1  -6   14.88    1.83
   6  -1   7   12.81    1.91
   7   1  -6   16.74    2.08
  -6   1   7   16.11    1.93
  -7  -6  -1   13.81    1.67
  -7   6   1    9.36    1.98
  -6   7   1    9.35    1.76
   7   1  -6   15.51    2.06
  -1   7   6   13.48    1.61
  -1   7   6   15.44    1.74
  -1   7   6   15.18    2.38
  -1   6   7   12.85    1.61
  -1   6   7   14.51    2.41
   6   1  -7   14.00    1.85
  -6   1   7   10.40    1.77
  -1   6   7   11.24    1.90
  -6  -7  -1   11.15    1.60
  -1   7   6    8.18    1.85
  -7   6   1   14.94    1.83
   7   6  -1   12.64    1.85
   7   1  -6   11.66    1.59
   6  -7   1   14.92    1.59
   1   7  -6   12.48    1.53
   1   6  -7   12.62    1.58
   6   1  -7    7.23    1.70
   6   7  -1   12.59    1.65
  -7  -1  -6   16.36    2.00
   7   1  -6    5.28    1.86
   7  -6   1   12.13    1.61
   6  -7   1   11.58    1.52
  -6  -1  -7   15.43    1.87
   1  -6   7   15.76    1.36
  -7   6   1   11.90    1.80
  -6   7   1   12.62    1.88
   1   7  -6   15.94    1.59
  -7   1   6   14.98    1.99
   1   7  -6   15.55    1.34
  -6   7   1   12.08    1.60
  -7   1   6   10.69    1.71
  -7   6   1   12.94    1.72
  -6   1   7   15.58    1.82
  -7   1   6   11.02    1.79
  -1   6   7   12.90    1.34
   7  -1   6   11.90    1.85
   6  -1   7   12.66    1.87
  -6   1   7   13.06    1.69
  -7   1   6   10.96    1.89
  -1   6   7   15.51    1.75
  -1   7   6   12.05    2.18
   6  -1   7   11.30    1.88
  -1   6   7   11.40    2.14
   1  -6   7   12.34    1.44
   6  -1   7   14.49    1.76
  -1   7   6   12.87    1.65
   6   7  -1   14.78    1.72
   7   6  -1   13.08    1.88
  -1   6   7   17.13    2.08
  -1   7   6   14.11    1.39
   6  -1   7   14.05    1.88
   7  -1   6   12.76    1.78
  -7  -6   0   12.28    2.21
  -6   0  -7   14.40    1.77
  -7   0  -6   14.74    1.73
  -6  -7   0   11.16    2.39
  -6  -7   0   18.72    2.34
  -7   0  -6   15.72    1.92
  -6  -7   0   13.80    1.95
  -7  -6   0   16.70    2.10
   0  -7   6   16.70    1.77
  -6   0  -7   16.85    1.78
   0  -6   7   15.86    1.72
   7  -6   0   11.90    1.61
   6  -7   0   11.78    1.59
   0   6  -7   16.43    1.81
   0  -7   6   14.08    2.06
   6   0  -7   14.33    1.93
   7  -6   0   10.66    1.61
  -6  -7   0   14.58    2.08
  -7  -6   0   16.05    1.91
   0   6  -7   15.89    1.61
   6   0   7   16.54    2.11
   6  -7   0   11.61    1.53
   0  -6   7   11.95    1.93
   7   0   6   14.94    1.94
  -6  -7   0   15.39    1.66
   7   0  -6   15.01    2.02
   0   6   7   13.15    1.53
  -6   0   7   15.78    1.91
  -7   6   0   10.70    2.02
  -7   6   0   15.89    1.59
  -6   7   0   15.33    1.94
  -7  -6   0   15.33    1.72
   0   7   6   13.85    2.58
  -6   7   0   15.88    1.70
   0   6   7   17.61    1.79
   0   6   7   14.37    2.86
   6   0  -7   13.82    1.90
   0   6   7    9.87    1.63
   0   7   6   11.45    1.75
   0   7   6   12.93    1.43
   6   7   0   14.98    1.70
   7  -6   0   15.25    1.70
   6  -7   0   13.76    1.58
   0  -6   7   17.21    1.73
   6   0  -7   15.30    1.76
  -7   0  -6   11.41    1.79
   7   0  -6    6.42    1.82
   7  -6   0   12.32    1.64
   6  -7   0   15.37    1.61
  -7   0  -6   17.46    1.75
  -6   0  -7   15.68    1.61
  -6   0  -7   10.25    1.70
  -7   6   0   15.29    1.94
  -6   7   0   14.71    1.99
  -7   6   0   14.70    1.84
   0  -7   6   14.54    1.37
   0   7  -6   15.95    1.51
  -6   0   7   14.54    1.80
  -7   0   6   15.49    1.92
  -6   0   7   13.96    1.80
  -6   7   0   15.38    1.74
  -7   0   6   15.05    1.93
  -7   0   6   16.85    1.69
   0  -6   7   17.58    1.50
   7   0   6   15.82    1.92
   6   0   7    9.61    1.90
  -6   0   7   15.79    1.95
  -7   0   6   17.36    2.00
   7   0   6   12.70    1.67
   6   0   7   13.04    1.82
   0   6   7   13.00    2.02
   0   6   7   13.96    2.04
  -6   0   7   14.46    1.61
   0  -6   7   14.61    1.54
   0   7   6   17.50    2.14
   7   6   0   17.14    1.78
   6   7   0   13.04    1.57
   0   6   7   15.87    2.45
   6   0   7   13.86    1.92
   7   0   6   13.35    1.87
   0   7   6   13.57    1.49
   6   7   0   12.62    1.69
   7   6   0   13.78    1.89
   6   7   0   12.83    1.54
   0   6   7   13.37    1.44
   0   7   6   12.66    2.18
   6   0   7   16.15    1.95
   7   0   6   16.54    1.87
   0   7   6   13.33    1.84
  -6  -7   1   15.13    2.40
  -7  -6   1   11.88    2.18
  -6   1  -7   10.61    1.48
  -6   1  -7   11.44    1.64
  -6  -7   1   12.08    2.20
  -7  -6   1   13.73    2.05
  -1  -7   6   14.92    1.69
  -6  -7   1   18.52    1.99
  -7  -6   1   14.73    2.02
  -7   1  -6    9.30    1.66
  -1  -6   7   15.06    1.72
  -1  -6   7   12.01    1.54
  -1  -7   6   13.48    1.70
  -6  -7   1   11.16    1.85
   7  -1  -6   14.50    1.92
   6  -7  -1   11.81    1.56
   6  -1  -7   15.52    1.96
  -1   6  -7   15.53    1.78
  -1  -7   6   15.46    2.06
  -1  -6   7   13.44    2.01
   7  -6  -1   10.60    1.43
   7  -1  -6   17.80    1.73
   6  -7  -1   12.74    1.52
   6  -1  -7   13.23    1.79
  -1   7  -6   12.24    1.67
  -1   7  -6   13.30    1.55
  -1   6  -7   14.08    1.51
   7  -6  -1   10.10    1.64
  -6   1  -7   16.70    1.70
  -6   7  -1   12.84    1.85
  -6   7  -1   15.36    1.66
   7  -1  -6   13.52    1.90
   6  -1  -7   12.31    1.83
  -7   6  -1   11.78    1.91
   1   7   6   12.03    1.67
  -7  -6   1   12.35    1.68
   1   6   7   10.71    1.69
   1   7   6   16.35    2.56
   1   6   7   14.40    2.58
  -6  -7   1   14.48    1.59
  -1   7  -6   15.57    1.56
  -7   1  -6   11.98    1.65
  -6   1  -7    9.78    1.42
   7   6   1   15.13    1.79
   7  -6  -1   14.35    1.67
   6  -7  -1   11.34    1.59
  -1   6  -7   15.43    1.55
   7  -1  -6   14.53    1.80
   7  -6  -1   14.87    1.68
  -7   1  -6   18.03    1.96
   6  -7  -1   12.19    1.59
  -6   1  -7   14.68    1.83
  -7   6  -1    9.03    1.77
  -7   6  -1   14.70    1.93
  -6   7  -1   14.39    1.73
  -1   7  -6   15.67    1.49
  -1  -6   7   16.53    1.49
  -6  -1   7   16.05    1.81
  -7  -1   6   13.20    1.86
  -1  -7   6   16.78    1.50
  -6  -1   7   14.62    1.84
  -7  -1   6   12.42    1.83
   7   1   6   12.42    1.84
   6   1   7    9.27    1.89
  -6  -1   7   13.09    1.84
  -7  -1   6   14.04    1.81
  -6   7  -1   17.09    2.03
   6   7   1   11.95    1.63
   1   7   6   11.81    2.01
   1   6   7   12.10    2.21
  -6  -1   7   11.85    1.65
  -7  -1   6   12.58    1.68
   1   7   6   11.81    2.02
   1   7   6   11.84    1.40
   1   6   7   12.42    1.87
   1   7   6   12.22    2.10
   7   6   1    8.61    1.72
   6   1   7   16.88    1.93
   7   1   6   13.56    2.12
   6   7   1   15.18    1.69
   6   7   1   14.54    1.65
   7   6   1   11.67    1.80
   6   1   7   14.36    1.89
   6   7   1   16.00    1.75
   1   7   6   13.48    1.58
   1   6   7   12.64    1.49
   6   1   7   12.71    1.97
   7   1   6   16.25    1.87
   1   6   7   11.00    2.06
  -7   2  -6    9.25    1.63
  -2  -7   6   12.81    1.68
  -6   2  -7   11.18    1.58
  -6  -7   2   12.50    2.18
  -7  -6   2   11.73    2.21
  -7  -6   2    9.65    1.94
  -6  -7   2   12.91    2.21
  -6  -7   2   13.10    1.88
  -7  -6   2   13.62    1.99
  -6  -7   2   15.89    1.88
  -2  -6   7   10.18    1.67
  -2  -7   6   13.43    1.62
   6  -2  -7   13.78    1.99
   7  -2  -6   11.24    1.93
   6  -2  -7    9.90    1.63
  -2  -6   7   14.24    2.01
  -2   6  -7    9.53    1.69
  -6  -7   2    7.86    1.73
  -2   6  -7   12.70    1.41
   7  -2  -6    7.95    1.53
   7  -6  -2   12.26    1.41
   6  -7  -2   11.54    1.46
  -6   7  -2   11.47    1.77
   7  -6  -2    8.57    1.59
   6  -7  -2   10.07    1.47
  -6   7  -2   15.64    1.62
   2   6   7   11.52    1.68
   2   7   6   12.69    2.24
   2   6   7    8.90    2.25
   7  -6  -2   12.18    1.65
  -7   6  -2   11.73    1.62
  -6   7  -2   12.74    1.55
  -2   7  -6   12.75    1.51
  -2   6  -7   12.98    1.49
   7   6   2   13.59    1.67
   7  -2  -6   12.53    1.42
   6  -7  -2   11.53    1.59
  -6   2  -7   11.43    1.55
   7  -2  -6   12.37    1.74
  -7   2  -6   12.05    1.78
  -6   2  -7   14.17    1.70
  -2   7  -6   12.24    1.40
  -7   6  -2   14.81    1.87
   6   7   2   11.80    1.44
  -6  -2   7   11.86    1.75
  -7  -2   6    9.46    1.80
  -6   7  -2   11.78    1.66
   7   2   6   12.33    1.83
   6   2   7    9.40    1.82
  -6  -2   7   12.47    1.76
  -7  -6   2   12.75    1.83
  -2  -6   7   12.74    1.58
   2   7   6   12.95    2.01
   6   2   7   11.52    1.81
  -2  -7   6   13.45    1.54
  -6  -2   7   12.80    1.78
  -7  -2   6   11.72    1.79
   2   6   7   11.85    2.47
  -6  -2   7   10.41    1.60
   2   6   7   10.99    1.36
   2   7   6   12.83    2.21
   7   6   2   11.92    1.93
   7   2   6   11.75    2.13
   6   2   7   11.83    1.55
   6   7   2   11.16    1.64
   7   6   2    9.34    1.40
   6   7   2    5.93    1.78
   2   7   6   11.32    1.61
   6   2   7    7.57    1.92
   7   2   6   12.48    1.85
   7   6   2    8.82    1.89
   2   6   7   13.36    1.64
   2   7   6   14.71    1.56
   7   2   6   10.68    1.46
  -3  -6   7    6.66    1.59
  -7  -6   3    8.79    2.15
  -6  -7   3   11.74    2.07
  -6  -7   3    9.79    2.02
  -7  -6   3    7.81    1.87
  -6  -7   3    9.52    1.83
  -7  -6   3   10.84    1.94
  -3  -7   6    6.32    1.58
  -6   3  -7    7.89    1.40
  -7   3  -6    5.89    1.49
   7  -6  -3    6.65    1.44
  -3  -7   6    6.43    1.87
   3  -6  -7    9.09    1.77
  -3  -6   7   11.49    1.99
   7  -3  -6    7.56    1.59
   6  -3  -7    6.77    1.85
   6  -3  -7    9.82    1.71
   3  -7  -6    7.86    1.25
  -7   6  -3    6.29    1.78
  -6   7  -3    6.33    1.64
  -7   3  -6    7.94    1.59
  -7  -6   3    8.62    1.52
  -6   7  -3    9.02    1.68
  -6   7  -3    9.86    1.45
   3   6   7   11.18    1.58
  -6  -7   3   10.66    1.48
  -7   6  -3    8.59    1.75
   3   7   6    7.85    1.93
   3   6   7    8.38    2.05
   6   3   7    8.67    1.59
   6  -3  -7   10.46    1.83
   7  -3  -6   11.25    1.98
  -7   6  -3    9.83    1.68
  -7   3  -6    7.47    1.53
  -6   7  -3    6.92    1.45
  -3   7  -6   10.34    1.44
  -3   6  -7    8.22    1.49
  -3   6  -7    8.32    1.29
   7   6   3    9.43    1.46
   7  -3  -6    9.41    1.41
   6  -7  -3   10.37    1.56
   7  -6  -3    6.15    1.49
   6  -7  -3    9.53    1.41
  -7   3  -6    9.96    1.70
   7  -6  -3    8.53    1.60
  -6   3  -7    8.36    1.58
  -6  -3   7    5.26    1.60
  -7   6  -3   10.46    1.79
   7   3   6   11.58    1.82
  -7  -3   6   10.58    1.86
  -7  -6   3    8.98    1.83
  -6   7  -3   13.32    1.77
  -6  -3   7    7.87    1.63
  -7  -3   6   10.11    1.77
   6   3   7   10.24    1.89
   3   7   6   10.10    2.45
  -3  -6   7    9.60    1.56
  -3  -7   6    7.76    1.50
  -7  -3   6    7.66    1.69
   3   6   7    9.28    2.26
   3   6   7    9.11    1.80
   3   7   6    8.49    1.85
   3   6   7    8.88    1.37
   7   3   6    8.90    1.52
   3   7   6    7.24    1.41
   6   3   7    8.82    1.66
   3   7   6    8.59    1.80
   6   3   7   10.42    1.60
   6   7   3    5.95    1.65
   7   6   3    9.39    1.91
   6   7   3    6.54    1.46
   7   6   3    7.41    1.62
   6   7   3   12.19    1.70
   7   6   3    6.31    1.37
   6   3   7    8.62    2.24
   7   3   6    8.48    1.99
   6   7   3    3.09    1.71
   3   7   6    7.42    1.67
   7   6   3    6.10    1.93
   3   6   7    9.29    1.66
  -4  -7   6    5.91    1.72
  -6  -4   7    6.35    1.58
  -7  -4   6    4.88    1.57
  -4  -7   6    7.88    1.91
  -7  -6   4    4.71    1.97
  -6  -7   4    8.96    2.09
  -7  -6   4    7.08    1.83
  -6  -7   4    5.00    1.91
   7  -6  -4    6.05    1.46
  -4  -6   7    6.60    1.78
   6  -7  -4    6.03    1.32
  -4  -7   6    5.86    1.92
   7  -4  -6    6.04    1.60
   4  -6  -7    7.08    1.77
  -7   6  -4    6.11    1.70
  -6   7  -4    5.27    1.72
   4  -7  -6    6.09    1.23
  -6   7  -4    6.95    1.39
  -4   7  -6    4.68    1.42
  -7   6  -4    6.94    1.53
   4   7   6    6.51    1.75
   4   6   7    5.81    1.77
   6   4   7    6.26    1.56
  -7  -6   4    5.68    1.52
   6  -4  -7    6.48    1.67
  -6  -7   4    6.85    1.43
   7  -4  -6    6.06    1.71
  -6   7  -4    8.17    1.57
  -6   7  -4    5.13    1.29
  -7   6  -4    6.27    1.57
  -7   4  -6    6.33    1.57
  -6   4  -7    7.67    1.49
  -4   6  -7    6.86    1.24
  -4   7  -6    6.54    1.41
  -4   6  -7    7.24    1.44
   7  -6  -4    6.25    1.65
   6  -7  -4    6.31    1.49
   7  -6  -4    6.30    1.48
   6  -7  -4    8.67    1.42
  -7   4  -6    8.05    1.52
   7  -4  -6    6.71    1.45
  -6   4  -7    4.82    1.37
  -6  -4   7    6.37    1.68
  -7  -6   4    5.28    1.67
  -6  -4   7    6.27    1.57
  -7  -4   6    6.82    1.56
   7   4   6    9.01    1.69
   7   6   4    2.50    1.87
   4   6   7    4.44    1.72
   7   4   6    4.43    1.53
  -4  -6   7    6.40    1.62
  -4  -7   6    2.86    1.53
   4   6   7    6.73    1.97
   7   4   6    4.87    1.52
   7   6   4    5.77    1.81
   4   7   6    6.46    1.80
   4   6   7    8.18    1.48
   4   6   7    6.39    1.76
   4   7   6    6.46    1.48
   6   7   4    5.79    1.66
   6   4   7    4.67    1.55
   4   7   6    5.63    1.87
   6   7   4    5.02    1.41
   6   4   7    5.02    1.59
   7   6   4    5.59    1.53
  -6  -4   7    2.94    1.74
   4   7   6    4.56    1.57
   6   7   4    3.97    1.52
   6   7   4    3.05    1.88
   4   7   6    4.19    1.66
   7   6   4    5.18    1.40
  -5  -6   7    4.58    1.64
  -6  -5   7    6.01    1.68
  -7  -5   6    4.56    1.75
  -7  -6   5    1.37    1.66
  -5  -7   6    2.11    1.83
  -7  -5   6    2.63    1.73
  -7  -6   5    2.96    1.72
  -6  -7   5    3.67    1.98
  -5  -7   6    2.64    1.73
  -5  -7   6    5.33    1.73
   5  -7  -6    2.67    1.23
   7  -6  -5    6.67    1.45
   6  -5  -7    2.52    1.61
   7  -5  -6    2.85    1.63
   5  -6  -7    2.58    1.67
   6  -7  -5    2.58    1.33
  -7   6  -5    4.52    1.70
  -6   7  -5    6.27    1.71
  -7   5  -6    0.99    1.55
  -5   7  -6    5.21    1.56
   6   7   5    5.71    1.55
  -6   7  -5    4.47    1.34
   5   7   6    3.64    1.59
   5   6   7    5.92    1.73
   6   5   7    4.94    1.51
  -5   7  -6    4.58    1.40
  -7   5  -6   -0.26    1.43
  -6   7  -5    5.55    1.45
  -6   5  -7    0.12    1.44
  -5   7  -6    3.42    1.37
   7  -6  -5    3.20    1.61
   6  -7  -5    3.86    1.42
  -5   6  -7    0.45    1.42
  -6   5  -7    3.89    1.35
  -6  -5   7    6.03    1.72
  -7  -6   5    5.67    1.75
   6   5   7    3.70    1.82
  -7  -5   6    5.38    1.75
   7   6   5    4.50    2.09
   7   6   5    1.35    1.37
   5   6   7    3.01    1.97
   5   7   6    6.01    1.80
  -5  -6   7    6.89    1.73
  -6  -5   7    2.35    1.73
  -7  -5   6    5.43    1.92
   7   5   6    2.31    1.48
   5   6   7    4.21    1.74
   6   5   7    3.94    1.65
   6   5   7    4.29    1.69
   6   7   5    4.33    1.58
   5   6   7    3.93    1.51
   7   5   6    3.92    1.74
   5   6   7    4.51    1.80
   7   6   5    3.31    1.70
   6   7   5    4.28    1.32
   6   5   7    3.43    1.55
   7   5   6    1.45    1.45
   6   7   5    1.52    1.52
   6   7   5    0.78    1.99
   5   7   6    4.67    1.97
  -6  -7   6    3.14    1.92
  -6  -6   7    1.64    1.77
  -7  -6   6    0.65    1.73
  -7  -6   6   -0.35    1.71
   6  -6  -7    1.66    1.72
   7  -6  -6    0.97    1.66
  -7   6  -6    4.68    1.74
  -6   7  -6    1.25    1.59
  -6   6  -7    1.04    1.62
   6   7   6   -0.39    1.50
   6   6   7    2.39    1.51
  -7   6  -6    0.40    1.55
  -6   7  -6    1.61    1.33
  -6   6  -7   -0.13    1.43
  -6  -7   6    2.88    1.57
  -7  -6   6    4.16    1.76
   6   7   6    1.25    1.56
  -6  -6   7    2.24    1.73
  -6  -7   6    1.23    1.82
  -7  -6   6    3.91    1.82
   6   6   7    2.98    1.72
   6   7   6    3.82    1.61
   7   6   6    1.72    1.78
   7   6   6   -1.37    1.50
   6   6   7    3.26    1.63
   6   7   6   -0.68    2.03
   7   7  -7    0.57    1.63
  -7  -7  -6    0.91    1.95
  -6  -7  -7    0.46    2.09
  -7  -6  -7    5.04    1.99
  -6  -7  -7    1.78    1.74
  -7  -7  -6   -2.06    2.19
  -6  -7  -7    1.18    2.03
  -7  -6  -7    0.22    1.78
   7  -6   7    1.40    2.04
   7  -7   6    2.80    1.85
   6  -7   7   -0.63    1.89
  -7  -6  -7    1.87    1.64
   7  -6   7   -0.15    1.80
   6  -7   7    1.91    1.81
   7   7  -6    2.44    2.04
   7   6  -7   -1.46    2.46
  -6   7   7   -0.49    1.64
  -6   7   7    0.90    1.83
   7   7  -6    0.74    1.69
   7   6  -7    1.97    1.74
  -7   7   6    1.49    1.87
   6   7  -7    1.09    1.43
   7   7  -6    1.69    1.52
   7  -6   7    0.56    1.50
   7  -7   6    1.74    1.39
   6  -7   7    2.34    1.55
  -6   7   7    0.34    1.74
  -7   6   7    0.75    1.82
   6  -7   7    2.21    1.43
  -5  -7  -7    2.27    1.98
  -7  -5  -7    1.50    1.72
  -5  -7  -7    1.59    1.72
  -7  -5  -7    0.20    1.88
  -7  -5  -7    0.66    1.54
   5  -7   7    1.85    1.80
  -5  -7  -7    2.30    2.10
  -7  -5  -7    1.24    1.94
  -7  -7  -5    1.07    2.00
   7  -5   7    4.00    2.04
   7  -7   5    1.37    1.73
  -7  -7  -5    0.95    1.82
   7   5  -7    3.83    1.86
   7  -7   5    4.16    1.88
   7  -5   7    1.87    1.62
   5  -7   7    0.54    1.82
   5   7  -7    2.38    1.68
   7   7  -5    1.71    1.97
  -5   7   7    0.16    1.81
  -7   5   7    1.58    1.74
  -7   5   7    0.15    1.66
  -5   7   7   -0.49    1.74
  -7   7   5    2.41    1.73
   7   7  -5    2.73    1.60
  -7  -5  -7    0.21    1.66
   7   7  -5    3.01    1.61
   7   5  -7    1.73    1.61
  -7   7   5    0.93    1.69
   5   7  -7    2.22    1.31
   7  -5   7    3.77    1.54
   7  -7   5    1.44    1.29
   5  -7   7    3.69    1.53
  -5   7   7    2.35    1.61
  -7   5   7    0.35    1.77
   5  -7   7    3.35    1.55
  -7  -7  -4    3.58    2.04
  -4  -7  -7    1.15    1.95
  -7  -4  -7    2.77    1.70
  -4  -7  -7    3.17    1.58
  -7  -7  -4    6.15    2.15
  -7  -4  -7    3.77    1.65
  -4  -7  -7    1.35    1.95
   7  -4   7    4.00    1.96
   7  -7   4    3.59    1.63
   4  -7   7    1.55    1.63
  -7  -7  -4    3.95    1.91
   7  -7   4    2.46    1.76
   4  -7   7    2.75    1.74
   7   4  -7    5.83    1.86
   4   7  -7    2.53    1.69
   7   7  -4    5.80    2.01
   7  -4   7    2.87    1.63
   7   4  -7    3.46    2.10
   7   4  -7    3.05    1.58
  -7  -7  -4    3.07    1.57
  -7   4   7    2.10    1.81
  -4   7   7    1.90    1.63
  -4   7   7    4.42    1.75
  -7   7   4    5.39    1.71
  -7   7   4    4.80    1.67
   7  -7   4    3.35    1.39
  -7  -4  -7    1.95    1.71
   7   4  -7    7.27    1.84
   7   7  -4    3.95    1.56
   7  -7   4    6.40    1.60
   7   7  -4    1.56    1.59
  -7   7   4    2.39    1.58
  -7   4   7    2.34    1.59
   4   7  -7    2.61    1.19
   7  -4   7    3.55    1.58
  -7   7   4    5.50    1.77
  -4   7   7    2.37    1.49
  -7   4   7    3.19    1.86
  -4   7   7    1.69    1.55
   7  -4   7    2.20    1.48
   7   7  -4    4.52    1.54
  -7  -7  -3    3.96    2.01
  -7  -3  -7    3.69    1.69
  -3  -7  -7    5.88    1.66
  -7  -7  -3    3.17    2.02
   7  -3   7    2.53    1.83
  -3  -7  -7    4.04    2.19
   7  -7   3    3.70    1.55
  -7  -7  -3    6.03    1.94
   7  -7   3    3.41    1.75
   7  -7   3    5.19    1.52
  -7  -7  -3    4.05    1.75
   7   3  -7    3.54    1.77
   3   7  -7    6.34    1.62
   7   3  -7    7.14    2.19
   7  -3   7    4.52    1.67
  -7   3   7    2.29    1.68
  -7  -7  -3    6.61    1.63
   7   3  -7    1.79    1.60
  -7   7   3    4.35    1.77
  -3   7   7    4.44    1.67
  -3   7   7    6.84    1.85
  -7   7   3    1.97    1.51
   7   7  -3    3.34    1.69
   7  -7   3    4.33    1.42
   7   3  -7    4.21    1.65
  -7  -3  -7    5.23    1.77
   7   7  -3    4.17    1.45
   7  -7   3    5.09    1.46
  -7   7   3    2.45    1.58
  -7   7   3    6.97    1.67
  -7   3   7    6.14    1.63
  -3   7   7    4.60    1.41
  -7   3   7    5.60    1.87
   7  -3   7    4.52    1.71
   7  -3   7    4.30    1.58
  -3   7   7    4.27    1.80
   7   7  -3    4.50    1.53
  -7  -7  -2    5.21    2.09
  -7  -2  -7    5.07    1.61
  -2  -7  -7    2.11    1.37
  -7  -2  -7    2.62    1.58
  -7  -7  -2    2.68    1.89
  -2  -7  -7    5.25    2.11
   7  -2   7    7.66    1.90
   7  -7   2    4.52    1.35
  -7  -7  -2    6.55    1.87
   2  -7   7    7.65    1.45
   7  -2   7    5.15    1.62
   7   2  -7    7.81    1.97
   7  -7   2    3.63    1.51
   7  -7   2    3.94    1.56
   2   7  -7    5.33    1.47
  -7  -7  -2    7.26    1.90
   7   2  -7    4.95    1.95
  -2   7   7    3.33    1.65
  -2   7   7    4.83    1.84
  -7   2   7    3.17    1.67
  -2   7   7    3.58    1.46
  -2   7   7    6.41    2.01
  -7   7   2    3.76    1.59
   7  -7   2    4.76    1.46
   7   7  -2    4.32    1.62
   7   2  -7    1.52    1.74
   7   7  -2    5.83    1.49
  -7   7   2    6.22    1.68
  -7   7   2    7.94    1.63
  -7   2   7    3.75    1.46
   2   7  -7    6.19    1.43
   7  -2   7    6.01    1.66
   7  -2   7    0.69    1.52
   7  -2   7    2.39    1.58
   2  -7   7    4.18    1.20
   7   7  -2    4.97    1.57
  -2   7   7    3.46    1.89
  -7  -1  -7    3.33    1.54
  -1  -7  -7    5.27    1.47
  -7  -7  -1    9.87    2.17
  -7  -7  -1    6.80    2.20
  -1  -7  -7    5.18    2.16
  -7  -7  -1    6.19    1.79
   1  -7   7    5.40    1.55
  -7  -1  -7    6.58    1.65
   1  -7   7    7.15    1.90
   7  -7   1    4.71    1.56
   7   1  -7   10.05    1.92
   7   1  -7    8.29    1.71
  -7  -7  -1    6.94    1.76
  -7   7   1    3.84    1.73
   7   1  -7    4.55    1.69
  -7   1   7    4.36    1.44
  -7   1   7    6.08    1.58
  -1   7   7    9.04    1.68
  -1   7   7    8.14    2.22
  -1   7   7    5.14    1.39
  -1   7   7    2.79    1.66
  -7  -7  -1    6.89    1.56
  -7   7   1    7.70    1.80
   7   7  -1    6.44    1.61
   7   1  -7    0.49    1.63
  -7  -1  -7    9.17    1.77
   7  -7   1    4.19    1.39
  -7   1   7    3.90    1.53
  -7   7   1    4.32    1.47
  -7   7   1    7.26    1.80
   1   7  -7    6.20    1.43
  -7   1   7    1.97    1.66
   7  -1   7    5.62    1.79
  -7   1   7    5.07    1.84
   1  -7   7    7.50    1.36
  -1   7   7    6.71    2.03
   7  -1   7    5.14    1.54
   7   7  -1    6.99    1.67
   7  -1   7    7.40    1.63
  -1   7   7    3.48    1.88
   7  -1   7    7.55    1.74
  -1   7   7    6.68    1.55
   0  -7   7    7.26    1.52
  -7  -7   0    6.38    1.77
  -7   0  -7    7.04    1.67
  -7  -7   0    6.68    2.17
  -7   0  -7    5.02    1.56
  -7  -7   0    3.55    1.87
   0  -7   7    3.71    1.47
   7   0  -7    8.72    1.93
   0  -7   7    6.72    1.95
   0   7  -7    4.80    1.52
   7  -7   0    5.29    1.42
   7  -7   0    2.64    1.36
   0   7  -7    7.46    1.46
  -7  -7   0    6.04    1.66
  -7  -7   0    8.42    1.59
   7   0  -7    1.77    1.78
  -7   0   7    5.43    1.54
   0   7   7    5.97    1.29
  -7   7   0    6.23    1.77
   0   7   7    3.09    2.39
   0   7   7    3.67    1.48
  -7   7   0    5.84    1.47
  -7   0  -7    5.02    1.41
   7  -7   0    6.69    1.54
   7   0  -7    0.84    1.64
   7  -7   0    6.52    1.43
  -7   0  -7    5.00    1.61
  -7   7   0    6.26    1.75
  -7   7   0    5.44    1.58
   0   7  -7    5.14    1.35
  -7   0   7    9.61    1.71
  -7   0   7    6.58    1.73
   7   0   7    7.74    1.78
  -7   0   7    4.79    1.68
   0   7   7    7.36    1.70
   0   7   7    7.73    1.95
   7   0   7    5.36    1.58
   7   7   0    6.59    1.56
   0  -7   7    7.18    1.26
   7   0   7    5.19    1.69
   7   7   0    6.32    1.62
   0   7   7    5.80    1.23
   0   7   7    5.45    2.02
   7   0   7    5.86    1.59
  -7   1  -7    4.31    1.31
  -7  -7   1    5.35    1.94
  -1  -7   7    6.96    1.51
  -7   1  -7    9.38    1.64
  -7  -7   1    3.82    1.75
  -7  -7   1    4.43    2.11
  -1  -7   7    3.68    1.43
  -1  -7   7    7.51    1.94
   7  -1  -7    6.98    2.01
  -1   7  -7    5.99    1.57
   7  -7  -1    4.40    1.46
   7  -1  -7    6.74    1.55
  -1   7  -7    5.30    1.31
   7  -7  -1    4.84    1.44
  -7  -7   1    7.01    1.69
  -7   7  -1    5.46    1.73
  -7  -7   1    6.33    1.52
   7  -1  -7    7.45    1.83
  -7   7  -1    4.80    1.41
   1   7   7    6.22    1.55
   1   7   7    7.43    2.48
  -7   1  -7    6.65    1.50
   7   7   1    5.43    1.55
  -1   7  -7    6.44    1.40
   7  -7  -1    8.67    1.63
   7  -1  -7    8.60    1.65
   7  -7  -1    6.27    1.49
  -7   1  -7    5.74    1.69
  -7   7  -1    7.10    1.82
  -7   7  -1    6.48    1.57
  -7  -1   7    7.56    1.71
  -1   7  -7    6.21    1.36
  -7  -1   7    8.93    1.79
   7   1   7    6.50    1.82
  -7  -1   7    5.36    1.67
   1   7   7    7.95    2.01
  -7  -1   7    4.29    1.55
   1   7   7    5.86    1.21
   1   7   7    4.39    1.75
   7   7   1    4.69    1.52
   7   1   7    9.36    1.99
  -1  -7   7    6.02    1.35
   1   7   7    5.10    1.95
   7   7   1    6.81    1.40
   7   7   1    6.90    1.62
   1   7   7    6.15    1.35
   7   1   7    6.90    1.68
  -7   2  -7    1.31    1.50
  -7  -7   2    6.09    2.10
  -7  -7   2    8.88    1.81
  -2  -7   7    5.50    1.57
  -2   7  -7    4.22    1.56
  -2  -7   7    5.02    1.96
   7  -7  -2    3.27    1.43
   7  -2  -7    4.81    1.91
   7  -7  -2    4.42    1.27
   7  -2  -7    3.86    1.48
  -2   7  -7    7.27    1.36
  -7   7  -2    3.65    1.30
   2   7   7    6.93    1.66
   2   7   7    5.81    2.20
  -7   7  -2    6.17    1.46
  -7   2  -7    0.24    1.41
  -2   7  -7    8.28    1.36
   7  -7  -2    7.61    1.61
  -2   7  -7    4.43    1.32
  -7  -2   7    4.18    1.61
   7   2   7    4.09    1.67
  -7   7  -2    6.95    1.71
  -2  -7   7    7.37    1.47
  -7  -2   7    6.85    1.63
   2   7   7    5.17    1.80
   2   7   7    6.01    1.30
   7   2   7    4.10    1.37
   7   7   2    7.23    1.79
   7   2   7    5.21    1.82
   7   7   2    4.01    1.39
   7   7   2    2.74    1.64
   7   2   7    5.37    1.74
   2   7   7    3.31    1.40
  -7   3  -7    3.04    1.41
  -7  -7   3    2.57    1.92
  -3  -7   7    3.33    1.62
  -7  -7   3    4.32    1.83
   7  -3  -7    1.91    1.85
   7  -3  -7    4.08    1.57
  -3  -7   7    2.10    1.88
  -7   7  -3    2.42    1.68
  -7  -7   3    6.17    1.60
   7  -3  -7    6.70    1.77
  -7   7  -3    8.65    1.78
   3   7   7    2.77    1.89
  -7   7  -3    3.53    1.35
  -3   7  -7    5.16    1.33
   7  -7  -3    3.92    1.59
   7  -7  -3    4.31    1.42
  -7   3  -7    4.20    1.51
  -7   7  -3    1.89    1.64
  -7  -3   7    4.33    1.76
  -7  -3   7    5.32    1.68
   7   3   7    3.27    1.67
   3   7   7    3.43    1.70
  -7  -3   7    4.84    1.68
   3   7   7    5.67    1.79
   7   3   7    4.96    1.47
   3   7   7    6.45    1.35
   3   7   7    3.69    2.24
   7   7   3    4.38    1.73
   7   3   7    3.81    1.78
  -3  -7   7    3.59    1.46
   7   7   3    3.77    1.55
   7   7   3    7.05    1.46
   7   3   7    4.60    1.93
   7   7   3    3.20    1.97
  -7  -7   4    6.91    1.93
  -4  -7   7    3.26    1.72
  -4  -7   7    1.52    1.79
   7  -7  -4    3.55    1.43
   7  -4  -7    1.65    1.48
   4  -7  -7    4.81    1.78
  -7   7  -4    1.47    1.58
  -7   4  -7    4.20    1.61
  -7  -7   4    2.22    1.46
   7  -4  -7    4.35    1.80
  -7   7  -4    2.58    1.53
   4   7   7    2.53    1.84
  -7   7  -4    4.65    1.45
  -7   4  -7    0.52    1.46
  -4   7  -7    3.51    1.32
   7  -7  -4    4.06    1.64
   7  -7  -4    1.16    1.37
  -7   4  -7    1.66    1.51
  -7   7  -4    3.28    1.63
  -7  -4   7    1.08    1.50
  -7  -4   7    2.05    1.72
   7   4   7    3.57    1.64
   4   7   7    1.92    2.00
  -4  -7   7    2.78    1.61
   4   7   7    4.71    1.76
   7   4   7    1.61    1.51
   7   7   4    2.44    1.78
   7   4   7    2.77    1.76
   7   7   4    4.80    1.52
   4   7   7    1.66    1.33
   7   7   4    2.50    1.44
   7   7   4    3.62    2.19
   4   7   7    1.58    1.66
  -7  -7   5    4.19    1.84
  -7  -7   5   -1.57    1.82
  -7  -5   7    2.60    1.67
   7  -7  -5    0.12    1.37
   5  -7  -7    1.98    1.91
   7  -5  -7    0.78    1.55
  -7   7  -5    3.36    1.79
  -7   5  -7    1.04    1.56
  -5   7  -7    1.96    1.54
  -5   7  -7    0.90    1.37
   5   7   7    1.94    1.64
  -7   7  -5    2.00    1.42
  -5   7  -7    0.36    1.25
   7  -7  -5    0.81    1.67
  -7   5  -7    1.93    1.32
  -7   5  -7   -0.14    1.47
  -7  -5   7    1.23    1.74
   5   7   7    5.18    1.57
  -7  -5   7    3.30    1.87
   5   7   7    2.33    1.79
   7   5   7    3.50    1.62
   5   7   7    1.06    1.76
   7   5   7    3.76    1.65
   7   7   5    3.34    1.83
   7   5   7    3.26    1.86
   7   7   5    0.98    1.48
   7   7   5    0.24    2.11
   5   7   7    4.84    2.01
  -7  -7   6    2.52    1.93
  -7  -7   6   -1.63    1.87
  -6  -7   7    1.58    1.72
  -7  -6   7    1.09    1.69
   6  -7  -7    0.92    1.80
   7  -7  -6   -1.39    1.75
  -7   7  -6    1.39    1.76
  -7   6  -7    0.49    1.75
  -6   7  -7    2.47    1.69
   6   7   7    2.01    1.56
  -7   7  -6    0.14    1.56
  -7   6  -7   -0.14    1.56
  -6   7  -7    0.93    1.50
  -7  -6   7    0.80    1.73
  -7  -7   6    0.92    1.69
   7   6   7    2.21    1.58
  -6  -7   7    1.12    1.73
  -7  -6   7   -0.51    1.84
  -7  -7   6    2.27    1.94
   6   7   7    0.41    1.73
   7   7   6   -0.50    1.79
   7   6   7    1.95    1.74
   7   7   6    3.35    1.62
   7   7   6   -0.28    2.34
   6   7   7    2.30    2.28
   0  -8   0  108.90    4.43
   0   0  -8  107.89    4.26
  -8   0   0  100.26    4.48
   0  -8   0  102.63    4.47
  -8   0   0  109.95    4.81
   0   0  -8  106.15    4.40
   8   0   0  106.79    4.12
   0  -8   0  112.75    4.90
   0  -8   0  106.36    4.43
   0   8   0  103.20    4.50
   0   8   0  113.03    4.42
   0   0   8  102.27    5.19
   8   0   0   96.86    4.21
   8   0   0  101.14    4.27
  -8   0   0  111.66    4.56
   0   8   0  105.44    4.06
  -8   0   0  109.35    4.73
   0   0   8  107.59    4.38
   0   0   8  104.80    4.22
   0   0   8   91.30    5.16
   0   0   8  111.17    4.33
   0   8   0  114.04    4.14
  -8  -1  -1   69.19    3.52
  -1  -8  -1   78.91    3.89
  -1  -1  -8   77.16    3.18
  -8   1   1   74.39    3.50
   1   1  -8   79.20    3.46
  -8  -1  -1   74.20    3.74
   1  -1   8   64.98    3.96
   1  -8   1   76.11    3.50
  -8   1   1   77.32    3.83
  -1  -8  -1   74.37    3.58
  -8  -1  -1   79.80    4.04
  -1  -1  -8   77.86    3.42
   1   1  -8   74.67    3.50
   8   1  -1   69.96    3.36
   8  -1   1   71.67    3.28
   1  -8   1   82.12    3.75
   1   1  -8   80.55    3.20
   1  -8   1   81.46    3.55
  -1  -8  -1   84.94    4.27
   1   8  -1   80.48    3.63
  -1   8   1   83.19    3.51
  -1   1   8   71.74    3.36
   1  -1   8   73.65    3.15
  -1   8   1   80.75    3.55
   1  -1   8   75.92    4.05
   1   8  -1   78.89    3.41
  -8   1   1   69.29    3.73
   8   1  -1   76.45    3.46
   8  -1   1   70.70    3.31
   1   1  -8   84.31    3.28
   8   1  -1   64.08    3.34
   8  -1   1   65.51    3.31
  -1  -8  -1   76.38    3.41
  -8  -1  -1   67.38    3.90
  -1   8   1   79.80    3.13
  -8   1   1   76.46    3.62
  -8  -1  -1   75.86    3.54
  -8   1   1   74.35    3.69
   1   8  -1   74.51    3.09
   1   8  -1   76.10    3.21
   1  -1   8   72.34    3.25
   1  -1   8   75.63    3.36
  -1   1   8   76.93    3.28
   1  -1   8   80.52    3.34
   8   1  -1   72.69    3.23
  -1   1   8   64.26    4.01
   1  -1   8   68.96    4.00
   1   8  -1   75.44    3.83
   1   8  -1   77.61    3.20
  -1   8   1   80.69    3.19
   1  -1   8   72.81    3.45
  -8   0  -1   82.90    3.88
  -1   0  -8   96.46    3.73
   0  -8  -1   91.03    4.03
   0  -8   1   94.30    3.90
   0   1  -8   92.36    3.83
  -1  -8   0   85.75    4.15
  -8   0   1   81.99    3.95
  -8   1   0   95.13    3.93
  -8   0  -1   81.70    3.97
   0  -1  -8   89.27    3.68
   1   0  -8   95.47    3.86
  -8  -1   0   87.55    4.11
   1  -8   0   95.03    3.95
   0  -8   1   88.00    3.98
   0  -8  -1   95.73    4.00
  -1  -8   0   92.16    4.08
  -8   0   1   91.98    4.29
  -8   1   0   87.32    4.25
  -8  -1   0   97.44    4.41
  -8   0  -1   91.72    4.38
   1   0  -8   93.73    4.00
   8   1   0   80.57    3.83
   0   1  -8   90.38    3.93
   8   0  -1   83.68    3.53
   8   1   0   90.84    3.68
   8   0   1   87.30    3.70
   8  -1   0   86.96    3.62
   1   0  -8   86.52    3.55
   1  -8   0   97.21    4.21
  -1  -8   0   94.08    4.59
   1  -8   0   93.06    3.96
   0  -8  -1  100.10    4.46
   0  -8  -1   88.75    3.93
   0   8   1   85.16    4.00
  -1   8   0   88.15    3.98
   1   8   0   89.12    4.04
   0   8  -1   91.38    4.00
  -8   1   0   77.25    4.15
   0   1   8   87.79    3.73
   1   0   8   90.08    3.66
  -1   8   0   96.14    3.92
   0   8   1   88.81    3.85
   0   8  -1   94.06    3.88
   1   8   0   95.77    3.91
  -1   0   8   90.23    3.78
   0  -1   8   88.14    3.70
   0   1   8   85.16    4.84
   1   0   8   74.78    4.45
  -1   0   8   92.18    4.93
   0  -1   8   77.00    4.54
  -1   8   0   87.26    4.09
   8   1   0   87.95    3.86
   8   0   1   84.56    3.71
   8   0  -1   80.67    3.72
   8  -1   0   85.27    3.77
   0  -8   1   92.43    3.73
   1   0  -8   93.24    3.63
  -8  -1   0   73.56    3.84
   8   1   0   87.59    3.87
   8   0   1   89.05    3.79
   8   0  -1   84.33    3.77
   8  -1   0   83.64    3.78
  -1  -8   0   97.15    3.90
  -1   0  -8   91.60    3.62
  -1   8   0   88.21    3.55
   0   8   1   93.40    3.59
   1   8   0   90.01    3.62
  -8   0   1   91.64    4.11
  -8   0  -1   94.46    4.11
  -1   8   0   86.41    3.42
  -8   0   1   93.52    4.22
   0   8  -1   94.73    3.54
  -8  -1   0  101.41    4.33
  -8   1   0   98.80    4.26
  -8  -1   0   97.45    4.04
   8   0   1   86.81    3.59
   1   0   8   91.93    3.74
   0   1   8   88.75    3.72
   1   0   8   89.05    3.92
   0  -1   8   95.47    3.79
   0  -1   8   91.48    3.74
  -1   0   8   91.06    3.73
   0   8  -1   93.37    3.61
   1   0   8   93.15    3.81
  -1   0   8   91.88    3.88
   0  -1   8   89.35    3.81
   0  -1   8   85.46    4.53
   8   1   0   82.72    3.74
   0   1   8   84.92    5.11
  -1   0   8   86.99    4.58
   0   8  -1   94.46    4.51
  -1   8   0   92.93    3.59
   0   8  -1   92.91    3.60
   0   8   1   94.95    3.61
   1   8   0   97.32    3.68
   1   0   8   91.65    3.82
  -1  -8   1   79.60    3.69
  -8  -1   1   73.24    3.63
  -8   1  -1   74.41    3.45
  -1   1  -8   76.87    3.36
   1  -1  -8   77.58    3.40
   1  -8  -1   79.44    3.50
  -1  -8   1   80.56    3.64
  -8  -1   1   78.14    3.88
  -8   1  -1   80.63    3.93
   1  -1  -8   75.14    3.52
   8   1   1   81.08    3.39
   8   1   1   75.59    3.51
   8  -1  -1   72.03    3.20
  -1   1  -8   73.11    3.47
  -1  -8   1   83.94    4.14
   1  -8  -1   82.44    3.83
   1  -8  -1   80.45    3.56
  -1  -8   1   78.46    3.54
   1   8   1   82.44    3.70
  -1   8  -1   81.89    3.61
  -1   8  -1   78.52    3.95
  -8   1  -1   75.52    3.84
   1   1   8   74.55    3.29
  -1   8  -1   78.25    3.46
   1   8   1   78.11    3.44
  -1  -1   8   74.59    3.35
   1   1   8   75.31    4.26
  -1  -1   8   65.76    4.18
  -8   1  -1   69.67    3.79
   8   1   1   72.22    3.42
   8  -1  -1   74.05    3.39
  -1  -8   1   79.47    3.53
   8   1   1   71.96    3.46
   8  -1  -1   70.37    3.38
  -1   1  -8   78.61    3.28
  -1   8  -1   78.36    3.18
  -8  -1   1   76.20    3.61
  -8   1  -1   82.03    3.80
   1   1   8   80.32    3.35
   1   8   1   79.94    3.20
  -8  -1   1   76.03    3.75
  -1   8  -1   74.61    3.08
  -8  -1   1   79.82    3.79
   8   1   1   77.77    3.27
   1   1   8   69.16    3.72
  -1  -1   8   79.03    3.35
  -1  -1   8   73.15    3.39
   8   1   1   69.87    3.41
  -1  -1   8   75.02    4.16
  -1   8  -1   83.14    4.05
   1   8   1   79.87    3.25
   1   8   1   79.01    3.43
  -1   8  -1   74.85    3.17
   1   1   8   74.80    3.31
  -8  -2  -2   65.16    3.57
  -8  -2  -2   53.01    3.15
   8  -2   2   55.80    2.86
  -2  -8  -2   56.11    3.74
  -8  -2  -2   52.23    2.99
  -2  -2  -8   62.26    2.97
   2   2  -8   62.91    3.02
   2  -2   8   55.30    3.54
   2  -8   2   56.08    2.96
   8   2  -2   51.58    2.98
   2   8  -2   57.15    2.82
  -2  -8  -2   66.44    4.09
   8  -2   2   51.73    2.86
   2   2  -8   58.07    2.79
   8   2  -2   50.12    2.76
  -2  -2  -8   58.57    2.79
   2   8  -2   59.06    3.14
  -2   8   2   60.57    3.10
  -2   2   8   60.71    2.99
   2  -2   8   52.95    2.53
  -2   2   8   53.72    3.51
   8   2  -2   66.11    3.33
  -8  -2  -2   50.70    3.49
   8   2  -2   56.19    3.07
   8  -2   2   52.45    2.83
  -2  -2  -8   56.55    2.86
  -2  -8  -2   54.95    3.14
   8   2  -2   61.75    3.22
  -8   2   2   57.10    3.17
  -8   2   2   59.42    3.09
   2   8  -2   62.40    2.79
  -2   2   8   55.76    2.93
  -2   2   8   58.31    2.75
   2  -2   8   63.01    2.87
  -2   8   2   58.07    2.61
  -2   2   8   52.70    3.03
   2  -2   8   55.51    3.30
   2   8  -2   59.38    3.25
   2  -2   8   55.66    3.41
  -8  -1  -2   60.44    3.37
  -8   2   1   67.17    3.23
   1   2  -8   70.32    3.30
  -2  -8  -1   63.83    3.83
  -1  -8  -2   72.05    3.89
  -8  -1  -2   63.06    3.55
   2  -1   8   61.07    3.72
   2   1  -8   74.47    3.32
   1  -2   8   59.55    3.82
  -8  -2  -1   67.80    3.61
   2  -8   1   69.74    3.27
  -8   2   1   68.31    3.56
  -1  -8  -2   64.52    3.36
  -8  -2  -1   80.23    3.86
  -1  -2  -8   74.98    3.24
   8   1  -2   67.10    3.10
  -2  -1  -8   67.55    3.18
   8  -1   2   67.25    3.16
   8  -2   1   70.37    3.21
   1   2  -8   66.65    3.28
   1   2  -8   73.59    3.05
   2   1  -8   66.27    3.05
  -2   8   1   66.95    3.38
   2   8  -1   67.15    3.36
   2  -1   8   64.66    3.68
   8   1  -2   68.15    3.58
  -1   8   2   67.45    3.22
  -8   2   1   59.90    3.71
   2  -1   8   66.67    2.89
  -2   8   1   75.68    3.36
   2   8  -1   75.75    3.28
   1  -2   8   68.44    2.95
  -2   1   8   68.21    3.86
   1   8  -2   64.71    3.38
  -2   8   1   70.63    3.54
  -1   8   2   62.30    3.38
   8  -1   2   68.42    3.11
   2   1  -8   73.50    3.13
  -2  -1  -8   70.99    3.26
  -1  -2  -8   73.44    3.21
   8  -2   1   65.34    3.25
   8   2  -1   61.74    3.35
  -2  -8  -1   68.97    3.46
  -8  -2  -1   56.09    3.37
   8  -2   1   64.07    3.24
   1  -8   2   69.00    2.99
  -8   1   2   65.52    3.46
  -8  -2  -1   71.50    3.25
  -8  -1  -2   76.35    3.45
  -8   2   1   65.98    3.45
  -8   1   2   75.08    3.56
   1   8  -2   66.20    2.96
   2  -1   8   67.96    3.04
  -1   2   8   62.20    3.13
  -1   2   8   71.60    3.08
   8  -1   2   65.79    3.06
   2  -1   8   70.79    3.24
   1  -2   8   67.72    3.10
   1  -2   8   69.88    3.05
  -2   1   8   71.14    3.08
  -1   8   2   72.24    2.91
   1  -2   8   59.30    3.64
  -2   1   8   72.34    3.34
   1  -2   8   70.45    3.10
   8   2  -1   63.73    3.17
  -1   2   8   70.42    3.79
   2   8  -1   67.71    3.47
  -2   1   8   63.94    3.52
   1   8  -2   68.67    3.75
  -2   8   1   72.31    2.96
   1   8  -2   76.95    3.02
   2   8  -1   71.81    3.04
   2  -1   8   67.59    3.56
   8  -1   2   63.67    3.00
   1  -2   8   68.22    3.46
  -8   0  -2   85.53    4.15
   0  -8   2   78.70    3.50
  -2  -8   0   86.41    4.18
   0   2  -8   83.20    3.55
  -8   0   2   75.86    3.70
  -2   0  -8   79.55    3.50
  -8  -2   0   76.42    3.84
   2  -8   0   87.95    3.59
  -8   0  -2   76.39    3.74
   0  -2  -8   74.77    3.26
   2   0  -8   83.62    3.58
   0  -8   2   79.02    3.64
  -8   0   2   83.44    3.99
   0  -8  -2   76.81    3.59
  -2  -8   0   81.50    3.77
  -8   2   0   79.15    3.83
  -8  -2   0   79.09    3.93
  -2   0  -8   77.35    3.26
   0  -8  -2   86.80    4.21
   0   2  -8   78.56    3.58
   8   2   0   77.83    3.78
   0  -2  -8   77.66    3.50
   2   0  -8   80.07    3.63
   8   0   2   75.67    3.42
  -2   0  -8   73.41    3.46
   8   0  -2   66.97    3.22
   8   0   2   80.16    3.45
   0  -8   2   84.18    3.95
   8  -2   0   67.94    3.33
   0   2  -8   78.37    3.21
   2  -8   0   77.78    3.60
   2   0  -8   74.71    3.30
  -2  -8   0   88.02    4.47
   2  -8   0   80.83    3.58
   0  -8   2   78.55    3.53
  -2   8   0   76.45    3.59
   2   8   0   75.40    3.65
   8   0  -2   73.68    3.89
  -8   2   0   68.16    3.98
   0   2   8   76.27    3.42
   2   0   8   81.04    3.25
  -2   8   0   84.18    3.64
   2   8   0   72.79    3.44
   0   2   8   77.62    4.80
  -2   0   8   77.30    3.50
   0  -2   8   72.58    3.27
   2   0   8   71.52    3.99
  -2   0   8   79.25    4.11
   0  -2   8   68.58    4.10
  -2   8   0   79.33    3.96
   0   8   2   67.83    3.66
  -2   0  -8   75.99    3.21
   0  -8   2   84.73    3.44
   8   2   0   72.52    3.67
   8  -2   0   67.90    3.53
  -8  -2   0   73.13    3.71
   8   0  -2   70.75    3.39
  -2   0  -8   76.81    3.49
   8   2   0   79.24    3.76
   8  -2   0   75.15    3.53
   2   0  -8   78.50    3.28
  -2  -8   0   80.18    3.70
   8   0   2   69.25    3.31
   0   8   2   77.68    3.15
  -8  -2   0   77.58    3.56
  -8   0  -2   85.27    3.81
  -8  -2   0   80.90    3.84
  -8   2   0   79.71    3.83
   0   8  -2   77.97    3.22
  -8   0   2   80.33    3.82
  -8   0   2   72.61    3.72
   2   0   8   73.57    3.34
   0   2   8   77.99    3.36
   0   8  -2   80.30    3.25
  -2   0   8   75.85    3.53
   8   0   2   70.38    3.34
   2   0   8   84.87    3.71
  -8   0   2   80.09    3.87
   0  -2   8   79.24    3.34
  -2   8   0   78.22    3.19
  -2   0   8   82.58    3.59
   0  -2   8   80.76    3.43
   8   2   0   67.82    3.53
   0   2   8   76.17    4.46
   2   0   8   75.84    4.22
  -2   0   8   75.78    3.85
   0   8  -2   76.85    4.22
  -2   8   0   80.28    3.23
   2   8   0   78.81    3.35
   0   8   2   76.71    3.40
   0  -2   8   76.46    4.00
   2   0   8   82.50    3.79
   8   0   2   71.03    3.24
   2  -1  -8   68.29    3.20
  -2  -8   1   75.16    3.68
  -1  -8   2   75.79    3.47
  -8  -2   1   64.84    3.46
  -8   1  -2   69.73    3.29
   2  -8  -1   68.82    3.19
  -1  -8   2   70.16    3.39
   1  -8  -2   67.96    3.21
  -2  -8   1   69.68    3.43
  -8  -2   1   74.45    3.70
  -2   1  -8   71.12    3.09
  -8   2  -1   66.12    3.50
  -1   2  -8   72.75    3.19
   1  -2  -8   70.24    3.07
   8   1   2   67.36    3.21
   2  -8  -1   59.74    3.25
   8   1   2   64.51    3.29
  -2   1  -8   67.75    3.24
   8  -1  -2   67.16    3.03
   8  -2  -1   62.81    3.03
   2  -1  -8   67.30    2.99
  -1  -8   2   69.12    3.22
   1  -8  -2   65.63    3.26
   1  -8  -2   74.15    3.64
   2   8   1   58.77    3.26
  -2   8  -1   74.02    4.01
   8  -1  -2   72.80    3.65
  -8   2  -1   66.96    3.84
   2   1   8   70.70    3.00
  -2   8  -1   72.57    3.30
   2   8   1   67.00    3.17
   2   1   8   62.68    3.82
  -2  -1   8   63.44    3.73
   1   8   2   64.72    3.45
  -8   2  -1   61.38    3.46
  -8  -2   1   65.29    3.44
  -2   1  -8   65.75    2.98
  -8   1  -2   65.27    3.67
   8   2   1   59.34    3.33
   8   1   2   72.03    3.20
  -1  -8   2   71.38    3.27
  -1  -2   8   73.70    3.17
  -1   2  -8   70.98    3.11
   8   2   1   67.85    3.53
  -2  -8   1   72.36    3.45
   2   8   1   67.59    2.96
  -2  -1   8   68.47    3.10
  -8  -1   2   69.54    3.50
  -8  -2   1   74.49    3.45
  -8   2  -1   69.67    3.51
  -8   1  -2   68.64    3.57
  -8  -1   2   63.80    3.53
  -8  -2   1   72.99    3.56
  -1   8  -2   66.49    2.88
   8   1   2   64.81    3.07
   2   1   8   67.63    3.58
   1   8   2   66.85    2.87
   2   8   1   71.17    3.13
   2   1   8   60.37    4.01
  -2  -1   8   66.35    3.23
   1   2   8   61.75    4.38
   8   1   2   62.29    3.23
  -2  -1   8   69.56    3.56
  -1  -2   8   65.80    3.71
   8   2   1   63.02    3.35
   1   8   2   66.82    3.38
  -2   8  -1   67.01    2.92
   2   8   1   66.93    3.17
   1   2   8   66.86    3.03
   2   1   8   69.99    3.33
   8   1   2   60.46    2.91
  -8   2  -2   57.34    3.25
   2  -2  -8   53.77    2.79
  -2  -8   2   63.20    3.29
  -2   2  -8   57.71    2.78
  -8  -2   2   53.18    3.12
   2  -8  -2   56.36    2.78
   8   2   2   54.16    3.23
  -2   2  -8   56.87    2.94
  -2  -8   2   63.23    3.61
   2  -8  -2   48.32    2.93
  -2   8  -2   52.20    3.13
  -2  -8   2   55.87    2.88
   8  -2  -2   52.25    2.73
  -2   8  -2   54.37    2.96
   2   2   8   59.56    3.67
   2   2   8   59.13    2.73
   8   2   2   55.03    3.02
  -2   2  -8   60.15    2.76
  -8  -2   2   51.33    2.95
  -2  -8   2   58.12    3.09
  -2  -2   8   55.52    2.78
   8  -2  -2   54.85    2.93
  -8   2  -2   54.00    3.20
   2   8   2   55.22    2.57
  -8  -2   2   52.58    3.08
  -2  -2   8   54.83    2.77
  -8  -2   2   63.48    3.33
   8   2   2   55.63    2.77
   2   2   8   49.43    3.29
  -2   8  -2   57.24    2.59
  -2  -2   8   51.54    2.86
   2   8   2   57.85    2.78
  -2  -2   8   54.97    3.19
   2   8   2   58.43    3.23
   2   8   2   58.88    2.89
   2   2   8   54.90    2.89
   8   2   2   53.61    2.66
  -8  -3  -3   32.16    2.65
  -3  -3  -8   26.65    2.08
   3   3  -8   25.94    2.18
  -8  -3  -3   25.04    2.44
  -3  -8  -3   23.50    2.86
   8  -3   3   23.99    2.14
   3  -3   8   23.25    2.50
   3  -8   3   22.51    1.99
   8   3  -3   27.26    2.42
   3  -8   3   26.39    1.76
   8  -3   3   19.43    2.08
   3   3  -8   25.38    2.07
   3   8  -3   26.20    2.05
   3   3  -8   27.10    1.98
   8   3  -3   26.71    2.17
   3  -8   3   25.52    1.97
  -3  -8  -3   27.90    3.17
  -3   8   3   24.77    2.23
  -3   3   8   28.14    2.27
  -3   8   3   25.44    2.08
  -8   3   3   16.07    2.59
   3  -3   8   20.33    2.15
  -3   8   3   27.80    2.65
   8   3  -3   31.52    2.36
  -3  -3  -8   27.48    1.97
   8   3  -3   23.36    2.52
   3   8  -3   25.30    1.72
   8   3  -3   24.01    2.31
   8   3  -3   31.99    2.61
  -8  -3  -3   18.32    2.34
   8  -3   3   26.66    2.10
  -8   3   3   24.39    2.22
  -8   3   3   24.61    2.31
   3   8  -3   23.99    1.83
  -8   3   3   25.60    2.04
   3  -3   8   24.49    1.75
   8  -3   3   21.32    1.84
  -3   3   8   23.75    2.04
   3  -3   8   25.37    1.97
  -3   3   8   24.43    1.91
   3  -3   8   28.86    1.85
   3  -3   8   22.03    2.22
   3   8  -3   24.91    2.13
   3   8  -3   25.77    1.81
  -3   8   3   27.37    2.26
  -8  -3  -2   36.06    2.80
  -8  -3  -2   32.69    2.65
  -8  -2  -3   41.56    3.01
  -3  -2  -8   35.65    2.37
   2   3  -8   38.80    2.46
  -3  -8  -2   42.94    3.51
  -2  -8  -3   41.87    3.33
  -8  -3  -2   39.65    2.68
  -8  -2  -3   32.10    2.41
  -3  -2  -8   42.21    2.43
  -8  -2  -3   39.05    2.71
  -8  -3  -2   43.95    2.95
   3   2  -8   35.75    2.44
   8  -2   3   31.66    2.31
   8  -3   2   35.73    2.34
   2  -3   8   36.52    2.80
   3  -8   2   41.08    2.41
   2  -8   3   36.69    2.35
   2   3  -8   38.15    2.43
   3  -8   2   34.30    2.28
  -3  -8  -2   41.94    3.62
   3   2  -8   38.42    2.49
   8   2  -3   35.38    2.36
  -2  -8  -3   40.70    3.41
  -3  -2  -8   34.96    2.14
   8  -3   2   35.66    2.48
   3   2  -8   43.60    2.38
   8   2  -3   34.54    2.25
  -2  -3  -8   25.34    1.99
   3  -8   2   39.95    2.45
   2  -8   3   39.15    2.42
   3  -2   8   35.47    2.63
  -2   8   3   36.68    2.42
  -3   2   8   41.26    2.74
  -8   3   2   36.73    2.32
  -2   3   8   39.30    2.48
  -3   8   2   34.50    2.61
  -3   2   8   39.02    2.53
   3   8  -2   37.56    2.56
   8   2  -3   37.77    2.73
  -3   8   2   33.40    2.48
   2   8  -3   38.26    2.04
   8   3  -2   36.83    2.98
   8   2  -3   36.09    2.53
   8  -2   3   41.78    2.26
  -2  -3  -8   40.40    2.31
   8   2  -3   41.75    2.90
   8   2  -3   40.88    2.49
   8   3  -2   41.85    2.80
  -3  -8  -2   32.46    2.72
  -8  -2  -3   35.48    2.83
  -8  -3  -2   35.58    2.89
  -2   3   8   39.95    2.17
   3   8  -2   35.97    2.22
  -8   2   3   34.30    2.62
  -8   3   2   38.65    2.57
  -8   3   2   35.94    2.55
  -8   3   2   37.83    2.39
   3  -2   8   39.92    2.18
   2   8  -3   40.65    2.20
  -3   2   8   34.15    2.36
   8  -2   3   32.91    2.26
   2  -3   8   40.88    2.18
   2  -3   8   40.13    2.28
  -3   2   8   39.34    2.16
  -2   8   3   39.25    1.99
  -3   2   8   40.25    2.38
   2  -3   8   39.38    2.20
   3  -2   8   36.98    2.73
   2  -3   8   34.98    2.63
   2   8  -3   41.02    2.79
   3   8  -2   37.56    2.20
   8  -2   3   37.90    2.34
   1   3  -8   41.63    2.50
   1  -8   3   43.83    2.30
  -8  -3  -1   41.63    2.67
  -1  -8  -3   45.15    3.14
  -3  -1  -8   42.94    2.53
  -8  -3  -1   41.97    2.88
  -8  -1  -3   43.88    2.88
   3  -1   8   42.14    3.00
   8   1  -3   38.35    2.35
   1  -3   8   41.84    2.86
   3   1  -8   44.51    2.61
   1  -8   3   43.53    2.57
  -8   3   1   43.54    2.76
  -8  -1  -3   45.01    3.13
  -1  -3  -8   42.50    2.33
   3   1  -8   41.01    2.56
   8   1  -3   40.63    2.30
   3   8  -1   42.71    2.29
   1   8  -3   41.81    2.39
  -1  -8  -3   43.33    3.33
   8  -3   1   38.47    2.52
   1   3  -8   42.97    2.32
   3   1  -8   43.85    2.45
  -3  -1  -8   44.62    2.38
   3  -8   1   42.70    2.54
   1  -8   3   46.99    2.57
  -3  -8  -1   49.21    3.68
  -3   8   1   39.89    2.61
  -1   8   3   43.29    2.42
   3   8  -1   36.46    2.53
   8   1  -3   46.19    2.97
  -8   1   3   47.71    2.91
  -8   3   1   32.92    3.14
  -1   3   8   44.24    2.49
   3  -1   8   40.53    2.06
  -3   8   1   48.09    2.67
  -1   8   3   46.24    2.46
   1   8  -3   43.56    2.40
  -3   1   8   42.14    2.65
  -3   1   8   37.67    2.70
   1  -3   8   39.02    2.15
  -8   3   1   38.84    2.39
  -8  -1  -3   41.03    3.10
  -3  -8  -1   35.76    2.85
   8   3  -1   47.72    3.13
   8   1  -3   42.71    2.47
   8  -1   3   44.69    2.24
   3   1  -8   41.04    2.37
  -3  -1  -8   44.88    2.50
  -1  -3  -8   48.31    2.44
   8   3  -1   40.16    3.04
   8   1  -3   40.83    2.38
   8   1  -3   45.95    2.85
   8  -1   3   40.63    2.33
   8  -3   1   40.03    2.69
  -8  -3  -1   40.40    2.80
   1  -8   3   43.15    2.27
  -3   1   8   40.16    2.45
   1   8  -3   44.85    2.26
  -8   1   3   37.95    2.78
   3   8  -1   39.62    2.30
  -8  -1  -3   44.82    2.65
  -8   1   3   41.81    2.83
  -8   3   1   39.55    2.68
   1   3  -8   40.37    2.19
  -1   3   8   48.00    2.34
  -3   1   8   43.20    2.59
   8  -1   3   34.19    2.34
   1  -3   8   43.45    2.30
  -3   1   8   42.87    2.30
  -1   8   3   46.27    2.11
  -1   8   3   50.88    3.17
  -3   1   8   48.61    2.70
   3  -1   8   38.38    2.84
   1  -3   8   38.93    2.80
   8   3  -1   41.23    2.61
  -1   8   3   44.87    2.48
  -1   8   3   43.91    2.15
   1   8  -3   45.15    3.13
   3   8  -1   42.49    2.36
   3   8  -1   45.01    2.30
   1   8  -3   43.02    2.17
   3  -1   8   42.73    3.03
   8  -1   3   43.87    2.38
   0   3  -8   55.06    2.77
   0  -8   3   52.13    2.66
  -8  -3   0   49.09    2.81
  -3   0  -8   48.42    2.66
  -8   0  -3   49.55    3.32
  -8  -3   0   51.75    3.08
  -8   0  -3   47.26    2.90
   3  -8   0   47.35    2.59
   0  -8   3   53.16    2.79
  -8   3   0   51.95    2.90
   0  -8  -3   49.18    2.69
  -3  -8   0   43.34    2.90
   3   0  -8   47.44    2.72
  -3   0  -8   47.18    2.59
   0   3  -8   47.67    2.70
   0  -8  -3   51.29    3.28
   8   3   0   49.57    3.39
   0  -3  -8   48.84    2.62
   8   0  -3   45.67    2.49
   3   0  -8   48.05    2.78
   0   3  -8   45.48    2.39
   8  -3   0   44.75    2.65
   3   0  -8   48.57    2.60
   3  -8   0   50.02    2.75
   0  -8   3   56.13    2.76
  -3  -8   0   51.38    3.61
  -3   8   0   49.93    2.78
   8   0  -3   51.25    3.18
   0   3   8   50.84    2.67
   3   0   8   44.47    2.30
  -8   3   0   35.38    3.45
  -3   8   0   53.14    2.88
   0   8   3   51.51    2.60
   0   8  -3   51.01    2.61
   0   3   8   48.63    4.32
  -3   0   8   48.23    2.83
  -3   0   8   43.84    2.94
  -8   3   0   49.67    2.73
   0   8  -3   41.54    2.68
  -3   8   0   49.76    3.29
   0   8   3   45.40    2.98
   0   8  -3   46.61    2.34
  -8   0  -3   51.06    3.28
   8   0   3   43.93    2.43
   8  -3   0   47.79    2.92
   3   0  -8   54.38    2.55
   0  -3   8   52.90    2.64
  -3   0  -8   58.22    2.79
   0  -3  -8   54.32    2.61
   8   3   0   45.16    3.33
   8   0   3   50.03    2.56
   8   0  -3   50.69    2.56
   8   0  -3   53.65    3.01
   8   3   0   48.63    2.78
   8  -3   0   49.28    2.98
  -8  -3   0   44.97    2.97
   8   0  -3   51.36    2.61
  -3  -8   0   51.60    3.15
   0  -8   3   53.60    2.66
  -3   0  -8   47.56    2.42
  -3   0   8   56.58    2.77
   0  -3   8   51.28    2.57
   0   8   3   51.47    2.28
   0   8  -3   53.48    2.42
  -3   0   8   50.57    2.58
  -8   3   0   51.84    3.01
  -8   0   3   46.31    3.04
  -8  -3   0   57.19    3.06
   3   0   8   53.87    2.58
  -8   3   0   51.96    2.93
   0   3   8   52.89    2.57
   0   8  -3   53.08    2.48
   0   3  -8   49.94    2.38
  -8   0   3   51.40    3.05
  -8   0  -3   57.13    3.05
  -3   0   8   49.08    2.81
   8   0   3   46.97    2.61
   3   0   8   47.49    2.88
  -3   8   0   46.00    2.37
   8   3   0   43.47    2.83
  -3   0   8   50.87    2.81
   0  -3   8   47.62    2.57
   3   0   8   46.64    3.31
   0   8  -3   49.23    2.35
   0   8   3   49.27    2.33
   0   8  -3   49.46    3.54
   3   8   0   52.41    2.59
   3   8   0   47.14    2.64
   0   8   3   47.62    2.56
   3   0   8   45.49    3.09
   8   0   3   46.06    2.49
   3   8   0   49.45    2.54
   0   8   3   50.88    3.31
   1  -3  -8   45.63    2.32
  -1  -8   3   48.96    2.66
  -3  -8   1   45.29    3.08
  -8  -3   1   38.55    2.53
  -8  -3   1   43.65    2.82
  -1   3  -8   41.95    2.29
  -8   1  -3   40.39    2.52
   3  -8  -1   44.05    2.39
   1  -8  -3   38.04    2.35
  -8   3  -1   38.38    2.61
   8   3   1   42.00    3.13
   1  -8  -3   45.03    2.87
   8  -1  -3   39.30    2.30
   8   1   3   46.93    2.65
  -1   3  -8   40.94    2.55
  -3  -8   1   53.68    3.45
   3  -8  -1   44.54    2.53
  -1  -8   3   47.46    2.50
  -8   1  -3   44.74    2.61
  -3   8  -1   43.40    2.52
  -8   3  -1   50.79    2.71
  -1   8  -3   41.34    2.55
   8  -1  -3   43.98    2.96
  -8   1  -3   41.05    2.75
   1   3   8   44.87    2.40
  -8   3  -1   37.55    3.27
  -3   8  -1   44.10    2.62
  -1   8  -3   41.38    2.40
   1   8   3   41.28    2.39
   1   3   8   36.24    3.45
   3   1   8   42.66    2.89
  -3  -1   8   41.18    2.66
  -3  -1   8   43.33    2.79
   3   1   8   39.86    2.18
   1   8   3   40.27    2.64
  -3   1  -8   39.02    2.26
  -8   3  -1   31.86    2.44
  -1   8  -3   42.47    2.12
  -1  -8   3   50.99    2.60
   8   1   3   40.30    2.34
   8  -1  -3   43.11    2.37
   8  -3  -1   40.09    2.69
  -3   1  -8   44.43    2.53
  -3  -1   8   40.61    2.26
   8   3   1   42.55    3.14
   8   1   3   42.79    2.55
   8  -1  -3   41.74    2.32
   8  -3  -1   38.91    2.69
  -8  -3   1   36.44    2.65
  -1   3  -8   46.85    2.41
   1   8   3   41.31    2.04
   3   8   1   40.81    2.25
  -1  -3   8   43.25    2.34
  -8  -1   3   40.58    2.81
  -8   3  -1   42.80    2.84
  -8  -1   3   48.25    2.95
  -8  -3   1   45.17    2.82
  -1   3  -8   42.91    2.13
  -8  -1   3   46.86    2.92
   8   1   3   41.33    2.44
   3   1   8   40.37    2.88
  -3   8  -1   44.59    2.22
  -3  -1   8   43.52    2.52
   1   8   3   43.74    2.37
  -1  -3   8   38.57    2.41
   8   1   3   39.57    2.61
   3   1   8   41.75    3.16
  -1  -3   8   44.48    2.88
  -1   8  -3   48.01    2.18
   1   8   3   44.37    2.79
   1   8   3   44.91    2.19
  -1   8  -3   46.69    3.34
   3   8   1   47.61    2.40
   1   8   3   43.43    2.44
   8   3   1   41.46    2.87
   3   1   8   45.59    2.88
   8   1   3   41.75    2.35
   1   8   3   48.23    3.03
  -8   2  -3   38.91    2.63
  -2  -8   3   44.67    2.70
  -2   3  -8   35.87    2.12
  -8  -2   3   36.62    2.68
   3  -2  -8   40.89    2.44
  -8  -3   2   36.68    2.62
   2  -3  -8   37.48    2.24
   3  -8  -2   38.49    2.17
  -2  -8   3   43.17    2.59
   2  -8  -3   36.43    2.17
  -3  -8   2   37.00    2.56
  -8   3  -2   37.69    2.56
  -3   2  -8   36.75    2.41
   8   3   2   35.96    3.05
   3  -2  -8   35.52    2.26
   8  -2  -3   34.37    2.21
  -2   3  -8   38.33    2.47
  -3  -8   2   41.55    3.04
   3  -8  -2   38.50    2.35
  -8   2  -3   39.26    2.61
  -3   8  -2   36.23    2.54
  -2  -8   3   39.58    2.32
  -2   8  -3   35.28    2.42
   2  -8  -3   39.23    2.35
  -3   8  -2   40.29    2.43
  -2   8  -3   35.04    2.37
   2   3   8   39.39    2.26
   2   3   8   41.35    3.22
  -3  -2   8   35.26    2.65
  -2   8  -3   38.31    2.02
  -2   3  -8   34.51    2.14
   8   3   2   30.89    2.72
   8   2   3   31.84    2.37
   8  -2  -3   37.82    2.30
   8  -3  -2   39.65    2.57
  -8  -3   2   36.54    2.56
  -3   2  -8   37.23    2.33
  -3  -2   8   40.39    2.26
  -3  -8   2   37.48    2.65
   8  -2  -3   38.48    2.26
  -2  -8   3   40.90    2.54
  -8   3  -2   36.48    2.50
   2   8   3   37.47    1.91
   3   8   2   36.58    2.01
  -8  -2   3   35.08    2.66
  -8   3  -2   35.93    2.71
  -8   2  -3   37.29    2.77
  -2  -3   8   32.39    2.21
  -3  -2   8   33.90    2.23
  -8  -2   3   33.90    2.75
  -8  -2   3   35.99    2.73
   8   2   3   38.61    2.31
   2   3   8   27.28    2.82
   3   2   8   36.55    2.78
  -3   8  -2   40.15    2.07
   2   8   3   33.50    2.20
  -2  -3   8   30.81    2.32
   3   8   2   36.55    2.27
   8   2   3   32.04    2.61
   3   2   8   43.31    3.23
  -2  -3   8   41.18    2.73
  -3   8  -2   38.82    2.58
   3   8   2   37.68    2.74
   2   8   3   41.83    2.79
  -2   8  -3   46.63    3.06
   2   8   3   38.97    2.09
   3   8   2   35.72    2.38
   2   8   3   35.82    2.35
   8   3   2   38.89    2.21
   2   3   8   37.93    2.36
   8   2   3   32.50    2.18
  -8  -3   3   24.10    2.30
   3  -3  -8   22.61    1.96
  -8   3  -3   19.46    2.11
  -3  -8   3   24.01    2.12
  -3   3  -8   23.32    2.08
   8  -3  -3   24.15    1.97
   3  -8  -3   26.85    1.95
  -8   3  -3   23.94    2.20
  -3   8  -3   28.16    2.08
   8  -3  -3   25.57    2.35
  -3   8  -3   25.80    2.00
  -8   3  -3   18.12    2.45
   3   3   8   24.17    1.84
  -3   3  -8   30.48    1.98
   8   3   3   27.08    2.29
   8  -3  -3   27.53    2.16
   8  -3  -3   22.90    2.02
  -3  -3   8   25.09    1.92
   8   3   3   17.35    2.38
  -8  -3   3   20.18    2.08
  -3   3  -8   26.03    1.91
  -3   8  -3   23.87    1.67
   3   8   3   23.84    1.57
  -8   3  -3   26.84    2.36
  -8  -3   3   26.72    2.40
  -3  -3   8   24.01    1.94
  -8  -3   3   26.17    2.49
   8   3   3   26.83    1.99
  -3   8  -3   27.76    1.71
  -3  -3   8   21.53    2.05
  -3  -3   8   23.47    2.01
  -3   8  -3   25.63    2.29
   3   8   3   22.65    1.77
   3   8   3   22.96    1.97
   8   3   3   17.36    2.37
   3   8   3   28.36    2.19
   3   8   3   25.95    2.08
   3   3   8   24.44    2.18
   3   8   3   22.47    2.37
  -4  -8  -4    6.25    2.38
  -4  -8  -4    9.45    2.35
  -8  -4  -4    6.52    1.84
  -4  -4  -8    9.25    1.68
  -4  -4  -8   11.92    1.71
   8  -4   4    7.64    1.92
   4  -4   8   11.95    2.14
  -8  -4  -4    9.27    1.81
  -8  -4  -4   16.43    2.15
  -8  -4  -4   12.12    2.19
   4  -8   4   10.08    1.68
   8  -4   4   12.34    1.95
   4  -8   4   11.50    1.57
   4   4  -8   13.05    1.68
   4   4  -8    7.54    1.77
   4  -4   8   12.70    1.76
   4   8  -4   10.63    1.73
   4   4  -8   13.83    1.84
   8   4  -4    9.56    2.05
  -8   4   4   10.96    2.13
  -4   4   8   11.72    1.89
   8   4  -4   14.88    1.98
  -4   8   4   10.10    1.57
  -8   4   4    9.89    1.57
  -4   4   8   10.42    2.07
  -4   8   4   10.00    1.95
  -4   8   4   10.03    1.71
   8   4  -4   14.63    2.22
  -8  -4  -4   11.84    2.06
   4   8  -4   10.34    1.49
   4   4  -8   10.62    1.74
   8   4  -4    8.56    1.78
   8  -4   4   11.50    1.74
   8   4  -4    8.75    1.87
   4  -8   4   12.83    1.49
  -4  -4  -8   12.46    1.78
  -8   4   4   11.77    1.76
  -4   4   8    9.85    1.51
   4   8  -4   11.15    1.59
   4  -4   8   11.04    1.35
  -8   4   4   10.29    1.99
  -8   4   4   13.16    1.94
   8  -4   4   10.81    1.53
  -4   4   8   10.14    1.69
   4  -4   8    9.48    1.61
   4   8  -4   10.03    1.37
   8   4  -4    7.69    1.70
   4   8  -4   13.11    1.68
  -4  -8  -3   20.58    2.59
  -3  -8  -4   15.70    2.21
  -8  -4  -3   15.81    2.25
  -8  -3  -4   15.65    2.08
  -4  -3  -8   15.84    1.82
  -3  -4  -8   16.35    1.84
  -4  -8  -3   16.49    2.68
  -3  -8  -4   13.32    2.48
  -3  -4  -8   17.55    1.80
  -8  -4  -3   18.55    2.15
  -8  -3  -4   15.30    1.97
   8  -3   4   16.25    1.97
   4  -3   8   18.65    2.50
   8  -4   3   15.85    1.96
   3  -4   8   16.82    2.09
  -8  -4  -3   16.21    2.20
  -8  -4  -3   16.90    2.27
  -8  -3  -4   15.22    2.14
   4  -8   3   15.49    1.76
   3  -8   4   15.14    1.79
   4  -3   8   17.42    1.94
   4   3  -8   19.04    2.08
   8  -3   4   12.31    1.82
   8  -4   3   14.12    1.98
   4  -8   3   17.28    1.59
   4  -8   3   15.96    1.61
   3  -8   4   16.27    1.80
   3   4  -8   14.91    1.80
   4   3  -8   12.99    1.81
   3  -8   4   16.96    1.85
   3   4  -8   18.82    2.02
   4   8  -3   18.24    1.85
   4  -8   3   17.70    1.90
   4   3  -8   16.90    1.90
   8   4  -3   19.67    2.13
   8   3  -4   14.64    1.95
  -4  -8  -3   15.50    2.80
   4  -3   8   14.29    1.90
  -8   4   3   18.15    1.92
  -4   3   8   13.85    2.01
  -4   8   3   20.21    1.93
  -3   4   8   13.43    1.93
  -8   3   4   15.08    2.39
  -8   4   3   14.62    2.35
  -3   8   4   15.55    1.70
  -3   4   8   17.86    2.23
  -8   3   4   14.11    1.65
   8   3  -4   18.29    2.21
  -3   4   8   20.47    2.13
  -8   4   3   15.76    1.71
  -3   8   4   21.92    2.31
  -4   8   3   17.36    2.24
  -4   3   8   18.48    2.08
   8   4  -3   16.09    1.92
  -4   8   3   16.72    1.80
   8   4  -3   21.18    2.58
   8   3  -4   25.02    2.51
   3   8  -4   18.11    1.57
   3   4  -8   18.66    1.89
   8  -4   3   16.44    1.97
  -8  -4  -3   15.95    2.25
[truncated: 319,917 more chars]
