# Supplementary material for: Static and Dynamic Disorder in Formamidinium Lead Bromide Single Crystals
Source: J Phys Chem Lett. 2023 Feb 1;14(5):1288–93. doi: 10.1021/acs.jpclett.2c03337 (PMC9923750; doi:10.1021/acs.jpclett.2c03337)
Supplement: Supplementary file 1 — jz2c03337_si_001.zip [file jz2c03337_si_001.zip › TEMP_5_100_00_Cmcm.cif]

#=======================================================================
data_global
#=======================================================================

_audit_creation_method                   'Jana2006 Version : 24/08/2020'


# 1. PROCESSING SUMMARY (IUCr Office Use Only)

_journal_date_recd_electronic            ?
_journal_date_to_coeditor                ?
_journal_date_from_coeditor              ?
_journal_date_accepted                   ?
_journal_date_printers_first             ?
_journal_date_printers_final             ?
_journal_date_proofs_out                 ?
_journal_date_proofs_in                  ?
_journal_coeditor_name                   ?
_journal_coeditor_code                   ?
_journal_coeditor_notes
; ?
;
_journal_techeditor_code                 ?
_journal_paper_category                  ?
_journal_techeditor_notes
; ?
;
_journal_coden_ASTM                      ?
_journal_name_full                       'Acta Crystallographica Section C'
_journal_year                            ?
_journal_volume                          ?
_journal_issue                           ?
_journal_page_first                      ?
_journal_page_last                       ?
_journal_suppl_publ_number               ?
_journal_suppl_publ_pages                ?

#=======================================================================

# 2. SUBMISSION DETAILS

_publ_contact_author_name                ?
_publ_contact_author_address
; ?
;
_publ_contact_author_email               ?
_publ_contact_author_fax                 ?
_publ_contact_author_phone               ?

_publ_requested_journal                  'Acta Crystallographica Section C'
_publ_requested_category                 ?

_publ_contact_letter
; ?
;

#=======================================================================

# 3. TITLE AND AUTHOR LIST

_publ_section_title
; ?
;
_publ_section_title_footnote
; ?
;
loop_
 _publ_author_name
 _publ_author_footnote
 _publ_author_address
; ?      # name
;
; ?      # footnote
;
; ?      # address
;

#=======================================================================

# 4. TEXT

_publ_section_synopsis
; ?
;
_publ_section_abstract
; ?
;
_publ_section_comment
; ?
;
_publ_section_introduction
; ?
;
_publ_section_experimental
; ?
;
_publ_section_exptl_prep
; ?
;
_publ_section_exptl_refinement
; ?
;
_publ_section_exptl_solution
; ?
;
_publ_section_discussion
; ?
;
_publ_section_acknowledgements
; ?
;
_publ_section_references
;
Petricek, V., Dusek, M. & Palatinus L. (2014). Z. Kristallogr. 229(5), 345-352.

Palatinus L. & Chapuis G. (2007). J. Appl. Cryst. 40, 786-790.

# enable this reference if Diamond ver. 2 was used for visualization
#Brandenburg, K. (1999). DIAMOND. Version. 2.1c.
#Crystal Impact GbR, Bonn, Germany.

# enable this reference if Diamond ver. 3 was used for visualization
#Brandenburg, K. & Putz, H. (2005). DIAMOND Version 3.
#Crystal Impact GbR, Postfach 1251, D-53002 Bonn, Germany.

# enable this reference if SIR97 was used for solving of the structure
#Altomare, A., Burla, M. C., Camalli, M., Cascarano, G., Giacovazzo, C.,
#Guagliardi, A., Moliterni, A. G. G., Polidori, G., Spagna, R. (1997).
#SIR97. A Package for Crystal Structure Solution by Direct Methods
#and Refinement, Bari, Rome, Italy.

# use this reference if SIR2002 was used for solving of the structure
#Burla, M.C., Camalli, M., Carrozzini, B., Cascarano, G., Giacovazzo, C.,
#Polidori, G., Spagna, R.
#SIR2002: the program, J. Appl. Cryst, (2003). 36, 1103


# use this reference if SIR2011 was used for solving of the structure
#Burla, M.C., Caliandro, R., Camalli, M., Carrozzini, B., Cascarano,
#G.L., Giacovazzo, C., Mallamo. M., Mazzone, A., Polidori, G., Spagna, R.
#SIR2011: a new package for crystal structure determination and refinement,
#J.Appl.Cryst. (2012) 45, 357-361

# enable this reference if bond valences were calculated
#Brown, I. D. (1996). J. Appl. Cryst. 29, 479-480.

# enable this reference if Xshape wase used for crystal shape refinement
#Stoe & Cie (1998). X-SHAPE. Stoe & Cie, Darmstadt, Germany.


# enable this reference if Flack coefficient was refined
#Flack, H. D. (1983). Acta Cryst. A39, 876-881.
;
_publ_section_figure_captions
; ?
;
_publ_section_table_legends
; ?
;

#=======================================================================
data_I
#=======================================================================

# 5. CHEMICAL DATA

_chemical_name_systematic
; ?
;
_chemical_name_common                    ?
_chemical_formula_moiety                 ?
_chemical_formula_structural             ?
_chemical_formula_analytical             ?
_chemical_formula_iupac                  ?
_chemical_formula_sum                    'C2 H0 Br3 N1 Pb1'
_chemical_formula_weight                 484.9
_chemical_melting_point                  ?
_chemical_compound_source                ?
_chemical_absolute_configuration         .

#=======================================================================

# 6. CRYSTAL DATA

_symmetry_cell_setting                   orthorhombic
_symmetry_space_group_name_H-M           'C m c m'
_symmetry_space_group_name_Hall          '-C -2x;-2yc;-2zc'
_symmetry_Int_Tables_number              63

loop_
 _space_group_symop_id
 _space_group_symop_operation_xyz
 1   x,y,z
 2   -x,-y,z+1/2
 3   -x,y,-z+1/2
 4   x,-y,-z
 5   -x,-y,-z
 6   x,y,-z+1/2
 7   x,-y,z+1/2
 8   -x,y,z
 9   x+1/2,y+1/2,z
 10  -x+1/2,-y+1/2,z+1/2
 11  -x+1/2,y+1/2,-z+1/2
 12  x+1/2,-y+1/2,-z
 13  -x+1/2,-y+1/2,-z
 14  x+1/2,y+1/2,-z+1/2
 15  x+1/2,-y+1/2,z+1/2
 16  -x+1/2,y+1/2,z

_cell_length_a                           16.7510(4)
_cell_length_b                           16.7408(5)
_cell_length_c                           11.8345(3)
_cell_angle_alpha                        90
_cell_angle_beta                         90
_cell_angle_gamma                        90
_cell_volume                             3318.69(15)

loop_
 _twin_individual_id
 _twin_individual_mass_fraction_refined
 _twin_individual_twin_matrix_11
 _twin_individual_twin_matrix_12
 _twin_individual_twin_matrix_13
 _twin_individual_twin_matrix_21
 _twin_individual_twin_matrix_22
 _twin_individual_twin_matrix_23
 _twin_individual_twin_matrix_31
 _twin_individual_twin_matrix_32
 _twin_individual_twin_matrix_33
 ? ? ? ? ? ? ? ? ? ? ?

_cell_formula_units_Z                    16

_cell_measurement_reflns_used            6323
_cell_measurement_theta_min              2.71
_cell_measurement_theta_max              34.87
_cell_measurement_temperature            100.00(10)
_cell_special_details
; ?
;

_exptl_crystal_density_diffrn            3.8822
_exptl_crystal_density_meas              ?
_exptl_crystal_density_method            ?
_exptl_crystal_F_000                     3296

_exptl_absorpt_coefficient_mu            18.791
_exptl_crystal_description               ?
_exptl_crystal_size_max                  0.143
_exptl_crystal_size_mid                  0.089
_exptl_crystal_size_min                  0.023
_exptl_crystal_size_rad                  ?
_exptl_crystal_colour                    ?
_exptl_absorpt_correction_type           'gaussian'
_exptl_absorpt_process_details
;
CrysAlisPro 1.171.40.71a (Rigaku Oxford Diffraction, 2020)
Numerical absorption correction based on gaussian integration over
			a multifaceted crystal model
Empirical absorption correction using spherical harmonics,
 implemented in SCALE3 ABSPACK scaling algorithm.
;
_exptl_absorpt_correction_T_min          0.134
_exptl_absorpt_correction_T_max          0.767
loop_
 _exptl_crystal_face_index_h
 _exptl_crystal_face_index_k
 _exptl_crystal_face_index_l
 _exptl_crystal_face_perp_dist
 ? ? ? ?

#=======================================================================

# 7. EXPERIMENTAL DATA

_exptl_special_details                   ?

_diffrn_ambient_temperature              100
_diffrn_source                           'micro-focus sealed X-ray tube'
_diffrn_source_power                     ?
_diffrn_source_voltage                   ?
_diffrn_source_current                   ?
_diffrn_radiation_type                   'Ag K\a'
_diffrn_radiation_source                 'X-ray tube'
_diffrn_radiation_wavelength             0.56087
_diffrn_radiation_monochromator          'mirror'
_diffrn_measurement_device               'four-circle diffractometer'
_diffrn_measurement_device_type          'XtaLAB Synergy, Dualflex, Pilatus 300K'
_diffrn_detector                         'Hybrid Pixel Array Detector'
_diffrn_detector_area_resol_mean         5.8140
_diffrn_measurement_method               '\w scans'
_diffrn_measurement_specimen_support     ?

_diffrn_reflns_number                    47124
_diffrn_reflns_theta_min                 2.35
_diffrn_reflns_theta_max                 35.24
_diffrn_reflns_theta_full                34.97
_diffrn_measured_fraction_theta_max      0.96
_diffrn_measured_fraction_theta_full     0.98
_diffrn_reflns_av_R_equivalents          0.0643
_diffrn_reflns_av_unetI/netI             0.0477
_diffrn_reflns_limit_h_min               -33
_diffrn_reflns_limit_h_max               33
_diffrn_reflns_limit_k_min               -34
_diffrn_reflns_limit_k_max               33
_diffrn_reflns_limit_l_min               -21
_diffrn_reflns_limit_l_max               24
_diffrn_reflns_reduction_process         ?

_diffrn_standards_number                 ?
_diffrn_standards_interval_count         ?
_diffrn_standards_interval_time          ?
_diffrn_standards_decay_%                ?
loop_
_diffrn_standard_refln_index_h
_diffrn_standard_refln_index_k
_diffrn_standard_refln_index_l
  ? ? ?

_diffrn_radiation_probe                  X-ray

#=======================================================================

# 8. REFINEMENT DATA

_refine_special_details
; ?
;

_reflns_number_total                     7686
_reflns_number_gt                        3259
_reflns_threshold_expression             'I>2\s(I)'

_refine_ls_structure_factor_coef         F
_refine_ls_R_factor_gt                   0.1464
_refine_ls_wR_factor_gt                  0.2071
_refine_ls_R_factor_all                  0.2370
_refine_ls_wR_factor_ref                 0.2140
_refine_ls_goodness_of_fit_ref           4.76
_refine_ls_goodness_of_fit_gt            7.10
_refine_ls_restrained_S_gt               ?
_refine_ls_restrained_S_all              ?
_refine_ls_number_reflns                 7686
_refine_ls_number_parameters             59
_refine_ls_number_restraints             7
_refine_ls_number_constraints            4
_refine_ls_weighting_scheme              sigma
_refine_ls_weighting_details             'w=1/(\s^2^(F)+0.0001F^2^)'
_refine_ls_hydrogen_treatment            'constr'
_refine_ls_shift/su_max                  0.4479
_refine_ls_shift/su_mean                 0.0955
_refine_diff_density_max                 32.93
_refine_diff_density_min                 -22.98
_refine_ls_extinction_method             'none'
_refine_ls_extinction_coef               ?
_refine_ls_extinction_expression         ?
_refine_ls_abs_structure_details         ?
_refine_ls_abs_structure_Flack           ?
_refine_ls_abs_structure_Rogers          ?

loop_
 _atom_type_symbol
 _atom_type_scat_dispersion_real
 _atom_type_scat_dispersion_imag
 _atom_type_scat_source
 C    0.0015  0.0009
 'International Tables Vol C tables 4.2.6.8 and 6.1.1.1'
 H    0.0000  0.0000
 'International Tables Vol C tables 4.2.6.8 and 6.1.1.1'
 Br   0.1811  1.6452
 'International Tables Vol C tables 4.2.6.8 and 6.1.1.1'
 N    0.0030  0.0019
 'International Tables Vol C tables 4.2.6.8 and 6.1.1.1'
 Pb  -1.1676  6.9287
 'International Tables Vol C tables 4.2.6.8 and 6.1.1.1'

_computing_data_collection
 'CrysAlisPro 1.171.40.71a (Rigaku OD, 2020)'
_computing_cell_refinement
 'CrysAlisPro 1.171.40.71a (Rigaku OD, 2020)'
_computing_data_reduction
 'CrysAlisPro 1.171.40.71a (Rigaku OD, 2020)'
_computing_structure_solution            ?
_computing_structure_refinement          ?
_computing_molecular_graphics            ?
_computing_publication_material          ?

loop_
 _restr_distance_atom_site_label_1
 _restr_distance_site_symmetry_1
 _restr_distance_atom_site_label_2
 _restr_distance_site_symmetry_2
 _restr_distance_target
 _restr_distance_target_weight_param
N1 . C3 . 1.3 0.001
N2 . C1 . 1.3 0.001
N3 . C2 . 1.3 0.001
N3 . C4 . 1.3 0.001

loop_
 _restr_angle_atom_site_label_1
 _restr_angle_site_symmetry_1
 _restr_angle_atom_site_label_2
 _restr_angle_site_symmetry_2
 _restr_angle_atom_site_label_3
 _restr_angle_site_symmetry_3
 _restr_angle_target
 _restr_angle_target_weight_param
C3 3_656 N1 . C3 . 128 0.01
C1 3_655 N2 . C1 . 128 0.01
C2 . N3 . C4 . 128 0.01

loop_
 _restr_torsion_atom_site_label_1
 _restr_torsion_site_symmetry_1
 _restr_torsion_atom_site_label_2
 _restr_torsion_site_symmetry_2
 _restr_torsion_atom_site_label_3
 _restr_torsion_site_symmetry_3
 _restr_torsion_atom_site_label_4
 _restr_torsion_site_symmetry_4
 _restr_torsion_angle_target
 _restr_torsion_weight_param
 ? ? ? ? ? ? ? ? ? ?

loop_
 _restr_equal_distance_atom_site_label_1
 _restr_equal_distance_site_symmetry_1
 _restr_equal_distance_atom_site_label_2
 _restr_equal_distance_site_symmetry_2
 _restr_equal_distance_class_class_id
 _restr_equal_distance_class_target_weight_param
 ? ? ? ? ? ?

loop_
 _restr_equal_angle_atom_site_label_1
 _restr_equal_angle_site_symmetry_1
 _restr_equal_angle_atom_site_label_2
 _restr_equal_angle_site_symmetry_2
 _restr_equal_angle_atom_site_label_3
 _restr_equal_angle_site_symmetry_3
 _restr_equal_angle_class_class_id
 _restr_equal_angle_class_target_weight_param
 ? ? ? ? ? ? ? ?

loop_
 _restr_equal_torsion_atom_site_label_1
 _restr_equal_torsion_site_symmetry_1
 _restr_equal_torsion_atom_site_label_2
 _restr_equal_torsion_site_symmetry_2
 _restr_equal_torsion_atom_site_label_3
 _restr_equal_torsion_site_symmetry_3
 _restr_equal_torsion_atom_site_label_4
 _restr_equal_torsion_site_symmetry_4
 _restr_equal_torsion_class_class_id
 _restr_equal_torsion_class_target_weight_param
 ? ? ? ? ? ? ? ? ? ?


#=======================================================================

# 9. ATOMIC COORDINATES AND DISPLACEMENT PARAMETERS

loop_
 _atom_site_label
 _atom_site_type_symbol
 _atom_site_fract_x
 _atom_site_fract_y
 _atom_site_fract_z
 _atom_site_adp_type
 _atom_site_U_iso_or_equiv
 _atom_site_site_symmetry_multiplicity
 _atom_site_occupancy
 _atom_site_calc_flag
 _atom_site_refinement_flags
 _atom_site_disorder_assembly
 _atom_site_disorder_group
  Pb1 Pb 0.5 0.74998(3) 0.50004(4) Uani 0.01281(13) 8 1 d . . .
  Pb2 Pb 0.75017(4) 0.5 0.5 Uani 0.01314(13) 8 1 d . . .
  Br1 Br 0.5 0.74614(12) 0.25 Uani 0.0120(5) 4 1 d . . .
  Br2 Br 0.6214(2) 0.8799(2) 0.5007(3) Uani 0.0804(14) 16 1 d . . .
  Br3 Br 0.7329(4) 0.5201(5) 0.25 Uani 0.101(2) 8 1 d . . .
  Br4 Br 0.62741(18) 0.62884(17) 0.4989(3) Uani 0.0770(13) 16 1 d . . .
  Br5 Br 0.5 0.7479(7) 0.75 Uani 0.29(2) 4 1 d . . .
  N1 N 0.5 0.999(4) 0.75 Uiso 0.118(19) 4 1 d . . .
  N2 N 0.5 0.527(10) 0.25 Uiso 0.30(9) 4 1 d . . .
  N3 N 0.7413(6) 0.7209(6) 0.75 Uiso 0.0162(16) 8 1 d . . .
  C1 C 0.4303(3) 0.493(10) 0.25 Uiso 0.30(9) 8 1 d . . .
  C2 C 0.7634(10) 0.7944(6) 0.75 Uiso 0.0162(16) 8 1 d . . .
  C3 C 0.5697(3) 1.033(4) 0.75 Uiso 0.118(19) 8 1 d . . .
  C4 C 0.7860(9) 0.6577(6) 0.75 Uiso 0.0162(16) 8 1 d . . .

loop_
 _atom_site_aniso_label
 _atom_site_aniso_type_symbol
 _atom_site_aniso_U_11
 _atom_site_aniso_U_22
 _atom_site_aniso_U_33
 _atom_site_aniso_U_12
 _atom_site_aniso_U_13
 _atom_site_aniso_U_23
 Pb1 Pb 0.0136(2) 0.0141(2) 0.0107(2) 0 0 0.00001(16)
 Pb2 Pb 0.0135(2) 0.0139(2) 0.0120(2) 0 0 0.00087(16)
 Br1 Br 0.0189(10) 0.0133(8) 0.0039(6) 0 0 0
 Br2 Br 0.086(3) 0.074(2) 0.080(2) -0.064(2) 0.0077(14) -0.0237(14)
 Br3 Br 0.105(4) 0.190(6) 0.0079(10) 0.081(4) 0 0
 Br4 Br 0.0559(17) 0.0564(16) 0.119(3) 0.0328(14) -0.0393(16) 0.0236(15)
 Br5 Br 0.089(8) 0.066(6) 0.71(7) 0 0 0

loop_
 _jana_atom_site_ADP_C_label
 _jana_atom_site_ADP_C_type_symbol
 _jana_atom_site_ADP_C_111
 _jana_atom_site_ADP_C_112
 _jana_atom_site_ADP_C_113
 _jana_atom_site_ADP_C_122
 _jana_atom_site_ADP_C_123
 _jana_atom_site_ADP_C_133
 _jana_atom_site_ADP_C_222
 _jana_atom_site_ADP_C_223
 _jana_atom_site_ADP_C_233
 _jana_atom_site_ADP_C_333
 ? ? ? ? ? ? ? ? ? ? ? ?

loop_
 _jana_atom_site_ADP_D_label
 _jana_atom_site_ADP_D_type_symbol
 _jana_atom_site_ADP_D_1111
 _jana_atom_site_ADP_D_1112
 _jana_atom_site_ADP_D_1113
 _jana_atom_site_ADP_D_1122
 _jana_atom_site_ADP_D_1123
 _jana_atom_site_ADP_D_1133
 _jana_atom_site_ADP_D_1222
 _jana_atom_site_ADP_D_1223
 _jana_atom_site_ADP_D_1233
 _jana_atom_site_ADP_D_1333
 _jana_atom_site_ADP_D_2222
 _jana_atom_site_ADP_D_2223
 _jana_atom_site_ADP_D_2233
 _jana_atom_site_ADP_D_2333
 _jana_atom_site_ADP_D_3333
 ? ? ? ? ? ? ? ? ? ? ? ? ? ? ? ? ?

loop_
 _jana_atom_site_ADP_E_label
 _jana_atom_site_ADP_E_type_symbol
 _jana_atom_site_ADP_E_11111
 _jana_atom_site_ADP_E_11112
 _jana_atom_site_ADP_E_11113
 _jana_atom_site_ADP_E_11122
 _jana_atom_site_ADP_E_11123
 _jana_atom_site_ADP_E_11133
 _jana_atom_site_ADP_E_11222
 _jana_atom_site_ADP_E_11223
 _jana_atom_site_ADP_E_11233
 _jana_atom_site_ADP_E_11333
 _jana_atom_site_ADP_E_12222
 _jana_atom_site_ADP_E_12223
 _jana_atom_site_ADP_E_12233
 _jana_atom_site_ADP_E_12333
 _jana_atom_site_ADP_E_13333
 _jana_atom_site_ADP_E_22222
 _jana_atom_site_ADP_E_22223
 _jana_atom_site_ADP_E_22233
 _jana_atom_site_ADP_E_22333
 _jana_atom_site_ADP_E_23333
 _jana_atom_site_ADP_E_33333
 ? ? ? ? ? ? ? ? ? ? ? ? ? ? ? ? ? ? ? ? ? ? ?

loop_
 _jana_atom_site_ADP_F_label
 _jana_atom_site_ADP_F_type_symbol
 _jana_atom_site_ADP_F_111111
 _jana_atom_site_ADP_F_111112
 _jana_atom_site_ADP_F_111113
 _jana_atom_site_ADP_F_111122
 _jana_atom_site_ADP_F_111123
 _jana_atom_site_ADP_F_111133
 _jana_atom_site_ADP_F_111222
 _jana_atom_site_ADP_F_111223
 _jana_atom_site_ADP_F_111233
 _jana_atom_site_ADP_F_111333
 _jana_atom_site_ADP_F_112222
 _jana_atom_site_ADP_F_112223
 _jana_atom_site_ADP_F_112233
 _jana_atom_site_ADP_F_112333
 _jana_atom_site_ADP_F_113333
 _jana_atom_site_ADP_F_122222
 _jana_atom_site_ADP_F_122223
 _jana_atom_site_ADP_F_122233
 _jana_atom_site_ADP_F_122333
 _jana_atom_site_ADP_F_123333
 _jana_atom_site_ADP_F_133333
 _jana_atom_site_ADP_F_222222
 _jana_atom_site_ADP_F_222223
 _jana_atom_site_ADP_F_222233
 _jana_atom_site_ADP_F_222333
 _jana_atom_site_ADP_F_223333
 _jana_atom_site_ADP_F_233333
 _jana_atom_site_ADP_F_333333
 ? ? ? ? ? ? ? ? ? ? ? ? ? ? ? ? ? ? ? ? ? ? ? ? ? ? ? ? ? ?


#=======================================================================

# 10. MOLECULAR GEOMETRY


loop_
 _geom_bond_atom_site_label_1
 _geom_bond_atom_site_label_2
 _geom_bond_site_symmetry_1
 _geom_bond_site_symmetry_2
 _geom_bond_distance
 _geom_bond_publ_flag
  Pb1 Br1 . . 2.9598(5) ?
  Pb1 Br2 . . 2.977(4) ?
  Pb1 Br2 . 8_655 2.977(4) ?
  Pb1 Br4 . . 2.944(3) ?
  Pb1 Br4 . 8_655 2.944(3) ?
  Pb1 Br5 . . 2.9583(5) ?
  Pb2 Br2 . 13_666 2.945(4) ?
  Pb2 Br2 . 16_645 2.945(4) ?
  Pb2 Br3 . . 2.9917(11) ?
  Pb2 Br3 . 4_566 2.9917(11) ?
  Pb2 Br4 . . 2.980(3) ?
  Pb2 Br4 . 4_566 2.980(3) ?
  Br1 N2 . . 3.66(17) ?
  Br3 N2 . . 3.903(8) ?
  Br4 N3 . . 3.853(7) ?
  N1 C3 . . 1.30(4) ?
  N1 C3 . 3_656 1.30(4) ?
  N2 C1 . . 1.30(11) ?
  N2 C1 . 3_655 1.30(11) ?
  N3 C2 . . 1.286(14) ?
  N3 C4 . . 1.296(15) ?

loop_
 _geom_angle_atom_site_label_1
 _geom_angle_atom_site_label_2
 _geom_angle_atom_site_label_3
 _geom_angle_site_symmetry_1
 _geom_angle_site_symmetry_2
 _geom_angle_site_symmetry_3
 _geom_angle
 _geom_angle_publ_flag
  Br1 Pb1 Br2 . . . 91.06(7) ?
  Br1 Pb1 Br2 . . 8_655 91.06(7) ?
  Br1 Pb1 Br4 . . . 88.89(8) ?
  Br1 Pb1 Br4 . . 8_655 88.89(8) ?
  Br1 Pb1 Br5 . . . 178.1(2) ?
  Br2 Pb1 Br2 . . 8_655 86.13(10) ?
  Br2 Pb1 Br4 . . . 90.47(9) ?
  Br2 Pb1 Br4 . . 8_655 176.60(9) ?
  Br2 Pb1 Br5 . . . 90.33(19) ?
  Br2 Pb1 Br4 8_655 . . 176.60(9) ?
  Br2 Pb1 Br4 8_655 . 8_655 90.47(9) ?
  Br2 Pb1 Br5 8_655 . . 90.33(19) ?
  Br4 Pb1 Br4 . . 8_655 92.93(8) ?
  Br4 Pb1 Br5 . . . 89.80(18) ?
  Br4 Pb1 Br5 8_655 . . 89.80(18) ?
  Br2 Pb2 Br2 13_666 . 16_645 86.10(10) ?
  Br2 Pb2 Br3 13_666 . . 89.49(15) ?
  Br2 Pb2 Br3 13_666 . 4_566 98.64(15) ?
  Br2 Pb2 Br4 13_666 . . 90.58(9) ?
  Br2 Pb2 Br4 13_666 . 4_566 176.69(9) ?
  Br2 Pb2 Br3 16_645 . . 98.64(15) ?
  Br2 Pb2 Br3 16_645 . 4_566 89.49(15) ?
  Br2 Pb2 Br4 16_645 . . 176.69(9) ?
  Br2 Pb2 Br4 16_645 . 4_566 90.58(9) ?
  Br3 Pb2 Br3 . . 4_566 168.91(17) ?
  Br3 Pb2 Br4 . . . 81.24(15) ?
  Br3 Pb2 Br4 . . 4_566 91.08(16) ?
  Br3 Pb2 Br4 4_566 . . 91.08(16) ?
  Br3 Pb2 Br4 4_566 . 4_566 81.24(15) ?
  Br4 Pb2 Br4 . . 4_566 92.73(8) ?
  Pb1 Br1 Pb1 . . 3_655 177.51(8) ?
  Pb1 Br1 N2 . . . 91.24(4) ?
  Pb1 Br1 N2 3_655 . . 91.24(4) ?
  Pb1 Br2 Pb2 . . 13_666 176.10(14) ?
  Pb2 Br3 Pb2 . . 6_555 163.0(3) ?
  Pb2 Br3 N2 . . . 95.7(3) ?
  Pb2 Br3 N2 6_555 . . 95.7(3) ?
  Pb1 Br4 Pb2 . . . 177.13(11) ?
  Pb1 Br4 N3 . . . 94.59(17) ?
  Pb2 Br4 N3 . . . 86.81(16) ?
  Pb1 Br5 Pb1 . . 3_656 178.7(5) ?
  C3 N1 C3 . . 3_656 128(6) ?
  Br1 N2 Br3 . . . 92(2) ?
  Br1 N2 Br3 . . 3_655 92(2) ?
  Br1 N2 C1 . . . 116(10) ?
  Br1 N2 C1 . . 3_655 116(10) ?
  Br3 N2 Br3 . . 3_655 176(5) ?
  Br3 N2 C1 . . . 152(11) ?
  Br3 N2 C1 . . 3_655 24(8) ?
  Br3 N2 C1 3_655 . . 24(8) ?
  Br3 N2 C1 3_655 . 3_655 152(11) ?
  C1 N2 C1 . . 3_655 128(17) ?
  Br4 N3 Br4 . . 6_556 100.9(2) ?
  Br4 N3 C2 . . . 121.7(4) ?
  Br4 N3 C4 . . . 87.7(5) ?
  Br4 N3 C2 6_556 . . 121.7(4) ?
  Br4 N3 C4 6_556 . . 87.7(5) ?
  C2 N3 C4 . . . 128.0(12) ?

loop_
 _geom_torsion_atom_site_label_1
 _geom_torsion_atom_site_label_2
 _geom_torsion_atom_site_label_3
 _geom_torsion_atom_site_label_4
 _geom_torsion_site_symmetry_1
 _geom_torsion_site_symmetry_2
 _geom_torsion_site_symmetry_3
 _geom_torsion_site_symmetry_4
 _geom_torsion
 _geom_torsion_publ_flag
 ? ? ? ? ? ? ? ? ? ?

loop_
 _geom_hbond_atom_site_label_D
 _geom_hbond_atom_site_label_H
 _geom_hbond_atom_site_label_A
 _geom_hbond_site_symmetry_D
 _geom_hbond_site_symmetry_H
 _geom_hbond_site_symmetry_A
 _geom_hbond_distance_DH
 _geom_hbond_distance_HA
 _geom_hbond_distance_DA
 _geom_hbond_angle_DHA
 _geom_hbond_publ_flag
 ? ? ? ? ? ? ? ? ? ? ?


#=======================================================================

# 11. STRUCTURE-FACTOR LIST

loop_
 _refln_index_h
 _refln_index_k
 _refln_index_l
 _refln_F_squared_calc
 _refln_F_squared_meas
 _refln_F_squared_sigma
 _refln_observed_status
   4   0   0  680555.  684382.   32491. o
   6   0   0     932.    1103.     599. <
   8   0   0 3532440. 2875180.  133818. o
  10   0   0    7002.    1266.     686. <
  12   0   0  351761.  195663.   10895. o
  14   0   0    7644.     935.     646. <
  16   0   0  737730.  632786.   28900. o
  18   0   0    2881.     364.     336. <
  20   0   0  198564.  156357.    7371. o
  22   0   0    1555.     191.     400. <
  24   0   0  171429.  123621.    8446. o
  26   0   0     248.    -362.     728. <
  28   0   0   73821.   60559.    4407. o
  30   0   0     224.    -688.     888. <
  32   0   0   39738.   33158.    2761. o
   3   1   0    7866.     619.     548. <
   5   1   0   17881.    8434.     846. o
   7   1   0     600.    1884.     507. o
   9   1   0    3193.     639.     411. <
  11   1   0   18148.   13077.    1358. o
  13   1   0    2876.    1787.     407. o
  15   1   0     506.    1615.     347. o
  17   1   0     403.     779.     302. o
  19   1   0    1879.    4116.     339. o
  21   1   0      11.      -7.     355. <
  23   1   0     225.    1205.     386. o
  25   1   0      11.     562.     557. <
  27   1   0      22.     241.     554. <
  29   1   0      15.     -43.     636. <
  31   1   0      40.     202.     644. <
  33   1   0       9.    1098.     682. <
   2   2   0 2278820. 1970450.  129748. o
   4   2   0   11159.   19781.    1921. o
   6   2   0 1991260. 1777100.   83270. o
   8   2   0   17631.   60869.    2765. o
  10   2   0  917117.  768341.   30026. o
  12   2   0    9699.   43350.    2897. o
  14   2   0  665264.  523059.   15798. o
  16   2   0    6616.   30200.    1267. o
  18   2   0  313308.  219135.    6528. o
  20   2   0    2290.   12944.     703. o
  22   2   0  205528.  157007.    6080. o
  24   2   0     868.    4445.     481. o
  26   2   0  103284.   80183.    3987. o
  28   2   0     265.    1939.     598. o
  30   2   0   56508.   47366.    2544. o
  32   2   0      64.    -337.     668. <
   1   3   0     743.     403.     453. <
   3   3   0    1717.     511.     726. <
   5   3   0   10938.    1236.     984. <
   7   3   0   30166.   10674.    1237. o
   9   3   0    3981.    3515.     769. o
  11   3   0      32.     814.     547. <
  13   3   0     346.     308.     414. <
  15   3   0    3731.    6175.     501. o
  17   3   0     130.    1331.     239. o
  19   3   0    1783.    1506.     271. o
  21   3   0     493.     477.     352. <
  23   3   0       4.    1380.     473. o
  25   3   0     206.     918.     444. o
  27   3   0     256.     923.     597. <
  29   3   0      74.    -484.     598. <
  31   3   0       0.     231.     638. <
  33   3   0      11.      80.     691. <
   0   4   0  603455.  712319.   33806. o
   2   4   0    9324.   20219.    1928. o
   4   4   0 5283200. 5137560.  336430. o
   6   4   0    5165.   18046.    2055. o
   8   4   0  378796.  340294.   12445. o
  10   4   0    6546.    2316.     736. o
  12   4   0 1489250. 1273810.   44378. o
  14   4   0    5793.     844.     288. o
  16   4   0  252205.  183024.    6121. o
  18   4   0    3295.     205.     243. <
  20   4   0  334238.  274288.    9101. o
  22   4   0    1039.     797.     370. o
  24   4   0  116614.   94202.    3746. o
  26   4   0     782.      27.     450. <
  28   4   0   77905.   58177.    3027. o
  30   4   0     216.     999.     631. <
  32   4   0   35237.   28225.    2487. o
   1   5   0   10209.   10883.    1044. o
   3   5   0    3839.    1444.     582. o
   5   5   0     554.    -639.    1112. <
   7   5   0   12267.    5037.    1166. o
   9   5   0   19949.    9801.     920. o
  11   5   0      67.    1887.     414. o
  13   5   0    1447.     374.     251. <
  15   5   0    5358.    7321.     511. o
  17   5   0     884.      85.     265. <
  19   5   0     315.    1919.     342. o
  21   5   0     472.     101.     335. <
  23   5   0     344.    1468.     503. o
  25   5   0       7.     897.     537. <
  27   5   0      32.      94.     598. <
  29   5   0      41.     326.     894. <
  31   5   0       2.    -555.     978. <
  33   5   0       1.    -114.     967. <
   0   6   0    3918.     524.     460. <
   2   6   0 1999420. 1658270.   77881. o
   4   6   0    8458.   22689.    2316. o
   6   6   0 1022760.  849303.   57935. o
   8   6   0   15682.   11859.    1597. o
  10   6   0 1131050.  985290.   47641. o
  12   6   0   17114.   26838.    1276. o
  14   6   0  332385.  250111.    9494. o
  16   6   0    5934.   22950.    1219. o
  18   6   0  374947.  343081.   13090. o
  20   6   0    2976.   11343.     628. o
  22   6   0  146870.  103549.    4093. o
  24   6   0     540.    3055.     599. o
  26   6   0  107469.   92250.    3712. o
  28   6   0     155.    1586.     510. o
  30   6   0   48929.   41285.    3175. o
  32   6   0      72.    1261.     876. <
   1   7   0    3259.    1142.     578. <
   3   7   0   13472.    8239.     833. o
   5   7   0    5988.    4206.     991. o
   7   7   0      11.    -729.     896. <
   9   7   0    1356.    2338.    1243. <
  11   7   0    3784.    4513.     678. o
  13   7   0     598.    1867.     239. o
  15   7   0     309.     792.     225. o
  17   7   0     335.     869.     329. o
  19   7   0     261.    1115.     332. o
  21   7   0     162.    1338.     363. o
  23   7   0     396.     265.     722. <
  25   7   0     378.     427.     544. <
  27   7   0       2.    -214.     551. <
  29   7   0     120.     222.     431. <
  31   7   0     117.     869.     860. <
   2   8   0   22236.   60456.    2808. o
   4   8   0  321510.  328281.   13765. o
   6   8   0   21137.   29616.    3935. o
   8   8   0 1876690. 1706500.  114069. o
  10   8   0   14496.    6165.     491. o
  12   8   0  214940.  207040.    6797. o
  14   8   0    8673.     457.     187. o
  16   8   0  568650.  536690.   15727. o
  18   8   0    3227.    1484.     245. o
  20   8   0  140176.  100972.    3108. o
  22   8   0    1152.     578.     276. o
  24   8   0  145897.  130569.    4039. o
  26   8   0     288.     581.     345. <
  28   8   0   58339.   48259.    2262. o
  30   8   0     125.    -204.     429. <
  32   8   0   34871.   32980.    1941. o
   1   9   0     184.    2103.     648. o
   3   9   0     174.    3834.     618. o
   5   9   0   18798.    2877.     561. o
   7   9   0    2187.    5351.    1906. o
   9   9   0     499.     144.     279. <
  11   9   0    1723.    3171.     313. o
  13   9   0    4457.    1237.     228. o
  15   9   0     343.    1494.     236. o
  17   9   0     104.     495.     231. o
  19   9   0      89.    1160.     266. o
  21   9   0       3.     799.     283. o
  23   9   0     315.     458.     367. <
  25   9   0      93.     581.     353. <
  27   9   0       8.     426.     384. <
  29   9   0       3.     886.     429. o
  31   9   0       7.    -258.     547. <
   0  10   0   12436.    1328.     756. <
   2  10   0  937938.  759008.   36118. o
   4  10   0   13370.    1105.     500. o
   6  10   0 1194410.  946122.   31770. o
   8  10   0   10369.    5833.     382. o
  10  10   0  355635.  229611.   10654. o
  12  10   0    4948.    9629.     399. o
  14  10   0  609639.  554962.   16191. o
  16  10   0    4304.    9475.     424. o
  18  10   0  155389.  101552.    3084. o
  20  10   0    1126.    4740.     352. o
  22  10   0  179720.  186135.    6256. o
  24  10   0     915.    3897.     399. o
  26  10   0   64131.   52100.    1751. o
  28  10   0     357.    1179.     407. o
  30  10   0   43434.   41572.    2002. o
  32  10   0     136.     859.     540. <
   1  11   0   12112.    7819.     950. o
   3  11   0     340.     780.     619. <
   5  11   0    4050.    1370.     686. <
   7  11   0    5242.    4785.     298. o
   9  11   0    5217.    2754.     299. o
  11  11   0     197.     525.     219. o
  13  11   0      35.     947.     255. o
  15  11   0      74.    1078.     219. o
  17  11   0     841.     595.     245. o
  19  11   0      82.     570.     269. o
  21  11   0     605.     595.     302. <
  23  11   0       1.     191.     380. <
  25  11   0     131.     846.     326. o
  27  11   0      88.      80.     389. <
  29  11   0     172.     168.     421. <
  31  11   0       0.    1234.     548. o
   0  12   0  299342.  201287.   11276. o
   2  12   0   18588.   50638.    2971. o
   4  12   0 1409960. 1340090.   52146. o
   6  12   0   14371.   26851.     804. o
   8  12   0  204884.  208356.    7811. o
  10  12   0   15054.   11050.     793. o
  12  12   0  698904.  727357.   20828. o
  14  12   0    6404.     859.     259. o
  16  12   0  120962.   92916.    2846. o
  18  12   0    2641.     350.     265. <
  20  12   0  232396.  235486.    8980. o
  22  12   0     725.    1562.     584. o
  24  12   0   71544.   55394.    1785. o
  26  12   0     119.    1595.     397. o
  28  12   0   61535.   58472.    1965. o
  30  12   0      31.    1256.     570. o
   1  13   0    4513.    3262.     288. o
   3  13   0      16.    1408.     332. o
   5  13   0     286.     437.     154. o
   7  13   0    2511.    1845.     285. o
   9  13   0    2612.    1447.     325. o
  11  13   0      78.     537.     285. <
  13  13   0     121.     219.     235. <
  15  13   0     392.     871.     292. o
  17  13   0     544.     131.     241. <
  19  13   0     221.     390.     310. <
  21  13   0      25.     517.     444. <
  23  13   0       8.     792.     339. o
  25  13   0       5.     292.     367. <
  27  13   0     116.     303.     437. <
  29  13   0      11.    -372.     437. <
  31  13   0      18.     545.     564. <
   0  14   0    5566.     589.     326. <
   2  14   0  733460.  600981.   15163. o
   4  14   0    5273.     488.     192. o
   6  14   0  375363.  244366.    7152. o
   8  14   0    4380.    1009.     282. o
  10  14   0  623256.  546023.   25207. o
  12  14   0    3777.     618.     275. o
  14  14   0  146503.   80760.    2445. o
  16  14   0    1512.    1259.     313. o
  18  14   0  267218.  277742.    9237. o
  20  14   0     997.    2497.     379. o
  22  14   0   71286.   43062.    1644. o
  24  14   0     225.    1848.     357. o
  26  14   0   74392.   82979.    2625. o
  28  14   0     161.    1986.     528. o
  30  14   0   27322.   19363.    1202. o
   1  15   0    1636.    2025.     179. o
   3  15   0    6610.    6277.     383. o
   5  15   0    7653.    7210.     342. o
   7  15   0     405.     518.     196. o
   9  15   0    1594.    1539.     349. o
  11  15   0     491.    1610.     355. o
  13  15   0    2443.     614.     312. <
  15  15   0     400.     308.     319. <
  17  15   0      34.     399.     444. <
  19  15   0      11.     638.     448. <
  21  15   0     336.     487.     446. <
  23  15   0       5.     827.     397. o
  25  15   0     164.     854.     434. <
  27  15   0       7.     700.     488. <
  29  15   0      19.    -809.     716. <
   0  16   0  703866.  663744.   21557. o
   2  16   0    9354.   32355.     652. o
   4  16   0  224976.  192358.    4838. o
   6  16   0    9560.   22617.     773. o
   8  16   0  582651.  546681.   17945. o
  10  16   0    2874.    8044.     403. o
  12  16   0  129526.   94911.    4539. o
  14  16   0    2437.    1014.     393. o
  16  16   0  292438.  295181.   11322. o
  18  16   0     847.     851.     458. <
  20  16   0   66170.   46421.    2033. o
  22  16   0     433.     693.     466. <
  24  16   0   89226.  108654.    3796. o
  26  16   0     269.     635.     486. <
  28  16   0   28774.   27178.    1773. o
  30  16   0      71.     383.    1378. <
   1  17   0      86.     215.     168. <
   3  17   0    2661.    1949.     209. o
   5  17   0    1565.     352.     206. <
   7  17   0      31.     520.     269. <
   9  17   0       6.     460.     276. <
  11  17   0    2879.     820.     261. o
  13  17   0     665.     373.     380. <
  15  17   0      90.     787.     477. <
  17  17   0     265.     642.     599. <
  19  17   0     932.     342.     478. <
  21  17   0      36.    -663.     486. <
  23  17   0     263.     -60.     501. <
  25  17   0      21.       6.     487. <
  27  17   0      88.     887.     525. <
  29  17   0       0.    2160.    1495. <
   0  18   0    3120.     517.     255. o
   2  18   0  334758.  235445.    5922. o
   4  18   0    2053.     290.     209. <
   6  18   0  409623.  350798.   11628. o
   8  18   0    2077.    1350.     288. o
  10  18   0  155306.  100119.    3018. o
  12  18   0    1681.     498.     313. <
  14  18   0  271566.  273028.   12830. o
  16  18   0     748.     654.     464. <
  18  18   0   67290.   36920.    2066. o
  20  18   0     293.     158.     503. <
  22  18   0  105308.  117802.    4871. o
  24  18   0     133.    1300.     505. o
  26  18   0   30838.   19657.    1008. o
  28  18   0      27.     386.     683. <
   1  19   0    4448.    4374.     261. o
   3  19   0      40.    1650.     248. o
   5  19   0     262.    1261.     275. o
   7  19   0     810.    1582.     296. o
   9  19   0    4295.    1303.     309. o
  11  19   0     416.     493.     266. <
  13  19   0     246.     538.     364. <
  15  19   0      30.      90.     702. <
  17  19   0     657.    -632.     493. <
  19  19   0     713.     110.     706. <
  21  19   0      13.     520.     515. <
  23  19   0      13.    -231.     531. <
  25  19   0      36.     211.     557. <
  27  19   0      61.     315.     562. <
   0  20   0  201131.  158297.    6228. o
   2  20   0    2261.   14799.     567. o
   4  20   0  338950.  292913.    9700. o
   6  20   0    1464.   10550.     500. o
   8  20   0  138879.   99586.    3426. o
  10  20   0    2297.    5286.     377. o
  12  20   0  236362.  224138.   10576. o
  14  20   0     705.    2924.     403. o
  16  20   0   63111.   45900.    1933. o
  18  20   0     706.    -121.     495. <
  20  20   0  108212.  139779.    5585. o
  22  20   0     199.    -682.     544. <
  24  20   0   28955.   19177.    1156. o
  26  20   0      70.    -444.     558. <
   1  21   0     892.     165.     285. <
   3  21   0      57.     662.     279. o
   5  21   0     259.     333.     299. <
   7  21   0    2076.     631.     292. o
   9  21   0     444.     278.     286. <
  11  21   0       8.     309.     309. <
  13  21   0      13.     456.     373. <
  15  21   0    1783.    -157.     402. <
  17  21   0     245.     101.     411. <
  19  21   0      37.    1202.     483. o
  21  21   0     122.     814.     547. <
  23  21   0     401.     441.     545. <
  25  21   0      38.    -206.     579. <
   0  22   0    1596.     -75.     403. <
   2  22   0  200727.  169320.    5165. o
   4  22   0    2037.     527.     322. <
   6  22   0  143850.  107911.    3723. o
   8  22   0     920.    1301.     780. <
  10  22   0  189097.  182426.    5500. o
  12  22   0     285.    1691.     332. o
  14  22   0   71250.   42776.    1885. o
  16  22   0     304.     360.     396. <
  18  22   0  107044.  113343.    4054. o
  20  22   0      80.    -372.     542. <
  22  22   0   28726.   18834.     880. o
  24  22   0      94.     209.     584. <
   1  23   0       0.    1236.     342. o
   3  23   0    1393.    1629.     325. o
   5  23   0    1540.     898.     495. <
   7  23   0     249.     861.     384. o
   9  23   0     141.     550.     342. <
  11  23   0     257.     574.     333. <
  13  23   0    1310.     733.     421. <
  15  23   0     385.     154.     407. <
  17  23   0      22.     487.     441. <
  19  23   0      15.    -279.     453. <
  21  23   0     423.     242.     605. <
  23  23   0     188.     831.     507. <
  25  23   0       5.    -340.     860. <
   0  24   0  170458.  133738.    6668. o
   2  24   0     549.    4657.     437. o
   4  24   0  119472.  102961.    3208. o
   6  24   0     642.    3942.     477. o
   8  24   0  146946.  134005.    4126. o
  10  24   0     292.    3427.     372. o
  12  24   0   67226.   52559.    1754. o
  14  24   0     510.    1469.     433. o
  16  24   0   91604.   98775.    4026. o
  18  24   0      95.     329.     471. <
  20  24   0   27813.   18258.     978. o
  22  24   0     151.    1397.     537. o
  24  24   0   37355.   57405.    4197. o
   1  25   0     216.     928.     362. o
   3  25   0     855.      24.     362. <
   5  25   0     134.     263.     372. <
   7  25   0      82.     362.     510. <
   9  25   0      71.    -152.     384. <
  11  25   0    1259.    1046.     366. o
  13  25   0     202.    -584.     450. <
  15  25   0      12.     228.     484. <
  17  25   0       0.     581.     461. <
  19  25   0     475.     290.     494. <
  21  25   0     257.    -135.     517. <
  23  25   0       0.    -468.     866. <
   0  26   0     621.    -785.     528. <
   2  26   0  101200.   87987.    2584. o
   4  26   0     345.     265.     393. <
   6  26   0  102686.  100344.    3164. o
   8  26   0     494.     115.     537. <
  10  26   0   62456.   54522.    2059. o
  12  26   0     477.     588.     372. <
  14  26   0   72527.   73234.    3188. o
  16  26   0     129.     518.     478. <
  18  26   0   27741.   16606.     896. o
  20  26   0     154.     831.     521. <
  22  26   0   36492.   50238.    3789. o
   1  27   0     603.     928.     349. o
   3  27   0      81.     678.     359. <
   5  27   0      34.    -525.     447. <
   7  27   0     285.    1222.     419. o
   9  27   0     785.    -172.     560. <
  11  27   0     110.     843.     486. <
  13  27   0       0.    1256.     481. o
  15  27   0      15.    -268.     480. <
  17  27   0     569.    -612.     505. <
  19  27   0     169.     158.     505. <
   0  28   0   69947.   66952.    2905. o
   2  28   0     321.    1163.     400. o
   4  28   0   77152.   69535.    2297. o
   6  28   0     199.    1683.     460. o
   8  28   0   56624.   54572.    1862. o
  10  28   0     129.    1380.     584. o
  12  28   0   60146.   64237.    2845. o
  14  28   0      19.    1630.     585. o
  16  28   0   28724.   24284.    1069. o
  18  28   0      95.     473.     535. <
   1  29   0     238.    -162.     386. <
   3  29   0      74.     306.     411. <
   5  29   0     295.     571.     439. <
   7  29   0     259.     -30.     411. <
   9  29   0     191.      80.     471. <
  11  29   0       1.    -380.     612. <
  13  29   0      73.   -1254.     906. <
  15  29   0     428.    -238.     710. <
  17  29   0      97.     634.     767. <
   0  30   0     150.    1289.     676. <
   2  30   0   52769.   51203.    1795. o
   4  30   0     232.    -490.     413. <
   6  30   0   45224.   43281.    1580. o
   8  30   0     132.     148.     458. <
  10  30   0   43530.   48282.    1656. o
  12  30   0      83.    2529.     950. o
  14  30   0   25786.   20468.    1616. o
   1  31   0     102.     235.     430. <
   3  31   0     153.     840.     430. <
   5  31   0     347.     303.     481. <
   7  31   0      37.    -514.     461. <
   9  31   0      68.    -561.     474. <
  11  31   0      57.    1005.     461. o
  13  31   0     322.   -1558.     978. <
   0  32   0   39256.   37655.    2224. o
   2  32   0      48.    1048.     463. o
   4  32   0   35148.   38537.    1509. o
   6  32   0      59.    -128.     497. <
   8  32   0   32684.   31507.    1254. o
  10  32   0      70.     149.     460. <
   1  33   0     104.     958.     538. <
   3  33   0     152.     -74.     474. <
   5  33   0      73.     638.     518. <
   7  33   0      71.     333.    1250. <
   4  34   0      58.    1538.    1246. <
   3   1   1      30.     -24.      97. <
   5   1   1    3801.   32784.    1166. o
   7   1   1      43.    7975.     773. o
   9   1   1    1897.    7694.     716. o
  11   1   1     396.    1498.     467. o
  13   1   1    3655.    6381.     463. o
  15   1   1    1879.    1894.     292. o
  17   1   1     867.     540.     169. o
  19   1   1    1390.     276.     155. <
  21   1   1     935.     483.     215. o
  23   1   1    1033.     -11.     262. <
  25   1   1     258.    -162.     392. <
  27   1   1     382.     360.     407. <
  29   1   1     215.     115.     443. <
  31   1   1     136.     383.     460. <
  33   1   1      77.     241.     464. <
   0   2   1     676.     -26.      88. <
   2   2   1    1742.     823.     355. o
   4   2   1    1856.     171.     145. <
   6   2   1      44.    1471.     454. o
   8   2   1    2762.     125.     279. <
  10   2   1    2968.    1575.     414. o
  12   2   1    1019.     355.     393. <
  14   2   1       5.     394.     251. <
  16   2   1     187.     349.     216. <
  18   2   1     258.      10.     151. <
  20   2   1      19.     483.     196. o
  22   2   1     118.     525.     265. <
  24   2   1      29.     491.     280. <
  26   2   1      18.    -140.     410. <
  28   2   1      17.     641.     420. <
  30   2   1      36.     202.     456. <
  32   2   1       6.    1021.     467. o
   1   3   1     316.      54.      97. <
   3   3   1     843.   18041.    2052. o
   5   3   1     139.     280.     380. <
   7   3   1    1785.    3827.     404. o
   9   3   1     622.    7445.     652. o
  11   3   1    4535.   10154.     785. o
  13   3   1     325.    1575.     276. o
  15   3   1    1939.    1135.     188. o
  17   3   1    1198.    1103.     167. o
  19   3   1    2089.     658.     187. o
  21   3   1     570.     484.     232. o
  23   3   1     672.    -239.     367. <
  25   3   1     448.     258.     306. <
  27   3   1     444.     234.     400. <
  29   3   1     124.    -846.     447. <
  31   3   1     171.     179.     450. <
  33   3   1      50.      48.     470. <
   0   4   1    9512.       6.     229. <
   2   4   1   16563.      53.     159. <
   4   4   1   10123.    1298.     873. <
   6   4   1    4668.     -53.     286. <
   8   4   1    4258.     887.     362. o
  10   4   1    1693.    1603.     359. o
  12   4   1     126.     833.     286. o
  14   4   1     407.     834.     201. o
  16   4   1      56.     196.     159. <
  18   4   1      71.     876.     181. o
  20   4   1       9.     474.     224. o
  22   4   1      55.      78.     259. <
  24   4   1      34.      90.     319. <
  26   4   1      67.    -219.     327. <
  28   4   1       8.     904.     501. <
  30   4   1      29.     355.     517. <
  32   4   1       6.    -141.     552. <
   1   5   1    2710.   30858.    1029. o
   3   5   1    1746.     612.     464. <
   5   5   1      18.   21243.    2168. o
   7   5   1     775.     592.     541. <
   9   5   1    2946.   24473.    1326. o
  11   5   1    1055.    1447.     450. o
  13   5   1    1873.    2232.     191. o
  15   5   1     532.     460.     179. o
  17   5   1    4084.    1431.     187. o
  19   5   1     484.     490.     195. o
  21   5   1    1027.     302.     229. <
  23   5   1     395.    -282.     407. <
  25   5   1     680.     243.     349. <
  27   5   1     321.     255.     373. <
  29   5   1      91.    -299.     524. <
  31   5   1     219.     310.     540. <
  33   5   1      31.    -161.     577. <
   0   6   1    7609.    1185.     319. o
   2   6   1    8093.     299.     450. <
   4   6   1   12240.     343.     303. <
   6   6   1    4160.    2457.    1005. o
   8   6   1    4877.    -288.     605. <
  10   6   1      90.    1429.     480. o
  12   6   1     927.     471.     155. o
  14   6   1     511.    1575.     185. o
  16   6   1     100.     232.     222. <
  18   6   1     337.     738.     221. o
  20   6   1       0.     601.     214. o
  22   6   1       2.     622.     282. o
  24   6   1       2.    1237.     440. o
  26   6   1      74.    -982.     433. <
  28   6   1       0.     571.     413. <
  30   6   1       5.     642.     525. <
  32   6   1       0.      63.     424. <
   1   7   1      59.    5936.    1118. o
   3   7   1     813.    3984.     396. o
   5   7   1      20.      20.     367. <
   7   7   1    9616.   17736.    2334. o
   9   7   1       2.      36.     770. <
  11   7   1    3974.    4871.     306. o
  13   7   1      55.    1341.     152. o
  15   7   1    5602.    5006.     252. o
  17   7   1     260.     433.     206. o
  19   7   1    1296.     215.     211. <
  21   7   1     566.     138.     224. <
  23   7   1    1080.    -114.     346. <
  25   7   1     250.     -60.     336. <
  27   7   1     286.     232.     322. <
  29   7   1     120.    -236.     337. <
  31   7   1     205.     840.     429. <
  33   7   1      32.     849.     745. <
   2   8   1    6818.     374.     326. <
   4   8   1    3835.    1327.     355. o
   6   8   1    4225.     833.     645. <
   8   8   1    2508.    1697.    1172. <
  10   8   1    3926.     179.     215. <
  12   8   1    1533.    1464.     164. o
  14   8   1    1570.     629.     144. o
  16   8   1       6.     933.     161. o
  18   8   1     336.     118.     177. <
  20   8   1      29.     -44.     191. <
  22   8   1      36.     290.     205. <
  24   8   1      99.     548.     253. o
  26   8   1       1.     -58.     258. <
  28   8   1       9.      -1.     290. <
  30   8   1       1.      91.     330. <
  32   8   1      10.     769.     421. <
   1   9   1     980.    6514.     893. o
   3   9   1     689.    8462.     703. o
   5   9   1    4699.   13040.     804. o
   9   9   1    1731.    4526.     278. o
  11   9   1     199.     444.     161. o
  13   9   1    5899.    5705.     245. o
  15   9   1     717.     346.     147. o
  17   9   1     829.     353.     161. o
  19   9   1     815.     541.     178. o
  21   9   1    1104.     279.     189. <
  23   9   1     631.     481.     219. o
  25   9   1     143.      23.     229. <
  27   9   1     308.     198.     266. <
  29   9   1     189.      95.     325. <
  31   9   1      93.     -81.     343. <
   0  10   1    3094.     420.     535. <
   2  10   1     975.    1603.     524. o
   4  10   1    1788.     985.     319. o
   6  10   1       3.    1462.     406. o
   8  10   1    1669.     -60.     138. <
  10  10   1      99.    3491.     229. o
  12  10   1     129.      57.     149. <
  14  10   1     668.     948.     184. o
  16  10   1      10.     278.     162. <
  18  10   1      33.     214.     171. <
  20  10   1       2.     402.     191. o
  22  10   1     304.     178.     219. <
  24  10   1       3.     189.     231. <
  26  10   1       2.     269.     280. <
  28  10   1      12.     -11.     292. <
  30  10   1      20.     624.     349. <
  32  10   1       4.     598.     343. <
   1  11   1     358.     739.     439. <
   3  11   1    2306.    8023.     802. o
   5  11   1    1277.    1148.     382. o
   7  11   1    1090.    5121.     235. o
   9  11   1     449.     -68.     134. <
  11  11   1    5904.    7952.     292. o
  13  11   1     167.     347.     172. o
  15  11   1    2010.     196.     171. <
  17  11   1     108.     231.     171. <
  19  11   1    3315.     290.     187. <
  21  11   1     102.     347.     208. <
  23  11   1     613.    -228.     275. <
  25  11   1     155.     402.     253. <
  27  11   1     392.    -252.     285. <
  29  11   1     129.      26.     323. <
  31  11   1      37.      78.     352. <
   0  12   1    1209.    -477.     645. <
   2  12   1    4302.     236.     255. <
   4  12   1     689.    1031.     145. o
   6  12   1    2722.     434.     122. o
   8  12   1     370.    1347.     142. o
  10  12   1     735.      91.     198. <
  12  12   1     172.    1269.     177. o
  14  12   1     286.    -157.     161. <
  16  12   1      12.     323.     182. <
  18  12   1      36.     530.     194. o
  20  12   1     289.     592.     216. o
  22  12   1      34.     299.     282. <
  24  12   1       1.     155.     249. <
  26  12   1      30.      94.     262. <
  28  12   1      33.     195.     320. <
  30  12   1       9.     560.     350. <
  32  12   1       2.     252.     886. <
   1  13   1    2369.    6488.     288. o
   3  13   1     567.    1844.     191. o
   5  13   1    1030.    2494.     171. o
   7  13   1     455.    1176.     148. o
   9  13   1    4987.    6038.     279. o
  11  13   1     532.     453.     187. o
  13  13   1     972.     470.     178. o
  15  13   1     500.     108.     182. <
  17  13   1    2387.    1014.     194. o
  19  13   1     582.     309.     204. <
  21  13   1     220.     271.     226. <
  23  13   1     362.    -162.     232. <
  25  13   1     448.      75.     253. <
  27  13   1     156.     167.     290. <
  29  13   1      80.     318.     335. <
  31  13   1      56.      20.     403. <
   0  14   1      68.    1311.     218. o
   2  14   1    1197.     159.     164. <
   4  14   1     168.     468.     172. o
   6  14   1     361.    1718.     148. o
   8  14   1      60.     517.     147. o
  10  14   1     551.     961.     161. o
  12  14   1     336.     -21.     216. <
  14  14   1      14.     389.     205. <
  16  14   1      69.     245.     218. <
  18  14   1     425.     362.     231. <
  20  14   1      27.     225.     276. <
  22  14   1      34.     404.     245. <
  24  14   1       3.     105.     256. <
  26  14   1     155.     269.     319. <
  28  14   1       2.     246.     360. <
  30  14   1       6.     874.     380. o
   1  15   1    1515.    2307.     174. o
   3  15   1    1105.    1686.     189. o
   5  15   1     425.     288.     125. o
   7  15   1    4103.    5047.     205. o
   9  15   1     554.     402.     151. o
  11  15   1     914.     342.     256. <
  13  15   1     553.     214.     266. <
  15  15   1    2283.    1674.     289. o
  17  15   1     765.     188.     258. <
  19  15   1     111.     611.     279. o
  21  15   1     588.     110.     269. <
  23  15   1     399.     548.     266. o
  25  15   1     323.    -115.     310. <
  27  15   1      30.    -202.     464. <
  29  15   1     128.     538.     460. <
   0  16   1       9.     151.     167. <
   2  16   1    1338.     427.     192. o
   4  16   1       1.     208.     131. <
   6  16   1     715.     574.     138. o
   8  16   1     135.     782.     159. o
  10  16   1     676.      74.     165. <
  12  16   1      34.     100.     303. <
  14  16   1      97.     177.     283. <
  16  16   1     401.    1267.     319. o
  18  16   1      81.     537.     409. <
  20  16   1      40.      19.     296. <
  22  16   1      12.     -47.     312. <
  24  16   1     182.     370.     325. <
  26  16   1       7.      73.     363. <
  28  16   1      14.    -120.     494. <
  30  16   1       2.    -258.     688. <
   1  17   1     737.     448.     122. o
   3  17   1    1465.    1001.     141. o
   5  17   1    1856.    1605.     157. o
   7  17   1    1179.     429.     145. o
   9  17   1     480.     542.     165. o
  11  17   1     617.     288.     189. <
  13  17   1    2632.     997.     269. o
  15  17   1     320.    -208.     312. <
  17  17   1     541.    -268.     440. <
  19  17   1      91.     280.     357. <
  21  17   1    1319.     524.     335. <
  23  17   1      69.     -64.     360. <
  25  17   1     167.     272.     353. <
  27  17   1      49.      -7.     404. <
  29  17   1     185.      85.     735. <
   0  18   1     686.     676.     188. o
   2  18   1     306.     458.     135. o
   4  18   1     125.    1187.     165. o
   6  18   1     598.     461.     175. o
   8  18   1     222.     451.     172. o
  10  18   1     413.     400.     194. o
  12  18   1       1.      19.     242. <
  14  18   1     778.    -194.     303. <
  16  18   1      48.       7.     379. <
  18  18   1     100.     241.     322. <
  20  18   1      26.     188.     330. <
  22  18   1     135.     377.     372. <
  24  18   1      79.    -635.     363. <
  26  18   1       2.     206.     416. <
  28  18   1      53.     403.     468. <
   1  19   1     878.      28.     145. <
   3  19   1    1345.     745.     159. o
   5  19   1    1322.     397.     177. o
   7  19   1     295.     470.     179. o
   9  19   1    1078.      58.     181. <
  11  19   1    1178.     814.     211. o
  13  19   1    1072.     149.     243. <
  15  19   1      43.     410.     279. <
  17  19   1     693.    -461.     342. <
  19  19   1     475.    -444.     402. <
  21  19   1     503.     356.     370. <
  23  19   1       3.    -115.     366. <
  25  19   1     249.     789.     440. <
  27  19   1      87.     225.     416. <
   0  20   1     501.    -198.     218. <
   2  20   1     131.     528.     161. o
   4  20   1     576.     392.     191. o
   6  20   1     365.     587.     191. o
   8  20   1     182.     125.     204. <
  10  20   1     183.     147.     206. <
  12  20   1     227.     628.     382. <
  14  20   1     337.    -100.     276. <
  16  20   1      43.     -20.     271. <
  18  20   1      47.     -71.     402. <
  20  20   1     213.     167.     430. <
  22  20   1      28.    -685.     382. <
  24  20   1      47.     263.     400. <
  26  20   1       1.    -353.     454. <
   1  21   1    1170.     443.     167. o
   3  21   1     434.     221.     175. <
   5  21   1    1097.     181.     205. <
   7  21   1     228.     -60.     208. <
   9  21   1    2184.     416.     212. <
  11  21   1     202.    -155.     268. <
  13  21   1     486.     298.     261. <
  15  21   1     166.     -36.     271. <
  17  21   1    1022.     258.     290. <
  19  21   1     183.     527.     382. <
  21  21   1      80.      41.     444. <
  23  21   1      76.    1267.     410. o
  25  21   1     307.    -268.     457. <
   0  22   1     304.     121.     259. <
   2  22   1     240.     336.     194. <
   4  22   1     563.     104.     201. <
   6  22   1     138.     255.     225. <
   8  22   1     234.     965.     394. o
  10  22   1     187.     360.     276. <
  12  22   1     409.     337.     258. <
  14  22   1      48.     419.     278. <
  16  22   1      97.     403.     296. <
  18  22   1     125.     642.     319. o
  20  22   1     117.     296.     355. <
  22  22   1      17.     346.     376. <
  24  22   1      22.    -107.     410. <
   1  23   1     846.     -33.     209. <
   3  23   1     296.     177.     206. <
   5  23   1     928.     -83.     410. <
   7  23   1     420.     594.     259. o
   9  23   1     998.     421.     271. <
  11  23   1      44.     192.     261. <
  13  23   1     624.     140.     310. <
  15  23   1     407.      81.     302. <
  17  23   1     396.     451.     319. <
  19  23   1      14.     564.     323. <
  21  23   1     185.     648.     359. <
  23  23   1     174.     326.     363. <
  25  23   1     127.    1438.     851. <
   0  24   1     445.      93.     343. <
   2  24   1     177.     140.     238. <
   4  24   1     403.     208.     248. <
   6  24   1      44.     111.     258. <
   8  24   1     617.     628.     273. o
  10  24   1      51.     127.     266. <
  12  24   1     419.     325.     271. <
  14  24   1       1.    -199.     332. <
  16  24   1     370.      51.     366. <
  18  24   1      43.     881.     323. o
  20  24   1      68.     451.     369. <
  22  24   1      20.     728.     416. <
  24  24   1      44.    2020.     863. o
   1  25   1     420.     276.     243. <
   3  25   1     467.     155.     246. <
   5  25   1     559.     777.     242. o
   7  25   1     389.     221.     295. <
   9  25   1     261.     725.     293. o
  11  25   1     226.     387.     275. <
  13  25   1     607.     379.     339. <
  15  25   1     137.     343.     353. <
  17  25   1     118.     195.     366. <
  19  25   1      54.     205.     337. <
  21  25   1     343.     733.     386. <
   0  26   1     519.     923.     369. o
   2  26   1      79.      -6.     268. <
   4  26   1     380.     151.     253. <
   6  26   1      66.     366.     238. <
   8  26   1     529.     343.     309. <
  10  26   1      19.     118.     308. <
  12  26   1     248.     -88.     286. <
  14  26   1      40.     661.     362. <
  16  26   1     254.      31.     360. <
  18  26   1      19.     259.     386. <
  20  26   1      39.     330.     386. <
   1  27   1     267.     747.     271. o
   3  27   1     480.      81.     266. <
   5  27   1     203.     251.     253. <
   7  27   1     332.     242.     272. <
   9  27   1     146.     199.     339. <
  11  27   1     401.      54.     327. <
  13  27   1     184.     122.     335. <
  15  27   1      45.     330.     370. <
  17  27   1     160.    1031.     397. o
  19  27   1     131.     829.     396. o
   0  28   1     590.     454.     420. <
   2  28   1       8.    -100.     289. <
   4  28   1     561.     776.     298. o
   6  28   1      34.     303.     289. <
   8  28   1     322.     448.     293. <
  10  28   1      23.      88.     313. <
  12  28   1     219.     241.     397. <
  14  28   1      84.     155.     352. <
  16  28   1      85.     222.     362. <
  18  28   1      19.     -87.     409. <
   1  29   1     214.     716.     292. o
   3  29   1     267.     263.     298. <
   5  29   1     117.      13.     300. <
   7  29   1     264.    -105.     309. <
   9  29   1     141.     374.     300. <
  11  29   1     221.     453.     339. <
  13  29   1      39.      37.     416. <
  15  29   1     127.     367.     390. <
  17  29   1     123.    -124.     534. <
   0  30   1     409.     396.     403. <
   2  30   1      19.     302.     303. <
   4  30   1     382.      -3.     309. <
   6  30   1      36.      11.     347. <
   8  30   1     166.      23.     355. <
  10  30   1      87.      93.     308. <
  12  30   1     118.    -787.     467. <
  14  30   1      73.     -91.     421. <
   1  31   1     154.     204.     315. <
   3  31   1     123.    -315.     306. <
   5  31   1     129.     329.     345. <
   7  31   1     149.     340.     360. <
   9  31   1      94.    -382.     342. <
  11  31   1     102.     691.     342. o
  13  31   1      36.    1525.     853. <
   0  32   1     223.     204.     497. <
   2  32   1      49.    -141.     335. <
   4  32   1     186.     142.     333. <
   6  32   1      44.     224.     353. <
   8  32   1     149.     191.     370. <
  10  32   1      65.     -34.     416. <
   1  33   1      94.     767.     367. o
   3  33   1      80.    -347.     357. <
   5  33   1      99.    -464.     353. <
   7  33   1      80.    1938.     894. o
   0   0   2 2255720. 2039610.  133118. o
   2   0   2    6144.      -3.     177. <
   4   0   2   47790.   74300.    2756. o
   6   0   2     689.     473.     235. o
   8   0   2 1615270. 1671470.   63462. o
  10   0   2    2378.    1515.     473. o
  12   0   2  108561.  115373.    3826. o
  14   0   2    6012.     612.     343. <
  16   0   2  502872.  495338.   12831. o
  18   0   2    3703.     665.     198. o
  20   0   2  130753.  140272.    4688. o
  22   0   2     742.     820.     343. o
  24   0   2  124688.  130568.    6259. o
  26   0   2     521.    1170.     587. <
  28   0   2   54402.   63388.    3279. o
  30   0   2     133.     726.     652. <
  32   0   2   32412.   32764.    1922. o
   1   1   2    2573.    1593.     236. o
   3   1   2    2689.     -23.     130. <
   5   1   2    2694.     352.     152. o
   7   1   2   21166.    7344.     629. o
   9   1   2   14296.    7923.     568. o
  11   1   2     132.    1622.     343. o
  13   1   2    1944.    1115.     278. o
  15   1   2    8811.    7636.     419. o
  17   1   2     773.     799.     135. o
  19   1   2     147.     930.     151. o
  21   1   2     438.     -14.     218. <
  23   1   2     759.    2213.     476. o
  25   1   2      41.     392.     374. <
  27   1   2       1.     273.     409. <
  29   1   2      41.    -279.     448. <
  31   1   2      32.     605.     467. <
  33   1   2       5.     253.     487. <
   0   2   2     689.      71.     187. <
   2   2   2  799145.  765634.   24899. o
   4   2   2    3552.   41352.    1511. o
   6   2   2  747126.  641603.   21506. o
   8   2   2   10198.   48156.    1778. o
  10   2   2  455178.  358674.    9591. o
  12   2   2    9182.   43646.    1529. o
  14   2   2  443142.  420086.    8538. o
  16   2   2    4610.   30368.     794. o
  18   2   2  218340.  231902.    4633. o
  20   2   2    2437.   11936.     404. o
  22   2   2  152327.  170152.    4629. o
  24   2   2     799.    3910.     329. o
  26   2   2   77312.   83771.    2934. o
  28   2   2     257.    1448.     440. o
  30   2   2   42842.   45397.    1747. o
  32   2   2      73.     829.     468. <
   1   3   2    1800.      50.     142. <
   3   3   2   21257.    9703.     587. o
   5   3   2    5635.    1261.     379. o
   7   3   2    3074.     -63.     266. <
   9   3   2    6898.    1582.     302. o
  11   3   2   16312.    8040.     693. o
  13   3   2     809.    2836.     357. o
  15   3   2     419.     917.     208. o
  17   3   2      11.     214.     142. <
  19   3   2     790.    4085.     251. o
  21   3   2      82.     467.     214. o
  23   3   2     470.     806.     377. o
  25   3   2      55.     346.     292. <
  27   3   2      53.     349.     419. <
  29   3   2       1.    -189.     511. <
  31   3   2       0.     901.     542. <
  33   3   2       5.     777.     552. <
   0   4   2   30607.   71867.    2674. o
   2   4   2    3457.   41663.    1387. o
   4   4   2 2166750. 1874080.   86143. o
   6   4   2     919.    4092.     392. o
   8   4   2   42000.   32246.    1573. o
  10   4   2    5616.    2285.     437. o
  12   4   2  887719.  868260.   19900. o
  14   4   2    4752.     777.     214. o
  16   4   2  134417.  143527.    3433. o
  18   4   2    2187.    1287.     192. o
  20   4   2  243902.  248849.    6342. o
  22   4   2    1577.     570.     241. o
  24   4   2   87086.  101826.    3107. o
  26   4   2     481.     417.     342. <
  28   4   2   63890.   63239.    2281. o
  30   4   2     323.    -394.     513. <
  32   4   2   29220.   31065.    1308. o
   1   5   2     641.     592.     162. o
   3   5   2    1406.    1297.     379. o
   5   5   2   26977.   11115.     846. o
   7   5   2    3220.    1213.     315. o
   9   5   2    2677.     165.     407. <
  11   5   2   12901.    5517.    1022. o
  13   5   2    6699.    2872.     253. o
  15   5   2       7.    1170.     174. o
  17   5   2    1653.     407.     168. o
  19   5   2    2336.    2849.     231. o
  21   5   2     287.      63.     235. <
  23   5   2       2.     282.     303. <
  25   5   2     494.     588.     339. <
  27   5   2     229.     612.     360. <
  29   5   2      49.     -31.     436. <
  31   5   2      11.     515.     548. <
  33   5   2      62.    2020.     944. o
   0   6   2     131.      37.     238. <
   2   6   2  739134.  625517.   24075. o
   4   6   2    5962.    5728.     468. o
   6   6   2  391681.  340504.   13567. o
   8   6   2   13372.   30428.    1481. o
  10   6   2  740486.  670423.   22655. o
  12   6   2    9739.   29227.    1085. o
  14   6   2  236940.  212169.    5308. o
  16   6   2    8235.   17071.     579. o
  18   6   2  296321.  333633.    7849. o
  20   6   2    1920.    9222.     396. o
  22   6   2  106220.  107880.    2811. o
  24   6   2     651.    4139.     374. o
  26   6   2   79112.   91080.    3162. o
  28   6   2     169.     628.     382. <
  30   6   2   35980.   41557.    1619. o
  32   6   2      64.    1169.     480. o
   1   7   2    8033.    5040.     560. o
   3   7   2     176.      24.     306. <
   5   7   2    3793.    1840.     410. o
   7   7   2    9143.    7905.     507. o
   9   7   2     784.    1429.     302. o
  11   7   2      21.     212.     172. <
  13   7   2     165.     762.     158. o
  15   7   2    1787.    2816.     196. o
  17   7   2      34.    2103.     226. o
  19   7   2     215.     619.     228. o
  21   7   2     148.     194.     258. <
  23   7   2     231.     792.     364. o
  25   7   2      10.     292.     327. <
  27   7   2      72.     364.     335. <
  29   7   2      60.    -107.     370. <
  31   7   2       7.     202.     366. <
  33   7   2       8.     363.     738. <
   2   8   2   15522.   48006.    1647. o
   4   8   2   58361.   30715.    1559. o
   6   8   2   13778.   34960.    2701. o
   8   8   2 1229900. 1169580.   53557. o
  10   8   2   12884.    5543.     356. o
  12   8   2  118587.   94414.    2379. o
  14   8   2    7223.     437.     151. o
  16   8   2  439265.  457975.   10106. o
  18   8   2    3190.     837.     191. o
  20   8   2   98410.  113291.    2942. o
  22   8   2     971.    1566.     248. o
  24   8   2  111786.  132802.    3437. o
  26   8   2     390.     602.     298. o
  28   8   2   43109.   52640.    1589. o
  30   8   2      93.     195.     340. <
  32   8   2   27073.   31572.    1159. o
   1   9   2    8919.    6592.     656. o
   3   9   2    3146.    1367.     343. o
   5   9   2     225.     271.     306. <
   7   9   2    2143.    1368.     306. o
   9   9   2   14152.    4882.     346. o
  11   9   2     452.    1082.     167. o
  13   9   2     713.      56.     128. <
  15   9   2    1048.    2711.     196. o
  17   9   2     733.     444.     174. o
  19   9   2     203.     524.     181. o
  21   9   2     364.     -21.     198. <
  23   9   2     147.     261.     246. <
  25   9   2      28.     288.     263. <
  27   9   2       0.     144.     303. <
  29   9   2     246.     222.     332. <
  31   9   2      73.     185.     356. <
   0  10   2   11588.     900.     441. o
   2  10   2  432944.  364174.   12452. o
   4  10   2    8212.     947.     292. o
   6  10   2  698101.  668732.   25837. o
   8  10   2    6915.    6279.     298. o
  10  10   2  184697.  198626.    7660. o
  12  10   2    6705.    7421.     283. o
  14  10   2  433728.  541840.   11199. o
  16  10   2    2088.    7273.     283. o
  18  10   2  104029.  100601.    2308. o
  20  10   2    1938.    6028.     271. o
  22  10   2  143971.  179167.    4287. o
  24  10   2     681.    2167.     275. o
  26  10   2   52318.   52827.    1321. o
  28  10   2     400.    1076.     316. o
  30  10   2   37772.   44734.    1314. o
  32  10   2     157.      19.     369. <
   1  11   2    3289.    1214.     389. o
   3  11   2    9173.    6790.     742. o
   5  11   2    7496.    7589.     404. o
   7  11   2     340.     184.     178. <
   9  11   2    2193.    1345.     196. o
  11  11   2    1427.    1788.     199. o
  13  11   2    1194.     807.     162. o
  15  11   2      39.      17.     194. <
  17  11   2      82.     355.     194. <
  19  11   2     132.     632.     192. o
  21  11   2      83.     665.     239. o
  23  11   2      37.     343.     226. <
  25  11   2     131.     288.     272. <
  27  11   2      71.     447.     285. <
  29  11   2       2.     651.     337. <
  31  11   2       2.    -508.     356. <
   0  12   2  127354.  116061.    4700. o
   2  12   2   12522.   48770.    1439. o
   4  12   2  960384.  899518.   17223. o
   6  12   2   16732.   29609.     710. o
   8  12   2  119315.   91404.    2722. o
  10  12   2    9729.    7125.     336. o
  12  12   2  576316.  553763.   13480. o
  14  12   2    6984.     666.     165. o
  16  12   2   92464.   90498.    2077. o
  18  12   2    2642.     611.     189. o
  20  12   2  186515.  234805.    5523. o
  22  12   2     633.    1139.     225. o
  24  12   2   49068.   58066.    1398. o
  26  12   2     155.    1375.     296. o
  28  12   2   44967.   57758.    1455. o
  30  12   2      41.     591.     396. <
   1  13   2      89.     651.     216. o
   3  13   2    3193.    3628.     261. o
   5  13   2    3369.    3521.     218. o
   7  13   2      84.     833.     140. o
   9  13   2     130.      57.     124. <
  11  13   2     786.     769.     205. o
  13  13   2    1702.    1482.     198. o
  15  13   2      22.     292.     205. <
  17  13   2      64.     424.     202. o
  19  13   2       2.     463.     221. o
  21  13   2     217.     241.     226. <
  23  13   2      21.     631.     239. o
  25  13   2     201.     366.     347. <
  27  13   2      13.     360.     326. <
  29  13   2       7.     -46.     360. <
  31  13   2       6.     238.     457. <
   0  14   2    4366.     995.     140. o
   2  14   2  389367.  445700.    7606. o
   4  14   2    4130.     863.     168. o
   6  14   2  190446.  212305.    4216. o
   8  14   2    4014.     505.     130. o
  10  14   2  427945.  527110.   14068. o
  12  14   2    2851.     426.     209. o
  14  14   2   89409.   92543.    2630. o
  16  14   2    2184.    1953.     238. o
  18  14   2  205377.  275369.    6121. o
  20  14   2     592.    2062.     273. o
  22  14   2   49707.   51104.    1203. o
  24  14   2     428.    1764.     302. o
  26  14   2   59068.   83681.    2445. o
  28  14   2     131.     817.     335. o
  30  14   2   21501.   23172.     799. o
   1  15   2    6824.    8003.     259. o
   3  15   2      43.     813.     165. o
   5  15   2    2863.    1273.     137. o
   7  15   2    3062.    2467.     164. o
   9  15   2    3548.    2416.     182. o
  11  15   2     885.     110.     211. <
  13  15   2     536.     420.     232. <
  15  15   2     105.     662.     295. o
  17  15   2     553.     799.     285. o
  19  15   2     159.    -430.     273. <
  21  15   2      37.     107.     299. <
  23  15   2      63.     503.     280. <
  25  15   2       5.     753.     336. o
  27  15   2      15.     796.     380. o
  29  15   2       6.     105.     451. <
   0  16   2  526943.  534148.   12364. o
   2  16   2    9877.   30949.     663. o
   4  16   2  143259.  153284.    2949. o
   6  16   2    5393.   17198.     404. o
   8  16   2  431040.  468191.   10134. o
  10  16   2    5051.    7569.     276. o
  12  16   2   79960.   91755.    2564. o
  14  16   2    1480.    1560.     299. o
  16  16   2  224799.  282620.    7095. o
  18  16   2    1002.     658.     303. o
  20  16   2   46283.   47082.    1478. o
  22  16   2     582.     268.     308. <
  24  16   2   73957.   93841.    2534. o
  26  16   2     222.     906.     377. o
  28  16   2   22830.   24250.     960. o
  30  16   2     109.    1522.     769. <
   1  17   2    1887.     810.     125. o
   3  17   2      15.     372.     138. o
   5  17   2      72.     256.     144. <
   7  17   2    2314.    1518.     169. o
   9  17   2    1224.     330.     174. <
  11  17   2      60.     112.     189. <
  13  17   2      31.     149.     261. <
  15  17   2    1322.     424.     407. <
  17  17   2     292.     682.     306. o
  19  17   2      68.     144.     357. <
  21  17   2      10.     433.     315. <
  23  17   2     128.     538.     382. <
  25  17   2      20.     135.     400. <
  27  17   2      34.     135.     448. <
  29  17   2      37.    1121.     571. <
   0  18   2    1859.     607.     172. o
   2  18   2  189741.  249257.    4241. o
   4  18   2    2505.    1437.     158. o
   6  18   2  267162.  347300.    6619. o
   8  18   2    2019.     464.     177. o
  10  18   2   94010.   98172.    2372. o
  12  18   2    1437.     542.     241. o
  14  18   2  204324.  274123.    8098. o
  16  18   2     897.      97.     350. <
  18  18   2   43970.   45999.    1351. o
  20  18   2     402.    -379.     372. <
  22  18   2   80798.  129400.    3364. o
  24  18   2      98.    1417.     430. o
  26  18   2   21197.   21829.     888. o
  28  18   2      73.    1778.     585. o
   1  19   2     213.    1196.     151. o
   3  19   2    2131.    3737.     199. o
   5  19   2    4457.    3448.     195. o
   7  19   2      68.     554.     175. o
   9  19   2     489.     528.     198. o
  11  19   2     292.     775.     211. o
  13  19   2    1482.     -27.     453. <
  15  19   2     922.     290.     300. <
  17  19   2     296.     258.     377. <
  19  19   2     131.     306.     339. <
  21  19   2      30.     487.     411. <
  23  19   2     398.     -71.     414. <
  25  19   2      12.     182.     431. <
  27  19   2      74.     542.     441. <
   0  20   2  120183.  157372.    3992. o
   2  20   2    1832.   12880.     339. o
   4  20   2  231975.  273982.    4865. o
   6  20   2    2499.    8985.     280. o
   8  20   2   90007.  117739.    2543. o
  10  20   2    1186.    6064.     272. o
  12  20   2  184613.  214464.    8336. o
  14  20   2    1558.    1730.     323. o
  16  20   2   45374.   47140.    1336. o
  18  20   2     500.     373.     364. <
  20  20   2   88339.  114210.    3033. o
  22  20   2     268.      58.     440. <
  24  20   2   21046.   18578.     893. o
  26  20   2     123.     -38.     453. <
   1  21   2     190.     272.     174. <
   3  21   2    1185.     742.     175. o
   5  21   2     568.     318.     187. <
   7  21   2      28.     187.     212. <
   9  21   2     118.     222.     219. <
  11  21   2    1713.     849.     235. o
  13  21   2     425.     816.     377. o
  15  21   2      30.     856.     313. o
  17  21   2      18.     -70.     325. <
  19  21   2     649.     397.     360. <
  21  21   2     165.    -477.     392. <
  23  21   2       8.      48.     451. <
  25  21   2       1.     579.     456. <
   0  22   2    2715.     686.     252. o
   2  22   2  147937.  186553.    3487. o
   4  22   2    1487.     834.     192. o
   6  22   2   98693.  113008.    2355. o
   8  22   2    1032.    1095.     319. o
  10  22   2  134907.  179389.    4045. o
  12  22   2     600.    1029.     271. o
  14  22   2   43988.   49471.    1647. o
  16  22   2     166.     501.     329. <
  18  22   2   80334.  126943.    3861. o
  20  22   2     210.    -417.     369. <
  22  22   2   19948.   19806.     880. o
  24  22   2     114.      10.     420. <
   1  23   2    1313.    2066.     232. o
   3  23   2      78.     814.     239. o
   5  23   2     126.     860.     275. o
   7  23   2     905.    1566.     296. o
   9  23   2    1105.     851.     248. o
  11  23   2     434.     187.     232. <
  13  23   2     223.     104.     310. <
  15  23   2      64.     -11.     292. <
  17  23   2     595.     427.     356. <
  19  23   2     362.      37.     382. <
  21  23   2      31.     769.     464. <
  23  23   2       3.     350.     464. <
   0  24   2  115177.  140538.    3658. o
   2  24   2     718.    3927.     259. o
   4  24   2   77736.  106959.    2338. o
   6  24   2     549.    4614.     308. o
   8  24   2  105706.  138870.    3026. o
  10  24   2     720.    2610.     273. o
  12  24   2   46477.   53601.    1515. o
  14  24   2     253.    2037.     322. o
  16  24   2   72459.   88294.    2385. o
  18  24   2     369.    1165.     329. o
  20  24   2   20279.   20383.     794. o
  22  24   2     102.     564.     458. <
   1  25   2     318.     225.     224. <
   3  25   2     129.     -47.     242. <
   5  25   2     156.     377.     231. <
   7  25   2    1015.     869.     298. o
   9  25   2     133.     -73.     280. <
  11  25   2       8.     380.     283. <
  13  25   2      62.    1096.     346. o
  15  25   2     613.     112.     332. <
  17  25   2     357.     246.     325. <
  19  25   2      76.     303.     350. <
  21  25   2       6.      74.     393. <
   0  26   2     401.     387.     325. <
   2  26   2   71634.   85854.    1874. o
   4  26   2     728.     -77.     249. <
   6  26   2   77159.   95440.    1961. o
   8  26   2     567.     904.     302. o
  10  26   2   47708.   53306.    1341. o
  12  26   2     417.    1196.     316. o
  14  26   2   59819.   80093.    2035. o
  16  26   2     407.     611.     336. <
  18  26   2   20921.   20490.     723. o
  20  26   2      73.     601.     386. <
   1  27   2      45.     668.     266. o
   3  27   2     430.     261.     269. <
   5  27   2     561.     599.     271. o
   7  27   2     102.     383.     283. <
   9  27   2       1.     120.     323. <
  11  27   2     163.     712.     345. o
  13  27   2     539.     532.     342. <
  15  27   2     186.    -198.     339. <
  17  27   2      40.     353.     347. <
  19  27   2       8.     431.     380. <
   0  28   2   52234.   72762.    2658. o
   2  28   2     441.    1333.     278. o
   4  28   2   57623.   70506.    1657. o
   6  28   2     307.     678.     293. o
   8  28   2   39709.   52381.    1217. o
  10  28   2     135.    1586.     340. o
  12  28   2   43532.   54591.    1948. o
  14  28   2     146.    1017.     384. o
  16  28   2   19688.   23639.     742. o
  18  28   2      33.     705.     458. <
   1  29   2     176.      73.     316. <
   3  29   2     170.     665.     293. o
   5  29   2     238.     -83.     293. <
   7  29   2       1.      81.     318. <
   9  29   2     260.    -232.     295. <
  11  29   2     239.     933.     367. o
  13  29   2     161.     188.     434. <
  15  29   2      13.     343.     403. <
  17  29   2      20.      20.     609. <
   0  30   2     370.      21.     448. <
   2  30   2   40671.   48774.    1287. o
   4  30   2     228.     410.     302. <
   6  30   2   34624.   44213.    1182. o
   8  30   2     244.     273.     310. <
  10  30   2   34190.   47177.    1190. o
  12  30   2     182.     345.     379. <
  14  30   2   19806.   24816.     940. o
  16  30   2      74.    1058.    1111. <
   1  31   2     211.     427.     336. <
   3  31   2      54.     587.     318. <
   5  31   2      75.    -155.     329. <
   7  31   2     101.     531.     329. <
   9  31   2     276.      61.     333. <
  11  31   2      56.    -255.     379. <
  13  31   2       0.     293.     804. <
   0  32   2   28089.   37502.    1549. o
   2  32   2      94.     394.     357. <
   4  32   2   25544.   36222.     992. o
   6  32   2     125.      46.     340. <
   8  32   2   25354.   31648.     928. o
  10  32   2     134.    1153.     713. <
   1  33   2      95.      48.     370. <
   3  33   2      73.    -218.     360. <
   5  33   2      93.      65.     363. <
   7  33   2     131.     609.     846. <
   2  34   2   19923.   26673.    2568. o
   1   1   3    9618.   12424.    1031. o
   3   1   3    3858.   33665.    1307. o
   5   1   3    4865.     322.     172. <
   7   1   3     676.     507.     256. <
   9   1   3   12297.   33429.    1538. o
  11   1   3    3665.   10765.     685. o
  13   1   3    1246.     554.     255. o
  15   1   3    1374.     296.     198. <
  17   1   3    3998.    2923.     164. o
  19   1   3    2352.     799.     148. o
  21   1   3     217.     476.     192. o
  23   1   3     828.    -161.     521. <
  25   1   3     648.     364.     374. <
  27   1   3     443.     379.     411. <
  29   1   3     114.    -306.     441. <
  31   1   3     126.    1168.     480. o
  33   1   3     106.     258.     471. <
   0   2   3      89.      -1.     204. <
   2   2   3      73.    6242.     560. o
   4   2   3    3322.    1186.     224. o
   6   2   3    6437.    6065.     598. o
   8   2   3    1884.     460.     266. <
  10   2   3     718.    2195.     393. o
  12   2   3     901.    1583.     258. o
  14   2   3    4407.    2070.     258. o
  16   2   3     390.    1420.     252. o
  18   2   3     685.     775.     167. o
  20   2   3       2.     985.     181. o
  22   2   3     157.     453.     235. <
  24   2   3       1.     396.     302. <
  26   2   3     209.    -350.     404. <
  28   2   3      39.     280.     421. <
  30   2   3       2.     283.     458. <
  32   2   3       2.     137.     517. <
   1   3   3    4221.   32375.    1281. o
   3   3   3    2032.    2282.     315. o
   5   3   3    3529.    7849.     743. o
   7   3   3   13655.   34255.    1476. o
   9   3   3    1186.     661.     315. o
  11   3   3    2298.    1400.     364. o
  13   3   3    2803.    6786.     461. o
  15   3   3    6442.    6807.     400. o
  17   3   3     480.     671.     171. o
  19   3   3     897.     -37.     198. <
  21   3   3    1380.     589.     224. o
  23   3   3    1339.     266.     280. <
  25   3   3     228.     448.     370. <
  27   3   3     265.     -23.     404. <
  29   3   3     201.    1018.     495. o
  31   3   3     226.     145.     555. <
  33   3   3      35.     871.     869. <
   0   4   3    8119.     463.     246. <
   2   4   3   14876.    1140.     214. o
   4   4   3    8942.     950.     463. o
   6   4   3    4779.     625.     329. <
   8   4   3    2037.    1485.     306. o
  10   4   3    1952.    -175.     369. <
  12   4   3    1053.    1707.     302. o
  14   4   3     408.    2089.     303. o
  16   4   3     155.     140.     165. <
  18   4   3      75.     538.     202. o
  20   4   3     150.      57.     225. <
  22   4   3      79.     729.     226. o
  24   4   3       7.    -342.     299. <
  26   4   3      55.     211.     315. <
  28   4   3      53.    -578.     399. <
  30   4   3      39.     420.     454. <
  32   4   3       1.      90.     565. <
   1   5   3    3000.     107.     174. <
   3   5   3    8592.   10385.     914. o
   5   5   3    9134.   53180.    2180. o
   7   5   3    4030.    5702.     404. o
   9   5   3     260.    2083.     379. o
  11   5   3    1535.     -31.     201. <
  13   5   3   11700.   13489.     503. o
  15   5   3    1429.    1465.     181. o
  17   5   3     841.     421.     177. o
  19   5   3     484.     209.     222. <
  21   5   3    3236.     709.     246. o
  23   5   3     433.      21.     272. <
  25   5   3     189.     602.     343. <
  27   5   3     347.     243.     357. <
  29   5   3     235.    -585.     433. <
  31   5   3     200.     662.     562. <
   0   6   3   13491.     206.     252. <
   2   6   3   10832.    5026.     652. o
   4   6   3    7268.     538.     225. o
   6   6   3      78.    1906.     409. o
   8   6   3    6612.    1580.     356. o
  10   6   3    5726.    6327.     615. o
  12   6   3     920.     772.     167. o
  14   6   3    1262.    1317.     181. o
  16   6   3      71.     755.     172. o
  18   6   3     579.     953.     204. o
  20   6   3      36.     303.     216. <
  22   6   3     622.     312.     235. <
  24   6   3       3.      94.     263. <
  26   6   3      20.     692.     327. o
  28   6   3       6.     386.     352. <
  30   6   3      50.    -268.     460. <
  32   6   3       1.     214.     579. <
   1   7   3     347.     589.     340. <
   3   7   3   13762.   35435.    1375. o
   5   7   3    1886.    7848.     686. o
   7   7   3    3834.    1825.     416. o
   9   7   3     445.    2416.     370. o
  11   7   3   17184.   22793.     824. o
  13   7   3     127.     624.     187. o
  15   7   3    1393.     447.     157. o
  17   7   3     833.     739.     187. o
  19   7   3    4502.    1814.     225. o
  21   7   3     339.     766.     239. o
  23   7   3     259.    -234.     347. <
  25   7   3     413.     380.     318. <
  27   7   3     659.     241.     380. <
  29   7   3      77.     413.     402. <
  31   7   3     106.     110.     406. <
   0   8   3    1611.    -300.     564. <
   2   8   3    6739.     306.     306. <
   4   8   3    2364.    1518.     315. o
   6   8   3    5664.     770.     318. o
   8   8   3    4737.    3567.     417. o
  10   8   3    3378.     263.     121. o
  12   8   3      47.    1128.     171. o
  14   8   3    1944.      13.     151. <
  16   8   3    1195.     928.     189. o
  18   8   3     357.     685.     192. o
  20   8   3     331.     308.     221. <
  22   8   3      35.     604.     320. <
  24   8   3      39.     355.     305. <
  26   8   3       8.      11.     269. <
  28   8   3     105.     501.     339. <
  30   8   3       0.     202.     346. <
  32   8   3       1.     211.     400. <
   1   9   3   11164.   28812.    1508. o
   3   9   3    1332.     255.     252. <
   5   9   3     768.    1182.     406. o
   7   9   3     875.    2604.     510. o
   9   9   3   16701.   23754.     656. o
  11   9   3    1094.    1160.     202. o
  13   9   3     439.     738.     151. o
  15   9   3     737.     235.     164. <
  17   9   3    6156.    4093.     216. o
  19   9   3    1017.     524.     212. o
  21   9   3      21.     574.     234. o
  23   9   3     686.     177.     318. <
  25   9   3     814.      10.     275. <
  27   9   3     265.     699.     318. o
  29   9   3      33.     511.     335. <
  31   9   3     114.    1078.     366. o
   0  10   3     917.    2225.     466. o
   2  10   3     274.    1422.     396. o
   4  10   3    5482.     -26.     413. <
   6  10   3    1185.    6981.     410. o
   8  10   3     696.     605.     140. o
  10  10   3    1275.    1303.     251. o
  12  10   3     524.     454.     169. o
  14  10   3     493.    2354.     195. o
  16  10   3      14.     134.     178. <
  18  10   3    1732.     474.     181. o
  20  10   3       2.     309.     206. <
  22  10   3      81.     366.     303. <
  24  10   3      25.     629.     269. o
  26  10   3     222.     -70.     278. <
  28  10   3       6.     747.     312. o
  30  10   3      11.     659.     356. <
  32  10   3      12.     285.     420. <
   1  11   3    5724.   11597.     743. o
   3  11   3     437.    1686.     426. o
   5  11   3    1567.     379.     149. o
   7  11   3   12370.   23424.     661. o
   9  11   3    1605.    1045.     202. o
  11  11   3     516.     957.     194. o
  13  11   3     359.     528.     167. o
  15  11   3   10187.    5534.     242. o
  17  11   3     149.     424.     191. o
  19  11   3     439.     501.     209. o
  21  11   3     175.     337.     222. <
  23  11   3    2291.     397.     263. <
  25  11   3     114.    -162.     276. <
  27  11   3      53.     206.     282. <
  29  11   3     168.     -14.     332. <
  31  11   3     147.     531.     355. <
   0  12   3     743.    -131.     259. <
   2  12   3    5437.    1905.     236. o
   4  12   3    1222.    1239.     202. o
   6  12   3    1989.     520.     144. o
   8  12   3       5.    1180.     162. o
  10  12   3    1790.     474.     205. o
  12  12   3     328.    1874.     226. o
  14  12   3     128.     152.     177. <
  16  12   3    1118.     572.     188. o
  18  12   3     129.     372.     229. <
  20  12   3     121.     880.     238. o
  22  12   3      46.     298.     252. <
  24  12   3     312.     409.     285. <
  26  12   3      31.    -177.     286. <
  28  12   3      31.     242.     302. <
  30  12   3      22.     -19.     389. <
   1  13   3     885.     859.     174. o
   3  13   3    3130.    6619.     246. o
   5  13   3   10484.   14528.     374. o
   7  13   3    1118.     602.     137. o
   9  13   3     192.     310.     159. <
  11  13   3     627.     322.     222. <
  13  13   3    9548.    7260.     316. o
  15  13   3     946.     614.     198. o
  17  13   3       2.     618.     208. o
  19  13   3     512.     110.     259. <
  21  13   3    2349.    1677.     295. o
  23  13   3     385.     192.     271. <
  25  13   3       3.     407.     310. <
  27  13   3     176.     222.     330. <
  29  13   3     365.     262.     382. <
  31  13   3      45.     527.     521. <
   0  14   3     768.     -54.     271. <
   2  14   3     678.    2178.     140. o
   4  14   3      66.    1945.     159. o
   6  14   3    1337.    1149.     131. o
   8  14   3    1095.     -38.     147. <
  10  14   3      49.    2493.     251. o
  12  14   3      61.     413.     228. <
  14  14   3    1169.     696.     235. o
  16  14   3     307.    -155.     241. <
  18  14   3     119.     121.     352. <
  20  14   3      21.     -16.     268. <
  22  14   3     723.     466.     290. <
  24  14   3       8.     369.     299. <
  26  14   3      12.     -57.     369. <
  28  14   3       9.     238.     355. <
  30  14   3      94.     309.     419. <
   1  15   3     828.     554.     147. o
   3  15   3    6865.    7547.     224. o
   5  15   3    1851.    1464.     140. o
   7  15   3     413.     392.     137. o
   9  15   3     586.     131.     161. <
  11  15   3    8454.    5951.     332. o
  13  15   3     976.    -112.     248. <
  15  15   3       5.     679.     251. o
  17  15   3     689.     484.     289. <
  19  15   3    2594.    1435.     406. o
  21  15   3     659.     112.     339. <
  23  15   3      35.    1017.     333. o
  25  15   3     324.     473.     407. <
  27  15   3     422.     296.     411. <
  29  15   3     115.     897.     470. <
   0  16   3      32.     410.     151. o
   2  16   3    1267.    1153.     169. o
   4  16   3      72.     360.     131. o
   6  16   3    1963.    1146.     140. o
   8  16   3      32.    1187.     169. o
  10  16   3     192.     259.     175. <
  12  16   3     638.     333.     209. <
  14  16   3     601.     124.     302. <
  16  16   3      37.    1328.     286. o
  18  16   3      17.     318.     306. <
  20  16   3     705.     -80.     376. <
  22  16   3      59.     421.     340. <
  24  16   3      23.    1229.     377. o
  26  16   3      11.     346.     426. <
  28  16   3     182.      44.     448. <
   1  17   3    3363.    2736.     134. o
   3  17   3    1411.     881.     135. o
   5  17   3     150.     423.     140. o
   7  17   3    1587.     642.     161. o
   9  17   3    5683.    4343.     226. o
  11  17   3    1058.     268.     215. <
  13  17   3       4.     283.     262. <
  15  17   3     221.     107.     296. <
  17  17   3    4655.    2371.     346. o
  19  17   3     188.      37.     431. <
  21  17   3      14.     958.     399. o
  23  17   3      48.     433.     370. <
  25  17   3    1126.     299.     384. <
  27  17   3      57.     290.     433. <
  29  17   3       4.     494.     645. <
   0  18   3      97.    1888.     196. o
   2  18   3     361.     945.     142. o
   4  18   3    1301.      53.     145. <
   6  18   3     144.    1096.     169. o
   8  18   3       1.     524.     177. o
  10  18   3    1143.     514.     184. o
  12  18   3     371.    -481.     252. <
  14  18   3      36.     181.     353. <
  16  18   3       2.    -258.     360. <
  18  18   3     777.      74.     434. <
  20  18   3     155.     226.     382. <
  22  18   3      52.     261.     416. <
  24  18   3      62.    -155.     421. <
  26  18   3     110.     234.     426. <
  28  18   3      74.     404.     579. <
   1  19   3    2327.    1095.     145. o
   3  19   3     336.      91.     157. <
   5  19   3    1139.      64.     159. <
   7  19   3    3106.    1986.     189. o
   9  19   3    1616.     300.     194. <
  11  19   3      32.     550.     219. o
  13  19   3     903.     571.     360. <
  15  19   3    2469.    1392.     285. o
  17  19   3     916.     -16.     406. <
  19  19   3     176.     668.     353. <
  21  19   3     396.     800.     476. <
  23  19   3     727.     480.     424. <
  25  19   3     291.     890.     444. o
  27  19   3      42.     661.     497. <
   0  20   3     694.     249.     228. <
   2  20   3     403.     800.     151. o
   4  20   3     200.     561.     187. o
   6  20   3     121.     278.     177. <
   8  20   3     437.      20.     198. <
  10  20   3     965.      71.     221. <
  12  20   3       0.     387.     259. <
  14  20   3      57.      -7.     259. <
  16  20   3     369.     192.     379. <
  18  20   3     321.     440.     367. <
  20  20   3       4.     878.     393. o
  22  20   3       3.     121.     507. <
  24  20   3     321.     400.     456. <
  26  20   3      16.     476.     450. <
   1  21   3     711.     702.     167. o
   3  21   3     756.     339.     169. <
   5  21   3    3173.     770.     194. o
   7  21   3     347.     749.     192. o
   9  21   3     319.     410.     298. <
  11  21   3     166.     -14.     255. <
  13  21   3    3379.     920.     289. o
  15  21   3     293.     829.     280. o
  17  21   3       5.     599.     342. <
  19  21   3     114.      -7.     396. <
  21  21   3    1357.     367.     392. <
  23  21   3     122.     -50.     437. <
  25  21   3       4.     310.     403. <
   0  22   3    1087.      50.     248. <
   2  22   3     123.     169.     191. <
   4  22   3     202.     903.     196. o
   6  22   3     218.     648.     236. o
   8  22   3    1027.    -229.     289. <
  10  22   3       9.     468.     262. <
  12  22   3      81.     740.     269. o
  14  22   3     230.     542.     290. <
  16  22   3     528.      26.     330. <
  18  22   3       4.     710.     339. o
  20  22   3      24.     424.     364. <
  22  22   3     180.    -271.     414. <
  24  22   3     100.     483.     411. <
   1  23   3     591.     145.     218. <
   3  23   3     964.     309.     252. <
   5  23   3    1278.     439.     241. <
   7  23   3      10.     346.     295. <
   9  23   3     877.     430.     279. <
  11  23   3    1087.     501.     255. <
  13  23   3     786.      13.     280. <
  15  23   3      65.     380.     325. <
  17  23   3     302.    -111.     356. <
  19  23   3     935.    1089.     356. o
  21  23   3     256.     -84.     392. <
  23  23   3      66.     443.     416. <
   0  24   3     206.     500.     282. <
   2  24   3     187.     551.     212. o
   4  24   3     477.     272.     231. <
   6  24   3     302.      17.     271. <
   8  24   3     274.    1158.     278. o
  10  24   3       3.    -108.     275. <
  12  24   3     610.     171.     295. <
  14  24   3     174.     521.     305. <
  16  24   3      86.     672.     357. <
  18  24   3       1.     149.     343. <
  20  24   3     214.     834.     377. o
  22  24   3     143.     147.     383. <
   1  25   3     664.     346.     235. <
   3  25   3     481.     547.     234. o
   5  25   3     226.     555.     246. o
   7  25   3     375.    -289.     300. <
   9  25   3    1044.    -246.     303. <
  11  25   3     302.     329.     290. <
  13  25   3      17.     608.     309. <
  15  25   3      98.     468.     360. <
  17  25   3    1110.     325.     364. <
  19  25   3      91.    -228.     393. <
  21  25   3       5.      68.     384. <
   0  26   3     380.     493.     372. <
   2  26   3      55.     484.     242. <
   4  26   3     816.     430.     251. <
   6  26   3       9.     663.     283. o
   8  26   3     288.    -517.     318. <
  10  26   3      41.    -293.     315. <
  12  26   3     737.     386.     343. <
  14  26   3       1.     493.     372. <
  16  26   3      70.      44.     367. <
  18  26   3      68.     423.     383. <
  20  26   3     225.     148.     407. <
   1  27   3     396.     359.     252. <
   3  27   3     298.    -246.     265. <
   5  27   3     164.      28.     288. <
   7  27   3     738.     171.     305. <
   9  27   3     201.     141.     350. <
  11  27   3      52.     100.     325. <
  13  27   3     148.     325.     404. <
  15  27   3     534.     755.     396. <
  17  27   3     201.    -198.     389. <
  19  27   3      34.    -152.     396. <
   0  28   3     556.     141.     406. <
   2  28   3      46.     511.     276. <
   4  28   3     353.     585.     306. <
   6  28   3      18.     384.     337. <
   8  28   3     336.     195.     349. <
  10  28   3     181.    -149.     370. <
  12  28   3      86.     649.     416. <
  14  28   3      11.     164.     417. <
  16  28   3     124.     269.     389. <
  18  28   3     175.    -376.     604. <
   1  29   3     185.      34.     306. <
   3  29   3     269.    -100.     288. <
   5  29   3     219.      65.     302. <
   7  29   3     299.     439.     339. <
   9  29   3      27.     241.     353. <
  11  29   3     191.     739.     384. <
  13  29   3     274.     -37.     513. <
  15  29   3     154.     513.     431. <
  17  29   3       2.    -921.     844. <
   0  30   3     602.    -430.     439. <
   2  30   3       4.     709.     325. o
   4  30   3     344.     100.     313. <
   6  30   3      28.      -7.     370. <
   8  30   3     356.     703.     399. <
  10  30   3      28.     235.     350. <
  12  30   3      50.    1089.     427. o
  14  30   3      84.    1119.     654. <
  16  30   3     167.     300.    1183. <
   1  31   3     130.     -93.     329. <
   3  31   3     172.    -523.     367. <
   5  31   3     155.     -60.     359. <
   7  31   3      79.     436.     397. <
   9  31   3      78.    -283.     413. <
  11  31   3     245.     -41.     421. <
  13  31   3      49.     172.     831. <
   0  32   3     143.     101.     497. <
   2  32   3      70.    -246.     370. <
   4  32   3     156.    -411.     392. <
   6  32   3     107.     491.     407. <
   8  32   3      81.     100.     406. <
  10  32   3      42.     796.     869. <
   1  33   3     101.      74.     396. <
   3  33   3      85.     273.     404. <
   5  33   3      76.     362.     511. <
   7  33   3      71.    1017.     827. <
   0   0   4 5768520. 6031240.  393147. o
   2   0   4   13352.      -3.     282. <
   4   0   4  613827.  657500.   31056. o
   6   0   4    6166.    1609.     443. o
   8   0   4 2444950. 2352930.  109116. o
  10   0   4    1934.     911.     464. <
  12   0   4  329553.  284707.    9054. o
  14   0   4    4025.    1153.     333. o
  16   0   4  606705.  492588.   13055. o
  18   0   4    2094.     370.     202. <
  20   0   4  181709.  158505.    4750. o
  22   0   4    1317.    -124.     278. <
  24   0   4  155747.  107020.    5188. o
  26   0   4     221.    -360.     582. <
  28   0   4   67602.   56759.    2956. o
  30   0   4     225.     221.     651. <
  32   0   4   36992.   28767.    1775. o
   1   1   4     475.    1569.     349. o
   3   1   4    4030.     968.     280. o
   5   1   4   14724.    7839.     547. o
   7   1   4    1771.     363.     232. <
   9   1   4    2731.     364.     282. <
  11   1   4   12408.    8763.     682. o
  13   1   4    2368.    4129.     316. o
  15   1   4     205.    1069.     204. o
  17   1   4     454.      74.     142. <
  19   1   4    1474.    3078.     198. o
  21   1   4       3.     196.     204. <
  23   1   4     195.     729.     323. o
  25   1   4      17.     -83.     320. <
  27   1   4      23.     552.     416. <
  29   1   4      18.     621.     441. <
  31   1   4      41.     263.     488. <
   0   2   4    3933.     135.     410. <
   2   2   4 1625790. 1933730.   73214. o
   4   2   4     263.   11991.     736. o
   6   2   4 1446130. 1827100.   48854. o
   8   2   4    4506.   43980.    1710. o
  10   2   4  740390.  848007.   25533. o
  12   2   4    4827.   36699.    1431. o
  14   2   4  556572.  543550.   10872. o
  16   2   4    4435.   18509.     579. o
  18   2   4  277239.  226038.    5641. o
  20   2   4    1848.    8163.     320. o
  22   2   4  185507.  149767.    4120. o
  24   2   4     757.    2691.     369. o
  26   2   4   94452.   79949.    2798. o
  28   2   4     258.     103.     467. <
  30   2   4   52320.   45562.    2000. o
  32   2   4      63.     864.     550. <
   1   3   4      72.    1102.     276. o
   3   3   4    2998.    1634.     373. o
   5   3   4    6568.     108.     327. <
   7   3   4   18477.    9612.     646. o
   9   3   4    4309.    4203.     545. o
  11   3   4     197.     927.     308. o
  13   3   4     348.    1012.     336. o
  15   3   4    2815.    3582.     253. o
  17   3   4     118.    1827.     189. o
  19   3   4    1594.     723.     196. o
  21   3   4     408.     159.     231. <
  23   3   4       9.     816.     261. o
  25   3   4     197.     353.     350. <
  27   3   4     269.     309.     366. <
  29   3   4      66.    -458.     457. <
  31   3   4       0.    -194.     490. <
   0   4   4  534859.  669471.   25739. o
   2   4   4     127.   10274.     672. o
   4   4   4 3366890. 3503140.  162123. o
   6   4   4     262.   13516.    1009. o
   8   4   4  367542.  386435.   10880. o
  10   4   4    1721.    2782.     524. o
  12   4   4 1142030. 1035750.   22420. o
  14   4   4    3381.     607.     249. o
  16   4   4  233986.  198031.    4942. o
  18   4   4    2370.     477.     208. o
  20   4   4  293362.  222128.    5622. o
  22   4   4     870.     461.     255. <
  24   4   4  106437.   94051.    2924. o
  26   4   4     740.     296.     355. <
  28   4   4   72212.   57857.    2121. o
  30   4   4     199.     508.     551. <
  32   4   4   32405.   31295.    1541. o
   1   5   4    6895.    7724.     534. o
   3   5   4    4714.     540.     367. <
   5   5   4     444.     648.     323. o
   7   5   4    7628.    1703.     461. o
   9   5   4   14945.    7368.     678. o
  11   5   4     378.    1202.     187. o
  13   5   4    1673.      50.     177. <
  15   5   4    3820.    4953.     234. o
  17   5   4     506.     642.     214. o
  19   5   4     179.     812.     214. o
  21   5   4     587.     434.     228. <
  23   5   4     281.    1142.     275. o
  25   5   4       2.      60.     319. <
  27   5   4      30.      84.     339. <
  29   5   4      55.     480.     389. <
  31   5   4       2.    1112.     476. o
   0   6   4      72.     446.     296. <
   2   6   4 1456810. 1811290.   59562. o
   4   6   4     755.   11209.    1021. o
   6   6   4  804483.  866247.   28958. o
   8   6   4    6245.   14501.    1038. o
  10   6   4  891585.  982456.   23603. o
  12   6   4   10266.   17866.     570. o
  14   6   4  293307.  264446.    6606. o
  16   6   4    4410.   14732.     416. o
  18   6   4  327217.  302826.    8252. o
  20   6   4    2369.    5900.     309. o
  22   6   4  133257.  102650.    2923. o
  24   6   4     512.    2473.     319. o
  26   6   4   99229.   84886.    2426. o
  28   6   4     141.     831.     355. o
  30   6   4   44811.   37349.    1321. o
  32   6   4      76.    1153.     493. o
   1   7   4    1132.     750.     392. <
   3   7   4    6558.    9284.     649. o
   5   7   4    1850.    2023.     400. o
   7   7   4     134.     379.     399. <
   9   7   4     952.     742.     169. o
  11   7   4    2782.    2153.     202. o
  13   7   4     331.    1559.     172. o
  15   7   4     372.     404.     179. o
  17   7   4     265.     447.     181. o
  19   7   4     357.     844.     243. o
  21   7   4     159.    1187.     251. o
  23   7   4     509.     473.     292. <
  25   7   4     334.     103.     318. <
  27   7   4       2.     649.     387. <
  29   7   4     108.     799.     429. <
  31   7   4     137.    1160.     409. o
   0   8   4 2253910. 2198730.  144371. o
   2   8   4    6381.   41406.    1630. o
   4   8   4  315525.  389029.    3960. o
   6   8   4    8074.   15773.    1048. o
   8   8   4 1384750. 1491580.   38844. o
  10   8   4    8447.    3041.     228. o
  12   8   4  207201.  228296.    6068. o
  14   8   4    5616.     201.     175. <
  16   8   4  476839.  408539.   10362. o
  18   8   4    2578.    1361.     214. o
  20   8   4  129151.  101316.    2903. o
  22   8   4    1014.     884.     319. o
  24   8   4  133628.  102582.    2709. o
  26   8   4     256.     769.     322. o
  28   8   4   53128.   51460.    1576. o
  30   8   4     132.     134.     347. <
  32   8   4   32706.   30594.    1123. o
   1   9   4     377.     541.     413. <
   3   9   4     197.    4251.     493. o
   5   9   4   13989.    7179.     699. o
   7   9   4    2578.     950.     155. o
   9   9   4     687.     666.     154. o
  11   9   4    1137.    2267.     236. o
  13   9   4    2687.    2178.     181. o
  15   9   4     142.     924.     172. o
  17   9   4     315.     185.     196. <
  19   9   4      42.    1424.     222. o
  21   9   4      27.      98.     296. <
  23   9   4     252.     605.     342. <
  25   9   4     182.     279.     276. <
  27   9   4       6.    -226.     305. <
  29   9   4       3.     138.     357. <
  31   9   4       8.     474.     370. <
   0  10   4    3610.     464.     498. <
   2  10   4  744232.  744189.   37865. o
   4  10   4    5609.    1992.     545. o
   6  10   4  933995.  986636.   20833. o
   8  10   4    4932.    3169.     187. o
  10  10   4  313812.  248962.    6195. o
  12  10   4    2994.    5978.     285. o
  14  10   4  513043.  473900.   10445. o
  16  10   4    3173.    5806.     262. o
  18  10   4  142448.  109775.    2395. o
  20  10   4     977.    3635.     255. o
  22  10   4  163515.  156549.    4335. o
  24  10   4     803.    1968.     299. o
  26  10   4   58206.   47839.    1222. o
  28  10   4     357.     747.     300. o
  30  10   4   40866.   37599.    1138. o
  32  10   4     125.    1185.     493. o
   1  11   4    6139.    6111.     439. o
   3  11   4      57.     366.     185. <
   5  11   4    2456.    1158.     165. o
   7  11   4    3230.    2783.     175. o
   9  11   4    3018.    1758.     192. o
  11  11   4      83.     298.     198. <
  13  11   4      17.     524.     224. o
  15  11   4     203.     565.     188. o
  17  11   4     733.     995.     212. o
  19  11   4     279.     639.     216. o
  21  11   4     505.     884.     298. o
  23  11   4      48.     169.     305. <
  25  11   4     129.     498.     280. <
  27  11   4     171.     456.     292. <
  29  11   4     158.     208.     353. <
  31  11   4       5.    -319.     386. <
   0  12   4  283989.  283575.    6488. o
   2  12   4    8895.   37144.    1046. o
   4  12   4 1062490. 1044810.   21294. o
   6  12   4    8298.   16878.     421. o
   8  12   4  198071.  217961.    4498. o
  10  12   4    9424.    6561.     282. o
  12  12   4  569848.  554435.   13680. o
  14  12   4    5171.     224.     222. <
  16  12   4  114848.  102328.    2661. o
  18  12   4    2080.     834.     259. o
  20  12   4  207955.  185319.    4740. o
  22  12   4     654.     861.     313. o
  24  12   4   65057.   52710.    1402. o
  26  12   4     123.     736.     320. o
  28  12   4   57830.   50126.    1360. o
  30  12   4      28.      40.     404. <
   1  13   4    3370.    3525.     188. o
   3  13   4      84.     638.     159. o
   5  13   4     233.     100.     149. <
   7  13   4    2154.    1681.     145. o
   9  13   4    1511.    2467.     172. o
  11  13   4      22.     806.     252. o
  13  13   4       2.     841.     242. o
  15  13   4     408.     644.     225. o
  17  13   4     119.     641.     234. o
  19  13   4     149.    1405.     389. o
  21  13   4     184.    -100.     288. <
  23  13   4      14.       9.     357. <
  25  13   4      19.     -43.     309. <
  27  13   4     101.     268.     352. <
  29  13   4      50.     841.     402. o
   0  14   4    2641.    1132.     157. o
   2  14   4  601400.  555776.    9162. o
   4  14   4    2218.     898.     132. o
   6  14   4  327984.  264622.    5222. o
   8  14   4    2533.     558.     149. o
  10  14   4  520973.  465012.   10264. o
  12  14   4    2683.     457.     242. <
  14  14   4  136266.  101306.    2620. o
  16  14   4    1121.     719.     241. o
  18  14   4  237767.  244622.   16228. o
  20  14   4     900.    1814.     439. o
  22  14   4   65022.   50893.    1576. o
  24  14   4     214.    1096.     377. o
  26  14   4   69813.   64210.    1985. o
  28  14   4     149.     -58.     439. <
  30  14   4   24628.   18993.     907. o
   1  15   4     861.     998.     114. o
   3  15   4    4031.    3972.     196. o
   5  15   4    4651.    4847.     188. o
   7  15   4     351.     444.     148. o
   9  15   4    1109.     954.     178. o
  11  15   4     565.     487.     211. o
  13  15   4    1887.     867.     256. o
  15  15   4      91.     666.     245. o
  17  15   4      26.       3.     514. <
  19  15   4      42.    -155.     379. <
  21  15   4     335.     706.     396. <
  23  15   4      36.     347.     347. <
  25  15   4     136.     458.     409. <
  27  15   4      67.     121.     404. <
  29  15   4      20.     271.     463. <
   0  16   4  563528.  515563.   13740. o
   2  16   4    5922.   18606.     369. o
   4  16   4  210000.  199881.    3537. o
   6  16   4    5988.   13594.     350. o
   8  16   4  480420.  417341.    8608. o
  10  16   4    2230.    4838.     251. o
  12  16   4  123344.   98903.    2779. o
  14  16   4    1664.     827.     241. o
  16  16   4  257088.  240216.   11340. o
  18  16   4     834.     306.     312. <
  20  16   4   61049.   49632.    1737. o
  22  16   4     364.    1192.     417. o
  24  16   4   83247.   81456.    2235. o
  26  16   4     261.    1568.     421. o
  28  16   4   25815.   23586.     923. o
   1  17   4      34.     157.     144. <
   3  17   4    2137.    2013.     157. o
   5  17   4    1131.     763.     154. o
   7  17   4      44.     535.     179. o
   9  17   4       2.     312.     165. <
  11  17   4    2483.     427.     199. o
  13  17   4     227.     511.     229. o
  15  17   4      62.     767.     451. <
  17  17   4      29.     229.     329. <
  19  17   4     910.     280.     345. <
  21  17   4      17.     340.     456. <
  23  17   4     211.    -121.     392. <
  25  17   4      10.    -641.     440. <
  27  17   4      92.     235.     447. <
  29  17   4      26.    1279.    1193. <
   0  18   4    1624.     450.     215. o
   2  18   4  292395.  228324.    4217. o
   4  18   4    1295.     360.     158. o
   6  18   4  351700.  307112.    5634. o
   8  18   4    1408.     988.     198. o
  10  18   4  142871.  110734.    2648. o
  12  18   4    1179.     451.     228. <
  14  18   4  239938.  231731.   11009. o
  16  18   4     734.    -104.     276. <
  18  18   4   62229.   43835.    1431. o
  20  18   4     220.     397.     423. <
  22  18   4   97669.   97496.    2873. o
  24  18   4     147.     849.     406. o
  26  18   4   27644.   19832.     937. o
  28  18   4      27.    1028.     869. <
   1  19   4    3006.    3525.     205. o
   3  19   4      10.    1313.     187. o
   5  19   4     133.     938.     179. o
   7  19   4     602.     964.     195. o
   9  19   4    3314.    1081.     201. o
  11  19   4     215.     372.     195. <
  13  19   4     198.      75.     253. <
  15  19   4     159.     394.     326. <
  17  19   4     606.     507.     364. <
  19  19   4     260.     319.     406. <
  21  19   4      18.     -80.     515. <
  23  19   4     139.    -128.     493. <
  25  19   4      45.     195.     441. <
  27  19   4       2.    -703.     599. <
   0  20   4  184796.  155653.    4328. o
   2  20   4    1479.    7819.     280. o
   4  20   4  290139.  231979.    4654. o
   6  20   4    1109.    6272.     261. o
   8  20   4  129181.  102696.    2251. o
  10  20   4    1624.    2808.     241. o
  12  20   4  208516.  178939.    4884. o
  14  20   4     738.    1286.     272. o
  16  20   4   58733.   50551.    1898. o
  18  20   4     519.    -184.     372. <
  20  20   4   99803.  106556.    3091. o
  22  20   4     237.     871.     386. o
  24  20   4   26035.   22464.     931. o
  26  20   4      57.     205.     454. <
   1  21   4     740.     896.     206. o
   3  21   4      36.     242.     216. <
   5  21   4     220.     672.     211. o
   7  21   4    1769.     571.     216. o
   9  21   4     271.     228.     234. <
  11  21   4       9.     177.     276. <
  13  21   4       5.     299.     275. <
  15  21   4    1646.     204.     286. <
  17  21   4      48.     706.     315. o
  19  21   4      23.    -495.     508. <
  21  21   4       5.      84.     390. <
  23  21   4     411.     104.     464. <
  25  21   4       2.     369.     410. <
   0  22   4    1291.     -93.     333. <
   2  22   4  178632.  155032.    3047. o
   4  22   4    1508.     622.     219. o
   6  22   4  130746.  109964.    2557. o
   8  22   4     701.    1029.     269. o
  10  22   4  169260.  157698.    4031. o
  12  22   4     287.    1209.     299. o
  14  22   4   65758.   46495.    1449. o
  16  22   4     202.     325.     356. <
  18  22   4   98604.   93569.    2991. o
  20  22   4     119.    -400.     410. <
  22  22   4   25938.   18113.     756. o
  24  22   4      66.     305.     474. <
   1  23   4       2.     572.     275. o
   3  23   4    1069.    1133.     278. o
   5  23   4    1194.     894.     251. o
   7  23   4     215.     614.     295. o
   9  23   4     110.     245.     295. <
  11  23   4     308.     421.     278. <
  13  23   4    1172.      63.     306. <
  15  23   4     178.     258.     329. <
  17  23   4      26.     500.     370. <
  19  23   4      11.      33.     392. <
  21  23   4     433.     175.     379. <
  23  23   4      38.     605.     400. <
   0  24   4  151542.  111703.    3903. o
   2  24   4     429.    2922.     308. o
   4  24   4  109927.   93057.    2354. o
   6  24   4     484.    1273.     268. o
   8  24   4  131946.  111782.    2957. o
  10  24   4     297.    1852.     292. o
  12  24   4   62095.   50133.    1444. o
  14  24   4     372.    1306.     313. o
  16  24   4   84363.   78732.    2342. o
  18  24   4     141.     234.     421. <
  20  24   4   25233.   22150.     804. o
  22  24   4     102.     325.     389. <
   1  25   4     180.     -20.     279. <
   3  25   4     757.     364.     290. <
   5  25   4     109.      47.     265. <
   7  25   4      69.     767.     313. o
   9  25   4      86.    -124.     329. <
  11  25   4    1159.      10.     293. <
  13  25   4     105.     268.     319. <
  15  25   4      16.     100.     353. <
  17  25   4      31.     890.     402. o
  19  25   4     484.     234.     440. <
  21  25   4      88.      21.     383. <
   0  26   4     493.    -342.     491. <
   2  26   4   92312.   79848.    1959. o
   4  26   4     303.     -17.     309. <
   6  26   4   93498.   86184.    2107. o
   8  26   4     449.     733.     330. o
  10  26   4   57407.   49874.    1374. o
  12  26   4     384.     834.     347. o
  14  26   4   67024.   65151.    1821. o
  16  26   4     167.     289.     372. <
  18  26   4   25241.   18717.     799. o
  20  26   4     103.     514.     389. <
   1  27   4     504.    1048.     355. o
   3  27   4      82.     523.     325. <
   5  27   4      35.    -108.     323. <
   7  27   4     259.     142.     343. <
   9  27   4     711.     221.     326. <
  11  27   4      75.     164.     340. <
  13  27   4       1.    -326.     421. <
  15  27   4      46.    1175.     373. o
  17  27   4     567.     204.     420. <
  19  27   4      67.    -532.     626. <
   0  28   4   64511.   56382.    2799. o
   2  28   4     281.    -131.     374. <
   4  28   4   70412.   57298.    1492. o
   6  28   4     188.    1193.     392. o
   8  28   4   52203.   48938.    1392. o
  10  28   4     103.     212.     337. <
  12  28   4   55598.   50077.    1504. o
  14  28   4      34.     646.     443. <
  16  28   4   26235.   23124.     873. o
  18  28   4      62.      33.     611. <
   1  29   4     217.     179.     383. <
   3  29   4      65.      -3.     406. <
   5  29   4     272.     346.     380. <
   7  29   4     245.     631.     403. <
   9  29   4     159.     293.     362. <
  11  29   4       0.    -612.     366. <
  13  29   4      97.     187.     456. <
  15  29   4     430.    -376.     467. <
  17  29   4      46.     611.     789. <
   0  30   4     143.     329.     570. <
   2  30   4   48599.   45309.    1555. o
   4  30   4     211.     542.     372. <
   6  30   4   41693.   41310.    1388. o
   8  30   4     119.      68.     403. <
  10  30   4   40349.   40613.    1209. o
  12  30   4      94.     463.     416. <
  14  30   4   23644.   23025.    1716. o
   1  31   4      97.     921.     400. o
   3  31   4     138.     456.     456. <
   5  31   4     319.     370.     396. <
   7  31   4      33.    -399.     404. <
   9  31   4      59.     947.     421. o
  11  31   4      64.      16.     478. <
  13  31   4     320.     829.    1062. <
   0  32   4   36215.   31746.    1670. o
   2  32   4      47.     444.     399. <
   4  32   4   32534.   30929.    1168. o
   6  32   4      55.     377.     406. <
   8  32   4   30303.   26709.    1123. o
  10  32   4      75.     157.    1001. <
   1  33   4      97.     488.     523. <
   3  33   4     144.     495.     439. <
   5  33   4      68.    1424.    1310. <
   7  33   4      64.    -262.     787. <
   1   1   5    9309.   19057.    1294. o
   3   1   5    5579.    3063.     463. o
   5   1   5   18401.   42342.    1761. o
   7   1   5    6117.   33772.    1592. o
   9   1   5    3079.    1001.     329. o
  11   1   5    1453.     833.     283. o
  13   1   5   10501.   14481.     561. o
  15   1   5    4078.    5406.     216. o
  17   1   5     299.    1247.     151. o
  19   1   5    1163.     194.     179. <
  21   1   5    1952.     658.     204. o
  23   1   5    1197.     202.     256. <
  25   1   5      85.     518.     367. <
  27   1   5     312.    -545.     421. <
  29   1   5     299.     911.     515. <
  31   1   5     134.    1459.     548. o
   0   2   5    2086.     330.     332. <
   2   2   5    2828.    8380.     817. o
   4   2   5     631.     262.     336. <
   6   2   5    1304.    4990.     557. o
   8   2   5    2348.    2430.     461. o
  10   2   5    9729.    5131.     514. o
  12   2   5     867.    2230.     429. o
  14   2   5    1841.    1616.     221. o
  16   2   5      82.    1767.     168. o
  18   2   5    1914.    1105.     184. o
  20   2   5      63.    1096.     199. o
  22   2   5     737.     148.     296. <
  24   2   5      69.    -111.     285. <
  26   2   5      18.     333.     379. <
  28   2   5       5.     732.     487. <
  30   2   5      86.     532.     555. <
  32   2   5      12.     242.     495. <
   1   3   5    4445.    3144.     457. o
   3   3   5   15997.   45658.    3115. o
   5   3   5    5815.    -441.     279. <
   7   3   5    3961.    2855.     390. o
   9   3   5    5490.   15271.    1182. o
  11   3   5   13361.   25503.    1021. o
  13   3   5     640.    1064.     273. o
  15   3   5    1264.     864.     212. o
  17   3   5    2801.    2338.     191. o
  19   3   5    3681.    2020.     218. o
  21   3   5     289.     720.     235. o
  23   3   5     330.     -65.     268. <
  25   3   5     646.     138.     367. <
  27   3   5     585.     598.     397. <
  29   3   5      72.   -1009.     541. <
  31   3   5     116.    1123.     599. <
   0   4   5    5233.    -356.     416. <
   2   4   5   10570.     961.     286. o
   4   4   5    5106.     548.     456. <
   6   4   5    4608.     806.     315. o
   8   4   5    3466.    2124.     402. o
  10   4   5    1438.    1629.     236. o
  12   4   5      34.     635.     184. o
  14   4   5     344.    -117.     212. <
  16   4   5     401.     239.     171. <
  18   4   5      60.    2139.     199. o
  20   4   5     215.     306.     229. <
  22   4   5      33.      23.     293. <
  24   4   5     134.     318.     296. <
  26   4   5      65.     -11.     389. <
  28   4   5       3.     443.     427. <
  30   4   5      17.     121.     471. <
  32   4   5      13.    -833.     517. <
   1   5   5   17368.   42340.    2060. o
   3   5   5    7213.    8291.     911. o
   5   5   5     508.     739.     373. <
   7   5   5    4855.    1933.     466. o
   9   5   5   16932.   40320.    1681. o
  11   5   5    3848.    6554.     409. o
  13   5   5     507.     917.     205. o
  15   5   5     842.     470.     155. o
  17   5   5    8896.    5302.     306. o
  19   5   5     739.     504.     214. o
  21   5   5     233.     804.     228. o
  23   5   5     401.       7.     276. <
  25   5   5    1224.     127.     285. <
  27   5   5     280.    -335.     366. <
  29   5   5      21.     500.     399. <
  31   5   5     213.      81.     480. <
   0   6   5    3997.    1784.     448. o
   2   6   5    2813.    3309.     849. o
   4   6   5   11874.     913.     448. o
   6   6   5    8464.    8941.     856. o
   8   6   5    2821.     550.     225. o
  10   6   5    1338.    1956.     258. o
  12   6   5     984.    2049.     208. o
  14   6   5    3319.    4073.     232. o
  16   6   5     122.     853.     196. o
  18   6   5    2277.     648.     253. o
  20   6   5      10.     658.     236. o
  22   6   5     260.     383.     253. <
  24   6   5      10.     359.     265. <
  26   6   5     342.     407.     305. <
  28   6   5       7.     205.     357. <
  30   6   5       5.     202.     417. <
  32   6   5       1.     877.     483. <
   1   7   5    9501.   28090.    1855. o
   3   7   5    2632.     890.     259. o
   5   7   5    1524.     488.     390. <
   7   7   5   26933.   38885.    2606. o
   9   7   5    1028.    1760.     199. o
  11   7   5    1979.    1155.     234. o
  13   7   5     825.    2227.     204. o
  15   7   5   12268.   11701.     413. o
  17   7   5     281.     649.     206. o
  19   7   5     259.     409.     251. <
  21   7   5     845.     618.     263. o
  23   7   5    2065.     558.     295. <
  25   7   5     156.     849.     293. o
  27   7   5      81.    1007.     320. o
  29   7   5     153.     238.     369. <
  31   7   5     295.     669.     376. <
   0   8   5    1103.    -777.     955. <
   2   8   5    5924.    1412.     319. o
   4   8   5    2218.    1908.     403. o
   6   8   5    3489.     268.     357. <
   8   8   5     515.    1400.     187. o
  10   8   5    3799.     655.     171. o
  12   8   5    2805.    2029.     185. o
  14   8   5    1091.    1367.     245. o
  16   8   5     540.     726.     269. o
  18   8   5     283.    -138.     225. <
  20   8   5     479.     110.     308. <
  22   8   5      31.    1116.     347. o
  24   8   5     508.    -132.     319. <
  26   8   5       1.     -14.     342. <
  28   8   5      11.      -6.     366. <
  30   8   5       2.    -115.     387. <
  32   8   5      46.     394.     525. <
   1   9   5    1856.     588.     436. <
   3   9   5    6760.   13553.     938. o
   5   9   5   21594.   35653.    1699. o
   7   9   5    1647.    1828.     184. o
   9   9   5     286.     990.     167. o
  11   9   5     822.     181.     191. <
  13   9   5   16450.   16146.     513. o
  15   9   5    1382.     796.     208. o
  17   9   5       2.    1234.     253. o
  19   9   5     835.     295.     224. <
  21   9   5    3095.    1825.     300. o
  23   9   5     581.      51.     263. <
  25   9   5       2.     669.     302. o
  27   9   5     318.     283.     318. <
  29   9   5     404.     631.     336. <
  31   9   5      70.     607.     356. <
   0  10   5    5998.     152.     285. <
   2  10   5     765.    4745.     394. o
   4  10   5     497.    1522.     209. o
   6  10   5     728.    1730.     211. o
   8  10   5    2598.     605.     138. o
  10  10   5    1265.    6181.     296. o
  12  10   5      24.     382.     178. o
  14  10   5    3515.     839.     218. o
  16  10   5      17.     490.     215. o
  18  10   5     404.     588.     259. o
  20  10   5       1.     212.     312. <
  22  10   5    1381.      71.     323. <
  24  10   5       0.      61.     279. <
  26  10   5      88.      81.     323. <
  28  10   5      16.     -37.     319. <
  30  10   5     125.     585.     370. <
   1  11   5    1316.     715.     195. o
   3  11   5   12958.   27077.     915. o
   5  11   5    5497.    5691.     276. o
   7  11   5     224.    1259.     145. o
   9  11   5    1271.     396.     164. o
  11  11   5   16911.   18385.     560. o
  13  11   5     599.     722.     208. o
  15  11   5     126.     394.     251. <
  17  11   5     218.     608.     262. o
  19  11   5    7172.    2231.     266. o
  21  11   5      98.     685.     262. o
  23  11   5      33.     309.     272. <
  25  11   5     188.    -329.     340. <
  27  11   5     877.     540.     310. <
  29  11   5      94.     -61.     343. <
  31  11   5       0.     595.     477. <
   0  12   5     500.    -111.     275. <
   2  12   5    3188.    2079.     191. o
   4  12   5     106.     651.     142. o
   6  12   5    3233.    1763.     144. o
   8  12   5     529.    2153.     158. o
  10  12   5     276.     245.     161. <
  12  12   5    1349.     708.     214. o
  14  12   5     433.     235.     318. <
  16  12   5     301.     819.     282. o
  18  12   5       3.     572.     290. <
  20  12   5    1476.    1018.     293. o
  22  12   5      24.     337.     356. <
  24  12   5     168.    -275.     390. <
  26  12   5      24.     -75.     467. <
  28  12   5     244.     189.     372. <
  30  12   5       2.     392.     448. <
   1  13   5    9632.   15103.     390. o
   3  13   5    1422.    1286.     141. o
   5  13   5     223.     888.     137. o
   7  13   5    1693.    1943.     147. o
   9  13   5   16052.   15448.     424. o
  11  13   5    1356.     582.     178. o
  13  13   5      51.    1454.     241. o
  15  13   5     507.    -234.     259. <
  17  13   5    7320.    4481.     389. o
  19  13   5     719.     723.     309. o
  21  13   5     113.    1085.     350. o
  23  13   5     328.    -538.     377. <
  25  13   5    1343.     575.     461. <
  27  13   5     133.    -534.     461. <
  29  13   5       0.     204.     411. <
   0  14   5     584.    2756.     185. o
   2  14   5    1792.    1428.     179. o
   4  14   5    1047.     165.     114. <
   6  14   5     130.    3699.     175. o
   8  14   5      55.    1099.     141. o
  10  14   5    2058.     897.     196. o
  12  14   5     707.     594.     252. o
  14  14   5     263.     792.     306. o
  16  14   5       1.     578.     288. o
  18  14   5    1954.     457.     272. <
  20  14   5      33.     349.     426. <
  22  14   5     131.     720.     337. o
  24  14   5       0.      31.     474. <
  26  14   5     658.     394.     417. <
  28  14   5       0.    -275.     470. <
  30  14   5      20.     370.     725. <
   1  15   5    5080.    5124.     165. o
   3  15   5     595.     626.     130. o
   5  15   5     832.     441.     122. o
   7  15   5   11978.   11803.     332. o
   9  15   5    1415.     830.     161. o
  11  15   5      16.     977.     248. o
  13  15   5     603.     117.     256. <
  15  15   5    7566.    5161.     360. o
  17  15   5     951.     215.     303. <
  19  15   5     365.     632.     319. <
  21  15   5     500.     -78.     400. <
  23  15   5    1665.    1012.     397. o
  25  15   5     303.    -204.     480. <
  27  15   5      60.     800.     416. <
  29  15   5     125.     195.     464. <
   0  16   5     165.     346.     149. o
   2  16   5    1447.    1990.     128. o
   4  16   5       5.     504.     124. o
   6  16   5     223.     893.     144. o
   8  16   5     655.     157.     165. <
  10  16   5    1200.     477.     179. o
  12  16   5      32.     585.     258. o
  14  16   5       2.    -125.     306. <
  16  16   5    1578.       9.     305. <
  18  16   5     160.     127.     360. <
  20  16   5     102.     550.     342. <
  22  16   5       0.     -91.     426. <
  24  16   5     828.     222.     481. <
  26  16   5       4.     383.     419. <
  28  16   5      30.     285.     433. <
   1  17   5     556.     900.     122. o
   3  17   5    3058.    1943.     148. o
   5  17   5    6152.    5445.     202. o
   7  17   5    1730.     861.     165. o
   9  17   5      46.    1054.     165. o
  11  17   5     683.     732.     241. o
  13  17   5    8047.    4946.     310. o
  15  17   5     549.     424.     310. <
  17  17   5     108.    1686.     397. o
  19  17   5      51.     182.     349. <
  21  17   5    3719.    1486.     376. o
  23  17   5     100.     290.     444. <
  25  17   5      29.     466.     433. <
  27  17   5      39.      36.     447. <
   0  18   5    1487.     289.     184. <
   2  18   5     403.    1121.     147. o
   4  18   5      20.    1588.     159. o
   6  18   5    1177.     880.     178. o
   8  18   5     727.      -7.     174. <
  10  18   5     150.     730.     179. o
  12  18   5     155.     397.     236. <
  14  18   5    1893.     759.     309. o
  16  18   5     179.    -175.     390. <
  18  18   5      20.     411.     357. <
  20  18   5       2.     874.     367. o
  22  18   5     763.     880.     437. o
  24  18   5      87.     793.     466. <
  26  18   5     133.     -81.     458. <
  28  18   5      29.     423.    1186. <
   1  19   5     789.     407.     145. o
   3  19   5    3477.    2294.     181. o
   5  19   5    2127.     668.     165. o
   7  19   5       3.     521.     177. o
   9  19   5    1071.     303.     189. <
  11  19   5    4469.    2597.     226. o
  13  19   5    1332.     364.     261. <
  15  19   5     567.    1086.     336. o
  17  19   5     516.     836.     427. <
  19  19   5    2445.    1479.     419. o
  21  19   5     577.      40.     458. <
  23  19   5     380.     477.     597. <
  25  19   5     184.    -816.     568. <
  27  19   5     539.     597.    1515. <
   0  20   5     519.     263.     231. <
   2  20   5      45.     943.     168. o
   4  20   5     978.     221.     177. <
   6  20   5     634.     896.     187. o
   8  20   5     109.     457.     196. o
  10  20   5       0.     480.     241. <
  12  20   5     710.     767.     241. o
  14  20   5     667.     730.     308. o
  16  20   5      10.     286.     364. <
  18  20   5       6.    -110.     377. <
  20  20   5     811.    -177.     451. <
  22  20   5      66.     249.     510. <
  24  20   5      16.     383.     448. <
  26  20   5       5.    -282.     826. <
   1  21   5    2091.     900.     182. o
   3  21   5     506.     508.     184. o
   5  21   5     436.     662.     184. o
   7  21   5     321.     743.     229. o
   9  21   5    4779.    2077.     256. o
  11  21   5     329.     308.     263. <
  13  21   5      19.    1096.     312. o
  15  21   5     110.     708.     330. o
  17  21   5    3341.    1082.     332. o
  19  21   5     265.     104.     431. <
  21  21   5     202.    1422.     464. o
  23  21   5      38.    -628.     561. <
  25  21   5    1142.     366.     441. <
   0  22   5      39.    1281.     282. o
   2  22   5     402.     389.     204. <
   4  22   5     896.     -91.     218. <
   6  22   5     134.     271.     225. <
   8  22   5       6.     295.     235. <
  10  22   5     486.     447.     232. <
  12  22   5     767.     196.     320. <
  14  22   5       1.     148.     318. <
  16  22   5       2.     -26.     345. <
  18  22   5     506.      14.     346. <
  20  22   5     231.     292.     355. <
  22  22   5      23.     268.     601. <
  24  22   5       0.     142.     467. <
   1  23   5    1238.     258.     275. <
   3  23   5     128.     214.     256. <
   5  23   5     846.     219.     224. <
   7  23   5    1276.     581.     271. o
   9  23   5    1129.     601.     241. o
  11  23   5     129.     326.     290. <
  13  23   5     498.     457.     318. <
  15  23   5    1777.    1535.     347. o
  17  23   5     475.     468.     369. <
  19  23   5     321.     540.     362. <
  21  23   5     112.    -457.     417. <
  23  23   5     961.     434.     458. <
   0  24   5     674.      -3.     326. <
   2  24   5     168.     349.     215. <
   4  24   5     388.     278.     235. <
   6  24   5       2.     367.     236. <
   8  24   5     910.     713.     275. o
  10  24   5     178.    -276.     269. <
  12  24   5     279.     389.     372. <
  14  24   5     116.     700.     336. o
  16  24   5     723.     276.     370. <
  18  24   5     154.     172.     350. <
  20  24   5       3.     856.     383. o
  22  24   5       6.     578.     434. <
   1  25   5     335.     584.     241. o
   3  25   5     527.     631.     239. o
   5  25   5     964.     219.     234. <
   7  25   5     433.    -231.     275. <
   9  25   5      22.     234.     299. <
  11  25   5     187.     130.     300. <
  13  25   5    1599.     783.     369. o
  15  25   5     183.     822.     353. o
  17  25   5      58.     357.     376. <
  19  25   5      25.      -1.     370. <
  21  25   5    1231.     783.     480. <
   0  26   5     565.    -201.     346. <
   2  26   5     121.     305.     262. <
   4  26   5     135.     709.     245. o
   6  26   5     161.     500.     272. <
   8  26   5     680.     -58.     298. <
  10  26   5      14.     495.     310. <
  12  26   5      32.    -148.     389. <
  14  26   5     158.    -147.     397. <
  16  26   5     443.    -320.     364. <
  18  26   5       1.     809.     404. <
  20  26   5       3.     345.     587. <
   1  27   5     215.     330.     265. <
   3  27   5     646.     222.     271. <
   5  27   5     251.      48.     278. <
   7  27   5     134.     161.     296. <
   9  27   5     121.      83.     303. <
  11  27   5     871.     318.     363. <
  13  27   5     214.     453.     406. <
  15  27   5      41.      27.     409. <
  17  27   5     110.     505.     377. <
  19  27   5     655.    1679.     669. o
   0  28   5     592.     453.     416. <
   2  28   5       2.      94.     289. <
   4  28   5     699.     346.     285. <
   6  28   5      49.     524.     310. <
   8  28   5     301.     -70.     303. <
  10  28   5       5.     243.     327. <
  12  28   5     355.     931.     444. o
  14  28   5     180.     -21.     426. <
  16  28   5      51.    -669.     397. <
  18  28   5      12.     117.     972. <
   1  29   5     241.     300.     339. <
   3  29   5     260.    -104.     308. <
   5  29   5      66.     712.     309. o
   7  29   5     231.     107.     319. <
   9  29   5     291.     259.     312. <
  11  29   5     234.     508.     369. <
  13  29   5       4.     638.     454. <
  15  29   5      94.     561.     605. <
   0  30   5     239.     -16.     535. <
   2  30   5      49.     127.     362. <
   4  30   5     355.     359.     330. <
   6  30   5      51.     484.     329. <
   8  30   5      53.    -283.     332. <
  10  30   5     158.     182.     325. <
  12  30   5     176.     300.     421. <
  14  30   5      60.    1129.     853. <
   1  31   5     168.     121.     359. <
   3  31   5      91.     -68.     376. <
   5  31   5     108.     161.     367. <
   7  31   5     210.    -364.     335. <
   9  31   5     104.     419.     329. <
  11  31   5      28.     125.     491. <
   0  32   5     282.     857.     548. <
   2  32   5      31.      46.     369. <
   4  32   5     205.    -222.     389. <
   6  32   5      11.     -26.     382. <
   8  32   5     210.     224.     421. <
   1  33   5      84.     246.     366. <
   0   0   6 1147120.  955301.   63687. o
   2   0   6   19019.     794.     692. <
   4   0   6   31136.   28313.    2235. o
   6   0   6    2737.    -467.     481. <
   8   0   6  930117.  879581.   44751. o
  10   0   6     150.    1138.     386. o
  12   0   6  152681.  205017.    9380. o
  14   0   6    3076.     765.     174. o
  16   0   6  368822.  366273.    9727. o
  18   0   6    2261.      65.     226. <
  20   0   6  116974.  159124.    6115. o
  22   0   6     528.     202.     491. <
  24   0   6  103751.  111053.    4355. o
  26   0   6     413.    -399.     577. <
  28   0   6   45912.   60267.    3114. o
  30   0   6      98.    -407.     665. <
  32   0   6   27905.   27492.    2314. o
   1   1   6    2082.    3186.     577. o
   3   1   6    4712.    1089.     420. o
   5   1   6    1533.    1736.     404. o
   7   1   6    9356.    3148.     505. o
   9   1   6   10228.    6373.     615. o
  11   1   6     930.       9.     259. <
  13   1   6    1868.     631.     165. o
  15   1   6    4884.    4708.     204. o
  17   1   6     497.    1526.     175. o
  19   1   6      31.     278.     188. <
  21   1   6     439.    -121.     226. <
  23   1   6     567.     374.     289. <
  25   1   6      20.    -236.     359. <
  27   1   6       1.    1009.     478. o
  29   1   6      44.    -470.     510. <
  31   1   6      32.     614.     554. <
   0   2   6    2492.    -394.     686. <
   2   2   6  537976.  386018.   15385. o
   4   2   6     187.    9982.    1106. o
   6   2   6  556844.  436008.   13394. o
   8   2   6    1806.   23179.    1672. o
  10   2   6  380553.  298454.    8063. o
  12   2   6    4031.   19037.     736. o
  14   2   6  349610.  337383.    9824. o
  16   2   6    2833.   11198.     353. o
  18   2   6  184264.  205544.    4821. o
  20   2   6    1633.    4241.     252. o
  22   2   6  127107.  145527.    4394. o
  24   2   6     619.     601.     390. <
  26   2   6   65202.   72290.    2285. o
  28   2   6     197.     283.     440. <
  30   2   6   36646.   41032.    1622. o
  32   2   6      61.     411.     621. <
   1   3   6       6.    1494.     484. o
   3   3   6    6466.    4526.     673. o
   5   3   6    6391.    2040.     517. o
   7   3   6    4743.     970.     503. <
   9   3   6    4294.     279.     288. <
  11   3   6    8852.    5091.     332. o
  13   3   6     850.    3329.     261. o
  15   3   6     126.     124.     162. <
  17   3   6       4.     177.     181. <
  19   3   6     559.    1817.     212. o
  21   3   6      84.     820.     265. o
  23   3   6     420.     532.     283. <
  25   3   6      37.     476.     332. <
  27   3   6      66.      23.     420. <
  29   3   6       0.    -450.     542. <
  31   3   6       1.    -117.     621. <
   0   4   6   48954.   31787.    2405. o
   2   4   6     812.   11572.    1071. o
   4   4   6 1153930.  970549.   45765. o
   6   4   6     211.    1728.     514. o
   8   4   6  119703.  127492.    5173. o
  10   4   6    1878.    1448.     343. o
  12   4   6  594469.  588218.   12170. o
  14   4   6    2091.     863.     182. o
  16   4   6  137414.  196963.    4590. o
  18   4   6    1431.     978.     184. o
  20   4   6  193479.  198382.    4997. o
  22   4   6    1156.     -57.     255. <
  24   4   6   74219.  103986.    2896. o
  26   4   6     358.     -13.     319. <
  28   4   6   54623.   55267.    1820. o
  30   4   6     275.     -68.     487. <
  32   4   6   24660.   31172.    1505. o
   1   5   6     826.     434.     308. <
   3   5   6     294.    4344.    1310. o
   5   5   6   16752.   11162.    1099. o
   7   5   6    4329.    -410.     503. <
   9   5   6    2709.     807.     168. o
  11   5   6    6531.    3837.     359. o
  13   5   6    3987.    4340.     262. o
  15   5   6      94.     370.     167. o
  17   5   6    1855.     241.     196. <
  19   5   6    1414.    1657.     246. o
  21   5   6     108.     423.     283. <
  23   5   6       2.    -128.     312. <
  25   5   6     551.     -64.     303. <
  27   5   6     185.     312.     327. <
  29   5   6      20.    -157.     389. <
  31   5   6       7.     666.     503. <
   0   6   6     558.     903.     443. o
   2   6   6  548025.     -23.     343. <
   4   6   6     743.    2043.     578. o
   6   6   6  358244.  264312.   13268. o
   8   6   6    4280.   11833.     545. o
  10   6   6  544769.  504376.   12176. o
  12   6   6    5473.   13405.     505. o
  14   6   6  214968.  203747.    4708. o
  16   6   6    5132.    6994.     352. o
  18   6   6  236541.  250680.    6783. o
  20   6   6    1459.    2536.     268. o
  22   6   6   90445.  101325.    2899. o
  24   6   6     455.    1835.     295. o
  26   6   6   67494.   75600.    2023. o
  28   6   6     147.      46.     396. <
  30   6   6   30224.   37716.    1348. o
  32   6   6      46.     205.     649. <
   1   7   6    1361.    -477.     255. <
   3   7   6     259.    2308.     486. o
   5   7   6    1379.     229.     477. <
   7   7   6    3921.    4589.     285. o
   9   7   6      24.     678.     175. o
  11   7   6      96.    1160.     188. o
  13   7   6      90.     382.     167. o
  15   7   6    1481.    1388.     225. o
  17   7   6      25.    1125.     282. o
  19   7   6     312.     202.     259. <
  21   7   6      94.     107.     282. <
  23   7   6     339.     688.     292. o
  25   7   6      11.     655.     295. o
  27   7   6     121.     356.     322. <
  29   7   6      51.     -17.     420. <
  31   7   6      20.    -232.     369. <
   0   8   6 1042200.    -439.      28. <
   2   8   6    3161.   18522.    1384. o
   4   8   6  145773.  137521.    5507. o
   6   8   6    5237.   10133.     380. o
   8   8   6  785893.  658573.   15101. o
  10   8   6    5634.    2305.     212. o
  12   8   6  145550.  159218.    3520. o
  14   8   6    4724.     597.     168. o
  16   8   6  327378.  307694.    8517. o
  18   8   6    2100.     609.     290. o
  20   8   6   88593.  125814.    3512. o
  22   8   6     709.     901.     290. o
  24   8   6   93882.   97973.    2445. o
  26   8   6     326.     574.     283. o
  28   8   6   35991.   49646.    1424. o
  30   8   6      65.     300.     466. <
  32   8   6   23664.   24806.    1545. o
   1   9   6    5541.    5416.     285. o
   3   9   6    2834.     483.     246. <
   5   9   6     339.     928.     219. o
   7   9   6     883.     483.     141. o
   9   9   6    8195.    6267.     315. o
  11   9   6     817.     345.     169. o
  13   9   6    1300.     494.     164. o
  15   9   6     469.    1237.     228. o
  17   9   6     147.     823.     231. o
  19   9   6      68.     330.     295. <
  21   9   6     699.     -61.     269. <
  23   9   6      82.     615.     306. o
  25   9   6       2.    -315.     312. <
  27   9   6       0.    -471.     330. <
  29   9   6     331.     604.     390. <
  31   9   6      63.     542.     420. <
   0  10   6    4341.    1261.     424. o
   2  10   6  373291.  296103.    1922. o
   4  10   6    2362.     839.     140. o
   6  10   6  517439.  477347.    9340. o
   8  10   6    3321.    2418.     198. o
  10  10   6  184776.  199144.    4849. o
  12  10   6    3636.    1938.     182. o
  14  10   6  329243.  361086.    8974. o
  16  10   6    1393.    2316.     246. o
  18  10   6   94466.  105428.    2738. o
  20  10   6    1358.    1815.     366. o
  22  10   6  119683.  128795.    3514. o
  24  10   6     569.    1125.     319. o
  26  10   6   43581.   52777.    1445. o
  28  10   6     297.     535.     406. <
  30  10   6   33063.   38166.    1546. o
   1  11   6     601.    -121.     155. <
   3  11   6    3190.    4306.     206. o
   5  11   6    2073.    3458.     198. o
   7  11   6     520.     421.     162. o
   9  11   6     903.     159.     142. <
  11  11   6    1167.     552.     211. o
  13  11   6     602.     658.     212. o
  15  11   6      15.     302.     253. <
  17  11   6      60.     319.     275. <
  19  11   6     435.     454.     501. <
  21  11   6      90.    1056.     379. o
  23  11   6     206.     534.     356. <
  25  11   6      94.     323.     406. <
  27  11   6     194.     273.     383. <
  29  11   6       2.     743.     456. <
  31  11   6      22.    -530.     796. <
   0  12   6  177612.  195903.    7448. o
   2  12   6    5519.   17232.     483. o
   4  12   6  639348.  559222.   10348. o
   6  12   6    7622.   10425.     337. o
   8  12   6  149755.  154840.    3222. o
  10  12   6    6448.    2331.     198. o
  12  12   6  415164.  345846.   10592. o
  14  12   6    4226.     224.     282. <
  16  12   6   91559.  122599.    4016. o
  18  12   6    2064.     458.     393. <
  20  12   6  150664.  169998.    5557. o
  22  12   6     469.     -14.     367. <
  24  12   6   41477.   57714.    1800. o
  26  12   6     112.    1469.     448. o
  28  12   6   39470.   41671.    1536. o
  30  12   6      40.     169.     431. <
   1  13   6     106.     436.     101. o
   3  13   6    2264.    2561.     168. o
   5  13   6    2013.    4375.     205. o
   7  13   6     109.     199.     131. <
   9  13   6       1.     349.     144. o
  11  13   6     695.     340.     208. <
  13  13   6     460.    1849.     283. o
  15  13   6       1.     570.     303. <
  17  13   6     499.     718.     322. o
  19  13   6       3.     716.     325. o
  21  13   6       0.     726.     417. <
  23  13   6       7.     656.     396. <
  25  13   6     504.     806.     389. o
  27  13   6       7.     658.     538. <
  29  13   6      12.     608.     417. <
   0  14   6    1301.    1068.     144. o
   2  14   6  314761.  330053.    5721. o
   4  14   6    2072.     722.     120. o
   6  14   6  180650.  196920.    3726. o
   8  14   6    2007.     330.     138. o
  10  14   6  323706.  358137.    7881. o
  12  14   6    1668.     248.     218. <
  14  14   6   87335.  103418.    3195. o
  16  14   6    1610.     424.     293. <
  18  14   6  164500.  181600.    5072. o
  20  14   6     414.      24.     345. <
  22  14   6   42639.   51912.    1837. o
  24  14   6     336.    1395.     423. o
  26  14   6   51507.   58564.    1847. o
  28  14   6     114.      65.     592. <
  30  14   6   17494.   19200.    2442. o
   1  15   6    2654.    4580.     140. o
   3  15   6      41.     144.     120. <
   5  15   6    1067.     325.     124. o
   7  15   6    1753.    1273.     167. o
   9  15   6    1618.    1411.     179. o
  11  15   6     408.     528.     204. o
  13  15   6     278.    -169.     282. <
  15  15   6     459.     306.     340. <
  17  15   6     436.     588.     332. <
  19  15   6       8.     513.     293. <
  21  15   6      19.     232.     359. <
  23  15   6     381.     187.     392. <
  25  15   6      10.     -28.     443. <
  27  15   6      25.      64.     490. <
  29  15   6       4.      63.     607. <
   0  16   6  381834.  354695.    7344. o
   2  16   6    5428.   10959.     246. o
   4  16   6  152112.  186666.    3090. o
   6  16   6    3461.    5766.     214. o
   8  16   6  317877.  309273.    6438. o
  10  16   6    2697.    2550.     215. o
  12  16   6   82124.  113712.    3212. o
  14  16   6    1287.      -4.     278. <
  16  16   6  176369.  195288.    5379. o
  18  16   6     591.    -124.     323. <
  20  16   6   41050.   57814.    1657. o
  22  16   6     516.     870.     429. o
  24  16   6   63644.   67555.    2086. o
  26  16   6     170.     597.     537. <
  28  16   6   18470.   24536.     978. o
   1  17   6    1333.    1341.     127. o
   3  17   6      18.     349.     131. o
   5  17   6      78.      63.     148. <
   7  17   6    1652.    1210.     179. o
   9  17   6     553.     913.     196. o
  11  17   6      43.     350.     283. <
  13  17   6      51.     117.     285. <
  15  17   6    1097.     253.     312. <
  17  17   6       1.    1018.     308. o
  19  17   6      36.     241.     369. <
  21  17   6     143.     -95.     372. <
  23  17   6     144.      46.     476. <
  25  17   6      53.     125.     443. <
  27  17   6      20.     -64.     551. <
   0  18   6    1152.     214.     179. <
   2  18   6  164650.  202935.    3381. o
   4  18   6    1187.    1384.     152. o
   6  18   6  212452.  245441.    4358. o
   8  18   6    1229.     826.     194. o
  10  18   6   88481.  104074.    2690. o
  12  18   6    1104.     491.     369. <
  14  18   6  162335.  178539.    5000. o
  16  18   6     511.     130.     285. <
  18  18   6   39448.   53462.    1553. o
  20  18   6     397.    -262.     346. <
  22  18   6   68833.   83755.    2329. o
  24  18   6      57.    1159.     552. o
  26  18   6   17178.   22729.    1042. o
   1  19   6      16.     152.     155. <
   3  19   6    1040.    2139.     177. o
   5  19   6    2435.    1929.     182. o
   7  19   6      74.    -132.     184. <
   9  19   6     200.     292.     208. <
  11  19   6     411.     319.     279. <
  13  19   6    1009.     578.     303. <
  15  19   6     263.     184.     303. <
  17  19   6     239.      93.     386. <
  19  19   6     592.     175.     346. <
  21  19   6      42.     528.     373. <
  23  19   6      29.     608.     380. <
  25  19   6      19.     611.     491. <
   0  20   6  113232.  161475.    4434. o
   2  20   6    1127.    4224.     209. o
   4  20   6  181100.  195649.    3518. o
   6  20   6    1443.    2423.     205. o
   8  20   6   85010.  123852.    2550. o
  10  20   6    1017.    2607.     256. o
  12  20   6  146611.  163813.    5436. o
  14  20   6     895.     766.     360. o
  16  20   6   41103.   55043.    1924. o
  18  20   6     547.       3.     372. <
  20  20   6   74404.   81880.    2285. o
  22  20   6     145.     174.     417. <
  24  20   6   17248.   24929.     992. o
   1  21   6     133.    -128.     184. <
   3  21   6     886.     806.     185. o
   5  21   6     411.     315.     208. <
   7  21   6      15.     214.     221. <
   9  21   6     183.     481.     229. o
  11  21   6    1316.     965.     349. o
  13  21   6     106.     494.     343. <
  15  21   6      25.      46.     370. <
  17  21   6      70.     241.     369. <
  19  21   6     602.     565.     404. <
  21  21   6       2.      20.     427. <
  23  21   6       2.     -24.     446. <
   0  22   6    1668.     246.     312. <
   2  22   6  123820.  145136.    2994. o
   4  22   6    1108.     423.     208. o
   6  22   6   86613.  103365.    2178. o
   8  22   6     734.     880.     229. o
  10  22   6  110193.  128606.    3410. o
  12  22   6     338.     575.     323. <
  14  22   6   39156.   50499.    1724. o
  16  22   6     212.    1307.     377. o
  18  22   6   67633.   84362.    2735. o
  20  22   6      92.    -169.     362. <
  22  22   6   16535.   23126.     931. o
  24  22   6     144.   -1835.    1096. <
   1  23   6     785.     775.     327. o
   3  23   6     123.     157.     276. <
   5  23   6      43.     234.     238. <
   7  23   6     692.     920.     249. o
   9  23   6     758.    -234.     289. <
  11  23   6     239.     562.     275. o
  13  23   6     159.     -63.     376. <
  15  23   6     235.    -300.     402. <
  17  23   6     528.     441.     392. <
  19  23   6      47.     813.     400. o
  21  23   6      40.     431.     380. <
  23  23   6     167.    -676.     675. <
   0  24   6   94330.  105324.    3363. o
   2  24   6     476.    1254.     234. o
   4  24   6   68916.  102324.    2006. o
   6  24   6     425.    1701.     243. o
   8  24   6   86806.  100063.    2258. o
  10  24   6     439.     611.     259. o
  12  24   6   40940.   56493.    1612. o
  14  24   6     294.     870.     382. o
  16  24   6   61030.   60034.    2289. o
  18  24   6     184.     618.     409. <
  20  24   6   16978.   23551.     921. o
  22  24   6     150.    -228.     663. <
   1  25   6     266.     -19.     272. <
   3  25   6     109.     219.     242. <
   5  25   6     132.    -296.     239. <
   7  25   6     816.     430.     278. <
   9  25   6      77.      61.     290. <
  11  25   6       5.    -191.     355. <
  13  25   6     147.     221.     347. <
  15  25   6     549.    -157.     373. <
  17  25   6      94.     221.     437. <
  19  25   6      82.     722.     424. <
  21  25   6     142.     -84.     739. <
   0  26   6     328.     -64.     411. <
   2  26   6   61202.   74814.    1834. o
   4  26   6     509.     272.     275. <
   6  26   6   64926.   75547.    1689. o
   8  26   6     416.     276.     289. <
  10  26   6   41135.   51619.    1411. o
  12  26   6     396.     125.     414. <
  14  26   6   50753.   59074.    1713. o
  16  26   6     232.     335.     374. <
  18  26   6   17569.   20883.     867. o
  20  26   6     119.   -1068.     800. <
   1  27   6      58.     299.     296. <
   3  27   6     316.     231.     293. <
   5  27   6     423.     319.     288. <
   7  27   6      91.     592.     296. <
   9  27   6       0.     367.     313. <
  11  27   6     189.     266.     384. <
  13  27   6     473.     464.     407. <
  15  27   6      68.     560.     392. <
  17  27   6      44.     114.     414. <
  19  27   6      94.     379.     807. <
   0  28   6   45133.   62043.    2358. o
   2  28   6     342.      84.     305. <
   4  28   6   48479.   54774.    1424. o
   6  28   6     223.     248.     322. <
   8  28   6   34244.   50893.    1397. o
  10  28   6     130.     279.     332. <
  12  28   6   37108.   42484.    1334. o
  14  28   6      77.     775.     434. <
  16  28   6   16613.   24734.    1214. o
   1  29   6     149.    -386.     340. <
   3  29   6     148.      20.     337. <
   5  29   6     202.     187.     363. <
   7  29   6       1.     245.     340. <
   9  29   6     249.     632.     336. <
  11  29   6     222.    -493.     468. <
  13  29   6      90.     -64.     414. <
  15  29   6      16.      73.     739. <
   0  30   6     279.     503.     451. <
   2  30   6   34692.   41099.    1145. o
   4  30   6     187.    -164.     355. <
   6  30   6   29632.   38547.    1176. o
   8  30   6     204.     299.     362. <
  10  30   6   29283.   37208.    1122. o
  12  30   6     123.      73.     540. <
   1  31   6     174.     703.     360. <
   3  31   6      54.    -159.     374. <
   5  31   6      69.     693.     372. <
   7  31   6      92.    -218.     362. <
   9  31   6     246.    1034.     404. o
  11  31   6      39.    -903.     819. <
   0  32   6   23953.   27742.    1320. o
   2  32   6      75.     313.     384. <
   4  32   6   21951.   34883.    1338. o
   6  32   6     105.     562.     366. <
   8  32   6   21721.   26148.    2551. o
   1  33   6      86.   -1313.    1391. <
   1   1   7   11924.   14850.    1640. o
   3   1   7    7362.   27198.    1862. o
   5   1   7    5989.    3676.     552. o
   7   1   7    2541.     733.     531. <
   9   1   7   14398.   29270.    1360. o
  11   1   7    4973.   13372.     622. o
  13   1   7    1162.    1415.     155. o
  15   1   7    1353.     581.     152. o
  17   1   7    4644.    3252.     199. o
  19   1   7    2345.     719.     216. o
  21   1   7     100.    1135.     303. o
  23   1   7     659.     302.     290. <
  25   1   7     749.     662.     362. <
  27   1   7     415.     984.     481. o
  29   1   7      69.     296.     453. <
  31   1   7     108.     540.     487. <
   0   2   7     210.    -933.     876. <
   2   2   7      30.    8066.     925. o
   4   2   7    2550.    1311.     417. o
   6   2   7    6733.    6547.     820. o
   8   2   7    1000.    2379.     443. o
  10   2   7    1515.    2570.     265. o
  12   2   7     744.    2645.     204. o
  14   2   7    5252.    3374.     261. o
  16   2   7     342.    1902.     157. o
  18   2   7    1203.     981.     198. o
  20   2   7       5.     783.     211. o
  22   2   7     369.     403.     255. <
  24   2   7       2.     447.     376. <
  26   2   7     296.     120.     409. <
  28   2   7      41.    -339.     527. <
  30   2   7       2.    -242.     591. <
  32   2   7       0.   -1439.    1108. <
   1   3   7    9854.   24798.    2123. o
   3   3   7    4535.    2876.     671. o
   5   3   7    5971.   12502.    1227. o
   7   3   7   15757.   33372.    1656. o
   9   3   7    2263.    1605.     305. o
  11   3   7    2366.     911.     184. o
  13   3   7    3751.    7086.     253. o
  15   3   7    7184.    8886.     309. o
  17   3   7     424.    1515.     181. o
  19   3   7     566.     189.     194. <
  21   3   7    1479.     498.     296. <
  23   3   7    1455.     362.     268. <
  25   3   7     150.    -125.     362. <
  27   3   7     167.      97.     374. <
  29   3   7     218.     504.     460. <
  31   3   7     234.     349.     487. <
   0   4   7    5615.      -7.     380. <
   2   4   7    8449.     982.     508. <
   4   4   7    4221.     806.     448. <
   6   4   7    4055.    -339.     410. <
   8   4   7    1046.    1411.     242. o
  10   4   7    1649.     259.     198. <
  12   4   7    1111.    1101.     196. o
  14   4   7     325.    2372.     167. o
  16   4   7     271.     280.     189. <
  18   4   7      70.      95.     199. <
  20   4   7     276.     624.     235. o
  22   4   7      78.     876.     319. o
  24   4   7      36.     507.     295. <
  26   4   7      42.     434.     322. <
  28   4   7      82.    -155.     393. <
  30   4   7      39.     144.     476. <
   1   5   7    3488.    1314.     510. o
   3   5   7   10563.   17799.    2628. o
   5   5   7   15094.   37317.    2813. o
   7   5   7    5463.    8926.     567. o
   9   5   7     466.    1316.     272. o
  11   5   7    2069.     372.     189. <
  13   5   7   13615.   18145.     574. o
  15   5   7    1649.    1718.     172. o
  17   5   7     358.    1222.     248. o
  19   5   7     483.    -122.     221. <
  21   5   7    3720.    1203.     261. o
  23   5   7     400.     530.     266. <
  25   5   7      61.     703.     300. o
  27   5   7     317.     218.     330. <
  29   5   7     309.     148.     392. <
  31   5   7     165.    -816.     514. <
   0   6   7   11737.   -2053.    1266. <
   2   6   7    7023.    5366.    1074. o
   4   6   7    4197.    1064.     383. o
   6   6   7      15.    2776.     339. o
   8   6   7    5364.    1908.     225. o
  10   6   7    6455.    7809.     346. o
  12   6   7     778.    1328.     191. o
  14   6   7    2038.     883.     168. o
  16   6   7      88.    1437.     215. o
  18   6   7    1195.    1095.     310. o
  20   6   7      52.     636.     252. o
  22   6   7     950.     527.     310. <
  24   6   7       4.     369.     288. <
  26   6   7     106.     142.     325. <
  28   6   7      13.    -120.     364. <
  30   6   7      85.      98.     426. <
   1   7   7    1954.     -31.     619. <
   3   7   7   18126.   41992.    1998. o
   5   7   7    4284.    8279.     390. o
   7   7   7    3162.    1281.     211. o
   9   7   7    1080.    2863.     224. o
  11   7   7   19109.   25753.     715. o
  13   7   7     372.     735.     172. o
  15   7   7     707.     404.     177. o
  17   7   7     971.     732.     259. o
  19   7   7    5261.    2234.     309. o
  21   7   7     273.     292.     300. <
  23   7   7      64.     305.     280. <
  25   7   7     426.     -91.     302. <
  27   7   7     819.     735.     337. o
  29   7   7      56.     369.     417. <
  31   7   7      49.     564.     500. <
   0   8   7     920.     402.     289. <
   2   8   7    5018.    1523.     253. o
   4   8   7    1738.    1039.     152. o
   6   8   7    5093.    2487.     312. o
   8   8   7    3186.    2812.     214. o
  10   8   7    2603.    1015.     188. o
  12   8   7       3.     480.     148. o
  14   8   7    1671.     225.     164. <
  16   8   7    1700.     783.     279. o
  18   8   7     313.     725.     318. o
  20   8   7     637.      -6.     396. <
  22   8   7      37.     -95.     340. <
  24   8   7     187.      88.     303. <
  26   8   7      16.     356.     289. <
  28   8   7     183.      11.     347. <
  30   8   7       0.     198.     419. <
   1   9   7   14545.   31239.    1257. o
   3   9   7    2035.    1344.     165. o
   5   9   7     763.    1187.     175. o
   7   9   7    2088.    2843.     239. o
   9   9   7   20710.   27801.     746. o
  11   9   7    1570.     917.     161. o
  13   9   7      60.    1589.     177. o
  15   9   7     753.     241.     211. <
  17   9   7    7781.    5215.     306. o
  19   9   7     980.     652.     386. <
  21   9   7      38.    1378.     303. o
  23   9   7     611.     406.     318. <
  25   9   7    1204.    1149.     329. o
  27   9   7     216.      48.     333. <
  29   9   7       1.     261.     355. <
  31   9   7     115.    -484.     638. <
   0  10   7     697.    2449.     216. o
   2  10   7     154.    2516.     211. o
   4  10   7    5773.     122.     115. <
   6  10   7    1454.    8054.     360. o
   8  10   7     438.     545.     175. o
  10  10   7    1509.    1394.     187. o
  12  10   7     734.     769.     174. o
  14  10   7    1087.    2880.     232. o
  16  10   7      18.     531.     268. <
  18  10   7    2391.     483.     305. <
  20  10   7       8.     890.     373. o
  22  10   7     399.     303.     345. <
  24  10   7      38.     481.     376. <
  26  10   7     423.     262.     352. <
  28  10   7       5.      67.     380. <
  30  10   7      67.    -430.     416. <
   1  11   7    8368.   13513.     349. o
   3  11   7     658.     897.     118. o
   5  11   7    2039.     423.     152. o
   7  11   7   15496.   25530.     521. o
   9  11   7    2215.     981.     172. o
  11  11   7     116.     140.     185. <
  13  11   7     469.     164.     225. <
  15  11   7   12227.    7364.     440. o
  17  11   7     212.     360.     282. <
  19  11   7      34.     323.     333. <
  21  11   7     181.    -161.     446. <
  23  11   7    3025.     555.     370. <
  25  11   7      98.     447.     433. <
  27  11   7       0.     443.     397. <
  29  11   7     168.     121.     464. <
   0  12   7     734.     723.     184. o
   2  12   7    4537.    2425.     128. o
   4  12   7     628.    1274.     138. o
   6  12   7    1576.    1051.     131. o
   8  12   7      19.     454.     164. o
  10  12   7    1942.    1101.     194. o
  12  12   7     583.    2493.     232. o
  14  12   7      88.    -168.     292. <
  16  12   7    1568.     488.     322. <
  18  12   7     188.     588.     313. <
  20  12   7     514.     436.     372. <
  22  12   7      48.     262.     363. <
  24  12   7     625.    -238.     399. <
  26  12   7      34.      31.     440. <
  28  12   7     160.    -343.     421. <
  30  12   7      30.      31.     719. <
   1  13   7     831.    1438.      93. o
   3  13   7    4582.    6302.     185. o
   5  13   7   13589.   16806.     420. o
   7  13   7    1483.     984.     155. o
   9  13   7       3.    1717.     178. o
  11  13   7     751.     429.     208. o
  13  13   7   12195.   10170.     447. o
  15  13   7    1061.     169.     283. <
  17  13   7     214.    1983.     357. o
  19  13   7     417.      47.     352. <
  21  13   7    3544.    1223.     451. o
  23  13   7     362.     441.     382. <
  25  13   7      75.     151.     409. <
  27  13   7     161.    -196.     483. <
  29  13   7     614.     440.     417. <
   0  14   7    1506.     -80.     134. <
   2  14   7     425.    3367.     132. o
   4  14   7      84.    2077.     134. o
   6  14   7    1079.    1068.     152. o
   8  14   7    1595.     -57.     168. <
  10  14   7     181.    2873.     222. o
  12  14   7      24.     355.     208. <
  14  14   7    1517.     671.     268. o
  16  14   7     453.     451.     400. <
  18  14   7     536.     366.     330. <
  20  14   7      17.     201.     308. <
  22  14   7    1215.     709.     454. <
  24  14   7      19.     238.     427. <
  26  14   7     180.     518.     423. <
  28  14   7      15.     187.     498. <
   1  15   7     959.     434.      95. o
   3  15   7    8362.    8117.     208. o
   5  15   7    2386.    1804.     161. o
   7  15   7     125.     363.     151. o
   9  15   7     671.      54.     189. <
  11  15   7   10785.    7100.     312. o
  13  15   7    1104.     292.     252. <
  15  15   7     326.    1038.     343. o
  17  15   7     545.     308.     369. <
  19  15   7    4119.    1965.     355. o
  21  15   7     642.     111.     318. <
  23  15   7     335.     833.     476. <
  25  15   7     267.     703.     446. <
  27  15   7     838.     726.     441. <
  29  15   7     102.    2247.    1485. <
   0  16   7       8.     350.     165. o
   2  16   7    1158.    1795.     125. o
   4  16   7      29.     292.     152. <
   6  16   7    2235.    1385.     155. o
   8  16   7      60.    1183.     174. o
  10  16   7     105.     441.     206. o
  12  16   7     726.     212.     246. <
  14  16   7     863.     112.     357. <
  16  16   7     271.     908.     325. o
  18  16   7       5.    -117.     327. <
  20  16   7    1160.     289.     332. <
  22  16   7     108.      78.     429. <
  24  16   7     258.    1494.     525. o
  26  16   7      12.     224.     436. <
  28  16   7     393.     743.     903. <
   1  17   7    4321.    3312.     158. o
   3  17   7    1346.    1449.     157. o
   5  17   7      32.    1494.     167. o
   7  17   7    1708.     911.     171. o
   9  17   7    7509.    6154.     292. o
  11  17   7    1136.     513.     226. o
  13  17   7     190.    1615.     309. o
  15  17   7     173.     532.     313. <
  17  17   7    6515.    3756.     357. o
  19  17   7     250.     696.     329. o
  21  17   7     151.     654.     390. <
  23  17   7      31.     308.     473. <
  25  17   7    1884.     400.     448. <
  27  17   7      65.     616.     497. <
   0  18   7      45.    2176.     218. o
   2  18   7     242.    1193.     171. o
   4  18   7    1799.     390.     154. o
   6  18   7      65.    1566.     185. o
   8  18   7      10.     998.     187. o
  10  18   7    1029.     819.     229. o
  12  18   7     692.     194.     259. <
  14  18   7      13.    -224.     347. <
  16  18   7      15.      93.     308. <
  18  18   7    1123.     389.     320. <
  20  18   7     270.      65.     343. <
  22  18   7     343.     225.     374. <
  24  18   7      43.    -372.     488. <
  26  18   7     340.     380.     458. <
   1  19   7    2532.     769.     174. o
   3  19   7     226.     201.     175. <
   5  19   7    1109.     202.     182. <
   7  19   7    4097.    2285.     214. o
   9  19   7    1598.     490.     205. o
  11  19   7     290.     834.     296. o
  13  19   7     724.     225.     308. <
  15  19   7    3971.    1469.     335. o
  17  19   7     939.     844.     325. o
  19  19   7     770.     360.     373. <
  21  19   7     269.    -172.     387. <
  23  19   7    1565.    1333.     389. o
  25  19   7     303.     430.     490. <
   0  20   7     453.      21.     290. <
   2  20   7     551.     968.     182. o
   4  20   7     121.     226.     221. <
   6  20   7      86.     766.     208. o
   8  20   7     336.     239.     229. <
  10  20   7    1326.     636.     249. o
  12  20   7      32.    1287.     340. o
  14  20   7      12.     175.     285. <
  16  20   7     527.     225.     310. <
  18  20   7     526.     266.     369. <
  20  20   7     155.     234.     402. <
  22  20   7       0.     826.     411. o
  24  20   7     623.    -265.     457. <
   1  21   7     555.    1025.     198. o
   3  21   7     873.     792.     231. o
   5  21   7    3583.    1119.     245. o
   7  21   7     368.     544.     238. o
   9  21   7      54.     856.     320. o
  11  21   7     157.    -112.     322. <
  13  21   7    4551.    2164.     312. o
  15  21   7     350.     205.     336. <
  17  21   7     282.    1081.     339. o
  19  21   7      64.     258.     407. <
  21  21   7    2398.    1378.     444. o
  23  21   7     165.     783.     421. <
   0  22   7    1346.     -61.     330. <
   2  22   7      64.     295.     245. <
   4  22   7     142.     607.     258. o
   6  22   7     152.     762.     346. o
   8  22   7    1364.     171.     245. <
  10  22   7       2.     424.     327. <
  12  22   7      24.      58.     310. <
  14  22   7     278.    -273.     332. <
  16  22   7     807.     407.     323. <
  18  22   7     106.      30.     359. <
  20  22   7       3.    -259.     374. <
  22  22   7     387.     251.     464. <
  24  22   7     183.    -125.    1055. <
   1  23   7     513.     -33.     275. <
   3  23   7    1115.     353.     238. <
   5  23   7    1194.     402.     243. <
   7  23   7       4.     524.     278. <
   9  23   7     746.     322.     266. <
  11  23   7    1676.     713.     346. o
  13  23   7     765.     222.     383. <
  15  23   7     364.    -266.     369. <
  17  23   7     202.      33.     364. <
  19  23   7    1786.     525.     359. <
  21  23   7     304.     127.     403. <
  23  23   7     404.     785.     639. <
   0  24   7     117.     149.     363. <
   2  24   7     211.      65.     249. <
   4  24   7     329.     130.     248. <
   6  24   7     471.     192.     248. <
   8  24   7     140.     656.     306. o
  10  24   7       9.     103.     367. <
  12  24   7     534.     -78.     409. <
  14  24   7     388.      87.     406. <
  16  24   7       5.     540.     369. <
  18  24   7      16.      85.     374. <
  20  24   7     347.     844.     376. o
  22  24   7     273.    -245.     799. <
   1  25   7     692.     -11.     262. <
   3  25   7     429.     329.     278. <
   5  25   7     132.     347.     259. <
   7  25   7     345.     189.     268. <
   9  25   7    1317.     420.     319. <
  11  25   7     307.      40.     632. <
  13  25   7      22.     923.     407. o
  15  25   7      67.      -7.     417. <
  17  25   7    1768.     682.     390. <
  19  25   7     131.     -24.     386. <
  21  25   7     191.    1358.     746. <
   0  26   7     339.     873.     399. o
   2  26   7      26.     140.     299. <
   4  26   7     951.     390.     266. <
   6  26   7       1.     507.     285. <
   8  26   7     207.     466.     289. <
  10  26   7      32.     738.     421. <
  12  26   7     971.    -679.     577. <
  14  26   7      25.     -58.     458. <
  16  26   7      20.     430.     518. <
  18  26   7     116.     639.     390. <
  20  26   7     395.    -179.     753. <
   1  27   7     389.      26.     315. <
   3  27   7     225.     115.     318. <
   5  27   7     151.     315.     289. <
   7  27   7     819.     574.     306. <
   9  27   7     203.     592.     325. <
  11  27   7       2.     216.     487. <
  13  27   7     114.    -103.     550. <
  15  27   7     879.      63.     464. <
  17  27   7     224.     782.     604. <
   0  28   7     388.    -419.     448. <
   2  28   7      90.    -152.     325. <
   4  28   7     216.     565.     325. <
   6  28   7      22.     366.     300. <
   8  28   7     246.      -1.     330. <
  10  28   7     309.      65.     363. <
  12  28   7      28.     773.     503. <
  14  28   7       1.     -41.     534. <
  16  28   7     134.   -1291.    1072. <
   1  29   7     158.     696.     333. o
   3  29   7     245.      97.     339. <
   5  29   7     244.    -118.     330. <
   7  29   7     274.     128.     347. <
   9  29   7       6.     380.     360. <
  11  29   7     155.    -582.     440. <
  13  29   7     425.     138.     483. <
  15  29   7     164.   -2316.    1583. <
   0  30   7     639.     796.     500. <
   2  30   7       1.      81.     353. <
   4  30   7     318.     399.     360. <
   6  30   7      15.    -187.     383. <
   8  30   7     445.    -147.     343. <
  10  30   7       6.     228.     396. <
  12  30   7      31.     426.     561. <
   1  31   7     113.     652.     364. <
   3  31   7     172.    -456.     359. <
   5  31   7     147.     191.     376. <
   7  31   7      52.    -225.     366. <
   9  31   7      67.    -131.     413. <
   0  32   7      84.      23.     538. <
   2  32   7      91.     503.     393. <
   4  32   7     103.     367.     404. <
   6  32   7     154.      58.     400. <
   0   0   8 2143510. 2244200.  148080. o
   2   0   8   10447.    -545.     864. <
   6   0   8    3239.     426.     241. <
   8   0   8 1177270. 1093650.   40892. o
  10   0   8    1228.     380.     392. <
  12   0   8  313417.  366627.   16808. o
  14   0   8    2555.     476.     278. <
  16   0   8  382963.  319443.   10318. o
  18   0   8    1796.     383.     273. <
  20   0   8  148616.  153888.    7203. o
  22   0   8    1056.    -783.     460. <
  24   0   8  117663.   83099.    4058. o
  26   0   8     221.      81.     770. <
  28   0   8   53311.   52251.    3837. o
  30   0   8     215.    -268.     843. <
   1   1   8     476.    1531.     511. o
   3   1   8     861.    2749.    1045. o
   5   1   8    9191.    7389.     362. o
   7   1   8    3545.    1072.     162. o
   9   1   8    2104.     349.     185. <
  11   1   8    4783.    3159.     259. o
  13   1   8    1587.    4126.     439. o
  15   1   8       3.     283.     185. <
  17   1   8     405.     369.     194. <
  19   1   8     649.    1224.     238. o
  21   1   8       1.     212.     313. <
  23   1   8      94.     705.     327. o
  25   1   8      20.     320.     404. <
  27   1   8      14.     380.     534. <
  29   1   8      19.    -101.     631. <
  31   1   8      35.    -280.     726. <
   0   2   8    1749.     575.     998. <
   2   2   8 1006750. 1169730.   55292. o
   4   2   8       7.     555.     880. <
   6   2   8  864103.  990126.   31944. o
   8   2   8    1735.    8387.     409. o
  10   2   8  514311.  583771.   15402. o
  12   2   8    3496.    8309.     316. o
  14   2   8  381718.  397290.    9732. o
  16   2   8    3237.    4333.     221. o
  18   2   8  210145.  193664.    4278. o
  20   2   8    1557.    1437.     253. o
  22   2   8  140600.  122483.    4179. o
  24   2   8     649.     693.     382. <
  26   2   8   73872.   64751.    2318. o
  28   2   8     249.    -645.     521. <
  30   2   8   41567.   39081.    1568. o
   1   3   8     296.    2316.    1095. o
   3   3   8    4002.    3918.    1216. o
   5   3   8    2445.     793.     199. o
   7   3   8    7033.    4143.     239. o
   9   3   8    3763.    3272.     215. o
  11   3   8     852.     927.     157. o
  13   3   8     265.     118.     151. <
  15   3   8    1162.    1374.     189. o
  17   3   8      87.    1494.     216. o
  19   3   8     882.     265.     219. <
  21   3   8     271.    -148.     243. <
  23   3   8       4.      97.     336. <
  25   3   8     162.    1172.     366. o
  27   3   8     221.    -105.     394. <
  29   3   8      49.    -234.     493. <
  31   3   8       1.    -345.     500. <
   2   4   8     914.    3504.    1390. o
   4   4   8 1470780. 1513180.   56199. o
   6   4   8     145.    2694.     282. o
   8   4   8  390645.  491792.   18459. o
  10   4   8     971.     587.     158. o
  12   4   8  638577.  544413.   12504. o
  14   4   8    2591.     804.     172. o
  16   4   8  205297.  222108.    5507. o
  18   4   8    1763.     218.     211. <
  20   4   8  206995.  150491.    4149. o
  22   4   8     787.     132.     271. <
  24   4   8   84725.   84706.    2245. o
  26   4   8     644.     481.     362. <
  28   4   8   56947.   44395.    1516. o
  30   4   8     180.     859.     488. <
   1   5   8    3930.    8570.     686. o
   3   5   8    3518.     759.     138. o
   5   5   8     695.    1145.     159. o
   7   5   8    2647.     514.     239. o
   9   5   8    8137.    8817.     342. o
  11   5   8    1039.     236.     171. <
  13   5   8    1753.     -20.     164. <
  15   5   8    1462.    1828.     189. o
  17   5   8     215.    1531.     243. o
  19   5   8      22.     355.     283. <
  21   5   8     576.     340.     266. <
  23   5   8     132.     192.     303. <
  25   5   8       8.     184.     306. <
  27   5   8      19.    1139.     402. o
  29   5   8      65.     837.     481. <
  31   5   8       2.    -229.     703. <
   0   6   8     140.     165.     172. <
   2   6   8  871543.  965772.   28115. o
   4   6   8     288.    2503.     177. o
   6   6   8  565286.  662013.   14984. o
   8   6   8    4033.    3475.     261. o
  10   6   8  550049.  590326.   15595. o
  12   6   8    6646.    3682.     218. o
  14   6   8  236057.  240029.    5603. o
  16   6   8    3676.    2845.     216. o
  18   6   8  230832.  217674.    7210. o
  20   6   8    1797.    1088.     384. o
  22   6   8  105288.   99108.    3043. o
  24   6   8     499.    -305.     332. <
  26   6   8   77551.   62686.    1882. o
  28   6   8     131.     404.     468. <
  30   6   8   35213.   35624.    1468. o
   1   7   8       0.     951.     151. o
   3   7   8    1421.    3793.     268. o
   5   7   8      13.     534.     127. o
   7   7   8     792.    2247.     253. o
   9   7   8     243.     552.     168. o
  11   7   8    1295.     945.     189. o
  13   7   8      92.    1150.     188. o
  15   7   8     197.     733.     214. o
  17   7   8     176.     597.     273. o
  19   7   8     314.     380.     342. <
  21   7   8     151.     451.     386. <
  23   7   8     487.     369.     342. <
  25   7   8     234.    -278.     353. <
  27   7   8      15.     215.     393. <
  29   7   8      86.     279.     370. <
  31   7   8     142.     544.     564. <
   0   8   8 1064310. 1043550.   39329. o
   2   8   8    3030.    7959.     318. o
   4   8   8  349631.  477046.   12628. o
   6   8   8    4133.    2913.     206. o
   8   8   8  727000.  732621.   15721. o
  10   8   8    6159.     404.     192. o
  12   8   8  206533.  264934.    5511. o
  14   8   8    3846.    -110.     169. <
  16   8   8  307498.  248052.    6690. o
  18   8   8    2146.    1022.     286. o
  20   8   8  108173.  109817.    3925. o
  22   8   8     863.      54.     373. <
  24   8   8  101753.   74975.    1916. o
  26   8   8     234.    -192.     327. <
  28   8   8   41698.   42626.    1261. o
  30   8   8     140.     162.     383. <
   1   9   8     134.     194.     147. <
   3   9   8     223.    3213.     148. o
   5   9   8    7611.    8645.     327. o
   7   9   8    2026.     604.     138. o
   9   9   8    1139.     972.     214. o
  11   9   8     353.     649.     208. o
  13   9   8    1058.    3443.     208. o
  15   9   8       8.     216.     199. <
  17   9   8     595.     589.     255. o
  19   9   8       1.     883.     285. o
  21   9   8     127.      37.     309. <
  23   9   8     132.     747.     357. o
  25   9   8     283.     -98.     342. <
  27   9   8       2.     487.     384. <
  29   9   8      22.    -222.     399. <
  31   9   8       7.    -336.    1015. <
   0  10   8    1949.     624.     191. o
   2  10   8  511274.  565489.   11642. o
   4  10   8    4035.     678.     118. o
   6  10   8  573195.  568142.   14920. o
   8  10   8    3232.     602.     158. o
  10  10   8  262713.  245710.    5652. o
  12  10   8    2481.    1086.     214. o
  14  10   8  336027.  291439.    6790. o
  16  10   8    2331.     907.     273. o
  18  10   8  119731.  112946.    5695. o
  20  10   8     910.     164.     346. <
  22  10   8  122442.  102069.    3309. o
  24  10   8     655.     402.     402. <
  26  10   8   45814.   48750.    1505. o
  28  10   8     341.    1229.     402. o
  30  10   8   33250.   29222.    1287. o
   1  11   8    1256.    3216.     145. o
   3  11   8     236.     782.     128. o
   5  11   8     334.     396.     121. o
   7  11   8    1209.    1002.     161. o
   9  11   8     812.     189.     179. <
  11  11   8      67.    1442.     201. o
  13  11   8       7.      -4.     225. <
  15  11   8     334.     283.     278. <
  17  11   8     530.     817.     854. <
  19  11   8     484.     609.     377. <
  21  11   8     333.    -446.     458. <
  23  11   8     173.     -34.     397. <
  25  11   8     124.     591.     458. <
  27  11   8     275.     651.     447. <
  29  11   8     120.     325.     470. <
   0  12   8  283490.  337480.    8278. o
   2  12   8    5306.    7398.     209. o
   4  12   8  586504.  524423.    9403. o
   6  12   8    6020.    3549.     162. o
   8  12   8  200421.  255201.    6327. o
  10  12   8    5906.     896.     226. o
  12  12   8  349351.  309918.    6414. o
  14  12   8    4360.     246.     252. <
  16  12   8  106102.  117885.    3646. o
  18  12   8    1577.     252.     327. <
  20  12   8  149601.  115565.    4434. o
  22  12   8     590.      -1.     561. <
  24  12   8   52141.   57458.    2063. o
  26  12   8     133.    -644.     515. <
  28  12   8   46553.   36017.    1447. o
   1  13   8    1966.    4236.     134. o
   3  13   8      29.     326.     107. o
   5  13   8      30.     404.     120. o
   7  13   8    1494.    1027.     157. o
   9  13   8     564.    3651.     309. o
  11  13   8      14.      53.     228. <
  13  13   8     127.     943.     234. o
  15  13   8     389.    -206.     293. <
  17  13   8      10.     809.     377. o
  19  13   8      68.      95.     400. <
  21  13   8     522.    -296.     389. <
  23  13   8      31.     -43.     515. <
  25  13   8     142.     120.     406. <
  27  13   8      66.     631.     483. <
  29  13   8     146.     658.     676. <
   0  14   8    2209.     411.     130. o
   2  14   8  406324.  361344.    5875. o
   4  14   8    1383.     903.     130. o
   6  14   8  262839.  230226.    4761. o
   8  14   8    2077.     345.     185. <
  10  14   8  339440.  291329.    6070. o
  12  14   8    2098.     -30.     218. <
  14  14   8  121133.  111305.    2711. o
  16  14   8     909.     320.     278. <
  18  14   8  168879.  149016.    4874. o
  20  14   8     795.     255.     345. <
  22  14   8   53245.   55445.    1768. o
  24  14   8     207.     692.     423. <
  26  14   8   55669.   44450.    1508. o
  28  14   8     135.    -142.     478. <
   1  15   8      17.     236.     104. o
   3  15   8    1402.    1373.     125. o
   5  15   8    1414.    2210.     161. o
   7  15   8     456.     601.     182. o
   9  15   8     233.     552.     209. o
  11  15   8     566.     117.     216. <
  13  15   8     973.     100.     278. <
  15  15   8       2.     252.     296. <
  17  15   8      34.    1146.     359. o
  19  15   8     315.    -141.     349. <
  21  15   8     301.     461.     363. <
  23  15   8     252.     376.     503. <
  25  15   8      86.     498.     453. <
  27  15   8     242.     -63.     453. <
   0  16   8  349648.  287740.    6292. o
   2  16   8    4373.    3598.     148. o
   4  16   8  189826.  205423.    3512. o
   6  16   8    3820.    2507.     188. o
   8  16   8  305351.  235420.    4935. o
  10  16   8    2107.     641.     222. o
  12  16   8  114419.  115521.    2533. o
  14  16   8    1084.     547.     293. <
  16  16   8  178235.  140145.    3925. o
  18  16   8     865.     263.     326. <
  20  16   8   51929.   59326.    1711. o
  22  16   8     287.     -70.     454. <
  24  16   8   65141.   52318.    1924. o
  26  16   8     249.     134.     463. <
   1  17   8      38.     135.     130. <
   3  17   8    1352.    1768.     159. o
   5  17   8     713.    1647.     182. o
   7  17   8       2.     661.     191. o
   9  17   8      61.     261.     196. <
  11  17   8    1599.     853.     246. o
  13  17   8       7.    1113.     327. o
  15  17   8      64.     148.     380. <
  17  17   8      80.     262.     347. <
  19  17   8     755.    -359.     363. <
  21  17   8     265.     625.     357. <
  23  17   8     130.    -204.     421. <
  25  17   8     193.    -457.     557. <
  27  17   8      96.      75.     945. <
   0  18   8     971.     414.     201. o
   2  18   8  221164.  179131.    3198. o
   4  18   8    1220.     318.     162. <
   6  18   8  245083.  197994.    3977. o
   8  18   8    1112.     702.     209. o
  10  18   8  122031.  110497.    3057. o
  12  18   8     871.     273.     349. <
  14  18   8  168751.  144330.    4250. o
  16  18   8     770.     594.     340. <
  18  18   8   53428.   54182.    1536. o
  20  18   8     154.    -468.     390. <
  22  18   8   75186.   61382.    1795. o
  24  18   8     176.    -105.     426. <
  26  18   8   21446.   23844.    1394. o
   1  19   8    1255.    1229.     168. o
   3  19   8      40.      83.     182. <
   5  19   8       2.     392.     187. o
   7  19   8     317.     447.     219. o
   9  19   8    1698.     349.     239. <
  11  19   8      84.      26.     309. <
  13  19   8      50.     212.     290. <
  15  19   8     432.    -397.     339. <
  17  19   8     427.     149.     345. <
  19  19   8       4.    -252.     417. <
  21  19   8      17.      28.     394. <
  23  19   8     520.     635.     431. <
  25  19   8      58.     309.     530. <
   0  20   8  153464.  145798.    3763. o
   2  20   8    1119.    1452.     195. o
   4  20   8  200624.  145270.    2936. o
   6  20   8    1021.    1249.     214. o
   8  20   8  110671.  102773.    2564. o
  10  20   8    1089.     930.     286. o
  12  20   8  147249.  109064.    3400. o
  14  20   8     846.     601.     305. <
  16  20   8   50978.   53593.    1523. o
  18  20   8     319.     205.     372. <
  20  20   8   75816.   61596.    1802. o
  22  20   8     302.      70.     396. <
  24  20   8   20590.   25356.     940. o
   1  21   8     553.     656.     231. o
   3  21   8      51.      26.     221. <
   5  21   8     181.     409.     255. <
   7  21   8    1137.     732.     248. o
   9  21   8     135.     339.     315. <
  11  21   8       0.     332.     330. <
  13  21   8      89.     122.     352. <
  15  21   8    1179.       7.     318. <
  17  21   8      20.     794.     340. o
  19  21   8      17.     460.     416. <
  21  21   8     120.     -85.     450. <
  23  21   8     379.     461.     451. <
   0  22   8    1241.    -128.     335. <
   2  22   8  134449.  114954.    2426. o
   4  22   8    1087.     369.     235. <
   6  22   8  104922.   93388.    2351. o
   8  22   8     601.     241.     273. <
  10  22   8  124068.  100362.    2507. o
  12  22   8     340.    -118.     374. <
  14  22   8   55296.   52827.    1936. o
  16  22   8     115.     720.     427. <
  18  22   8   74866.   56988.    1582. o
  20  22   8     202.     117.     373. <
  22  22   8   20819.   23374.     860. o
   1  23   8      47.     390.     262. <
   3  23   8     597.     626.     245. o
   5  23   8     641.     467.     248. <
   7  23   8     214.     322.     278. <
   9  23   8      22.     -38.     300. <
  11  23   8     328.    -208.     367. <
  13  23   8     779.     703.     374. <
  15  23   8      26.    -453.     457. <
  17  23   8      13.     813.     416. <
  19  23   8     181.     486.     420. <
  21  23   8     383.    -457.     446. <
   0  24   8  112396.   86848.    2986. o
   2  24   8     387.     468.     258. <
   4  24   8   89033.   81738.    1723. o
   6  24   8     393.     198.     261. <
   8  24   8   98112.   71746.    1664. o
  10  24   8     342.    1025.     379. o
  12  24   8   51524.   49167.    1555. o
  14  24   8     232.    -409.     424. <
  16  24   8   64362.   47373.    1710. o
  18  24   8     233.     681.     419. <
  20  24   8   20448.   21979.     910. o
   1  25   8     144.     159.     282. <
   3  25   8     559.     198.     285. <
   5  25   8      95.     130.     300. <
   7  25   8      81.     374.     275. <
   9  25   8      96.     100.     309. <
  11  25   8     835.     843.     477. <
  13  25   8      28.     182.     456. <
  15  25   8       6.    -273.     457. <
  17  25   8     156.      90.     450. <
  19  25   8     418.     390.     483. <
   0  26   8     374.     355.     382. <
   2  26   8   72532.   67237.    1714. o
   4  26   8     313.    -299.     313. <
   6  26   8   71925.   61621.    1548. o
   8  26   8     399.     601.     298. o
  10  26   8   46530.   45457.    1371. o
  12  26   8     285.     625.     527. <
  14  26   8   51889.   41892.    1414. o
  16  26   8     236.     -11.     490. <
  18  26   8   20414.   18647.    1232. o
   1  27   8     331.     678.     299. o
   3  27   8     100.     179.     315. <
   5  27   8      54.     528.     327. <
   7  27   8     194.     746.     306. o
   9  27   8     506.     299.     316. <
  11  27   8      45.      68.     468. <
  13  27   8       0.    -283.     545. <
  15  27   8     110.     283.     520. <
  17  27   8     471.     867.    1017. <
   0  28   8   51670.   54539.    2299. o
   2  28   8     254.     215.     327. <
   4  28   8   54554.   43511.    1318. o
   6  28   8     185.     222.     330. <
   8  28   8   42037.   42086.    1156. o
  10  28   8      85.     728.     413. <
  12  28   8   43436.   33994.    1246. o
  14  28   8      69.     209.     429. <
   1  29   8     182.     152.     326. <
   3  29   8      61.     132.     342. <
   5  29   8     218.     234.     373. <
   7  29   8     195.      95.     327. <
   9  29   8     120.     565.     407. <
  11  29   8       1.    -258.     491. <
  13  29   8     122.     692.     604. <
   0  30   8     152.     403.     486. <
   2  30   8   38454.   36722.    1062. o
   4  30   8     183.     433.     383. <
   6  30   8   33327.   32626.    1143. o
   8  30   8     113.     609.     359. <
  10  30   8   31944.   30768.    1513. o
  12  30   8     112.     626.     800. <
   1  31   8      94.     362.     355. <
   3  31   8     107.     -84.     369. <
   5  31   8     247.    -443.     393. <
   7  31   8      33.    -222.     343. <
   9  31   8      54.     631.     500. <
   0  32   8   28700.   27089.    1546. o
   2  32   8      51.      98.     349. <
   4  32   8   26106.   29160.    1334. o
   1   1   9    6092.    4647.     219. o
   3   1   9    4820.    4506.     229. o
   5   1   9   10967.   28945.     914. o
   7   1   9    4297.   13806.     433. o
   9   1   9    3085.     972.     157. o
  11   1   9    1543.     621.     216. o
  13   1   9    6795.   12763.     659. o
  15   1   9    2787.    3040.     275. o
  17   1   9     372.     604.     195. o
  19   1   9     939.     212.     238. <
  21   1   9    1433.     757.     336. o
  23   1   9     917.     756.     359. o
  25   1   9      69.     154.     458. <
  27   1   9     244.    -652.     663. <
  29   1   9     256.    -135.     693. <
  31   1   9     113.    1690.    1086. <
   0   2   9    1549.      -4.     168. <
   2   2   9    1437.    5244.     251. o
   4   2   9     440.     261.     132. <
   6   2   9     255.    2885.     189. o
   8   2   9    1368.    1468.     196. o
  10   2   9    4764.    3690.     219. o
  12   2   9     502.    1706.     212. o
  14   2   9     865.    1065.     251. o
  16   2   9      79.    1874.     205. o
  18   2   9    1111.    1017.     232. o
  20   2   9      32.     780.     271. o
  22   2   9     527.     626.     309. o
  24   2   9      48.     179.     353. <
  26   2   9      18.      50.     387. <
  28   2   9       3.     681.     562. <
  30   2   9      79.     175.     608. <
   1   3   9    4290.    5002.     218. o
   3   3   9   10102.   25423.     864. o
   5   3   9    4675.    2887.     164. o
   7   3   9    3606.     853.     135. o
   9   3   9    3655.   10905.     409. o
  11   3   9    8572.   15756.     476. o
  13   3   9     818.    1081.     189. o
  15   3   9    1217.     484.     191. o
  17   3   9    1931.    1647.     229. o
  19   3   9    2674.    1081.     256. o
  21   3   9     264.     263.     271. <
  23   3   9     249.     718.     407. <
  25   3   9     506.    -360.     427. <
  27   3   9     495.     416.     451. <
  29   3   9      57.     453.     581. <
  31   3   9      83.     265.     699. <
   0   4   9    2411.     -85.     169. <
   2   4   9    5356.     255.     110. o
   4   4   9    2939.     484.     128. o
   6   4   9    3027.     426.     121. o
   8   4   9    1512.    1035.     167. o
  10   4   9     973.    1541.     161. o
  12   4   9       8.     547.     162. o
  14   4   9     202.     131.     171. <
  16   4   9     226.     205.     214. <
  18   4   9      36.    1308.     238. o
  20   4   9     179.     602.     337. <
  22   4   9      21.      50.     306. <
  24   4   9     105.     715.     424. <
  26   4   9      44.     410.     448. <
  28   4   9       8.     629.     487. <
  30   4   9      10.     417.     616. <
   1   5   9   10420.   27136.     730. o
   3   5   9    4498.    2568.     132. o
   5   5   9    1168.     847.     128. o
   7   5   9    4135.    1532.     134. o
   9   5   9   11124.   28604.     730. o
  11   5   9    2597.    3192.     204. o
  13   5   9     713.     673.     178. o
  15   5   9     733.     238.     185. <
  17   5   9    6124.    4516.     276. o
  19   5   9     571.     261.     327. <
  21   5   9     196.      63.     312. <
  23   5   9     325.    -167.     332. <
  25   5   9    1014.     501.     431. <
  27   5   9     221.     404.     463. <
  29   5   9      11.    -158.     488. <
  31   5   9     173.     125.    1096. <
   0   6   9    3014.     857.     192. o
   2   6   9    1692.    2580.     161. o
   4   6   9    6853.     773.     114. o
   6   6   9    4567.    6837.     229. o
   8   6   9    1667.     710.     148. o
  10   6   9     447.     262.     158. <
  12   6   9     740.    1771.     184. o
  14   6   9    1644.    3380.     315. o
  16   6   9      62.    1247.     198. o
  18   6   9    1529.     796.     279. o
  20   6   9       6.     755.     416. <
  22   6   9     187.     249.     333. <
  24   6   9       5.     283.     352. <
  26   6   9     327.     -88.     389. <
  28   6   9       7.     -60.     481. <
  30   6   9       8.    -570.     521. <
   1   7   9    7214.   13606.     383. o
   3   7   9    2875.    1079.     134. o
   5   7   9    1415.    1491.     125. o
   7   7   9   16180.   26166.     675. o
   9   7   9    1017.     545.     134. o
  11   7   9    2044.     548.     151. o
  13   7   9     631.    1296.     219. o
  15   7   9    8494.    6784.     335. o
  17   7   9     299.     336.     255. <
  19   7   9     214.     168.     276. <
  21   7   9     618.     733.     439. <
  23   7   9    1704.      54.     346. <
  25   7   9     130.     688.     370. <
  27   7   9      41.     393.     407. <
  29   7   9     132.     605.     437. <
   0   8   9    1164.     -75.     164. <
   2   8   9    3371.    1516.     125. o
   4   8   9     678.    1209.     134. o
   6   8   9    2394.     804.     142. o
   8   8   9     364.     827.     135. o
  10   8   9    2355.     486.     138. o
  12   8   9    1422.    1408.     224. o
  14   8   9     666.    1059.     228. o
  16   8   9     396.     -43.     216. <
  18   8   9     182.       4.     357. <
  20   8   9     339.     171.     322. <
  22   8   9      16.     100.     336. <
  24   8   9     504.     621.     346. <
  26   8   9       2.     360.     343. <
  28   8   9      20.     382.     400. <
  30   8   9       2.     162.     666. <
   1   9   9    1589.     938.     130. o
   3   9   9    5136.    9763.     261. o
   5   9   9   14259.   29269.     703. o
   7   9   9    1362.     450.     130. o
   9   9   9     594.     504.     135. o
  11   9   9     782.      68.     172. <
  13   9   9   10940.   11437.     447. o
  15   9   9    1027.     366.     219. <
  17   9   9       3.     424.     285. <
  19   9   9     645.     226.     306. <
  21   9   9    2500.    1461.     394. o
  23   9   9     455.     171.     403. <
  25   9   9       9.     -56.     397. <
  27   9   9     255.     521.     413. <
  29   9   9     416.     433.     406. <
   0  10   9    3921.      91.     137. <
   2  10   9     288.    3908.     181. o
   4  10   9     369.    1404.     127. o
   6  10   9     247.     514.     144. o
   8  10   9    1611.     296.     135. o
  10  10   9     457.    5201.     231. o
  12  10   9      10.     584.     211. o
  14  10   9    2282.     178.     248. <
  16  10   9      13.     461.     302. <
  18  10   9     236.     453.     353. <
  20  10   9       0.     527.     357. <
  22  10   9    1243.     322.     421. <
  24  10   9       1.    1166.     463. o
  26  10   9     105.     498.     416. <
  28  10   9       9.     212.     483. <
  30  10   9     171.     171.    1427. <
   1  11   9    1528.     672.     114. o
   3  11   9    8582.   14588.     380. o
   5  11   9    3865.    2976.     151. o
   7  11   9     460.     538.     132. o
   9  11   9    1016.     132.     162. <
  11  11   9   11360.   11527.     384. o
  13  11   9     555.      97.     228. <
  15  11   9     154.     228.     258. <
  17  11   9     162.     -53.     362. <
  19  11   9    5550.    1289.     372. o
  21  11   9     101.     406.     423. <
  23  11   9       5.     243.     468. <
  25  11   9     151.     792.     461. <
  27  11   9     879.    -480.     434. <
  29  11   9      75.    -343.     601. <
   0  12   9      49.     110.     149. <
   2  12   9    1869.    1797.     131. o
   4  12   9     113.     322.     132. o
   6  12   9    1978.    1959.     157. o
   8  12   9      88.    1558.     198. o
  10  12   9     163.     376.     184. o
  12  12   9     889.     443.     236. <
  14  12   9     265.     204.     214. <
  16  12   9     158.    1326.     531. o
  18  12   9       0.     682.     364. <
  20  12   9    1364.     833.     427. <
  22  12   9      15.     110.     450. <
  24  12   9     191.    -234.     448. <
  26  12   9      12.     -21.     530. <
  28  12   9     336.      19.     464. <
   1  13   9    6858.    9751.     211. o
   3  13   9    1157.     923.     111. o
   5  13   9     366.     433.     134. o
   7  13   9    1511.    1324.     167. o
   9  13   9   10870.   12065.     451. o
  11  13   9    1029.     152.     255. <
  13  13   9       6.     534.     215. o
  15  13   9     406.     288.     313. <
  17  13   9    5585.    4617.     386. o
  19  13   9     589.     271.     419. <
  21  13   9     138.     762.     446. <
  23  13   9     244.     544.     521. <
  25  13   9    1351.     608.     431. <
  27  13   9     111.     787.     498. <
  29  13   9      16.    -935.    1300. <
   0  14   9     352.    2560.     171. o
   2  14   9    1273.     839.     112. o
   4  14   9     610.     161.     120. <
   6  14   9     268.    2751.     184. o
   8  14   9      50.     887.     167. o
  10  14   9    1319.     262.     313. <
  12  14   9     460.     105.     275. <
  14  14   9      94.    1391.     409. o
  16  14   9       2.    -134.     299. <
  18  14   9    1703.     -44.     350. <
  20  14   9      24.     340.     355. <
  22  14   9     156.     402.     392. <
  24  14   9       1.    -406.     431. <
  26  14   9     793.    -100.     466. <
  28  14   9       0.    1175.    1310. <
   1  15   9    3487.    2993.     137. o
   3  15   9     721.     262.     125. o
   5  15   9     816.     312.     149. o
   7  15   9    8122.    6256.     276. o
   9  15   9    1076.     532.     215. o
  11  15   9       0.     397.     273. <
  13  15   9     468.     111.     332. <
  15  15   9    5731.    2974.     329. o
  17  15   9     791.     403.     343. <
  19  15   9     358.     777.     326. o
  21  15   9     350.    -187.     389. <
  23  15   9    1686.     859.     397. o
  25  15   9     260.     466.     535. <
  27  15   9     133.     708.     558. <
   0  16   9      88.     299.     185. <
   2  16   9     878.    1690.     128. o
   4  16   9     104.     229.     141. <
   6  16   9     121.     792.     165. o
   8  16   9     420.    -367.     228. <
  10  16   9     759.     753.     245. o
  12  16   9       0.     364.     332. <
  14  16   9      10.     215.     345. <
  16  16   9    1380.     693.     353. <
  18  16   9     116.    -141.     373. <
  20  16   9     118.     599.     380. <
  22  16   9       6.      33.     337. <
  24  16   9    1006.     794.     407. <
  26  16   9       3.      26.     477. <
   1  17   9     508.     574.     137. o
   3  17   9    2427.    1367.     155. o
   5  17   9    4394.    3690.     196. o
   7  17   9    1268.     568.     195. o
   9  17   9       7.    1034.     224. o
  11  17   9     570.       1.     320. <
  13  17   9    6020.    3742.     380. o
  15  17   9     465.    -145.     355. <
  17  17   9     122.     888.     373. o
  19  17   9      34.     248.     366. <
  21  17   9    3393.    1588.     392. o
  23  17   9     108.    -424.     421. <
  25  17   9     109.    1085.     483. o
   0  18   9     872.      14.     204. <
   2  18   9     454.     930.     168. o
   4  18   9      23.    1401.     168. o
   6  18   9     871.     323.     189. <
   8  18   9     448.     -73.     205. <
  10  18   9     236.     662.     359. <
  12  18   9     163.     447.     316. <
  14  18   9    1548.     310.     349. <
  16  18   9     134.    -216.     384. <
  18  18   9      24.     261.     350. <
  20  18   9      16.    -420.     372. <
  22  18   9     954.     192.     429. <
  24  18   9      71.     382.     426. <
  26  18   9     222.    -547.     870. <
   1  19   9     739.     305.     161. <
   3  19   9    2437.     918.     172. o
   5  19   9    1519.     306.     191. <
   7  19   9       3.     248.     226. <
   9  19   9     876.     451.     278. <
  11  19   9    3373.    1570.     312. o
  13  19   9    1042.     444.     340. <
  15  19   9     474.     883.     369. o
  17  19   9     356.     121.     383. <
  19  19   9    2325.    1337.     347. o
  21  19   9     515.     167.     396. <
  23  19   9     516.     429.     429. <
  25  19   9     117.      -3.     706. <
   0  20   9     653.     -21.     265. <
   2  20   9      17.    1205.     201. o
   4  20   9     715.     -68.     222. <
   6  20   9     386.    1153.     219. o
   8  20   9     198.     393.     236. <
  10  20   9       5.     -14.     327. <
  12  20   9     613.     755.     329. o
  14  20   9     481.     320.     403. <
  16  20   9       6.    -215.     382. <
  18  20   9      27.     259.     349. <
  20  20   9     959.     224.     448. <
  22  20   9      63.     414.     447. <
  24  20   9      70.     860.     700. <
   1  21   9    1619.     402.     224. <
   3  21   9     394.     837.     201. o
   5  21   9     364.     342.     211. <
   7  21   9     294.     588.     246. o
   9  21   9    3594.     833.     332. o
  11  21   9     270.     131.     335. <
  13  21   9      23.     881.     340. o
  15  21   9      81.      57.     437. <
  17  21   9    2962.    1233.     390. o
  19  21   9     263.    -542.     420. <
  21  21   9     320.       0.     443. <
  23  21   9      17.    -601.     827. <
   0  22   9      15.     607.     319. <
   2  22   9     385.     360.     245. <
   4  22   9     555.     457.     298. <
   6  22   9     203.     471.     268. <
   8  22   9       1.     480.     273. <
  10  22   9     430.     500.     370. <
  12  22   9     546.     298.     372. <
  14  22   9       6.     621.     362. <
  16  22   9      19.     453.     380. <
  18  22   9     611.    -130.     421. <
  20  22   9     205.    1031.     427. o
  22  22   9      65.    -234.     671. <
   1  23   9     898.      88.     241. <
   3  23   9     134.     141.     235. <
   5  23   9     707.     332.     242. <
   7  23   9     990.    -255.     272. <
   9  23   9     845.     567.     325. <
  11  23   9      98.     890.     372. o
  13  23   9     373.    -534.     414. <
  15  23   9    1613.    1791.     411. o
  17  23   9     426.    -293.     414. <
  19  23   9     404.    -366.     447. <
  21  23   9      59.     649.     616. <
   0  24   9     571.     861.     393. o
   2  24   9      91.     121.     248. <
   4  24   9     442.    -258.     269. <
   6  24   9       9.     824.     261. o
   8  24   9     756.     357.     320. <
  10  24   9     122.     853.     430. <
  12  24   9     274.    -212.     404. <
  14  24   9     146.     602.     389. <
  16  24   9     737.      40.     605. <
  18  24   9     144.     108.     430. <
  20  24   9       1.    -646.     639. <
   1  25   9     268.    -285.     276. <
   3  25   9     436.    -187.     283. <
   5  25   9     762.     434.     278. <
   7  25   9     333.     518.     275. <
   9  25   9      16.     416.     389. <
  11  25   9     154.      65.     444. <
  13  25   9    1384.    1099.     400. o
  15  25   9     174.     288.     454. <
  17  25   9     103.     112.     488. <
  19  25   9      11.    -246.    1001. <
   0  26   9     350.    -236.     396. <
   2  26   9     159.      97.     309. <
   4  26   9      68.     689.     300. o
   6  26   9     175.    -320.     302. <
   8  26   9     462.     226.     303. <
  10  26   9      36.    -132.     471. <
  12  26   9       5.     330.     460. <
  14  26   9     199.    -296.     582. <
  16  26   9     364.     329.     439. <
   1  27   9     189.     -67.     313. <
   3  27   9     498.     615.     316. <
   5  27   9     196.      85.     305. <
   7  27   9     106.     524.     315. <
   9  27   9     106.     686.     424. <
  11  27   9     745.    -138.     490. <
  13  27   9     185.     383.     548. <
  15  27   9      60.    1044.     616. <
   0  28   9     569.    -323.     470. <
   2  28   9       4.     468.     327. <
   4  28   9     613.     572.     330. <
   6  28   9      27.    -206.     309. <
   8  28   9     308.     387.     389. <
  10  28   9      16.      40.     454. <
  12  28   9     353.    1411.     577. o
  14  28   9     149.    -258.    1011. <
   1  29   9     200.    -357.     367. <
   3  29   9     205.     353.     353. <
   5  29   9      55.     557.     343. <
   7  29   9     189.    -914.     477. <
   9  29   9     258.      19.     486. <
  11  29   9     192.    -158.     626. <
  13  29   9       8.    -182.    1377. <
   0  30   9     141.     560.     528. <
   2  30   9      73.      75.     374. <
   4  30   9     227.     447.     360. <
   6  30   9      76.     325.     419. <
   8  30   9      21.     -81.     718. <
  10  30   9     173.     174.     809. <
   1  31   9     135.     104.     389. <
   3  31   9      78.    -204.     362. <
   5  31   9      93.    -206.     387. <
   7  31   9     178.    -148.     498. <
   0  32   9     275.     779.     720. <
   0   0  10  382003.  242192.   11259. o
   2   0  10   10897.     177.     155. <
   4   0  10  102545.   96612.    3228. o
   6   0  10    1418.     730.     195. o
   8   0  10  373592.  296103.   13648. o
  10   0  10      88.     675.     305. o
  12   0  10  153537.  207455.   13789. o
  14   0  10    1871.     644.     380. <
  16   0  10  206672.  201241.    7717. o
  18   0  10    1303.     323.     336. <
  20   0  10   90841.  143380.    5605. o
  22   0  10     389.    -688.     548. <
  24   0  10   70539.   75630.    3797. o
  26   0  10     253.    -111.     954. <
  28   0  10   33660.   49573.    3848. o
  30   0  10      67.    -130.    1105. <
   1   1  10    1489.    3651.     195. o
   3   1  10    3329.    1108.     121. o
   5   1  10    1292.     766.     145. o
   7   1  10    3598.    1773.     189. o
   9   1  10    5702.    5524.     243. o
  11   1  10    1672.     179.     238. <
  13   1  10    1391.     108.     255. <
  15   1  10    1749.    1583.     258. o
  17   1  10     345.    1690.     234. o
  19   1  10      12.     463.     273. <
  21   1  10     287.     897.     523. <
  23   1  10     261.     712.     427. <
  25   1  10      15.     908.     594. <
  27   1  10       0.     638.     715. <
  29   1  10      33.     940.     783. <
   0   2  10    1339.      95.     188. <
   2   2  10  279156.  223802.    6035. o
   4   2  10     303.    1790.     145. o
   6   2  10  299394.  242684.    6510. o
   8   2  10     764.    3023.     205. o
  10   2  10  243880.  222772.    6596. o
  12   2  10    2314.    2997.     251. o
  14   2  10  215199.  232073.    7647. o
  16   2  10    1877.    1113.     245. o
  18   2  10  129224.  165687.    4988. o
  20   2  10    1017.     582.     347. <
  22   2  10   87643.  110595.    3780. o
  24   2  10     412.    -194.     562. <
  26   2  10   46999.   59564.    3058. o
  28   2  10     129.    1045.     957. <
  30   2  10   26665.   30265.    2687. o
   1   3  10      36.    1240.     115. o
   3   3  10    1783.    2107.     171. o
   5   3  10    4661.    2104.     177. o
   7   3  10    4938.    1775.     174. o
   9   3  10    2343.     309.     219. <
  11   3  10    3496.    1694.     179. o
  13   3  10     671.    2502.     253. o
  15   3  10       7.     747.     246. o
  17   3  10       3.     199.     263. <
  19   3  10     173.     679.     272. o
  21   3  10      63.     503.     315. <
  23   3  10     194.    1505.     548. o
  25   3  10      22.     120.     504. <
  27   3  10      39.    -236.     562. <
  29   3  10       0.     112.     740. <
   0   4  10  126079.   95272.    3202. o
   2   4  10     903.    1699.     148. o
   4   4  10  425947.  277739.    6454. o
   6   4  10     104.     288.     135. o
   8   4  10  152523.  164049.    4092. o
  10   4  10    1095.     635.     162. o
  12   4  10  290612.  250707.    6250. o
  14   4  10    1176.     402.     189. o
  16   4  10  118573.  181902.    4933. o
  18   4  10     981.     738.     232. o
  20   4  10  121493.  126816.    4340. o
  22   4  10     702.    -360.     360. <
  24   4  10   55451.   85289.    2977. o
  26   4  10     250.     659.     473. <
  28   4  10   38932.   41927.    1899. o
  30   4  10     183.    1101.    1079. <
   1   5  10     119.     483.     135. o
   3   5  10      80.    1855.     155. o
   5   5  10    7929.    8301.     263. o
   7   5  10    3515.     182.     135. <
   9   5  10    2480.     169.     172. <
  11   5  10    2438.    1401.     192. o
  13   5  10    2234.    3517.     263. o
  15   5  10     337.     -36.     216. <
  17   5  10    1309.     235.     219. <
  19   5  10     550.    1051.     366. o
  21   5  10      74.     140.     362. <
  23   5  10      18.    -702.     394. <
  25   5  10     397.    1155.     498. o
  27   5  10     101.     285.     498. <
  29   5  10      11.      60.     589. <
   0   6  10     186.     729.     229. o
   2   6  10  294642.  232139.    5768. o
   4   6  10     410.     356.     120. o
   6   6  10  241970.  203438.    5069. o
   8   6  10    2216.    1466.     169. o
  10   6  10  298330.  278137.    6047. o
  12   6  10    3710.    1677.     204. o
  14   6  10  162575.  177045.    5899. o
  16   6  10    3039.     799.     243. o
  18   6  10  149067.  163700.    5513. o
  20   6  10    1019.     319.     827. <
  22   6  10   67174.   86806.    2544. o
  24   6  10     285.     249.     382. <
  26   6  10   47709.   53802.    1821. o
  28   6  10     103.     561.     557. <
  30   6  10   22046.   27114.    1706. o
   1   7  10      39.    1872.     147. o
   3   7  10     962.    2022.     147. o
   5   7  10     229.     269.     121. o
   7   7  10    1362.    1502.     199. o
   9   7  10      85.     424.     161. o
  11   7  10     309.    1232.     179. o
  13   7  10      23.     -31.     206. <
  15   7  10     678.     289.     255. <
  17   7  10      18.     628.     303. o
  19   7  10     129.     382.     366. <
  21   7  10      48.    -100.     460. <
  23   7  10     220.     159.     393. <
  25   7  10      14.     621.     411. <
  27   7  10      89.    -477.     420. <
  29   7  10      33.    1334.     510. o
   0   8  10  427942.  271710.    8900. o
   2   8  10    1438.    2260.     145. o
   4   8  10  174802.  160790.    3770. o
   6   8  10    3025.    1182.     128. o
   8   8  10  361920.  256861.    5304. o
  10   8  10    3174.     231.     157. <
  12   8  10  141547.  167046.    3931. o
  14   8  10    3084.     456.     225. o
  16   8  10  186426.  169421.    5080. o
  18   8  10    1302.     389.     298. <
  20   8  10   71338.  110971.    3144. o
  22   8  10     482.     429.     505. <
  24   8  10   63830.   68720.    2050. o
  26   8  10     215.      91.     409. <
  28   8  10   26469.   40912.    1579. o
   1   9  10    2486.    4770.     178. o
   3   9  10    1246.     312.     125. o
   5   9  10     684.     282.     127. o
   7   9  10     366.     513.     142. o
   9   9  10    4035.    5386.     215. o
  11   9  10     730.     132.     189. <
  13   9  10    1259.     372.     199. <
  15   9  10     123.     571.     285. o
  17   9  10      47.    1269.     476. o
  19   9  10       6.      63.     349. <
  21   9  10     590.     -23.     349. <
  23   9  10      21.     589.     417. <
  25   9  10       8.     276.     403. <
  27   9  10       1.     -17.     423. <
  29   9  10     290.       4.     772. <
   0  10  10    2630.     621.     154. o
   2  10  10  242097.  203916.    3868. o
   4  10  10    1394.     611.     134. o
   6  10  10  282747.  264095.    5795. o
   8  10  10    2299.     234.     158. <
  10  10  10  151478.  175374.    3665. o
  12  10  10    2094.     -37.     196. <
  14  10  10  189821.  203383.    4545. o
  16  10  10    1008.     715.     339. o
  18  10  10   76980.  101658.    3541. o
  20  10  10     834.    1375.     389. o
  22  10  10   79503.   69076.    4082. o
  24  10  10     399.    -229.     467. <
  26  10  10   32264.   42850.    1447. o
  28  10  10     191.    -369.     474. <
   1  11  10       9.     399.     120. o
   3  11  10     782.    1887.     155. o
   5  11  10     213.    1226.     152. o
   7  11  10     731.    1200.     154. o
   9  11  10     120.     211.     189. <
  11  11  10     634.     154.     188. <
  13  11  10     199.     302.     225. <
  15  11  10      10.     148.     320. <
  17  11  10      54.     229.     373. <
  19  11  10     380.      41.     389. <
  21  11  10      86.     249.     437. <
  23  11  10     200.     -21.     467. <
  25  11  10      52.      65.     488. <
  27  11  10     209.    -124.     439. <
   0  12  10  171271.  191272.    4730. o
   2  12  10    3342.    2049.     155. o
   4  12  10  313053.  239670.    5261. o
   6  12  10    4099.    1519.     172. o
   8  12  10  145357.  163534.    3430. o
  10  12  10    4326.     100.     205. <
  12  12  10  225065.  185943.    3923. o
  14  12  10    2556.     453.     310. <
  16  12  10   81572.  110326.    3067. o
  18  12  10    1407.      19.     383. <
  20  12  10   95365.  100230.    3829. o
  22  12  10     304.     298.     468. <
  24  12  10   32014.   48266.    1969. o
  26  12  10      75.     362.     498. <
  28  12  10   28605.   20867.    1995. o
   1  13  10       4.     231.     131. <
   3  13  10    1117.    2134.     162. o
   5  13  10     984.    3538.     229. o
   7  13  10       9.     144.     189. <
   9  13  10      61.     565.     189. o
  11  13  10     405.     295.     215. <
  13  13  10     125.    1783.     262. o
  15  13  10       0.     149.     306. <
  17  13  10     616.     245.     337. <
  19  13  10      14.     528.     325. <
  21  13  10      21.     -75.     474. <
  23  13  10       1.      83.     525. <
  25  13  10     546.     171.     487. <
  27  13  10       1.    -194.     557. <
   0  14  10     667.     941.     189. o
   2  14  10  194997.  206869.    3958. o
   4  14  10    1469.     216.     157. <
   6  14  10  139706.  166841.    3904. o
   8  14  10    1218.     713.     204. o
  10  14  10  185381.  202329.    4764. o
  12  14  10    1108.    -243.     279. <
  14  14  10   76928.  106443.    2775. o
  16  14  10    1033.    -273.     332. <
  18  14  10  102181.  109655.    2866. o
  20  14  10     279.     229.     315. <
  22  14  10   33992.   49790.    1750. o
  24  14  10     224.      94.     402. <
  26  14  10   36549.   38026.    1260. o
   1  15  10     641.    1830.     165. o
   3  15  10     334.     141.     157. <
   5  15  10      87.     242.     179. <
   7  15  10     782.     411.     208. <
   9  15  10     406.     622.     226. o
  11  15  10     276.     982.     279. o
  13  15  10      38.     103.     276. <
  15  15  10     500.     604.     393. <
  17  15  10     245.     728.     352. o
  19  15  10      59.    1014.     367. o
  21  15  10      12.    -461.     342. <
  23  15  10     503.     194.     360. <
  25  15  10      16.     436.     468. <
  27  15  10      81.   -1018.    1518. <
   0  16  10  212847.  180663.    4902. o
   2  16  10    3266.    1471.     162. o
   4  16  10  129793.  163399.    3302. o
   6  16  10    2354.     383.     198. <
   8  16  10  179485.  164619.    3903. o
  10  16  10    1496.     196.     272. <
  12  16  10   74862.  112086.    2732. o
  14  16  10     975.     518.     346. <
  16  16  10  106694.  108449.    2833. o
  18  16  10     337.      50.     372. <
  20  16  10   34436.   58537.    1801. o
  22  16  10     377.    -165.     366. <
  24  16  10   43922.   44618.    1432. o
  26  16  10     108.     823.    1076. <
   1  17  10     769.    1351.     191. o
   3  17  10       3.     -67.     191. <
   5  17  10     102.     234.     205. <
   7  17  10     801.     720.     222. o
   9  17  10     275.     962.     275. o
  11  17  10       0.     236.     258. <
  13  17  10     148.     575.     353. <
  15  17  10     636.     -19.     379. <
  17  17  10      41.     310.     384. <
  19  17  10      31.     278.     409. <
  21  17  10     323.     538.     413. <
  23  17  10     128.    -107.     370. <
  25  17  10     157.     672.     636. <
   0  18  10     889.     276.     273. <
   2  18  10  116487.  144908.    2956. o
   4  18  10     641.    1005.     209. o
   6  18  10  132408.  147113.    3159. o
   8  18  10     836.     732.     298. o
  10  18  10   73500.   99489.    3074. o
  12  18  10     756.     403.     322. <
  14  18  10   99888.  102250.    2977. o
  16  18  10     292.     789.     367. o
  18  18  10   33665.   56994.    1995. o
  20  18  10     308.      98.     426. <
  22  18  10   46509.   51514.    1516. o
  24  18  10      29.    1135.     434. o
   1  19  10      59.     147.     229. <
   3  19  10     369.     691.     238. o
   5  19  10     917.     476.     259. <
   7  19  10     129.     335.     285. <
   9  19  10       4.      46.     295. <
  11  19  10     334.     302.     296. <
  13  19  10     438.      23.     382. <
  15  19  10      80.     224.     370. <
  17  19  10      95.    -114.     384. <
  19  19  10     779.     602.     393. <
  21  19  10      35.     -11.     444. <
  23  19  10      10.      23.     456. <
   0  20  10   88593.  127454.    4378. o
   2  20  10     741.     548.     308. <
   4  20  10  112706.  111180.    2332. o
   6  20  10     857.     518.     292. <
   8  20  10   69614.  101271.    2388. o
  10  20  10     769.     112.     279. <
  12  20  10   91328.   88798.    2775. o
  14  20  10     488.     534.     484. <
  16  20  10   34990.   52922.    1726. o
  18  20  10     459.     353.     400. <
  20  20  10   49478.   46233.    1522. o
  22  20  10      66.    -776.     460. <
   1  21  10     118.     181.     308. <
   3  21  10     510.     547.     271. o
   5  21  10     307.     292.     312. <
   7  21  10       3.     135.     310. <
   9  21  10     171.    -164.     298. <
  11  21  10     686.     621.     373. <
  13  21  10      29.    1064.     413. o
  15  21  10       1.      -6.     461. <
  17  21  10     197.     -90.     380. <
  19  21  10     400.     719.     390. <
  21  21  10      70.    -242.     446. <
  23  21  10       1.     292.    1214. <
   0  22  10     943.    -466.     474. <
   2  22  10   85007.   93038.    2358. o
   4  22  10     827.     345.     299. <
   6  22  10   65146.   82619.    1794. o
   8  22  10     466.     591.     347. <
  10  22  10   71838.   74388.    1854. o
  12  22  10     195.     329.     419. <
  14  22  10   32264.   49132.    1841. o
  16  22  10     196.    -495.     467. <
  18  22  10   45028.   47920.    1435. o
  20  22  10      32.     561.     444. <
   1  23  10     359.    1049.     350. o
   3  23  10     191.     282.     329. <
   5  23  10       1.     444.     320. <
   7  23  10     412.    -148.     303. <
   9  23  10     346.     444.     370. <
  11  23  10     165.     147.     427. <
  13  23  10      37.    -383.     477. <
  15  23  10     298.     463.     372. <
  17  23  10     317.     101.     487. <
  19  23  10       0.     837.     439. <
   0  24  10   63688.   65511.    2863. o
   2  24  10     314.     134.     403. <
   4  24  10   52185.   69959.    1865. o
   6  24  10     295.      97.     310. <
   8  24  10   58015.   60300.    1552. o
  10  24  10     260.    1656.     463. o
  12  24  10   32507.   46650.    1630. o
  14  24  10     258.     481.     427. <
  16  24  10   41067.   42120.    1659. o
  18  24  10      77.     907.     505. <
   1  25  10     203.    -561.     508. <
   3  25  10     112.     384.     374. <
   5  25  10      97.    -335.     374. <
   7  25  10     490.     -80.     329. <
   9  25  10      62.    -194.     402. <
  11  25  10       2.    -107.     551. <
  13  25  10     165.     726.     575. <
  15  25  10     336.     608.     487. <
  17  25  10      16.    -263.     538. <
   0  26  10     265.     -33.     557. <
   2  26  10   44320.   47248.    1590. o
   4  26  10     305.     463.     397. <
   6  26  10   45279.   47251.    1457. o
   8  26  10     291.    -323.     389. <
  10  26  10   31277.   42306.    1340. o
  12  26  10     298.     531.     581. <
  14  26  10   34914.   37102.    1643. o
  16  26  10     115.     259.     681. <
   1  27  10      81.    1138.     439. o
   3  27  10     193.    -384.     471. <
   5  27  10     249.     -80.     457. <
   7  27  10      95.     416.     411. <
   9  27  10       6.     219.     431. <
  11  27  10     156.     950.     510. <
  13  27  10     292.     -10.     770. <
   0  28  10   33312.   41637.    2372. o
   2  28  10     231.    -514.     505. <
   4  28  10   34217.   36744.    1646. o
   6  28  10     153.    -699.     527. <
   8  28  10   25724.   33252.    1256. o
  10  28  10     100.     111.     446. <
  12  28  10   26083.   27808.    1388. o
   1  29  10     119.      90.     567. <
   3  29  10     110.     471.     561. <
   5  29  10     165.     138.     609. <
   7  29  10       5.     520.     618. <
   9  29  10     190.     177.     515. <
  11  29  10     149.    -142.     715. <
   0  30  10     177.     456.     883. <
   2  30  10   25135.   28730.    1298. o
   4  30  10     142.     548.     625. <
   6  30  10   21881.   21358.    2264. o
   8  30  10     139.    1217.     999. <
   1   1  11    6534.    8454.     253. o
   3   1  11    4226.    6085.     226. o
   5   1  11    4786.     406.     132. o
   7   1  11    2443.     417.     161. o
   9   1  11    7080.   13203.     402. o
  11   1  11    2619.    5601.     513. o
  13   1  11    1602.    1175.     273. o
  15   1  11    1254.    -127.     263. <
  17   1  11    2375.    1004.     239. o
  19   1  11    1461.     725.     319. o
  21   1  11     194.     315.     312. <
  23   1  11     531.    -212.     393. <
  25   1  11     475.    -312.     524. <
  27   1  11     309.     -64.     730. <
  29   1  11      68.    1237.     780. <
   0   2  11     398.    -282.     181. <
   2   2  11     170.    2497.     155. o
   4   2  11    1294.     498.     131. o
   6   2  11    2128.    3696.     208. o
   8   2  11     625.     693.     167. o
  10   2  11      74.    1170.     278. o
  12   2  11     530.    1459.     242. o
  14   2  11    1586.    2092.     313. o
  16   2  11     172.    1018.     251. o
  18   2  11     281.     663.     325. o
  20   2  11       0.     683.     313. o
  22   2  11     112.    -144.     440. <
  24   2  11       0.     651.     589. <
  26   2  11     144.    1357.     616. o
  28   2  11      20.    2161.    1059. o
   1   3  11    5816.    5919.     208. o
   3   3  11    4050.     171.     128. <
   5   3  11    3594.    5163.     215. o
   7   3  11    7397.   15370.     423. o
   9   3  11    2035.     749.     206. o
  11   3  11    2598.     429.     208. o
  13   3  11    1998.    2630.     268. o
  15   3  11    3813.    3611.     286. o
  17   3  11     555.     585.     299. <
  19   3  11     634.     -68.     289. <
  21   3  11     868.     -64.     357. <
  23   3  11     929.     789.     493. <
  25   3  11     159.     104.     534. <
  27   3  11     149.     161.     554. <
  29   3  11     160.     122.    1084. <
   0   4  11    3541.      88.     184. <
   2   4  11    4415.     554.     131. o
   4   4  11    1925.    1088.     138. o
   6   4  11    2645.     681.     128. o
   8   4  11     837.     733.     187. o
  10   4  11    1035.     283.     226. <
  12   4  11     434.    1179.     249. o
  14   4  11     222.    1351.     303. o
  16   4  11      56.     302.     268. <
  18   4  11      56.     470.     286. <
  20   4  11     112.     154.     424. <
  22   4  11      55.     625.     377. <
  24   4  11      12.     520.     525. <
  26   4  11      33.     253.     541. <
  28   4  11      52.    1004.     614. <
   1   5  11    2862.     424.     138. o
   3   5  11    6048.    4360.     231. o
   5   5  11    7319.   22870.     545. o
   7   5  11    3288.    1825.     168. o
   9   5  11    1403.    1891.     204. o
  11   5  11    1690.     209.     187. <
  13   5  11    6393.    7579.     393. o
  15   5  11    1000.     706.     262. o
  17   5  11     715.     221.     384. <
  19   5  11     408.    1044.     594. <
  21   5  11    2086.     716.     394. <
  23   5  11     309.      60.     400. <
  25   5  11      91.     763.     601. <
  27   5  11     243.     224.     572. <
  29   5  11     227.    -262.     575. <
   0   6  11    6576.      65.     195. <
   2   6  11    3341.    3235.     216. o
   4   6  11    3129.     411.     125. o
   6   6  11     471.     599.     135. o
   8   6  11    3056.     960.     179. o
  10   6  11    2144.    4519.     229. o
  12   6  11     572.     594.     206. o
  14   6  11     388.     904.     295. o
  16   6  11     105.     715.     286. o
  18   6  11     335.     765.     305. o
  20   6  11      28.     568.     397. <
  22   6  11     384.     439.     450. <
  24   6  11       0.     807.     453. <
  26   6  11      50.     541.     545. <
  28   6  11      10.    -349.     579. <
   1   7  11    2269.     138.     167. <
   3   7  11    8729.   14463.     357. o
   5   7  11    2560.    1815.     145. o
   7   7  11    3573.     709.     169. o
   9   7  11     731.    1125.     174. o
  11   7  11    9309.   10727.     357. o
  13   7  11     427.     443.     224. <
  15   7  11    1171.     -28.     259. <
  17   7  11     581.     182.     293. <
  19   7  11    2887.     738.     347. o
  21   7  11     276.    -147.     550. <
  23   7  11     111.     232.     373. <
  25   7  11     292.     285.     474. <
  27   7  11     572.     780.     537. <
  29   7  11      55.      90.     859. <
   0   8  11     457.     896.     323. o
   2   8  11    3094.     822.     125. o
   4   8  11    1425.     461.     137. o
   6   8  11    3153.     972.     154. o
   8   8  11    1216.    1636.     199. o
  10   8  11    1857.     508.     181. o
  12   8  11      75.     275.     205. <
  14   8  11    1065.      14.     231. <
  16   8  11     679.     992.     292. o
  18   8  11     236.     -68.     414. <
  20   8  11     232.    -165.     426. <
  22   8  11      39.     665.     548. <
  24   8  11      94.     460.     417. <
  26   8  11      14.     218.     524. <
  28   8  11     112.      37.     564. <
   1   9  11    7196.   11796.     325. o
   3   9  11    1639.     615.     144. o
   5   9  11    1643.    1152.     155. o
   7   9  11    1653.     611.     174. o
   9   9  11    9632.   13197.     403. o
  11   9  11     972.    -118.     211. <
  13   9  11     564.     245.     232. <
  15   9  11     618.     515.     330. <
  17   9  11    3843.    2914.     332. o
  19   9  11     698.    -632.     436. <
  21   9  11       5.     483.     390. <
  23   9  11     443.    -131.     505. <
  25   9  11     775.     100.     411. <
  27   9  11     175.     544.     545. <
   0  10  11    1035.    1108.     184. o
   2  10  11     231.     985.     157. o
   4  10  11    3136.     128.     135. <
   6  10  11     485.    4526.     215. o
   8  10  11     505.     451.     171. o
  10  10  11     235.     487.     196. o
  12  10  11     506.     387.     228. <
  14  10  11     226.    1764.     305. o
  16  10  11      25.     -31.     295. <
  18  10  11     916.     373.     468. <
  20  10  11      20.      31.     460. <
  22  10  11     166.    -272.     426. <
  24  10  11      29.     474.     579. <
  26  10  11     240.     168.     453. <
  28  10  11       9.     698.     853. <
   1  11  11    4418.    4731.     198. o
   3  11  11    1302.     283.     154. <
   5  11  11    1711.     320.     144. o
   7  11  11    7083.   10230.     309. o
   9  11  11    1421.      65.     196. <
  11  11  11     694.     295.     212. <
  13  11  11     365.    -159.     241. <
  15  11  11    6165.    3325.     325. o
  17  11  11     204.     194.     370. <
  19  11  11     174.     -63.     532. <
  21  11  11     131.     446.     421. <
  23  11  11    1866.      50.     411. <
  25  11  11      98.     -80.     532. <
  27  11  11       1.    -397.     437. <
   0  12  11     754.     189.     177. <
   2  12  11    2803.    1599.     169. o
   4  12  11     191.     749.     178. o
   6  12  11    1329.     591.     171. o
   8  12  11      27.     571.     189. o
  10  12  11    1184.     675.     222. o
  12  12  11     137.    1562.     243. o
  14  12  11     121.     140.     276. <
  16  12  11     561.     -16.     357. <
  18  12  11     153.    -295.     505. <
  20  12  11     222.     402.     460. <
  22  12  11      44.     373.     423. <
  24  12  11     349.     138.     514. <
  26  12  11      37.     275.     447. <
  28  12  11     129.    1989.    1438. <
   1  13  11    1066.     934.     152. o
   3  13  11    2846.    2166.     191. o
   5  13  11    6610.    7182.     320. o
   7  13  11    1031.     437.     178. o
   9  13  11     370.     313.     196. <
  11  13  11     654.     362.     238. <
  13  13  11    5769.    4351.     333. o
  15  13  11     712.     292.     313. <
  17  13  11       0.     944.     404. o
  19  13  11     325.    -296.     457. <
  21  13  11    2025.     268.     396. <
  23  13  11     288.      16.     560. <
  25  13  11      24.     -63.     649. <
  27  13  11     122.    -498.     796. <
   0  14  11     773.      64.     219. <
   2  14  11     282.    1394.     175. o
   4  14  11       8.    1492.     174. o
   6  14  11     304.     434.     216. o
   8  14  11     898.    -290.     216. <
  10  14  11      11.    1716.     246. o
  12  14  11      80.    -134.     335. <
  14  14  11     485.     211.     310. <
  16  14  11     333.     218.     347. <
  18  14  11     199.     656.     446. <
  20  14  11      22.     271.     417. <
  22  14  11     655.     551.     419. <
  24  14  11      29.     948.     420. o
  26  14  11     143.     558.     564. <
   1  15  11    1095.     201.     178. <
   3  15  11    4200.    3135.     202. o
   5  15  11    1396.     732.     198. o
   7  15  11     560.     393.     228. <
   9  15  11     599.     167.     235. <
  11  15  11    5167.    3226.     319. o
  13  15  11     762.     493.     352. <
  15  15  11       5.     302.     306. <
  17  15  11     411.     115.     453. <
  19  15  11    2241.     131.     440. <
  21  15  11     498.    1049.     417. o
  23  15  11     140.     165.     434. <
  25  15  11     192.     679.     419. <
   0  16  11       2.     413.     255. <
   2  16  11     974.    1575.     181. o
   4  16  11       6.      97.     208. <
   6  16  11    1398.     978.     212. o
   8  16  11       2.    1301.     248. o
  10  16  11     195.      -6.     276. <
  12  16  11     205.     105.     310. <
  14  16  11     569.     451.     296. <
  16  16  11      91.     228.     397. <
  18  16  11      19.     357.     490. <
  20  16  11     610.     295.     451. <
  22  16  11     106.     181.     430. <
  24  16  11     199.     326.     431. <
   1  17  11    2495.    1071.     192. o
   3  17  11    1046.     792.     214. o
   5  17  11     224.     706.     219. o
   7  17  11    1281.     323.     272. <
   9  17  11    3638.    2680.     336. o
  11  17  11     756.     561.     303. <
  13  17  11       1.      91.     298. <
  15  17  11     168.     251.     342. <
  17  17  11    3517.    1461.     458. o
  19  17  11     205.     644.     490. <
  21  17  11      32.    -164.     450. <
  23  17  11      27.     204.     431. <
   0  18  11     169.     857.     282. o
   2  18  11      87.     866.     218. o
   4  18  11    1056.     279.     215. <
   6  18  11      80.     887.     279. o
   8  18  11      21.     545.     286. <
  10  18  11     374.     792.     335. o
  12  18  11     444.     283.     275. <
  14  18  11       1.     649.     359. <
  16  18  11       1.    -179.     451. <
  18  18  11     567.    1367.     518. o
  20  18  11     229.      27.     517. <
  22  18  11     250.     819.     500. <
  24  18  11      38.   -1037.    1363. <
   1  19  11    1456.     579.     236. o
   3  19  11     394.     -11.     266. <
   5  19  11     960.     618.     299. o
   7  19  11    2050.     915.     272. o
   9  19  11    1043.     137.     286. <
  11  19  11      12.     308.     320. <
  13  19  11     574.     -37.     339. <
  15  19  11    2046.    1502.     413. o
  17  19  11     685.    -854.     568. <
  19  19  11     296.     -11.     407. <
  21  19  11     193.      53.     505. <
  23  19  11    1078.    -431.     971. <
   0  20  11     154.     219.     421. <
   2  20  11     447.     712.     290. o
   4  20  11     116.     335.     282. <
   6  20  11     163.     355.     303. <
   8  20  11      93.     357.     278. <
  10  20  11     866.     101.     299. <
  12  20  11       5.     500.     367. <
  14  20  11      49.     151.     369. <
  16  20  11     242.    -231.     567. <
  18  20  11     402.    -315.     433. <
  20  20  11     118.     -85.     431. <
  22  20  11       2.   -1011.    1004. <
   1  21  11     516.     142.     309. <
   3  21  11     647.     444.     275. <
   5  21  11    2061.     726.     327. o
   7  21  11     267.     243.     302. <
   9  21  11     181.     799.     302. o
  11  21  11     159.     356.     316. <
  13  21  11    2479.    1139.     359. o
  15  21  11     267.     598.     493. <
  17  21  11      65.      64.     555. <
  19  21  11      53.     490.     389. <
  21  21  11    1568.    2503.     849. o
   0  22  11     902.     221.     471. <
   2  22  11      34.    1210.     318. o
   4  22  11     233.     710.     362. <
   6  22  11      43.     597.     330. <
   8  22  11     910.    -141.     333. <
  10  22  11       0.    -120.     330. <
  12  22  11      73.     444.     384. <
  14  22  11     111.     389.     373. <
  16  22  11     591.    -300.     488. <
  18  22  11      79.     851.     423. o
  20  22  11       9.    -419.     655. <
   1  23  11     476.    -310.     376. <
   3  23  11     658.     -93.     397. <
   5  23  11     781.     188.     347. <
   7  23  11      18.     649.     342. <
   9  23  11     600.    -182.     379. <
  11  23  11     907.     121.     389. <
  13  23  11     543.      83.     429. <
  15  23  11     109.    1152.     458. o
  17  23  11     154.    1017.     589. <
  19  23  11    1139.     847.     625. <
   0  24  11      85.     634.     609. <
   2  24  11     234.     787.     394. <
   4  24  11     134.     336.     393. <
   6  24  11     368.      68.     406. <
   8  24  11     107.    -315.     392. <
  10  24  11       6.    -224.     439. <
  12  24  11     258.     486.     487. <
  14  24  11     301.      71.     454. <
  16  24  11       3.    -132.     483. <
  18  24  11       2.      97.     604. <
   1  25  11     487.     775.     413. <
   3  25  11     324.     188.     417. <
   5  25  11     155.     -70.     416. <
   7  25  11     291.     411.     431. <
   9  25  11     787.    -359.     429. <
  11  25  11     227.    -117.     483. <
  13  25  11       0.     262.     532. <
  15  25  11      61.     355.     507. <
  17  25  11    1122.    1425.     755. <
   0  26  11     361.    -460.     695. <
   2  26  11       7.     228.     433. <
   4  26  11     709.    -138.     476. <
   6  26  11       0.     329.     441. <
   8  26  11     243.    -141.     493. <
  10  26  11       6.    -179.     505. <
  12  26  11     714.     562.     517. <
  14  26  11      18.     -13.     532. <
  16  26  11      37.     621.     849. <
   1  27  11     270.     165.     544. <
   3  27  11     213.     417.     490. <
   5  27  11     145.     511.     478. <
   7  27  11     521.    -441.     498. <
   9  27  11     151.     144.     575. <
  11  27  11      17.     192.     505. <
  13  27  11      98.     -38.     626. <
   0  28  11     201.    -866.     723. <
   2  28  11     108.    -383.     551. <
   4  28  11     137.     167.     555. <
   6  28  11      50.     199.     555. <
   8  28  11     120.    -188.     567. <
  10  28  11     260.    -587.     592. <
   1  29  11     133.     547.     478. <
   3  29  11     198.     222.     631. <
   5  29  11     176.      75.     568. <
   7  29  11     201.    -312.     611. <
   2  30  11       1.     434.    1345. <
   0   0  12  841898.  803656.   37172. o
   2   0  12    4675.     128.     167. <
   4   0  12  494666.  580405.   18998. o
   6   0  12     836.     587.     224. o
   8   0  12  518254.  481362.   18092. o
  10   0  12     974.     649.     251. o
  12   0  12  241710.  284882.   18879. o
  14   0  12    1908.     174.     340. <
  16   0  12  206938.  169193.    6535. o
  18   0  12    1503.     965.     410. o
  20   0  12  106356.  118725.    5674. o
  22   0  12     775.    -450.     579. <
  24   0  12   74773.   59144.    3061. o
  26   0  12     243.     720.    1007. <
  28   0  12   37085.   32388.    2823. o
   1   1  12      30.    1044.     132. o
   3   1  12     399.     962.     145. o
   5   1  12    4101.    3181.     184. o
   7   1  12    2806.    1078.     181. o
   9   1  12    1569.     898.     175. o
  11   1  12    1663.    1949.     380. o
  13   1  12     949.    2430.     327. o
  15   1  12     129.      48.     275. <
  17   1  12     214.     524.     265. <
  19   1  12     162.     728.     299. o
  21   1  12       2.     161.     320. <
  23   1  12      17.     165.     430. <
  25   1  12       7.     -24.     555. <
  27   1  12       2.    1136.     588. <
  29   1  12      11.     131.    1196. <
   0   2  12     461.     404.     182. o
   2   2  12  560100.  615091.   12758. o
   4   2  12       8.     505.     138. o
   6   2  12  467962.  540686.   13428. o
   8   2  12    1239.     759.     181. o
  10   2  12  313597.  353910.   10392. o
  12   2  12    2710.    1209.     298. o
  14   2  12  225521.  235234.    6951. o
  16   2  12    2352.     473.     299. <
  18   2  12  138302.  140518.    4778. o
  20   2  12    1241.     138.     308. <
  22   2  12   90821.   84753.    2664. o
  24   2  12     545.     208.     524. <
  26   2  12   50282.   47425.    2120. o
  28   2  12     226.    -175.     591. <
   1   3  12     311.    1163.     159. o
   3   3  12    2508.    1637.     159. o
   5   3  12    1304.     793.     157. o
   7   3  12    3001.    1864.     181. o
   9   3  12    2227.    1706.     276. o
  11   3  12    1093.     806.     271. o
  13   3  12     170.     691.     316. o
  15   3  12     272.     683.     282. o
  17   3  12      47.    1122.     343. o
  19   3  12     252.     790.     404. <
  21   3  12     167.     392.     356. <
  23   3  12       6.     325.     621. <
  25   3  12     106.    2232.     669. o
  27   3  12     102.    1536.     672. o
  29   3  12      31.     148.     669. <
   0   4  12  451759.  576996.   16897. o
   2   4  12     262.     676.     152. o
   4   4  12  611954.  606256.   14021. o
   6   4  12     225.     545.     145. o
   8   4  12  314516.  401610.    9870. o
  10   4  12    1001.     481.     289. <
  12   4  12  311768.  271562.    8006. o
  14   4  12    1956.     681.     313. o
  16   4  12  154018.  173197.    6734. o
  18   4  12    1312.     466.     389. <
  20   4  12  122524.   97599.    3036. o
  22   4  12     719.     374.     426. <
  24   4  12   59935.   62464.    2650. o
  26   4  12     490.    -666.     589. <
  28   4  12   37919.   33158.    1619. o
   1   5  12    1420.    3085.     196. o
   3   5  12    1392.     968.     178. o
   5   5  12    1039.     686.     148. o
   7   5  12    1192.     248.     158. <
   9   5  12    3799.    3535.     261. o
  11   5  12     997.     155.     265. <
  13   5  12    1163.     222.     300. <
  15   5  12     435.     520.     335. <
  17   5  12     187.     363.     424. <
  19   5  12       6.    -669.     595. <
  21   5  12     275.     430.     441. <
  23   5  12      32.     776.     431. <
  25   5  12       2.     276.     550. <
  27   5  12       6.    -477.     612. <
  29   5  12      35.    -659.     715. <
   0   6  12     249.     353.     229. <
   2   6  12  471705.  511480.   12703. o
   4   6  12     455.     505.     141. o
   6   6  12  352511.  393846.    8114. o
   8   6  12    3020.     396.     189. o
  10   6  12  293988.  323240.    7458. o
  12   6  12    4384.     248.     215. <
  14   6  12  166067.  183391.    6104. o
  16   6  12    2874.     263.     389. <
  18   6  12  136735.  125970.    3831. o
  20   6  12    1330.     501.     497. <
  22   6  12   73853.   73457.    2640. o
  24   6  12     440.     357.     456. <
  26   6  12   50904.   44711.    2010. o
  28   6  12     136.     662.     545. <
   1   7  12      90.     844.     182. o
   3   7  12     395.    1968.     226. o
   5   7  12      72.     487.     157. o
   7   7  12     891.    1854.     179. o
   9   7  12      45.     370.     228. <
  11   7  12     443.     524.     199. o
  13   7  12      22.     429.     253. <
  15   7  12      12.     373.     283. <
  17   7  12     108.    -171.     289. <
  19   7  12      75.    -161.     363. <
  21   7  12     118.     433.     541. <
  23   7  12     194.     759.     587. <
  25   7  12     134.     587.     544. <
  27   7  12       3.       3.     575. <
   0   8  12  464008.  458532.   21220. o
   2   8  12    2167.     987.     188. o
   4   8  12  286492.  376021.    8695. o
   6   8  12    2937.     416.     162. o
   8   8  12  336925.  332760.    7219. o
  10   8  12    4246.     149.     198. <
  12   8  12  168249.  212184.    4960. o
  14   8  12    2808.     451.     310. <
  16   8  12  166511.  136115.    4113. o
  18   8  12    1659.     514.     350. <
  20   8  12   80944.   87214.    2746. o
  22   8  12     683.     302.     572. <
  24   8  12   64099.   45968.    2208. o
  26   8  12     233.    -655.     564. <
  28   8  12   29450.   27119.    2324. o
   1   9  12       6.     752.     234. o
   3   9  12      35.    1189.     168. o
   5   9  12    3243.    3241.     204. o
   7   9  12     919.     367.     179. o
   9   9  12    1086.     505.     196. o
  11   9  12     136.     130.     245. <
  13   9  12     574.    1233.     261. o
  15   9  12       2.     641.     325. <
  17   9  12     325.     131.     323. <
  19   9  12      16.     -63.     387. <
  21   9  12      43.     417.     495. <
  23   9  12      53.    1213.     896. <
  25   9  12     151.     972.     523. <
  27   9  12       1.    -515.     594. <
   0  10  12    1731.     448.     380. <
   2  10  12  310459.  325879.    8076. o
   4  10  12    2983.     161.     162. <
   6  10  12  306232.  306176.    6326. o
   8  10  12    2427.     178.     187. <
  10  10  12  191325.  188726.    4720. o
  12  10  12    2096.     290.     226. <
  14  10  12  183958.  158963.    3779. o
  16  10  12    1640.    -107.     296. <
  18  10  12   90314.   91529.    3231. o
  20  10  12     806.     327.     403. <
  22  10  12   75282.   58630.    2644. o
  24  10  12     523.    -373.     503. <
  26  10  12   32935.   34323.    1502. o
   1  11  12     209.    1578.     251. o
   3  11  12     478.    1177.     179. o
   5  11  12       1.     420.     177. o
   7  11  12     442.     484.     199. o
   9  11  12     142.     151.     228. <
  11  11  12     116.     773.     252. o
  13  11  12      54.     343.     249. <
  15  11  12     131.    -238.     263. <
  17  11  12     306.      68.     399. <
  19  11  12     197.     280.     441. <
  21  11  12     200.     682.     527. <
  23  11  12      79.    1159.     588. <
  25  11  12     104.      -6.     532. <
  27  11  12     156.    1190.    1007. <
   0  12  12  221892.  265946.    8807. o
   2  12  12    3641.     692.     201. o
   4  12  12  286483.  250774.    5836. o
   6  12  12    4242.      85.     196. <
   8  12  12  163686.  200219.    4451. o
  10  12  12    4001.      65.     234. <
  12  12  12  180762.  156761.    3749. o
  14  12  12    3145.      68.     268. <
  16  12  12   86591.  101534.    2853. o
  18  12  12    1228.     333.     346. <
  20  12  12   87795.   66045.    2463. o
  22  12  12     499.      90.     671. <
  24  12  12   38654.   41582.    1578. o
  26  12  12     133.      40.     555. <
   1  13  12     779.    2039.     188. o
   3  13  12      13.     128.     216. <
   5  13  12       9.      58.     218. <
   7  13  12     638.     726.     209. o
   9  13  12     244.    1316.     249. o
  11  13  12      50.     770.     288. o
  13  13  12     121.     409.     295. <
  15  13  12     231.     151.     323. <
  17  13  12       4.     185.     359. <
  19  13  12      42.      78.     399. <
  21  13  12     319.     599.     486. <
  23  13  12      39.    -241.     429. <
  25  13  12      86.    1259.     433. o
   0  14  12    1765.    -402.     309. <
   2  14  12  238629.  207607.    4182. o
   4  14  12    1168.     735.     195. o
   6  14  12  183485.  167543.    4600. o
   8  14  12    1723.     454.     268. <
  10  14  12  185837.  147112.    4993. o
  12  14  12    1538.     107.     320. <
  14  14  12   96039.   91237.    2497. o
  16  14  12     815.     208.     364. <
  18  14  12   97470.   80949.    2381. o
  20  14  12     620.      23.     498. <
  22  14  12   40814.   46414.    1969. o
  24  14  12     201.     -84.     431. <
  26  14  12   36074.   23381.    1797. o
   1  15  12      86.     515.     205. o
   3  15  12     462.    1044.     191. o
   5  15  12     298.    1015.     249. o
   7  15  12     455.     -20.     266. <
   9  15  12       2.     198.     327. <
  11  15  12     301.     256.     286. <
  13  15  12     355.      27.     403. <
  15  15  12       0.    -134.     360. <
  17  15  12      63.    -112.     420. <
  19  15  12     201.    1037.     439. o
  21  15  12     202.     480.     524. <
  23  15  12     160.     201.     458. <
  25  15  12      53.     907.     847. <
   0  16  12  190479.  150118.    5877. o
   2  16  12    3169.     625.     239. o
   4  16  12  142944.  153868.    3448. o
   6  16  12    2610.      60.     263. <
   8  16  12  165746.  122922.    4176. o
  10  16  12    1683.     346.     263. <
  12  16  12   92548.   92842.    2480. o
  14  16  12     854.     120.     339. <
  16  16  12  100770.   72432.    2228. o
  18  16  12     710.    -410.     457. <
  20  16  12   41515.   50124.    2092. o
  22  16  12     255.    -373.     548. <
  24  16  12   40994.   32791.    1852. o
   1  17  12      77.     323.     212. <
   3  17  12     596.     738.     241. o
   5  17  12     402.     864.     249. o
   7  17  12      39.     397.     296. <
   9  17  12      69.    -184.     288. <
  11  17  12     699.    1061.     342. o
  13  17  12       3.     424.     318. <
  15  17  12     113.     242.     430. <
  17  17  12      79.     468.     440. <
  19  17  12     448.      21.     521. <
  21  17  12     190.    -372.     638. <
  23  17  12      88.     192.     461. <
   0  18  12     749.     525.     290. <
   2  18  12  145196.  114962.    2494. o
   4  18  12    1081.     377.     285. <
   6  18  12  145171.  113069.    2617. o
   8  18  12     880.     403.     262. <
  10  18  12   92343.   88912.    2766. o
  12  18  12     736.     151.     306. <
  14  18  12   97091.   75644.    1992. o
  16  18  12     628.     530.     480. <
  18  18  12   43050.   47037.    1938. o
  20  18  12     155.    -174.     648. <
  22  18  12   46308.   36551.    1432. o
   1  19  12     446.     863.     268. o
   3  19  12     130.     621.     336. <
   5  19  12     108.     393.     296. <
   7  19  12     133.    -249.     263. <
   9  19  12     631.     396.     309. <
  11  19  12      82.     -20.     339. <
  13  19  12       2.     662.     350. <
  15  19  12     307.     370.     413. <
  17  19  12     193.    -292.     480. <
  19  19  12       1.    -266.     675. <
  21  19  12       3.     343.     644. <
   0  20  12  108570.   94076.    3333. o
   2  20  12     900.     770.     279. o
   4  20  12  119519.   78521.    1996. o
   6  20  12     860.     574.     293. <
   8  20  12   82582.   75556.    1835. o
  10  20  12     828.     191.     305. <
  12  20  12   86126.   61943.    1699. o
  14  20  12     718.       4.     366. <
  16  20  12   41143.   47513.    2033. o
  18  20  12     261.      -3.     520. <
  20  20  12   46074.   36597.    1726. o
   1  21  12     338.     572.     308. <
   3  21  12      93.    -390.     332. <
   5  21  12     130.     108.     327. <
   7  21  12     520.     517.     345. <
   9  21  12     105.     434.     305. <
  11  21  12      42.     513.     345. <
  13  21  12      78.     249.     383. <
  15  21  12     576.      38.     420. <
  17  21  12      21.    -641.     562. <
  19  21  12      37.    -366.     528. <
   0  22  12    1068.    -513.     495. <
   2  22  12   87044.   67699.    1914. o
   4  22  12     791.     108.     347. <
   6  22  12   73827.   63811.    1824. o
   8  22  12     540.    -259.     343. <
  10  22  12   75919.   57331.    1471. o
  12  22  12     313.    1046.     427. o
  14  22  12   42692.   43247.    1495. o
  16  22  12     112.     -56.     498. <
  18  22  12   45719.   30863.    1445. o
   1  23  12     106.     349.     376. <
   3  23  12     293.     540.     382. <
   5  23  12     268.     587.     416. <
   7  23  12     211.     252.     347. <
   9  23  12       6.     258.     369. <
  11  23  12     206.     605.     441. <
  13  23  12     346.     565.     443. <
  15  23  12      17.     306.     407. <
  17  23  12       1.     308.     491. <
   0  24  12   71905.   45387.    1871. o
   2  24  12     349.    -528.     416. <
   4  24  12   62488.   51089.    1676. o
   6  24  12     352.     -54.     373. <
   8  24  12   61771.   40800.    1233. o
  10  24  12     313.     738.     416. <
  12  24  12   38646.   37961.    1373. o
  14  24  12     195.    -255.     458. <
  16  24  12   39936.   30988.    1179. o
   1  25  12     116.     477.     403. <
   3  25  12     332.     644.     551. <
   5  25  12      87.     675.     429. <
   7  25  12     116.     577.     431. <
   9  25  12      66.     306.     427. <
  11  25  12     423.     137.     508. <
  13  25  12      24.    -198.     535. <
  15  25  12       3.      71.     486. <
   0  26  12     292.     427.     636. <
   2  26  12   49432.   38291.    1535. o
   4  26  12     312.     439.     490. <
   6  26  12   47216.   37387.    1314. o
   8  26  12     320.     112.     473. <
  10  26  12   33727.   36695.    1427. o
  12  26  12     243.    -288.     555. <
  14  26  12   33131.   27519.    2714. o
   1  27  12     190.      74.     538. <
   3  27  12     107.     356.     508. <
   5  27  12      79.    -500.     531. <
   7  27  12     118.    -497.     495. <
   9  27  12     267.    -460.     575. <
  11  27  12      46.      65.     658. <
   0  28  12   35921.   25668.    1901. o
   2  28  12     229.     668.     500. <
   4  28  12   36394.   25936.    1113. o
   6  28  12     167.    1293.     592. o
   8  28  12   29826.   26246.    1499. o
  10  28  12      91.   -1172.    1770. <
   1  29  12     136.     440.    1253. <
   3  29  12      62.   -1009.     800. <
   1   1  13    3793.     708.     137. o
   3   1  13    3116.     558.     147. o
   5   1  13    5175.    7493.     286. o
   7   1  13    2165.    4526.     251. o
   9   1  13    2924.    1289.     224. o
  11   1  13    1366.     310.     231. <
  13   1  13    2923.    3649.     436. o
  15   1  13    1419.    1240.     292. o
  17   1  13     605.     326.     259. <
  19   1  13     762.     548.     286. <
  21   1  13     665.      23.     316. <
  23   1  13     562.     561.     451. <
  25   1  13     107.    -271.     562. <
  27   1  13     189.     676.     605. <
   0   2  13     678.     -27.     158. <
   2   2  13     447.    1605.     148. o
   4   2  13     374.     289.     148. <
   6   2  13      30.     634.     181. o
   8   2  13     641.     728.     189. o
  10   2  13     962.    1859.     282. o
  12   2  13     266.     743.     380. <
  14   2  13      28.     141.     323. <
  16   2  13      69.     740.     557. <
  18   2  13     177.     763.     280. o
  20   2  13       6.     221.     290. <
  22   2  13     130.    -147.     394. <
  24   2  13      17.    -557.     560. <
  26   2  13       0.      71.     585. <
  28   2  13       4.    2311.     756. o
   1   3  13    3114.     386.     159. o
   3   3  13    4664.    7449.     249. o
   5   3  13    2857.     470.     159. o
   7   3  13    3152.     787.     199. o
   9   3  13    1845.    2858.     289. o
  11   3  13    3795.    5285.     440. o
  13   3  13     878.     441.     312. <
  15   3  13    1334.     201.     336. <
  17   3  13     918.     285.     446. <
  19   3  13    1308.     746.     383. <
  21   3  13     301.    -246.     383. <
  23   3  13     276.    -441.     491. <
  25   3  13     285.     726.     648. <
  27   3  13     299.     269.     626. <
   0   4  13    1226.      71.     202. <
   2   4  13    2659.      56.     164. <
   4   4  13    1534.     433.     164. o
   6   4  13    1618.     162.     174. <
   8   4  13     527.     779.     204. o
  10   4  13     559.     121.     316. <
  12   4  13      11.     342.     283. <
  14   4  13     102.    -229.     372. <
  16   4  13      26.      56.     505. <
  18   4  13      18.    1029.     444. o
  20   4  13      45.     374.     363. <
  22   4  13      13.     138.     451. <
  24   4  13      25.   -1563.     683. <
  26   4  13      22.     108.     681. <
  28   4  13       3.     228.     691. <
   1   5  13    4609.    7428.     272. o
   3   5  13    2873.     202.     165. <
   5   5  13    1838.    1496.     175. o
   7   5  13    2705.     148.     184. <
   9   5  13    4376.    8948.     353. o
  11   5  13    1393.     787.     243. o
  13   5  13    1355.     844.     343. o
  15   5  13     584.     609.     424. <
  17   5  13    2575.     935.     383. o
  19   5  13     367.     -33.     413. <
  21   5  13     367.     382.     474. <
  23   5  13     238.      43.     495. <
  25   5  13     512.     306.     555. <
  27   5  13     166.    -208.     588. <
   0   6  13    2307.     168.     235. <
   2   6  13    1145.     581.     175. o
   4   6  13    3101.     232.     167. <
   6   6  13    1349.    2472.     206. o
   8   6  13    1063.     582.     205. o
  10   6  13       1.    -179.     235. <
  12   6  13     401.     735.     252. o
  14   6  13     185.    1457.     366. o
  16   6  13      24.     229.     377. <
  18   6  13     365.      38.     355. <
  20   6  13       1.     703.     537. <
  22   6  13       9.     -46.     594. <
  24   6  13       0.       4.     505. <
  26   6  13     130.     577.     742. <
   1   7  13    3458.    4375.     265. o
   3   7  13    2975.     797.     177. o
   5   7  13    1114.     231.     192. <
   7   7  13    6599.   10609.     356. o
   9   7  13     681.       7.     236. <
  11   7  13    2595.    1076.     228. o
  13   7  13     370.    -179.     346. <
  15   7  13    3627.    2608.     631. o
  17   7  13     297.     296.     336. <
  19   7  13     457.    -185.     433. <
  21   7  13     346.    -463.     541. <
  23   7  13     827.    -517.     501. <
  25   7  13     128.    -588.     524. <
  27   7  13      68.     857.     884. <
   0   8  13     631.     364.     320. <
   2   8  13    1647.     513.     202. o
   4   8  13     204.     417.     191. o
   6   8  13    1433.     272.     194. <
   8   8  13     322.     730.     202. o
  10   8  13    1161.     177.     205. <
  12   8  13     321.     888.     293. o
  14   8  13     390.     884.     300. o
  16   8  13      55.     -56.     320. <
  18   8  13      94.     -41.     357. <
  20   8  13      37.     367.     461. <
  22   8  13       6.    -318.     604. <
  24   8  13     204.    -521.     511. <
  26   8  13       1.    -632.     745. <
   1   9  13    1762.    1183.     239. o
   3   9  13    2629.    1919.     266. o
   5   9  13    5712.    8753.     320. o
   7   9  13     914.    -255.     192. <
   9   9  13    1579.     783.     191. o
  11   9  13     621.     439.     290. <
  13   9  13    4120.    3530.     290. o
  15   9  13     598.    -271.     319. <
  17   9  13     268.    -216.     337. <
  19   9  13     454.     628.     402. <
  21   9  13    1035.     598.     503. <
  23   9  13     323.     104.     532. <
  25   9  13      11.      30.     672. <
   0  10  13    1561.    -245.     393. <
   2  10  13      53.    1165.     251. o
   4  10  13     429.     534.     191. o
   6  10  13      13.     105.     179. <
   8  10  13     617.      84.     221. <
  10  10  13       3.    2502.     276. o
  12  10  13      18.     282.     235. <
  14  10  13     619.     548.     255. o
  16  10  13       4.    -271.     339. <
  18  10  13       0.     903.     434. o
  20  10  13       2.    -259.     431. <
  22  10  13     470.     441.     467. <
  24  10  13       0.    -517.     520. <
  26  10  13      13.    1697.    1364. <
   1  11  13    1599.     177.     283. <
   3  11  13    3510.    5524.     275. o
   5  11  13    1970.     587.     187. o
   7  11  13    1194.     414.     202. o
   9  11  13     755.     216.     269. <
  11  11  13    4354.    4583.     309. o
  13  11  13     375.     413.     253. <
  15  11  13     686.      81.     283. <
  17  11  13     121.    -125.     357. <
  19  11  13    2365.     836.     448. <
  21  11  13      98.     424.     453. <
  23  11  13      80.    -372.     494. <
  25  11  13     102.     202.     742. <
   0  12  13       3.    -117.     329. <
   2  12  13    1031.     914.     272. o
   4  12  13      72.     279.     221. <
   6  12  13     870.     584.     194. o
   8  12  13       5.     849.     271. o
  10  12  13     147.    -374.     300. <
  12  12  13     252.     813.     340. o
  14  12  13      89.      91.     271. <
  16  12  13       2.     456.     319. <
  18  12  13       0.      64.     458. <
  20  12  13     521.    -178.     403. <
  22  12  13       6.    -206.     421. <
  24  12  13      25.     943.     554. <
  26  12  13       4.    1158.    1434. <
   1  13  13    3067.    3158.     308. o
   3  13  13     981.     813.     256. o
   5  13  13     969.     503.     229. o
   7  13  13    1011.     -33.     259. <
   9  13  13    4063.    3992.     360. o
  11  13  13     599.      51.     279. <
  13  13  13     297.     382.     310. <
  15  13  13     339.     127.     289. <
  17  13  13    2095.    1751.     437. o
  19  13  13     376.     467.     413. <
  21  13  13       2.      34.     417. <
  23  13  13     174.     619.     450. <
  25  13  13     643.    -913.     806. <
   0  14  13      57.    1334.     461. o
   2  14  13     751.    -127.     359. <
   4  14  13     124.      38.     265. <
   6  14  13     417.    1385.     282. o
   8  14  13       1.     110.     266. <
  10  14  13     463.    -120.     278. <
  12  14  13     141.     414.     273. <
  14  14  13      19.     554.     332. <
  16  14  13       0.     355.     423. <
  18  14  13     644.    -221.     410. <
  20  14  13       7.     -33.     463. <
  22  14  13       5.     283.     458. <
  24  14  13       3.     477.     535. <
   1  15  13    1661.     871.     286. o
   3  15  13    1054.      74.     232. <
   5  15  13     726.     471.     255. <
   7  15  13    3207.    2400.     320. o
   9  15  13     618.     224.     305. <
  11  15  13     320.     235.     306. <
  13  15  13     380.    -108.     325. <
  15  15  13    2089.     948.     478. <
  17  15  13     502.     649.     409. <
  19  15  13       6.    -431.     448. <
  21  15  13     251.    -490.     483. <
  23  15  13     727.      48.     467. <
   0  16  13      60.     -60.     410. <
   2  16  13     396.     915.     271. o
   4  16  13     196.     174.     239. <
   6  16  13     119.     144.     271. <
   8  16  13     179.     241.     303. <
  10  16  13     253.     -41.     279. <
  12  16  13      84.     487.     303. <
  14  16  13       0.     195.     342. <
  16  16  13     566.       1.     450. <
  18  16  13      35.     -50.     450. <
  20  16  13       1.     -98.     508. <
  22  16  13       4.     488.     454. <
   1  17  13     615.     -88.     245. <
   3  17  13    1411.     175.     262. <
   5  17  13    1813.    1209.     269. o
   7  17  13     809.     221.     266. <
   9  17  13     170.     -30.     308. <
  11  17  13     458.      88.     305. <
  13  17  13    2248.     359.     377. <
  15  17  13     281.     184.     410. <
  17  17  13      25.    1340.     468. o
  19  17  13      44.     336.     486. <
  21  17  13    1471.     709.     541. <
   0  18  13     257.     275.     589. <
   2  18  13     416.     552.     295. <
   4  18  13       0.     793.     362. o
   6  18  13     492.      73.     273. <
   8  18  13     106.     -26.     292. <
  10  18  13     382.     510.     343. <
  12  18  13      42.     209.     352. <
  14  18  13     714.     -88.     384. <
  16  18  13      31.     495.     481. <
  18  18  13      14.     501.     511. <
  20  18  13       6.     296.     545. <
  22  18  13     484.    -965.     792. <
   1  19  13     689.     198.     275. <
   3  19  13    1109.     931.     315. o
   5  19  13     867.      97.     316. <
   7  19  13     156.     456.     283. <
   9  19  13     673.     467.     303. <
  11  19  13    1225.     -40.     419. <
  13  19  13     628.     191.     357. <
  15  19  13      16.     464.     403. <
  17  19  13     282.    -574.     564. <
  19  19  13     892.     140.     515. <
  21  19  13     340.     149.     723. <
   0  20  13     620.     131.     458. <
   2  20  13      11.     376.     305. <
   4  20  13     442.    -209.     316. <
   6  20  13     120.     796.     306. o
   8  20  13     293.     518.     320. <
  10  20  13       2.      36.     387. <
  12  20  13     311.     585.     372. <
  14  20  13     162.     597.     390. <
  16  20  13      24.     466.     511. <
  18  20  13       7.      61.     631. <
  20  20  13     510.     612.     753. <
   1  21  13     898.     477.     369. <
   3  21  13     310.     461.     345. <
   5  21  13     473.      65.     325. <
   7  21  13     241.    -185.     325. <
   9  21  13    1568.     913.     360. o
  11  21  13     174.    -376.     373. <
  13  21  13      54.     913.     403. o
  15  21  13      88.     508.     467. <
  17  21  13    1210.     531.     513. <
  19  21  13     175.    1024.     715. <
   0  22  13      26.     394.     588. <
   2  22  13     307.     366.     413. <
   4  22  13     193.     503.     339. <
   6  22  13     253.     298.     372. <
   8  22  13       8.     524.     367. <
  10  22  13     254.     497.     399. <
  12  22  13     191.     490.     443. <
  14  22  13      59.      70.     457. <
  16  22  13       2.     218.     505. <
  18  22  13     341.     164.     760. <
   1  23  13     517.     323.     430. <
   3  23  13     191.     283.     394. <
   5  23  13     544.    -104.     377. <
   7  23  13     434.     641.     431. <
   9  23  13     518.     910.     369. o
  11  23  13       1.     527.     430. <
  13  23  13     293.     682.     490. <
  15  23  13     636.    1411.     557. o
   0  24  13     408.    -535.     648. <
   2  24  13      33.    1283.     456. o
   4  24  13     433.     587.     414. <
   6  24  13       1.     564.     434. <
   8  24  13     488.    -118.     409. <
  10  24  13      27.      65.     439. <
  12  24  13     311.    -430.     592. <
  14  24  13      52.     893.     537. <
   1  25  13     229.      38.     500. <
   3  25  13     311.     202.     478. <
   5  25  13     413.   -1044.     578. <
   7  25  13     223.      38.     456. <
   9  25  13      73.     732.     461. <
  11  25  13     136.     437.     548. <
  13  25  13     618.    1209.     646. <
   0  26  13     149.    1156.     846. <
   2  26  13     172.     238.     500. <
   4  26  13      54.     -14.     568. <
   6  26  13     147.    -537.     474. <
   8  26  13     193.       4.     471. <
  10  26  13      78.    -859.     675. <
  12  26  13      11.   -2013.    1324. <
   1  27  13     167.    -316.     624. <
   3  27  13     295.    1200.     572. o
   5  27  13     132.    -671.     518. <
   7  27  13     133.    1075.     568. <
   9  27  13      98.     159.     776. <
   0  28  13     481.     849.    1237. <
   2  28  13       3.    1253.     789. <
   4  28  13     447.     -30.     752. <
   6  28  13       6.    1807.     930. <
   0   0  14  130628.   97902.    4698. o
   2   0  14    5530.     322.     216. <
   4   0  14   91797.  102313.    3465. o
   6   0  14     883.     534.     263. o
   8   0  14  149382.  131237.    5079. o
  10   0  14      69.      78.     363. <
  12   0  14  109186.  151843.    7147. o
  14   0  14     919.     282.     463. <
  16   0  14  103705.  117465.    5608. o
  18   0  14     656.     198.     369. <
  20   0  14   59670.   96599.    4647. o
  22   0  14     249.     565.     474. <
  24   0  14   40741.   54723.    2903. o
  26   0  14     122.     520.     700. <
   1   1  14     466.     773.     147. o
   3   1  14    1319.     659.     172. o
   5   1  14    1183.     467.     187. o
   7   1  14    1782.     938.     212. o
   9   1  14    2594.    1896.     253. o
  11   1  14    1285.     545.     293. <
  13   1  14     829.     416.     547. <
  15   1  14     582.    1093.     355. o
  17   1  14     246.     430.     313. <
  19   1  14      63.    -360.     310. <
  21   1  14     125.     -34.     366. <
  23   1  14      81.     914.     463. <
  25   1  14      16.     644.     503. <
  27   1  14       3.    -339.     611. <
   0   2  14     814.     441.     239. <
   2   2  14  139144.  103597.    2332. o
   4   2  14     205.     411.     168. o
   6   2  14  148771.  118564.    3023. o
   8   2  14     320.     846.     238. o
  10   2  14  136882.  125287.    3801. o
  12   2  14    1162.     235.     383. <
  14   2  14  116537.  132293.    4469. o
  16   2  14    1033.    -219.     355. <
  18   2  14   78049.  101530.    3139. o
  20   2  14     549.     709.     359. <
  22   2  14   51681.   65813.    2752. o
  24   2  14     228.    -416.     582. <
  26   2  14   29359.   41453.    1922. o
   1   3  14       0.     572.     165. o
   3   3  14     921.     720.     161. o
   5   3  14    2187.     404.     179. o
   7   3  14    2973.    1165.     199. o
   9   3  14    1350.     403.     253. <
  11   3  14    1417.     987.     366. o
  13   3  14     385.     380.     429. <
  15   3  14      85.     555.     357. <
  17   3  14       2.      11.     363. <
  19   3  14      20.     464.     366. <
  21   3  14      33.     752.     352. o
  23   3  14      41.    -177.     457. <
  25   3  14      12.      37.     618. <
  27   3  14       9.     292.     686. <
   0   4  14  107535.  100644.    3061. o
   2   4  14     604.     495.     167. o
   4   4  14  160777.  118302.    2657. o
   6   4  14      32.     228.     201. <
   8   4  14  115685.  135987.    4100. o
  10   4  14     464.     108.     255. <
  12   4  14  132549.  137274.    4613. o
  14   4  14     634.      28.     369. <
  16   4  14   81578.  129013.    4361. o
  18   4  14     556.    1226.     487. o
  20   4  14   65702.   80098.    2563. o
  22   4  14     353.     362.     410. <
  24   4  14   36137.   53067.    2274. o
  26   4  14     159.      51.     718. <
   1   5  14      20.     421.     158. o
   3   5  14     141.     565.     194. o
   5   5  14    3022.    2375.     211. o
   7   5  14    1765.     185.     248. <
   9   5  14    1790.      60.     279. <
  11   5  14    1037.     248.     337. <
  13   5  14    1261.    1439.     396. o
  15   5  14     329.     411.     456. <
  17   5  14     601.     -68.     407. <
  19   5  14     180.     -77.     433. <
  21   5  14      99.     -23.     476. <
  23   5  14      30.     377.     582. <
  25   5  14     170.    2090.     763. o
  27   5  14      38.    -377.    1031. <
   0   6  14      56.     410.     235. <
   2   6  14  146407.  113400.    2897. o
   4   6  14     146.     300.     184. <
   6   6  14  140144.  115809.    2963. o
   8   6  14    1102.     433.     219. <
  10   6  14  147405.  139863.    3829. o
  12   6  14    2068.     242.     340. <
  14   6  14  103549.  114544.    3874. o
  16   6  14    1565.     484.     343. <
  18   6  14   80710.   93810.    2923. o
  20   6  14     586.     182.     515. <
  22   6  14   43570.   61401.    2299. o
  24   6  14     163.      61.     505. <
  26   6  14   28335.   36751.    1730. o
   1   7  14       2.     740.     201. o
   3   7  14     638.     691.     198. o
   5   7  14      64.     152.     208. <
   7   7  14     622.    1155.     231. o
   9   7  14     101.     172.     215. <
  11   7  14     342.     128.     322. <
  13   7  14       7.     463.     380. <
  15   7  14     193.     140.     367. <
  17   7  14      11.     231.     367. <
  19   7  14       5.     -28.     380. <
  21   7  14      23.     130.     493. <
  23   7  14      53.    -362.     523. <
  25   7  14      13.     259.     551. <
   0   8  14  175026.  125499.    5946. o
   2   8  14     690.     528.     202. o
   4   8  14  129220.  128290.    3275. o
   6   8  14    1437.     111.     241. <
   8   8  14  158650.  129860.    3105. o
  10   8  14    1731.    -179.     265. <
  12   8  14  101994.  119118.    4229. o
  14   8  14    1609.     970.     370. o
  16   8  14   93287.   99163.    3446. o
  18   8  14     723.     470.     380. <
  20   8  14   49190.   72524.    3174. o
  22   8  14     285.    1639.     531. o
  24   8  14   36207.   44466.    1841. o
   1   9  14     760.    1330.     248. o
   3   9  14     297.     433.     272. <
   5   9  14     806.     293.     234. <
   7   9  14     273.     147.     245. <
   9   9  14    1874.    1666.     323. o
  11   9  14     367.      -6.     279. <
  13   9  14     702.     218.     327. <
  15   9  14      38.     101.     394. <
  17   9  14      85.     369.     414. <
  19   9  14       0.    -611.     490. <
  21   9  14     216.     513.     511. <
  23   9  14       2.     209.     554. <
  25   9  14       2.     467.     589. <
   0  10  14    1180.     448.     340. <
   2  10  14  136500.  115211.    3907. o
   4  10  14     815.     925.     256. o
   6  10  14  139475.  128788.    3070. o
   8  10  14    1241.     195.     305. <
  10  10  14  101200.  113133.    2711. o
  12  10  14    1051.     367.     271. <
  14  10  14   95405.  106863.    2745. o
  16  10  14     627.    -400.     347. <
  18  10  14   53709.   73157.    3127. o
  20  10  14     441.    -245.     538. <
  22  10  14   43916.   55164.    2298. o
  24  10  14     230.    -325.     589. <
  26  10  14   21563.   22181.    2643. o
   1  11  14      84.     382.     323. <
   3  11  14     296.     851.     262. o
   5  11  14      12.     612.     271. o
   7  11  14     533.     652.     259. o
   9  11  14       3.     413.     292. <
  11  11  14     265.      95.     249. <
  13  11  14      56.    -117.     315. <
  15  11  14       9.      38.     308. <
  17  11  14      49.     332.     332. <
  19  11  14     103.     145.     399. <
  21  11  14      60.     127.     562. <
  23  11  14      38.     364.     587. <
  25  11  14      27.     255.    1324. <
   0  12  14  118258.  137437.    9337. o
   2  12  14    1734.     981.     343. o
   4  12  14  144370.  123369.    4804. o
   6  12  14    2102.      81.     226. <
   8  12  14  103909.  118641.    3632. o
  10  12  14    2288.     544.     258. o
  12  12  14  108641.   98728.    2446. o
  14  12  14    1454.      65.     318. <
  16  12  14   59605.   85220.    2242. o
  18  12  14     759.      56.     397. <
  20  12  14   50407.   57012.    2174. o
  22  12  14     179.     120.     444. <
  24  12  14   22489.   35935.    1533. o
   1  13  14      31.     402.     374. <
   3  13  14     362.     743.     343. o
   5  13  14     384.     834.     282. o
   7  13  14      19.     433.     253. <
   9  13  14      82.      16.     258. <
  11  13  14     145.     369.     278. <
  13  13  14     101.    1065.     298. o
  15  13  14       6.     295.     318. <
  17  13  14     258.      31.     387. <
  19  13  14      12.     520.     511. <
  21  13  14       1.     290.     461. <
  23  13  14       0.     468.     468. <
   0  14  14     387.     342.     411. <
   2  14  14  106069.  112548.    3857. o
   4  14  14     754.      61.     245. <
   6  14  14   89985.  104211.    3548. o
   8  14  14     658.     266.     271. <
  10  14  14   92950.   97770.    2392. o
  12  14  14     659.     -40.     290. <
  14  14  14   56189.   72096.    2000. o
  16  14  14     523.     554.     356. <
  18  14  14   52979.   57733.    1951. o
  20  14  14     182.      81.     466. <
  22  14  14   24641.   36973.    1404. o
   1  15  14     178.    1696.     360. o
   3  15  14     343.     276.     340. <
   5  15  14       3.     -23.     271. <
   7  15  14     364.     384.     295. <
   9  15  14      74.     474.     310. <
  11  15  14     238.     141.     313. <
  13  15  14       2.     427.     337. <
  15  15  14     208.     336.     426. <
  17  15  14     100.     955.     497. <
  19  15  14       2.    -189.     483. <
  21  15  14      15.     300.     520. <
   0  16  14  108163.  100020.    4021. o
   2  16  14    1730.     629.     364. <
   4  16  14   87020.  108475.    3010. o
   6  16  14    1289.     457.     290. <
   8  16  14   90219.   91753.    2608. o
  10  16  14     817.     201.     295. <
  12  16  14   55096.   76104.    1862. o
  14  16  14     527.    -382.     339. <
  16  16  14   54366.   57486.    2344. o
  18  16  14     212.     248.     456. <
  20  16  14   25904.   45077.    1504. o
  22  16  14     204.    -843.     780. <
   1  17  14     342.     920.     308. o
   3  17  14      48.      84.     333. <
   5  17  14     107.     -11.     312. <
   7  17  14     277.     450.     279. <
   9  17  14     172.     241.     336. <
  11  17  14      38.     182.     322. <
  13  17  14      80.     242.     329. <
  15  17  14     259.     214.     439. <
  17  17  14       3.    1186.     557. o
  19  17  14      44.    -238.     510. <
  21  17  14     136.    -534.     686. <
   0  18  14     489.     453.     394. <
   2  18  14   70534.   84125.    2221. o
   4  18  14     344.     337.     392. <
   6  18  14   71675.   79196.    1973. o
   8  18  14     478.     -11.     303. <
  10  18  14   51258.   64641.    1808. o
  12  18  14     397.     641.     343. <
  14  18  14   51693.   53024.    1486. o
  16  18  14     187.     258.     421. <
  18  18  14   25614.   43290.    1728. o
  20  18  14     160.     827.     665. <
   1  19  14     131.     222.     330. <
   3  19  14     151.     386.     357. <
   5  19  14     315.     678.     380. <
   7  19  14     136.     226.     313. <
   9  19  14      31.     300.     326. <
  11  19  14     168.     251.     350. <
  13  19  14     131.    -142.     383. <
  15  19  14      90.     243.     406. <
  17  19  14       9.     215.     488. <
  19  19  14     385.     249.     524. <
   0  20  14   57160.   78474.    3292. o
   2  20  14     414.     413.     374. <
   4  20  14   61770.   65132.    2146. o
   6  20  14     472.     -21.     359. <
   8  20  14   47446.   68817.    1888. o
  10  20  14     432.     148.     336. <
  12  20  14   48311.   52503.    1563. o
  14  20  14     289.       6.     423. <
  16  20  14   26228.   38722.    1390. o
  18  20  14     250.    -199.     531. <
   1  21  14     110.     -23.     464. <
   3  21  14     235.      80.     439. <
   5  21  14     203.      48.     363. <
   7  21  14      44.     377.     399. <
   9  21  14     105.     679.     386. <
  11  21  14     257.     429.     419. <
  13  21  14      38.    -453.     420. <
  15  21  14      20.    -214.     491. <
  17  21  14     103.     259.     523. <
   0  22  14     497.    1202.     803. <
   2  22  14   50132.   49597.    1979. o
   4  22  14     489.    -347.     421. <
   6  22  14   41962.   49130.    1481. o
   8  22  14     249.    -390.     417. <
  10  22  14   39718.   39956.    1410. o
  12  22  14     123.     346.     389. <
  14  22  14   23497.   35711.    1257. o
  16  22  14     106.     649.     461. <
   1  23  14     164.     -36.     562. <
   3  23  14     182.     673.     484. <
   5  23  14      26.      20.     417. <
   7  23  14     220.     592.     420. <
   9  23  14     119.      33.     531. <
  11  23  14     146.     540.     434. <
  13  23  14       0.     -57.     487. <
  15  23  14     164.   -1007.    1085. <
   0  24  14   37374.   40633.    2020. o
   2  24  14     184.    -663.     700. <
   4  24  14   33572.   45233.    1697. o
   6  24  14     167.     -80.     457. <
   8  24  14   33195.   34145.    1293. o
  10  24  14     157.    -196.     473. <
  12  24  14   22630.   31679.    1391. o
  14  24  14     146.    -416.    1022. <
   1  25  14     135.     400.     608. <
   3  25  14     111.    -349.     629. <
   5  25  14      68.     923.     511. <
   7  25  14     234.    1407.     515. o
   9  25  14      63.     584.     517. <
  11  25  14      27.    -366.     793. <
   0  26  14     171.     713.    1213. <
   2  26  14   27615.   29311.    1298. o
   4  26  14     163.     656.     621. <
   6  26  14   26988.   25333.    1224. o
   8  26  14     183.     194.     710. <
   1  27  14      85.     419.    1192. <
   3  27  14     114.    -639.    1155. <
   5  27  14     128.     950.    1381. <
   1   1  15    3420.    1462.     189. o
   3   1  15    2379.    1494.     196. o
   5   1  15    3290.     598.     204. o
   7   1  15    1716.     148.     218. <
   9   1  15    3225.    2389.     295. o
  11   1  15    1338.    2433.     336. o
  13   1  15    1513.    1276.     524. o
  15   1  15     974.     542.     382. <
  17   1  15    1043.      51.     360. <
  19   1  15     812.     253.     352. <
  21   1  15     275.     561.     421. <
  23   1  15     401.     599.     473. <
  25   1  15     245.     249.     616. <
   0   2  15     354.      -9.     262. <
   2   2  15     198.     628.     174. o
   4   2  15     555.     -85.     188. <
   6   2  15     495.    1045.     226. o
   8   2  15     390.     656.     248. o
  10   2  15      66.     953.     440. o
  12   2  15     292.    1139.     493. o
  14   2  15     267.     305.     420. <
  16   2  15      81.    1158.     383. o
  18   2  15       9.      84.     362. <
  20   2  15       3.      85.     360. <
  22   2  15       6.    -271.     518. <
  24   2  15       1.     592.     622. <
  26   2  15      35.    -283.     663. <
   1   3  15    3039.    1751.     184. o
   3   3  15    2905.     592.     185. o
   5   3  15    2109.    1029.     209. o
   7   3  15    3324.    5675.     300. o
   9   3  15    1428.     728.     409. <
  11   3  15    2159.    1102.     333. o
  13   3  15    1000.     503.     327. <
  15   3  15    1763.    1179.     458. o
  17   3  15     537.     884.     392. o
  19   3  15     639.    -115.     359. <
  21   3  15     446.     236.     359. <
  23   3  15     482.     645.     500. <
  25   3  15     161.     498.     605. <
   0   4  15    1710.     -23.     243. <
   2   4  15    2233.     238.     171. <
   4   4  15     990.    1005.     192. o
   6   4  15    1461.     471.     199. o
   8   4  15     526.     525.     266. <
  10   4  15     573.     -27.     350. <
  12   4  15     132.     607.     406. <
  14   4  15     139.     702.     390. <
  16   4  15       0.     688.     461. <
  18   4  15      40.    -206.     399. <
  20   4  15      18.     720.     363. <
  22   4  15      33.     692.     450. <
  24   4  15       0.      -7.     508. <
  26   4  15      24.     285.     943. <
   1   5  15    2251.     507.     187. o
   3   5  15    3093.     673.     205. o
   5   5  15    3040.    5134.     249. o
   7   5  15    1943.     746.     269. o
   9   5  15    1751.    1427.     463. o
  11   5  15    1146.    -141.     468. <
  13   5  15    2524.    1952.     347. o
  15   5  15     581.     552.     370. <
  17   5  15     945.     860.     370. o
  19   5  15     313.    -198.     423. <
  21   5  15     903.     483.     423. <
  23   5  15     223.     -64.     450. <
  25   5  15     150.    -450.     608. <
   0   6  15    3092.     245.     249. <
   2   6  15    1473.     699.     199. o
   4   6  15    2082.     -94.     201. <
   6   6  15     670.     246.     238. <
   8   6  15    1489.     619.     527. <
  10   6  15     500.    1989.     372. o
  12   6  15     388.    -208.     310. <
  14   6  15       4.     253.     374. <
  16   6  15      83.     316.     363. <
  18   6  15      20.     451.     384. <
  20   6  15      15.     -61.     394. <
  22   6  15      65.    1308.     500. o
  24   6  15       3.     177.     483. <
   1   7  15    1895.     719.     196. o
   3   7  15    3788.    5144.     272. o
   5   7  15    1337.     366.     218. <
   7   7  15    3133.    1145.     400. o
   9   7  15     512.     312.     273. <
  11   7  15    3853.    3725.     340. o
  13   7  15     350.     574.     554. <
  15   7  15    1397.     649.     389. <
  17   7  15     338.    -174.     386. <
  19   7  15    1210.    1037.     399. o
  21   7  15     244.     280.     517. <
  23   7  15     211.    -460.     645. <
  25   7  15     177.    -148.     534. <
   0   8  15     325.     683.     411. <
   2   8  15    1739.     632.     219. o
   4   8  15     755.     537.     216. o
   6   8  15    1701.     659.     389. <
   8   8  15     484.    1444.     263. o
  10   8  15    1165.     256.     313. <
  12   8  15     178.     363.     316. <
  14   8  15     591.      41.     393. <
  16   8  15     146.    1093.     421. o
  18   8  15     160.      83.     411. <
  20   8  15      21.     293.     524. <
  22   8  15      34.    -288.     548. <
  24   8  15       9.     925.     678. <
   1   9  15    3036.    2971.     288. o
   3   9  15    1298.     333.     261. <
   5   9  15    2010.    1012.     312. o
   7   9  15    1029.      20.     263. <
   9   9  15    3619.    3468.     342. o
  11   9  15     577.     161.     327. <
  13   9  15    1131.    -111.     315. <
  15   9  15     457.     -51.     346. <
  17   9  15    1391.     515.     423. <
  19   9  15     440.    -330.     510. <
  21   9  15     135.    -188.     537. <
  23   9  15     292.    -130.     561. <
  25   9  15     318.    1582.    1034. <
   0  10  15    1018.     579.     470. <
   2  10  15     192.     320.     288. <
   4  10  15    1400.     322.     282. <
   6  10  15     129.    1334.     285. o
   8  10  15     491.     154.     272. <
  10  10  15       3.      60.     320. <
  12  10  15     268.    -128.     313. <
  14  10  15       3.     431.     349. <
  16  10  15      36.      97.     373. <
  18  10  15     162.      -3.     386. <
  20  10  15      22.    -290.     565. <
  22  10  15       9.     537.     577. <
  24  10  15      19.     174.     710. <
   1  11  15    2065.    1751.     409. o
   3  11  15    1469.    1536.     325. o
   5  11  15    1261.     420.     273. <
   7  11  15    2678.    3456.     323. o
   9  11  15     808.     824.     320. o
  11  11  15    1252.     466.     298. <
  13  11  15     287.     158.     329. <
  15  11  15    2304.    1405.     369. o
  17  11  15     160.     326.     390. <
  19  11  15     463.     495.     480. <
  21  11  15     102.   -1310.     505. <
  23  11  15     746.       9.     607. <
   0  12  15     400.      78.     625. <
   2  12  15    1554.     259.     363. <
   4  12  15     100.    1350.     355. o
   6  12  15     972.     316.     258. <
   8  12  15      63.      31.     333. <
  10  12  15     606.     -38.     283. <
  12  12  15       8.     481.     300. <
  14  12  15     143.     427.     343. <
  16  12  15      81.     624.     342. <
  18  12  15      94.     108.     483. <
  20  12  15      16.     558.     510. <
  22  12  15      40.     256.     614. <
   1  13  15    1144.     726.     383. <
   3  13  15    1458.     532.     382. <
   5  13  15    2561.    2066.     373. o
   7  13  15     696.     159.     340. <
   9  13  15     945.     456.     289. <
  11  13  15     495.     591.     278. o
  13  13  15    1961.    1159.     337. o
  15  13  15     414.     248.     377. <
  17  13  15     209.     261.     419. <
  19  13  15     254.    1014.     454. o
  21  13  15     698.    -206.     671. <
  23  13  15     198.   -2203.    1691. <
   0  14  15     304.    -135.     564. <
   2  14  15     149.     578.     310. <
   4  14  15     100.     269.     392. <
   6  14  15      70.     498.     339. <
   8  14  15     392.     108.     310. <
  10  14  15       7.     984.     280. o
  12  14  15     146.      77.     296. <
  14  14  15      65.     196.     340. <
  16  14  15     178.     -91.     409. <
  18  14  15       8.     725.     446. <
  20  14  15      33.     -30.     591. <
  22  14  15     148.     346.     760. <
   1  15  15     962.     275.     362. <
   3  15  15    1803.    1058.     345. o
   5  15  15     769.      83.     279. <
   7  15  15     945.     726.     346. o
   9  15  15     477.     122.     336. <
  11  15  15    1798.     923.     327. o
  13  15  15     452.    -252.     359. <
  15  15  15     179.     894.     387. o
  17  15  15     320.    -236.     505. <
  19  15  15     705.    -286.     548. <
  21  15  15     316.    -313.     658. <
   0  16  15       1.     414.     487. <
   2  16  15     712.     609.     373. <
   4  16  15      13.     346.     309. <
   6  16  15     725.      78.     319. <
   8  16  15       1.     938.     327. o
  10  16  15     267.     -21.     309. <
  12  16  15      24.     275.     316. <
  14  16  15     277.      41.     343. <
  16  16  15       1.    -255.     451. <
  18  16  15      49.    -315.     547. <
  20  16  15     133.     585.     527. <
   1  17  15    1185.     -51.     308. <
   3  17  15     790.     248.     333. <
   5  17  15     471.     568.     349. <
   7  17  15     821.    -253.     316. <
   9  17  15    1282.     111.     312. <
  11  17  15     456.     -36.     319. <
  13  17  15     239.      78.     347. <
  15  17  15     171.      83.     403. <
  17  17  15    1178.     773.     598. <
  19  17  15     130.     652.     511. <
   0  18  15     281.     256.     409. <
   2  18  15      30.     181.     327. <
   4  18  15     499.     599.     390. <
   6  18  15      61.     458.     340. <
   8  18  15     110.     723.     330. o
  10  18  15      99.     243.     340. <
  12  18  15     202.     320.     343. <
  14  18  15      25.      40.     367. <
  16  18  15      29.     318.     495. <
  18  18  15     130.    1289.     574. o
   1  19  15     777.     635.     335. <
   3  19  15     478.     189.     372. <
   5  19  15     702.    -158.     470. <
   7  19  15     788.     685.     389. <
   9  19  15     619.      57.     329. <
  11  19  15      97.     285.     359. <
  13  19  15     438.     -43.     376. <
  15  19  15     613.     -30.     457. <
  17  19  15     398.     394.     480. <
   0  20  15      57.     599.     558. <
   2  20  15     309.     957.     376. o
   4  20  15      72.     550.     441. <
   6  20  15     224.     394.     431. <
   8  20  15      19.     372.     448. <
  10  20  15     429.     964.     347. o
  12  20  15       2.     534.     386. <
  14  20  15     119.    -131.     473. <
  16  20  15      45.     184.     474. <
   1  21  15     458.     177.     458. <
   3  21  15     414.     -14.     450. <
   5  21  15     956.    -100.     410. <
   7  21  15     198.     673.     490. <
   9  21  15     364.     564.     382. <
  11  21  15     153.     619.     423. <
  13  21  15     887.    -343.     436. <
  15  21  15     164.      97.     470. <
   0  22  15     509.     390.     736. <
   2  22  15      16.     908.     487. <
   4  22  15     292.     384.     434. <
   6  22  15       9.     816.     448. <
   8  22  15     474.    -184.     498. <
  10  22  15       4.      19.     456. <
  12  22  15     151.     -37.     403. <
  14  22  15      18.      67.     517. <
   1  23  15     383.     -34.     560. <
   3  23  15     343.     746.     568. <
   5  23  15     476.    -560.     468. <
   7  23  15      93.     582.     468. <
   9  23  15     432.     411.     558. <
  11  23  15     321.    -300.     440. <
  13  23  15     325.    -339.     581. <
   0  24  15      50.     948.     873. <
   2  24  15     223.    1242.     688. <
   4  24  15      51.    -893.     540. <
   6  24  15     231.     888.     497. <
   8  24  15      73.     246.     578. <
  10  24  15      51.     -68.     597. <
  12  24  15      89.     947.    1202. <
   1  25  15     301.     396.     706. <
   3  25  15     236.     515.     628. <
   5  25  15     178.     453.     564. <
   7  25  15     221.    -216.     705. <
   9  25  15     349.     612.     728. <
   0   0  16  362373.  341574.   15979. o
   2   0  16    1700.     528.     303. <
   4   0  16  288652.  313453.    9300. o
   6   0  16     111.      80.     404. <
   8   0  16  235258.  226231.   10574. o
  10   0  16     722.    1213.     430. o
  12   0  16  145135.  158982.    7572. o
  14   0  16    1416.     125.     871. <
  16   0  16  105053.   97076.    4845. o
  18   0  16    1120.     980.     581. <
  20   0  16   64404.   71438.    4938. o
  22   0  16     565.    -504.     725. <
  24   0  16   41849.   34478.    2983. o
   1   1  16      18.     869.     225. o
   3   1  16     329.     393.     198. <
   5   1  16    1510.     700.     245. o
   7   1  16    1369.     326.     283. <
   9   1  16    1014.     -50.     372. <
  11   1  16     706.    1121.     353. o
  13   1  16     485.    1279.     497. o
  15   1  16     140.     366.     416. <
  17   1  16      92.     306.     441. <
  19   1  16      34.     221.     431. <
  21   1  16       5.     773.     513. <
  23   1  16       1.    -140.     584. <
  25   1  16       1.    -427.     817. <
   0   2  16      46.     316.     308. <
   2   2  16  284019.  321972.    7550. o
   4   2  16      61.     448.     209. o
   6   2  16  235513.  293575.   11269. o
   8   2  16     968.     364.     300. <
  10   2  16  169051.  188735.    6369. o
  12   2  16    1894.     972.     374. o
  14   2  16  120037.  131405.    4482. o
  16   2  16    1617.    -138.     411. <
  18   2  16   79300.   87414.    3078. o
  20   2  16     918.     282.     400. <
  22   2  16   51521.   52100.    1932. o
  24   2  16     438.     470.     632. <
   1   3  16      82.     601.     199. o
   3   3  16    1039.     723.     228. o
   5   3  16     814.     538.     329. <
   7   3  16    1531.     773.     259. o
   9   3  16    1011.     668.     356. <
  11   3  16     715.     538.     355. <
  13   3  16     103.     685.     493. <
  15   3  16      65.      43.     490. <
  17   3  16      21.     503.     433. <
  19   3  16      49.     702.     393. <
  21   3  16      90.    -631.     406. <
  23   3  16      20.     503.     541. <
  25   3  16      57.     710.     750. <
   0   4  16  265634.  307536.   10237. o
   2   4  16      14.     296.     195. <
   4   4  16  269982.  274113.    9040. o
   6   4  16     256.     789.     228. o
   8   4  16  188846.  217328.    6491. o
  10   4  16     940.     466.     372. <
  12   4  16  149379.  135072.    4632. o
  14   4  16    1360.     221.     396. <
  16   4  16   93823.   98607.    3414. o
  18   4  16     970.     443.     383. <
  20   4  16   65309.   59140.    1771. o
  22   4  16     594.     195.     443. <
  24   4  16   36849.   40452.    1590. o
   1   5  16     367.     813.     218. o
   3   5  16     388.     839.     253. o
   5   5  16     937.     541.     249. o
   7   5  16     676.     258.     300. <
   9   5  16    1632.     628.     319. <
  11   5  16     544.     513.     517. <
  13   5  16     618.    -179.     367. <
  15   5  16     150.     672.     419. <
  17   5  16     158.     189.     347. <
  19   5  16      13.     383.     363. <
  21   5  16      86.     325.     431. <
  23   5  16       5.    1246.     471. o
   0   6  16     267.     523.     312. <
   2   6  16  237230.  270126.    7288. o
   4   6  16     558.     219.     218. <
   6   6  16  191627.  220135.    6003. o
   8   6  16    2037.     -65.     360. <
  10   6  16  147328.  164263.    5557. o
  12   6  16    2781.     494.     403. <
  14   6  16   98300.  110578.    4438. o
  16   6  16    1994.      95.     386. <
  18   6  16   72749.   73044.    2336. o
  20   6  16     950.    -172.     364. <
  22   6  16   45010.   49604.    2070. o
  24   6  16     360.    -350.     486. <
   1   7  16      43.     369.     253. <
   3   7  16     232.    1122.     256. o
   5   7  16      45.      67.     349. <
   7   7  16     500.     673.     366. <
   9   7  16      16.     658.     532. <
  11   7  16     183.     642.     456. <
  13   7  16       8.    1663.     602. o
  15   7  16       6.      30.     423. <
  17   7  16      60.     416.     403. <
  19   7  16       4.     817.     431. <
  21   7  16      74.    1186.     545. o
  23   7  16      36.    -552.     541. <
  25   7  16      69.   -1011.    1421. <
   0   8  16  209972.  208128.    7970. o
   2   8  16    1522.     195.     229. <
   4   8  16  173334.  205789.    5625. o
   6   8  16    2080.     332.     318. <
   8   8  16  157013.  159480.    6145. o
  10   8  16    2652.     803.     380. o
  12   8  16  105348.  114849.    4727. o
  14   8  16    1981.    -141.     413. <
  16   8  16   83876.   75838.    2702. o
  18   8  16    1172.     276.     429. <
  20   8  16   51093.   53265.    2066. o
  22   8  16     523.     567.     562. <
  24   8  16   35257.   28756.    2066. o
   1   9  16      94.     840.     302. o
   3   9  16       1.     410.     303. <
   5   9  16    1226.     367.     333. <
   7   9  16     302.     199.     394. <
   9   9  16     737.     618.     362. <
  11   9  16      75.    -249.     403. <
  13   9  16     348.     554.     409. <
  15   9  16       1.     144.     366. <
  17   9  16     102.     -80.     393. <
  19   9  16      20.     592.     473. <
  21   9  16       0.     658.     564. <
  23   9  16      23.    -537.     712. <
   0  10  16    1476.     685.     411. <
   2  10  16  167114.  180693.    5429. o
   4  10  16    1919.     411.     347. <
   6  10  16  153309.  157797.    6148. o
   8  10  16    1762.     390.     325. <
  10  10  16  114467.  115332.    3545. o
  12  10  16    1568.     181.     352. <
  14  10  16   92736.   82922.    2657. o
  16  10  16    1130.    -142.     386. <
  18  10  16   57190.   55378.    1859. o
  20  10  16     653.     171.     463. <
  22  10  16   40533.   37729.    1677. o
   1  11  16      77.     789.     339. o
   3  11  16     295.     857.     306. o
   5  11  16      11.      93.     327. <
   7  11  16     230.     362.     330. <
   9  11  16      32.     181.     360. <
  11  11  16     110.     340.     393. <
  13  11  16      64.    -263.     416. <
  15  11  16      26.     236.     386. <
  17  11  16     155.     542.     414. <
  19  11  16      24.     732.     510. <
  21  11  16     118.     518.     501. <
   0  12  16  133736.  142015.    6824. o
   2  12  16    2403.     135.     355. <
   4  12  16  137881.  123073.    4851. o
   6  12  16    2715.     114.     323. <
   8  12  16  102559.  114016.    3522. o
  10  12  16    2644.     -84.     335. <
  12  12  16   88806.   76416.    2489. o
  14  12  16    2006.     894.     376. o
  16  12  16   56931.   63330.    2016. o
  18  12  16     934.    -142.     505. <
  20  12  16   45713.   38832.    1607. o
  22  12  16     390.       3.     757. <
   1  13  16     253.     278.     330. <
   3  13  16      70.      91.     413. <
   5  13  16      49.    -396.     397. <
   7  13  16     217.    -144.     356. <
   9  13  16     117.     567.     339. <
  11  13  16      76.     743.     364. o
  13  13  16      54.     463.     431. <
  15  13  16     106.     298.     403. <
  17  13  16       8.     174.     440. <
  19  13  16      36.    -409.     531. <
  21  13  16      79.     702.     793. <
   0  14  16    1198.     738.     468. <
   2  14  16  126589.  110619.    3427. o
   4  14  16    1004.      65.     377. <
   6  14  16  107708.  102049.    3558. o
   8  14  16    1255.     266.     364. <
  10  14  16   93936.   76641.    2102. o
  12  14  16    1080.     608.     380. <
  14  14  16   62171.   58751.    1831. o
  16  14  16     695.    -148.     419. <
  18  14  16   50071.   42735.    1802. o
  20  14  16     446.     382.     728. <
   1  15  16     115.    1246.     402. o
   3  15  16     220.     241.     364. <
   5  15  16      83.     646.     393. <
   7  15  16     287.      -4.     393. <
   9  15  16      23.     444.     396. <
  11  15  16     137.    -144.     376. <
  13  15  16     125.     248.     356. <
  15  15  16      16.     570.     419. <
  17  15  16      77.     131.     500. <
  19  15  16      42.     -27.     700. <
   0  16  16   97982.   75600.    3860. o
   2  16  16    2101.     242.     373. <
   4  16  16   86970.   82635.    2187. o
   6  16  16    1743.     434.     420. <
   8  16  16   84201.   64484.    1790. o
  10  16  16    1181.     424.     364. <
  12  16  16   60185.   52696.    1457. o
  14  16  16     704.     164.     364. <
  16  16  16   51234.   43840.    1496. o
  18  16  16     501.    1129.     706. <
   1  17  16     101.     460.     429. <
   3  17  16     231.     786.     345. o
   5  17  16     195.     -11.     387. <
   7  17  16      93.     161.     363. <
   9  17  16      53.     289.     362. <
  11  17  16     265.     164.     370. <
  13  17  16      13.     196.     353. <
  15  17  16     134.     547.     380. <
  17  17  16      17.    -941.     564. <
   0  18  16     647.    -295.     427. <
   2  18  16   82936.   69117.    2110. o
   4  18  16     807.     766.     386. <
   6  18  16   77552.   60163.    2231. o
   8  18  16     688.      38.     349. <
  10  18  16   58246.   51172.    1518. o
  12  18  16     605.     715.     396. <
  14  18  16   50074.   37467.    1084. o
  16  18  16     444.     158.     531. <
   1  19  16     194.     322.     370. <
   3  19  16     118.     333.     419. <
   5  19  16     149.     347.     443. <
   7  19  16      73.     238.     434. <
   9  19  16     229.     665.     376. <
  11  19  16      80.     370.     407. <
  13  19  16      37.      95.     407. <
  15  19  16     123.      56.     490. <
  17  19  16      70.    1082.     878. <
   0  20  16   64681.   49276.    2250. o
   2  20  16     694.     248.     396. <
   4  20  16   64665.   44586.    1736. o
   6  20  16     667.     421.     420. <
   8  20  16   51508.   41691.    1418. o
  10  20  16     638.      71.     392. <
  12  20  16   45277.   35182.    1175. o
  14  20  16     508.     -17.     478. <
  16  20  16   28176.   17218.    2614. o
   1  21  16     181.     382.     486. <
   3  21  16     108.     372.     426. <
   5  21  16      95.     416.     471. <
   7  21  16     215.    -648.     466. <
   9  21  16      82.     184.     488. <
  11  21  16      91.     390.     431. <
  13  21  16      37.     757.     466. <
   0  22  16     773.     987.     809. <
   2  22  16   49732.   38610.    1492. o
   4  22  16     593.    -285.     493. <
   6  22  16   44757.   36537.    1415. o
   8  22  16     441.    -101.     505. <
  10  22  16   41272.   28639.    1168. o
  12  22  16     256.     437.     567. <
   1  23  16     107.     605.     585. <
   3  23  16     160.     241.     589. <
   5  23  16     118.     199.     471. <
   7  23  16     158.     466.     518. <
   9  23  16      37.    -907.     663. <
  11  23  16     107.   -1596.    1136. <
   0  24  16   40906.   28826.    2003. o
   2  24  16     303.     816.     695. <
   4  24  16   37707.   29059.    1418. o
   6  24  16     304.     373.     652. <
   8  24  16   34528.   24008.    1805. o
   7  25  16     122.    -584.    1009. <
   1   1  17    2173.     719.     332. o
   3   1  17    1734.      83.     246. <
   5   1  17    2509.    1911.     243. o
   7   1  17    1179.    1465.     286. o
   9   1  17    1933.     713.     346. o
  11   1  17     907.     325.     386. <
  13   1  17    1340.     705.     427. <
  15   1  17     756.     444.     525. <
  17   1  17     546.     495.     429. <
  19   1  17     525.     131.     451. <
  21   1  17     319.     235.     514. <
  23   1  17     328.    -273.     614. <
   0   2  17     268.     289.     406. <
   2   2  17     144.     157.     234. <
   4   2  17     231.      -7.     224. <
   6   2  17      98.    -340.     262. <
   8   2  17     271.     187.     305. <
  10   2  17     182.     722.     360. o
  12   2  17     136.     145.     409. <
  14   2  17      12.    -343.     531. <
  16   2  17      39.     386.     443. <
  18   2  17      12.      83.     456. <
  20   2  17       1.     144.     476. <
  22   2  17      21.    1647.     541. o
  24   2  17       5.     347.     736. <
   1   3  17    1892.     626.     255. o
   3   3  17    2249.    2677.     290. o
   5   3  17    1560.     414.     261. <
   7   3  17    2033.     967.     266. o
   9   3  17    1000.    1347.     337. o
  11   3  17    1786.    1854.     374. o
  13   3  17     633.    1054.     507. o
  15   3  17    1016.     494.     538. <
  17   3  17     468.     437.     510. <
  19   3  17     640.     330.     473. <
  21   3  17     254.     854.     426. o
  23   3  17     250.    1240.     547. o
   0   4  17     642.     471.     387. <
   2   4  17    1244.     -71.     221. <
   4   4  17     641.     151.     303. <
   6   4  17     783.     491.     275. <
   8   4  17     211.     319.     308. <
  10   4  17     283.    -400.     392. <
  12   4  17      18.     494.     436. <
  14   4  17      51.     125.     420. <
  16   4  17       0.      73.     625. <
  18   4  17       9.    -184.     464. <
  20   4  17       7.     295.     386. <
  22   4  17       7.     531.     460. <
   1   5  17    2074.    1770.     224. o
   3   5  17    1759.     120.     242. <
   5   5  17    1505.    1831.     255. o
   7   5  17    1489.    -131.     280. <
   9   5  17    1833.    3033.     329. o
  11   5  17     781.     101.     330. <
  13   5  17    1224.     248.     439. <
  15   5  17     397.     547.     478. <
  17   5  17    1092.     114.     486. <
  19   5  17     237.     420.     373. <
  21   5  17     391.    -169.     420. <
  23   5  17     166.     567.     554. <
   0   6  17    1329.     733.     349. o
   2   6  17     579.     446.     236. <
   4   6  17    1303.      44.     234. <
   6   6  17     407.     601.     283. o
   8   6  17     594.     426.     308. <
  10   6  17      44.     458.     302. <
  12   6  17     183.    -259.     478. <
  14   6  17       3.     799.     466. <
  16   6  17      12.     309.     473. <
  18   6  17      67.     239.     430. <
  20   6  17       0.     651.     386. <
  22   6  17       9.     154.     544. <
   1   7  17    1652.    1606.     308. o
   3   7  17    2080.    1102.     226. o
   5   7  17     770.     722.     285. o
   7   7  17    2842.    3907.     356. o
   9   7  17     413.     164.     335. <
  11   7  17    2013.     978.     524. <
  13   7  17     242.       6.     470. <
  15   7  17    1547.     550.     560. <
  17   7  17     225.     490.     514. <
  19   7  17     509.     278.     387. <
  21   7  17     202.     -88.     467. <
  23   7  17     359.    -503.     672. <
   0   8  17     198.     161.     369. <
   2   8  17     770.     557.     273. o
   4   8  17      98.     151.     253. <
   6   8  17     736.     164.     323. <
   8   8  17     153.     692.     349. <
  10   8  17     534.    -158.     453. <
  12   8  17      61.      31.     456. <
  14   8  17     204.     318.     454. <
  16   8  17       3.     706.     474. <
  18   8  17      42.     542.     527. <
  20   8  17       2.     420.     552. <
  22   8  17       2.    1521.     572. o
   1   9  17    1398.     651.     253. o
   3   9  17    1264.     655.     278. o
   5   9  17    2314.    2502.     326. o
   7   9  17     603.     187.     309. <
   9   9  17    1555.    1055.     402. o
  11   9  17     410.     275.     427. <
  13   9  17    1580.     971.     446. o
  15   9  17     344.     364.     478. <
  17   9  17     468.    -303.     471. <
  19   9  17     294.    -195.     423. <
  21   9  17     385.     -24.     494. <
   0  10  17     569.      23.     355. <
   2  10  17       6.     517.     299. <
   4  10  17     317.     275.     303. <
   6  10  17       1.     400.     309. <
   8  10  17     219.     413.     366. <
  10  10  17      24.     703.     478. <
  12  10  17      20.      94.     429. <
  14  10  17     164.     907.     446. o
  16  10  17       0.     723.     473. <
  18  10  17      60.     426.     427. <
  20  10  17       2.    -315.     477. <
  22  10  17     132.    -229.     802. <
   1  11  17    1159.     191.     306. <
   3  11  17    1518.    1879.     370. o
   5  11  17    1010.     402.     315. <
   7  11  17    1182.    -151.     345. <
   9  11  17     507.    -101.     417. <
  11  11  17    1685.     938.     468. o
  13  11  17     235.     688.     426. <
  15  11  17     855.     132.     490. <
  17  11  17     102.     300.     504. <
  19  11  17     888.    -316.     537. <
  21  11  17      82.     373.     700. <
   0  12  17       2.    -642.     584. <
   2  12  17     510.     433.     332. <
   4  12  17       9.     -17.     411. <
   6  12  17     359.      57.     350. <
   8  12  17      22.     461.     367. <
  10  12  17     101.     131.     372. <
  12  12  17      87.     -65.     440. <
  14  12  17      26.     669.     420. <
  16  12  17      64.     253.     494. <
  18  12  17       0.    -205.     434. <
  20  12  17     150.    -548.     866. <
   1  13  17    1340.    1015.     359. o
   3  13  17     733.    1011.     387. o
   5  13  17    1016.    1247.     542. o
   7  13  17     590.     286.     363. <
   9  13  17    1510.    1005.     386. o
  11  13  17     355.     245.     386. <
  13  13  17     587.     125.     433. <
  15  13  17     252.     712.     468. <
  17  13  17     699.     505.     517. <
  19  13  17     220.     394.     562. <
   0  14  17       3.     720.     486. <
   2  14  17     439.     255.     352. <
   4  14  17      18.    -283.     511. <
   6  14  17     321.     -78.     461. <
   8  14  17       6.    -118.     419. <
  10  14  17     202.     894.     359. o
  12  14  17      33.     154.     423. <
  14  14  17     100.     923.     468. <
  16  14  17       1.     777.     540. <
  18  14  17     201.     605.     570. <
   1  15  17     836.    -221.     372. <
   3  15  17     895.     847.     414. o
   5  15  17     515.     182.     404. <
   7  15  17    1273.     752.     473. <
   9  15  17     366.     268.     413. <
  11  15  17     558.     161.     426. <
  13  15  17     283.     992.     505. <
  15  15  17     674.    1213.     572. o
  17  15  17     286.     174.     705. <
  19  15  17      71.      80.     804. <
   0  16  17      78.     582.     530. <
   2  16  17     164.     719.     424. <
   4  16  17     153.     293.     367. <
   6  16  17      86.     265.     384. <
   8  16  17     118.     654.     451. <
  10  16  17      70.     178.     402. <
  12  16  17     140.     589.     423. <
  14  16  17       4.     523.     473. <
  16  16  17     208.    -259.     508. <
  18  16  17       5.    -570.     772. <
   1  17  17     544.     135.     426. <
   3  17  17     750.     -31.     350. <
   5  17  17     746.     234.     409. <
   7  17  17     511.     152.     470. <
   9  17  17     365.     100.     424. <
  11  17  17     321.     404.     423. <
  13  17  17     750.    1469.     451. o
  15  17  17     165.      70.     511. <
   0  18  17      66.     402.     524. <
   2  18  17     301.     152.     356. <
   4  18  17      10.     -13.     431. <
   6  18  17     307.    -103.     478. <
   8  18  17      17.    -688.     440. <
  10  18  17     333.    -426.     447. <
  12  18  17       4.     515.     431. <
  14  18  17     315.      43.     477. <
   1  19  17     500.      21.     402. <
   3  19  17     528.     229.     404. <
   5  19  17     506.    -187.     463. <
   7  19  17     266.     913.     461. <
   9  19  17     445.    -151.     424. <
  11  19  17     408.     222.     426. <
  13  19  17     355.     457.     430. <
  15  19  17      53.   -1407.    1058. <
   0  20  17     422.       4.     615. <
   2  20  17       8.     -33.     454. <
   4  20  17     306.     954.     431. o
   6  20  17      31.    1093.     456. o
   8  20  17     251.    -215.     463. <
  10  20  17      11.     570.     424. <
  12  20  17     170.     998.     513. <
   1  21  17     474.    -132.     505. <
   3  21  17     240.    -555.     487. <
   5  21  17     430.     318.     494. <
   7  21  17     177.     178.     483. <
   9  21  17     629.     493.     488. <
  11  21  17     119.    1478.     685. o
   0  22  17      27.    -597.     844. <
   2  22  17     232.     683.     530. <
   4  22  17      59.    -204.     541. <
   6  22  17     216.    1439.     477. o
   8  22  17      18.      37.     607. <
   1  23  17     305.     -48.     636. <
   5  23  17     357.    1358.     753. <
   7  23  17     193.    -558.     797. <
   0   0  18   52394.   47325.    2507. o
   2   0  18    2607.      85.     444. <
   4   0  18   51763.   56763.    1825. o
   6   0  18     501.       1.     360. <
   8   0  18   64292.   64900.    3305. o
  10   0  18      38.     326.     578. <
  12   0  18   59012.   80589.    4061. o
  14   0  18     398.     122.     616. <
  16   0  18   49351.   60726.    3172. o
  18   0  18     312.     444.     692. <
  20   0  18   32471.   52584.    3786. o
  22   0  18     134.     222.     833. <
   1   1  18     113.      58.     256. <
   3   1  18     454.     252.     262. <
   5   1  18     784.     339.     238. <
   7   1  18     932.      23.     320. <
   9   1  18    1104.     599.     376. <
  11   1  18     669.     258.     441. <
  13   1  18     441.      40.     441. <
  15   1  18     233.    1068.     575. <
  17   1  18     140.      26.     484. <
  19   1  18      54.     -33.     518. <
  21   1  18      50.     507.     585. <
   0   2  18     463.     298.     359. <
   2   2  18   65426.   57508.    1476. o
   4   2  18     121.     -17.     290. <
   6   2  18   69762.   62253.    1690. o
   8   2  18     118.     111.     298. <
  10   2  18   67802.   65648.    2131. o
  12   2  18     521.     579.     433. <
  14   2  18   57199.   70212.    2966. o
  16   2  18     497.     601.     562. <
  18   2  18   40673.   57212.    2139. o
  20   2  18     270.     525.     534. <
  22   2  18   26730.   38170.    1757. o
   1   3  18       9.     -67.     251. <
   3   3  18     543.     901.     273. o
   5   3  18     869.    -209.     265. <
   7   3  18    1379.     663.     290. o
   9   3  18     723.    -584.     367. <
  11   3  18     661.    1344.     400. o
  13   3  18     185.     -83.     550. <
  15   3  18      85.     282.     464. <
  17   3  18       1.     877.     541. <
  19   3  18       3.     629.     501. <
  21   3  18      14.     900.     552. <
   0   4  18   59750.   57075.    1825. o
   2   4  18     344.     587.     268. o
   4   4  18   67297.   55925.    1548. o
   6   4  18      13.     -17.     285. <
   8   4  18   63168.   69470.    2043. o
  10   4  18     176.     568.     362. <
  12   4  18   60472.   66563.    2156. o
  14   4  18     321.    -691.     460. <
  16   4  18   44647.   66002.    3460. o
  18   4  18     275.     587.     511. <
  20   4  18   32424.   43978.    1734. o
  22   4  18     168.    1680.    1263. <
   1   5  18      78.     130.     245. <
   3   5  18     135.     534.     262. o
   5   5  18    1134.     278.     313. <
   7   5  18     731.     -47.     312. <
   9   5  18    1043.     416.     315. <
  11   5  18     486.     826.     373. o
  13   5  18     635.     753.     471. <
  15   5  18     181.     -54.     513. <
  17   5  18     255.     216.     599. <
  19   5  18      63.    -148.     520. <
  21   5  18      82.     325.     528. <
   0   6  18      20.     672.     380. <
   2   6  18   68823.   61778.    1570. o
   4   6  18      40.     231.     258. <
   6   6  18   70179.   66684.    1805. o
   8   6  18     503.     303.     330. <
  10   6  18   69158.   69438.    2036. o
  12   6  18     982.      98.     426. <
  14   6  18   54773.   65374.    3102. o
  16   6  18     738.     411.     494. <
  18   6  18   39670.   49965.    1929. o
  20   6  18     298.      84.     528. <
  22   6  18   23971.   32380.    2186. o
   1   7  18       5.     327.     266. <
   3   7  18     281.     510.     245. o
   5   7  18      36.     595.     313. <
   7   7  18     355.     494.     325. <
   9   7  18      53.     763.     330. o
  11   7  18     220.     216.     396. <
  13   7  18       3.     271.     498. <
  15   7  18      68.     296.     433. <
  17   7  18       6.    -353.     448. <
  19   7  18       5.    -296.     530. <
  21   7  18      12.     624.     911. <
   0   8  18   75751.   60135.    2171. o
   2   8  18     298.     470.     245. <
   4   8  18   69961.   66099.    1800. o
   6   8  18     610.    -273.     370. <
   8   8  18   70830.   63448.    1743. o
  10   8  18     850.     140.     349. <
  12   8  18   56192.   65001.    2746. o
  14   8  18     749.     320.     413. <
  16   8  18   44207.   50735.    1918. o
  18   8  18     372.     130.     467. <
  20   8  18   27737.   40844.    1360. o
   1   9  18     228.     458.     293. <
   3   9  18      54.     290.     285. <
   5   9  18     587.     302.     305. <
   7   9  18     169.     504.     357. <
   9   9  18     827.     364.     379. <
  11   9  18     141.    -158.     802. <
  13   9  18     347.     718.     504. <
  15   9  18      14.     655.     523. <
  17   9  18      87.     181.     520. <
  19   9  18       0.     161.     501. <
   0  10  18     456.     282.     384. <
   2  10  18   67844.   64818.    1830. o
   4  10  18     424.     185.     298. <
   6  10  18   65508.   63469.    1748. o
   8  10  18     573.    -336.     392. <
  10  10  18   54592.   55980.    3122. o
  12  10  18     506.      61.     511. <
  14  10  18   45248.   52811.    2005. o
  16  10  18     342.     339.     520. <
  18  10  18   30441.   41962.    1845. o
  20  10  18     216.    2361.    1358. <
   1  11  18      57.     373.     309. <
   3  11  18     172.      98.     379. <
   5  11  18       3.    -117.     340. <
   7  11  18     276.     161.     347. <
   9  11  18       1.    -138.     510. <
  11  11  18     132.      47.     513. <
  13  11  18      21.     730.     478. <
  15  11  18      28.    1656.     505. o
  17  11  18      36.     591.     547. <
  19  11  18      19.   -1290.    1437. <
   0  12  18   63371.   68218.    2835. o
   2  12  18     798.     110.     400. <
   4  12  18   65939.   57781.    1914. o
   6  12  18     987.     739.     359. o
   8  12  18   56984.   59884.    2019. o
  10  12  18    1066.      85.     497. <
  12  12  18   50436.   48458.    1730. o
  14  12  18     746.     241.     461. <
  16  12  18   34154.   43822.    1572. o
  18  12  18     362.   -1056.     794. <
   1  13  18      65.     -13.     340. <
   3  13  18     116.      53.     454. <
   5  13  18     149.     646.     466. <
   7  13  18      40.    -103.     463. <
   9  13  18      74.    -280.     473. <
  11  13  18      51.     246.     446. <
  13  13  18      78.    -202.     480. <
  15  13  18      13.    1209.     518. o
  17  13  18      85.     125.     535. <
   0  14  18     223.    -280.     568. <
   2  14  18   52282.   57041.    1754. o
   4  14  18     328.     396.     436. <
   6  14  18   47976.   53084.    2379. o
   8  14  18     338.    -710.     443. <
  10  14  18   43990.   47221.    1697. o
  12  14  18     345.     990.     433. o
  14  14  18   32308.   42198.    1532. o
  16  14  18     245.    -484.     551. <
   1  15  18      84.     148.     396. <
   3  15  18     198.     739.     392. <
   5  15  18      18.      67.     448. <
   7  15  18     202.     411.     448. <
   9  15  18      22.     876.     488. <
  11  15  18     153.    -191.     560. <
  13  15  18      16.     140.     524. <
  15  15  18      76.     -13.     597. <
   0  16  18   51692.   50729.    2284. o
   2  16  18     815.     212.     413. <
   4  16  18   46885.   54249.    2087. o
   6  16  18     625.     187.     413. <
   8  16  18   42836.   41170.    1511. o
  10  16  18     414.      65.     441. <
  12  16  18   31660.   39266.    1370. o
  14  16  18     250.    1089.     494. o
  16  16  18   25678.   31094.    2664. o
   1  17  18     148.    -242.     423. <
   3  17  18      67.     668.     419. <
   5  17  18      94.     347.     453. <
   7  17  18     104.    1027.     480. o
   9  17  18     100.     127.     484. <
  11  17  18      60.    -544.     545. <
  13  17  18      39.     896.     487. <
  15  17  18     103.     561.     978. <
   0  18  18     222.    1879.     538. o
   2  18  18   36811.   43653.    1412. o
   4  18  18     187.     933.     417. o
   6  18  18   35331.   34555.    1485. o
   8  18  18     235.     706.     466. <
  10  18  18   28873.   36890.    1445. o
  12  18  18     192.     426.     595. <
  14  18  18   24622.   26118.    3127. o
   1  19  18     108.      81.     426. <
   3  19  18      89.     531.     439. <
   5  19  18     134.     289.     441. <
   7  19  18      93.     179.     466. <
   9  19  18      56.      91.     481. <
  11  19  18      89.     478.     686. <
   0  20  18   30754.   40451.    2418. o
   2  20  18     213.     353.     443. <
   4  20  18   30805.   32758.    1193. o
   6  20  18     236.     622.     491. <
   8  20  18   26413.   30568.    1310. o
  10  20  18     215.     209.    1367. <
   1  21  18      91.    -729.     696. <
   3  21  18     113.     319.     454. <
   5  21  18     118.     762.     605. <
   7  21  18      62.    -715.     797. <
   4  22  18     239.     564.     746. <
   6  22  18   22826.   22235.    2094. o
   1   1  19    1774.     289.     289. <
   3   1  19    1344.     666.     342. <
   5   1  19    1860.    1277.     289. o
   7   1  19    1010.     212.     292. <
   9   1  19    1607.    1071.     370. o
  11   1  19     766.     402.     470. <
  13   1  19     985.    1721.     487. o
  15   1  19     622.    -481.     860. <
  17   1  19     542.     -50.     538. <
  19   1  19     466.     780.     532. <
   0   2  19     209.     372.     394. <
   2   2  19     118.    -192.     322. <
   4   2  19     243.    -179.     306. <
   6   2  19     156.     235.     312. <
   8   2  19     210.     794.     355. o
  10   2  19      88.     -43.     363. <
  12   2  19     138.     396.     477. <
  14   2  19      57.     548.     601. <
  16   2  19      40.    -672.     616. <
  18   2  19       1.    -362.     528. <
  20   2  19       3.     364.     541. <
   1   3  19    1584.     548.     283. <
   3   3  19    1684.     420.     273. <
   5   3  19    1207.     427.     309. <
   7   3  19    1675.    1568.     319. o
   9   3  19     845.     -44.     377. <
  11   3  19    1336.     347.     372. <
  13   3  19     563.    -205.     470. <
  15   3  19     915.    -332.     510. <
  17   3  19     377.    1496.     729. o
  19   3  19     471.      27.     532. <
  21   3  19     256.    1774.    1222. <
   0   4  19     724.     495.     416. <
   2   4  19    1073.     232.     268. <
   4   4  19     508.     413.     283. <
   6   4  19     728.     204.     313. <
   8   4  19     259.     384.     353. <
  10   4  19     303.     927.     384. o
  12   4  19      54.     691.     397. <
  14   4  19      83.     772.     490. <
  16   4  19       2.    -619.     575. <
  18   4  19      26.    -876.     515. <
  20   4  19       2.     -48.     666. <
   1   5  19    1420.     587.     296. <
   3   5  19    1555.     393.     285. <
   5   5  19    1450.    2170.     349. o
   7   5  19    1117.     608.     353. <
   9   5  19    1242.     884.     363. o
  11   5  19     675.     211.     386. <
  13   5  19    1192.    1172.     481. o
  15   5  19     357.    -367.     446. <
  17   5  19     721.    -564.     635. <
  19   5  19     220.    -384.     524. <
   0   6  19    1408.     253.     413. <
   2   6  19     655.     157.     293. <
   4   6  19    1132.      31.     309. <
   6   6  19     409.     733.     403. <
   8   6  19     709.     429.     350. <
  10   6  19     162.    -235.     363. <
  12   6  19     234.     145.     471. <
  14   6  19       7.     800.     464. <
  16   6  19      53.     387.     514. <
  18   6  19       0.     736.     542. <
  20   6  19      11.    1035.     691. <
   1   7  19    1199.     654.     268. o
   3   7  19    1820.    1868.     296. o
   5   7  19     735.     581.     345. <
   7   7  19    1940.     239.     349. <
   9   7  19     357.     622.     349. <
  11   7  19    1807.    1210.     390. o
  13   7  19     244.     128.     443. <
  15   7  19    1019.     796.     551. <
  17   7  19     217.    -135.     463. <
  19   7  19     574.     898.     693. <
   0   8  19     226.     420.     463. <
   2   8  19     916.     625.     278. o
   4   8  19     323.     326.     357. <
   6   8  19     877.     476.     346. <
   8   8  19     236.     626.     356. <
  10   8  19     636.      95.     347. <
  12   8  19     122.      -7.     505. <
  14   8  19     309.    -706.     518. <
  16   8  19      34.    -212.     478. <
  18   8  19      96.     609.     547. <
   1   9  19    1411.    1478.     323. o
   3   9  19     870.     893.     333. o
   5   9  19    1434.     901.     349. o
   7   9  19     590.     742.     390. <
   9   9  19    1602.     870.     364. o
  11   9  19     359.     -88.     521. <
  13   9  19     952.      -1.     530. <
  15   9  19     298.     211.     457. <
  17   9  19     613.     -91.     460. <
  19   9  19     266.    1192.     850. <
   0  10  19     668.     400.     423. <
   2  10  19     104.     730.     319. o
   4  10  19     657.     105.     316. <
   6  10  19      53.     303.     349. <
   8  10  19     344.     282.     397. <
  10  10  19       4.     710.     527. <
  12  10  19     148.    -671.     565. <
  14  10  19       3.     483.     430. <
  16  10  19      37.     120.     463. <
  18  10  19      27.    1308.     884. <
   1  11  19    1057.     799.     347. o
   3  11  19    1034.     787.     364. o
   5  11  19     783.      17.     332. <
   7  11  19    1224.     907.     372. o
   9  11  19     468.     148.     493. <
  11  11  19    1016.     527.     609. <
  13  11  19     212.    -483.     493. <
  15  11  19     987.     709.     530. <
  17  11  19     120.     -73.     753. <
   0  12  19     149.     -11.     458. <
   2  12  19     814.     562.     403. <
   4  12  19      68.     224.     360. <
   6  12  19     581.      47.     396. <
   8  12  19      34.     597.     611. <
  10  12  19     320.    -915.     861. <
  12  12  19       0.     511.     497. <
  14  12  19     115.     394.     501. <
  16  12  19      10.     584.     693. <
   1  13  19     844.     266.     356. <
   3  13  19     758.     134.     426. <
   5  13  19    1143.     188.     490. <
   7  13  19     459.     151.     511. <
   9  13  19     845.    -473.     661. <
  11  13  19     325.    -350.     473. <
  13  13  19     804.     283.     500. <
  15  13  19     247.     349.     685. <
   0  14  19     158.    1051.     474. o
   2  14  19      60.     915.     364. o
   4  14  19     131.     621.     417. <
   6  14  19      24.     389.     806. <
   8  14  19     199.     925.     676. <
  10  14  19       9.    -434.     584. <
  12  14  19     135.     111.     574. <
  14  14  19       9.   -1212.     887. <
   1  15  19     645.     638.     409. <
   3  15  19     883.    -187.     450. <
   5  15  19     464.    -476.     494. <
   7  15  19     764.    1096.     541. o
   9  15  19     330.     206.     685. <
  11  15  19     744.     413.     602. <
  13  15  19     275.    -305.     846. <
   0  16  19       0.     359.     599. <
   2  16  19     441.     318.     429. <
   4  16  19       3.    -280.     604. <
   6  16  19     383.     622.     481. <
   8  16  19       1.    -500.     577. <
  10  16  19     218.     357.     609. <
  12  16  19       4.    1290.     612. o
   1  17  19     604.     787.     434. <
   3  17  19     534.    -433.     471. <
   5  17  19     439.     -14.     511. <
   7  17  19     482.    -251.     523. <
   9  17  19     543.     797.     511. <
  11  17  19     286.     887.     958. <
   0  18  19     249.     456.     507. <
   2  18  19      13.     725.     431. <
   4  18  19     263.     466.     483. <
   6  18  19      29.    -279.     461. <
   8  18  19     133.    -243.     470. <
  10  18  19      35.   -1179.    1331. <
   1  19  19     451.     545.     430. <
   3  19  19     376.    1112.     488. o
   5  19  19     442.     688.     486. <
   7  19  19     368.    1229.     700. <
   2  20  19     207.    -201.     645. <
   4  20  19      31.     886.     712. <
   6  20  19     196.     416.     863. <
   3  21  19     261.     178.    1142. <
   0   0  20  160645.  164219.    7888. o
   2   0  20     438.     -41.     451. <
   4   0  20  140456.  150009.    5983. o
   6   0  20       4.     181.     493. <
   8   0  20  107257.  105992.    4291. o
  10   0  20     561.    -584.     535. <
  12   0  20   72929.   82670.    4223. o
  14   0  20     997.     -67.     698. <
  16   0  20   50691.   47527.    3982. o
  18   0  20     780.     564.     887. <
   1   1  20      32.     316.     329. <
   3   1  20     202.     869.     360. o
   5   1  20     589.     693.     346. o
   7   1  20     597.     430.     402. <
   9   1  20     549.     531.     366. <
  11   1  20     335.    1727.     464. o
  13   1  20     228.     542.     515. <
  15   1  20      79.    -520.     669. <
  17   1  20      42.     686.     604. <
  19   1  20      10.   -1404.    1206. <
   0   2  20       4.     -70.     447. <
   2   2  20  133383.  144858.    3525. o
   4   2  20     119.     226.     380. <
   6   2  20  110961.  122752.    3208. o
   8   2  20     725.    -350.     413. <
  10   2  20   82060.   87387.    2544. o
  12   2  20    1247.     841.     436. <
  14   2  20   58576.   55993.    2524. o
  16   2  20    1074.    -392.     817. <
  18   2  20   40186.   41025.    1949. o
   1   3  20      17.     635.     325. <
   3   3  20     414.      97.     346. <
   5   3  20     425.     222.     389. <
   7   3  20     764.     345.     340. <
   9   3  20     432.     639.     423. <
  11   3  20     362.     481.     434. <
  13   3  20      58.     488.     444. <
  15   3  20      29.     419.     575. <
  17   3  20       8.     167.     794. <
  19   3  20       9.    1461.     962. <
   0   4  20  130019.  156381.    5363. o
   2   4  20      19.     356.     340. <
   4   4  20  121543.  131805.    3194. o
   6   4  20     278.      84.     370. <
   8   4  20   93875.  104770.    3021. o
  10   4  20     767.     498.     421. <
  12   4  20   69940.   67178.    2197. o
  14   4  20     943.     -78.     507. <
  16   4  20   48070.   48682.    1865. o
  18   4  20     706.     594.     938. <
   1   5  20     112.     -54.     360. <
   3   5  20     116.     661.     323. o
   5   5  20     562.     500.     330. <
   7   5  20     343.      74.     392. <
   9   5  20     703.     271.     397. <
  11   5  20     241.     159.     417. <
  13   5  20     309.     310.     524. <
  15   5  20      59.     722.     484. <
  17   5  20      91.     339.     480. <
   0   6  20     280.     484.     471. <
   2   6  20  111373.  121306.    2957. o
   4   6  20     530.     140.     352. <
   6   6  20   92733.  102022.    3199. o
   8   6  20    1321.     262.     383. <
  10   6  20   70044.   77167.    2281. o
  12   6  20    1719.    -103.     419. <
  14   6  20   49985.   48787.    2301. o
  16   6  20    1287.     -21.     461. <
   1   7  20      15.     369.     346. <
   3   7  20     148.     669.     356. <
   5   7  20      17.       3.     384. <
   7   7  20     246.     147.     426. <
   9   7  20      10.     122.     380. <
  11   7  20     104.     658.     402. <
  13   7  20       3.     337.     497. <
  15   7  20      14.     426.     497. <
  17   7  20      29.     775.     710. <
   0   8  20   95790.  102388.    4125. o
   2   8  20    1045.     631.     335. <
   4   8  20   86730.   98736.    2852. o
   6   8  20    1388.     411.     367. <
   8   8  20   72789.   77959.    2314. o
  10   8  20    1639.     -47.     382. <
  12   8  20   54190.   56028.    2455. o
  14   8  20    1320.      83.     464. <
  16   8  20   40386.   33899.    2127. o
   1   9  20      95.     -16.     337. <
   3   9  20       4.     308.     390. <
   5   9  20     487.    -104.     379. <
   7   9  20      95.     605.     377. <
   9   9  20     410.     649.     386. <
  11   9  20      34.    -560.     562. <
  13   9  20     181.     413.     523. <
  15   9  20       0.    -117.     561. <
   0  10  20    1109.     579.     530. <
   2  10  20   80945.   80804.    2554. o
   4  10  20    1233.     -71.     374. <
   6  10  20   72602.   73125.    2023. o
   8  10  20    1234.    -204.     413. <
  10  10  20   57922.   53348.    1855. o
  12  10  20    1098.    -280.     588. <
  14  10  20   44407.   40064.    1647. o
   1  11  20      46.    -144.     436. <
   3  11  20     144.     306.     399. <
   5  11  20      10.     656.     372. <
   7  11  20     139.      38.     380. <
   9  11  20      14.     794.     557. <
  11  11  20      69.    -273.     780. <
  13  11  20      43.     347.     531. <
   0  12  20   67576.   69083.    2540. o
   2  12  20    1527.     315.     450. <
   4  12  20   64817.   61961.    2053. o
   6  12  20    1678.     195.     414. <
   8  12  20   52984.   57865.    1983. o
  10  12  20    1649.     184.     706. <
  12  12  20   42416.   39477.    1625. o
   1  13  20      98.     605.     407. <
   3  13  20      67.     121.     433. <
   5  13  20      58.    1217.     467. o
   7  13  20      85.    -185.     531. <
   9  13  20      60.     743.     712. <
  11  13  20      59.     243.     579. <
   0  14  20     823.   -1528.     625. <
   2  14  20   61470.   51665.    1639. o
   4  14  20     800.    -562.     406. <
   6  14  20   54415.   45275.    1811. o
   8  14  20     873.     -28.     953. <
  10  14  20   45097.   36256.    1612. o
   1  15  20      77.     162.     443. <
   3  15  20     126.     588.     421. <
   5  15  20      42.     342.     504. <
   7  15  20     147.   -1005.     560. <
   9  15  20      31.    -706.     777. <
  11  15  20      74.    -720.    1478. <
   0  16  20   47644.   36906.    1838. o
   2  16  20    1320.    1004.     410. o
   4  16  20   44918.   39339.    1457. o
   6  16  20    1118.      71.     525. <
   8  16  20   40755.   31843.    1691. o
   1  17  20      84.     310.     464. <
   3  17  20     105.    -387.     450. <
   5  17  20      96.     -85.     554. <
   7  17  20      83.     165.     756. <
   0  18  20     536.    -360.     663. <
   2  18  20   41923.   33670.    1995. o
   4  18  20     577.     726.     651. <
   1  19  20     106.    1350.    1146. <
   3  19  20      77.     831.     749. <
   1   1  21    1175.    -107.     336. <
   3   1  21     941.     364.     335. <
   5   1  21    1273.    1212.     406. o
   7   1  21     687.      85.     461. <
   9   1  21    1066.     115.     404. <
  11   1  21     543.     352.     389. <
  13   1  21     705.     918.     471. <
  15   1  21     438.     -74.     716. <
  17   1  21     365.   -1345.    1407. <
   0   2  21     116.     -23.     480. <
   2   2  21      57.     457.     335. <
   4   2  21     117.    -188.     349. <
   6   2  21      58.    -285.     406. <
   8   2  21     115.     891.     431. o
  10   2  21      52.      85.     457. <
  12   2  21      64.    -154.     461. <
  14   2  21      12.     246.     471. <
  16   2  21      17.    -380.    1316. <
   1   3  21    1049.     659.     343. <
   3   3  21    1164.    1029.     390. o
   5   3  21     842.    -387.     453. <
   7   3  21    1128.     168.     403. <
   9   3  21     573.     390.     433. <
  11   3  21     944.    1123.     447. o
  13   3  21     388.      94.     466. <
  15   3  21     625.    1306.     763. <
   0   4  21     299.     174.     503. <
   2   4  21     558.     655.     384. <
   4   4  21     252.    -273.     394. <
   6   4  21     364.     527.     409. <
   8   4  21      94.     169.     402. <
  10   4  21     138.     377.     434. <
  12   4  21      10.     457.     467. <
  14   4  21      27.    1190.     564. o
  16   4  21       0.    -194.    1398. <
   1   5  21    1041.     833.     357. o
   3   5  21     991.     289.     357. <
   5   5  21     930.     857.     376. o
   7   5  21     784.     374.     460. <
   9   5  21     936.    1159.     429. o
  11   5  21     450.     202.     443. <
  13   5  21     779.     440.     487. <
  15   5  21     251.    1022.     776. <
   0   6  21     638.     -75.     554. <
   2   6  21     242.     100.     399. <
   4   6  21     561.     -68.     370. <
   6   6  21     147.     226.     393. <
   8   6  21     295.     513.     414. <
  10   6  21      27.     490.     414. <
  12   6  21      86.     178.     480. <
  14   6  21       1.    -871.     618. <
   1   7  21     864.     636.     397. <
   3   7  21    1179.     310.     373. <
   5   7  21     487.     -81.     414. <
   7   7  21    1391.    1334.     447. o
   9   7  21     262.     419.     421. <
  11   7  21    1180.     702.     427. <
  13   7  21     169.      77.     597. <
   0   8  21      57.    -571.     746. <
   2   8  21     365.     171.     379. <
   4   8  21      48.     484.     402. <
   6   8  21     351.     520.     382. <
   8   8  21      52.     346.     447. <
  10   8  21     244.    -218.     410. <
  12   8  21      14.     261.     585. <
   1   9  21     868.     686.     410. <
   3   9  21     659.     658.     420. <
   5   9  21    1110.     866.     386. o
   7   9  21     382.     -51.     399. <
   9   9  21    1000.    1246.     457. o
  11   9  21     253.     377.     481. <
   0  10  21     234.     928.     558. <
   2  10  21       0.    -222.     427. <
   4  10  21     175.    -124.     396. <
   6  10  21       2.     463.     402. <
   8  10  21      94.     696.     416. <
  10  10  21      25.     980.     510. <
  12  10  21      15.    -420.     626. <
   1  11  21     695.     456.     439. <
   3  11  21     782.    1495.     520. o
   5  11  21     552.    -340.     430. <
   7  11  21     778.     293.     404. <
   9  11  21     315.    -447.     575. <
  11  11  21     819.    1522.     626. o
   0  12  21       2.       3.     619. <
   2  12  21     233.    1044.     411. o
   4  12  21       2.     997.     524. <
   6  12  21     156.    -127.     440. <
   8  12  21      20.     495.     488. <
  10  12  21      55.     531.     662. <
   1  13  21     673.     171.     407. <
   3  13  21     476.     225.     410. <
   5  13  21     689.     803.     542. <
   7  13  21     343.    -206.     588. <
   9  13  21     717.    -443.    1610. <
   0  14  21       1.    -108.     621. <
   2  14  21     242.    -195.     447. <
   4  14  21       6.     807.     419. <
   6  14  21     184.     780.     628. <
   8  14  21       8.     206.    1390. <
   1  15  21     472.     551.     457. <
   3  15  21     569.    1138.     490. o
   5  15  21     330.     179.     658. <
   0  16  21      81.     750.     824. <
   2  16  21      70.   -1115.     705. <
   4  16  21     101.     668.     649. <
   6  16  21      47.     859.    1229. <
   1  17  21     378.   -1185.    1283. <
   0   0  22   21260.   20554.    1461. o
   2   0  22    1139.     878.     525. <
   4   0  22   22946.   27751.    1266. o
   6   0  22     235.     591.     695. <
   8   0  22   26890.   27581.    1787. o
  10   0  22      19.     323.     755. <
  12   0  22   26420.   30603.    1924. o
  14   0  22     176.     302.     797. <
   1   1  22      37.     723.     364. <
   3   1  22     178.     -26.     370. <
   5   1  22     406.     511.     484. <
   7   1  22     452.     159.     508. <
   9   1  22     488.     419.     544. <
  11   1  22     311.    -340.     490. <
  13   1  22     218.    -545.     608. <
   0   2  22     252.      71.     508. <
   2   2  22   27458.   26871.     867. o
   4   2  22      72.    -527.     471. <
   6   2  22   29515.   29200.    1337. o
   8   2  22      41.    -410.     530. <
  10   2  22   29476.   31651.    1240. o
  12   2  22     226.    -679.     655. <
  14   2  22   25152.   31995.    3071. o
   1   3  22       8.     521.     369. <
   3   3  22     273.     481.     424. <
   5   3  22     352.     -41.     439. <
   7   3  22     614.    -168.     488. <
   9   3  22     346.      41.     470. <
  11   3  22     322.     336.     503. <
  13   3  22      87.      54.     682. <
   0   4  22   26326.   24059.    1138. o
   2   4  22     169.     722.     384. <
   4   4  22   27728.   25773.     974. o
   6   4  22       6.     155.     493. <
   8   4  22   28163.   32972.    1162. o
  10   4  22      77.       0.     484. <
  12   4  22   26088.   31034.    1650. o
   1   5  22      58.     699.     379. <
   3   5  22      72.     945.     490. <
   5   5  22     473.      80.     441. <
   7   5  22     300.      54.     488. <
   9   5  22     524.     276.     439. <
  11   5  22     217.     581.     831. <
   0   6  22       8.    -145.     608. <
   2   6  22   29355.   28678.    1061. o
   4   6  22      12.    -390.     440. <
   6   6  22   30562.   29066.    1069. o
   8   6  22     221.    -982.     584. <
  10   6  22   29840.   30801.    1119. o
   1   7  22       5.     757.     457. <
   3   7  22     132.     807.     493. <
   5   7  22      20.     -43.     429. <
   7   7  22     204.     309.     421. <
   9   7  22      26.     511.     444. <
  11   7  22     125.     634.     752. <
   0   8  22   31627.   25498.    1629. o
   2   8  22     123.    -248.     471. <
   4   8  22   31107.   28813.    1064. o
   6   8  22     259.     161.     426. <
   8   8  22   30149.   26868.    1056. o
  10   8  22     395.    -917.     782. <
   1   9  22      89.     295.     735. <
   3   9  22      10.     523.     404. <
   5   9  22     319.     624.     417. <
   7   9  22      74.     298.     429. <
   9   9  22     365.     356.     777. <
   0  10  22     187.     869.     743. <
   2  10  22   29682.   27986.    1281. o
   4  10  22     207.    -189.     453. <
   6  10  22   28377.   28918.    1015. o
   8  10  22     267.     457.     679. <
   1  11  22      32.     309.     494. <
   3  11  22     101.    -214.     565. <
   5  11  22       3.     736.     513. <
   7  11  22     138.    -552.     689. <
   9  11  22       1.     837.    1513. <
   0  12  22   28387.   28954.    1891. o
   2  12  22     355.     -44.     517. <
   4  12  22   28250.   25951.    1239. o
   6  12  22     442.    2510.    1175. o
   1  13  22      54.     376.     577. <
   3  13  22      49.     786.     618. <
   5  13  22      73.    1009.    1213. <
   2  14  22   23116.   24495.    2402. o
   1   1  23     946.     208.     380. <
   3   1  23     768.     571.     379. <
   5   1  23     993.    -374.     584. <
   7   1  23     594.     961.     631. <
   9   1  23     849.     665.     935. <
   0   2  23     108.    -188.     551. <
   2   2  23      59.     486.     394. <
   4   2  23     114.     256.     504. <
   6   2  23      64.     396.     665. <
   8   2  23     102.    1592.     890. <
   1   3  23     858.     871.     383. o
   3   3  23     926.     181.     439. <
   5   3  23     687.     448.     497. <
   7   3  23     904.     914.     735. <
   9   3  23     491.     419.     923. <
   0   4  23     305.     619.     534. <
   2   4  23     501.    -154.     427. <
   4   4  23     239.    -171.     567. <
   6   4  23     351.      40.     510. <
   8   4  23     119.     -46.     950. <
  10   4  23     158.     867.     958. <
   1   5  23     819.     572.     407. <
   3   5  23     818.    -409.     577. <
   5   5  23     791.     347.     504. <
   7   5  23     625.    1143.     853. <
   9   5  23     748.     614.     840. <
   0   6  23     649.      65.     628. <
   2   6  23     288.    -239.     488. <
   4   6  23     557.     867.     507. <
   6   6  23     193.    -177.     740. <
   8   6  23     346.    2055.     874. o
   1   7  23     697.     972.     523. <
   3   7  23     951.     161.     501. <
   5   7  23     438.    -125.     608. <
   7   7  23    1061.    1172.     698. <
   0   8  23     125.     924.     739. <
   2   8  23     473.     810.     567. <
   4   8  23     139.     958.     607. <
   6   8  23     445.     965.     686. <
   1   9  23     743.     780.     991. <
   3   9  23     531.    -853.     968. <
   5   9  23     844.    1504.     856. <
   2  10  23      48.     112.     987. <
   2   0  24      62.    -631.    1056. <
   1   1  24      20.    1113.     794. <
   3   1  24     100.    1351.    1187. <
   0   2  24      35.    2799.    1132. o
   2   2  24   58588.   59914.    4560. o
   4   2  24     137.     876.    1166. <
   1   3  24       5.     121.    1075. <

loop_
 _twin_refln_datum_id
 _twin_refln_individual_id
 _twin_refln_index_h
 _twin_refln_index_k
 _twin_refln_index_l
 _twin_refln_F_squared_calc
 _twin_refln_F_squared_meas
 _twin_refln_F_squared_sigma
 _twin_refln_include_status
 ? ? ? ? ? ? ? ? ?
