# Supplementary material for: Static and Dynamic Disorder in Formamidinium Lead Bromide Single Crystals
Source: J Phys Chem Lett. 2023 Feb 1;14(5):1288–93. doi: 10.1021/acs.jpclett.2c03337 (PMC9923750; doi:10.1021/acs.jpclett.2c03337)
Supplement: Supplementary file 1 — jz2c03337_si_001.zip [file jz2c03337_si_001.zip › TEMP_5_100_00_Immm.cif]

#=======================================================================
data_global
#=======================================================================

_audit_creation_method                   'Jana2006 Version : 24/08/2020'


# 1. PROCESSING SUMMARY (IUCr Office Use Only)

_journal_date_recd_electronic            ?
_journal_date_to_coeditor                ?
_journal_date_from_coeditor              ?
_journal_date_accepted                   ?
_journal_date_printers_first             ?
_journal_date_printers_final             ?
_journal_date_proofs_out                 ?
_journal_date_proofs_in                  ?
_journal_coeditor_name                   ?
_journal_coeditor_code                   ?
_journal_coeditor_notes
; ?
;
_journal_techeditor_code                 ?
_journal_paper_category                  ?
_journal_techeditor_notes
; ?
;
_journal_coden_ASTM                      ?
_journal_name_full                       'Acta Crystallographica Section C'
_journal_year                            ?
_journal_volume                          ?
_journal_issue                           ?
_journal_page_first                      ?
_journal_page_last                       ?
_journal_suppl_publ_number               ?
_journal_suppl_publ_pages                ?

#=======================================================================

# 2. SUBMISSION DETAILS

_publ_contact_author_name                ?
_publ_contact_author_address
; ?
;
_publ_contact_author_email               ?
_publ_contact_author_fax                 ?
_publ_contact_author_phone               ?

_publ_requested_journal                  'Acta Crystallographica Section C'
_publ_requested_category                 ?

_publ_contact_letter
; ?
;

#=======================================================================

# 3. TITLE AND AUTHOR LIST

_publ_section_title
; ?
;
_publ_section_title_footnote
; ?
;
loop_
 _publ_author_name
 _publ_author_footnote
 _publ_author_address
; ?      # name
;
; ?      # footnote
;
; ?      # address
;

#=======================================================================

# 4. TEXT

_publ_section_synopsis
; ?
;
_publ_section_abstract
; ?
;
_publ_section_comment
; ?
;
_publ_section_introduction
; ?
;
_publ_section_experimental
; ?
;
_publ_section_exptl_prep
; ?
;
_publ_section_exptl_refinement
; ?
;
_publ_section_exptl_solution
; ?
;
_publ_section_discussion
; ?
;
_publ_section_acknowledgements
; ?
;
_publ_section_references
;
Petricek, V., Dusek, M. & Palatinus L. (2014). Z. Kristallogr. 229(5), 345-352.

Palatinus L. & Chapuis G. (2007). J. Appl. Cryst. 40, 786-790.

# enable this reference if Diamond ver. 2 was used for visualization
#Brandenburg, K. (1999). DIAMOND. Version. 2.1c.
#Crystal Impact GbR, Bonn, Germany.

# enable this reference if Diamond ver. 3 was used for visualization
#Brandenburg, K. & Putz, H. (2005). DIAMOND Version 3.
#Crystal Impact GbR, Postfach 1251, D-53002 Bonn, Germany.

# enable this reference if SIR97 was used for solving of the structure
#Altomare, A., Burla, M. C., Camalli, M., Cascarano, G., Giacovazzo, C.,
#Guagliardi, A., Moliterni, A. G. G., Polidori, G., Spagna, R. (1997).
#SIR97. A Package for Crystal Structure Solution by Direct Methods
#and Refinement, Bari, Rome, Italy.

# use this reference if SIR2002 was used for solving of the structure
#Burla, M.C., Camalli, M., Carrozzini, B., Cascarano, G., Giacovazzo, C.,
#Polidori, G., Spagna, R.
#SIR2002: the program, J. Appl. Cryst, (2003). 36, 1103


# use this reference if SIR2011 was used for solving of the structure
#Burla, M.C., Caliandro, R., Camalli, M., Carrozzini, B., Cascarano,
#G.L., Giacovazzo, C., Mallamo. M., Mazzone, A., Polidori, G., Spagna, R.
#SIR2011: a new package for crystal structure determination and refinement,
#J.Appl.Cryst. (2012) 45, 357-361

# enable this reference if bond valences were calculated
#Brown, I. D. (1996). J. Appl. Cryst. 29, 479-480.

# enable this reference if Xshape wase used for crystal shape refinement
#Stoe & Cie (1998). X-SHAPE. Stoe & Cie, Darmstadt, Germany.


# enable this reference if Flack coefficient was refined
#Flack, H. D. (1983). Acta Cryst. A39, 876-881.
;
_publ_section_figure_captions
; ?
;
_publ_section_table_legends
; ?
;

#=======================================================================
data_I
#=======================================================================

# 5. CHEMICAL DATA

_chemical_name_systematic
; ?
;
_chemical_name_common                    ?
_chemical_formula_moiety                 ?
_chemical_formula_structural             ?
_chemical_formula_analytical             ?
_chemical_formula_iupac                  ?
_chemical_formula_sum                    'C1 H5 Br3 N2 Pb1'
_chemical_formula_weight                 492
_chemical_melting_point                  ?
_chemical_compound_source                ?
_chemical_absolute_configuration         .

#=======================================================================

# 6. CRYSTAL DATA

_symmetry_cell_setting                   orthorhombic
_symmetry_space_group_name_H-M           'I m m m'
_symmetry_space_group_name_Hall          '-I -2x;-2y;-2z'
_symmetry_Int_Tables_number              71

loop_
 _space_group_symop_id
 _space_group_symop_operation_xyz
 1   x,y,z
 2   -x,-y,z
 3   -x,y,-z
 4   x,-y,-z
 5   -x,-y,-z
 6   x,y,-z
 7   x,-y,z
 8   -x,y,z
 9   x+1/2,y+1/2,z+1/2
 10  -x+1/2,-y+1/2,z+1/2
 11  -x+1/2,y+1/2,-z+1/2
 12  x+1/2,-y+1/2,-z+1/2
 13  -x+1/2,-y+1/2,-z+1/2
 14  x+1/2,y+1/2,-z+1/2
 15  x+1/2,-y+1/2,z+1/2
 16  -x+1/2,y+1/2,z+1/2

_cell_length_a                           11.8423(3)
_cell_length_b                           11.8411(3)
_cell_length_c                           11.8346(3)
_cell_angle_alpha                        90
_cell_angle_beta                         90
_cell_angle_gamma                        90
_cell_volume                             1659.52(7)

loop_
 _twin_individual_id
 _twin_individual_mass_fraction_refined
 _twin_individual_twin_matrix_11
 _twin_individual_twin_matrix_12
 _twin_individual_twin_matrix_13
 _twin_individual_twin_matrix_21
 _twin_individual_twin_matrix_22
 _twin_individual_twin_matrix_23
 _twin_individual_twin_matrix_31
 _twin_individual_twin_matrix_32
 _twin_individual_twin_matrix_33
1 0.276(4)
1 0 0
0 1 0
0 0 1
2 0.388(2)
0 0 1
0 -1 0
1 0 0
3 0.335(3)
0 1 0
1 0 0
0 0 -1

_cell_formula_units_Z                    8

_cell_measurement_reflns_used            6263
_cell_measurement_theta_min              2.71
_cell_measurement_theta_max              34.81
_cell_measurement_temperature            100.00(10)
_cell_special_details
; ?
;

_exptl_crystal_density_diffrn            3.9382
_exptl_crystal_density_meas              ?
_exptl_crystal_density_method            ?
_exptl_crystal_F_000                     1696

_exptl_absorpt_coefficient_mu            18.793
_exptl_crystal_description               ?
_exptl_crystal_size_max                  0.143
_exptl_crystal_size_mid                  0.089
_exptl_crystal_size_min                  0.023
_exptl_crystal_size_rad                  ?
_exptl_crystal_colour                    ?
_exptl_absorpt_correction_type           'gaussian'
_exptl_absorpt_process_details
;
CrysAlisPro 1.171.40.71a (Rigaku Oxford Diffraction, 2020)
Numerical absorption correction based on gaussian integration over
			a multifaceted crystal model
Empirical absorption correction using spherical harmonics,
 implemented in SCALE3 ABSPACK scaling algorithm.
;
_exptl_absorpt_correction_T_min          0.14
_exptl_absorpt_correction_T_max          0.781
loop_
 _exptl_crystal_face_index_h
 _exptl_crystal_face_index_k
 _exptl_crystal_face_index_l
 _exptl_crystal_face_perp_dist
 ? ? ? ?

#=======================================================================

# 7. EXPERIMENTAL DATA

_exptl_special_details                   ?

_diffrn_ambient_temperature              100
_diffrn_source                           'micro-focus sealed X-ray tube'
_diffrn_source_power                     ?
_diffrn_source_voltage                   ?
_diffrn_source_current                   ?
_diffrn_radiation_type                   'Ag K\a'
_diffrn_radiation_source                 'X-ray tube'
_diffrn_radiation_wavelength             0.56087
_diffrn_radiation_monochromator          'mirror'
_diffrn_measurement_device               'four-circle diffractometer'
_diffrn_measurement_device_type          'XtaLAB Synergy, Dualflex, Pilatus 300K'
_diffrn_detector                         'Hybrid Pixel Array Detector'
_diffrn_detector_area_resol_mean         5.8140
_diffrn_measurement_method               '\w scans'
_diffrn_measurement_specimen_support     ?

_diffrn_reflns_number                    23768
_diffrn_reflns_theta_min                 2.71
_diffrn_reflns_theta_max                 35
_diffrn_reflns_theta_full                34.85
_diffrn_measured_fraction_theta_max      0.97
_diffrn_measured_fraction_theta_full     0.98
_diffrn_reflns_av_R_equivalents          0.0502
_diffrn_reflns_av_unetI/netI             0.0364
_diffrn_reflns_limit_h_min               -22
_diffrn_reflns_limit_h_max               24
_diffrn_reflns_limit_k_min               -23
_diffrn_reflns_limit_k_max               21
_diffrn_reflns_limit_l_min               -24
_diffrn_reflns_limit_l_max               21
_diffrn_reflns_reduction_process         ?

_diffrn_standards_number                 ?
_diffrn_standards_interval_count         ?
_diffrn_standards_interval_time          ?
_diffrn_standards_decay_%                ?
loop_
_diffrn_standard_refln_index_h
_diffrn_standard_refln_index_k
_diffrn_standard_refln_index_l
  ? ? ?

_diffrn_radiation_probe                  X-ray

#=======================================================================

# 8. REFINEMENT DATA

_refine_special_details
; ?
;

_reflns_number_total                     3960
_reflns_number_gt                        2148
_reflns_threshold_expression             'I>2\s(I)'

_refine_ls_structure_factor_coef         Fsqd
_refine_ls_R_factor_gt                   0.0425
_refine_ls_wR_factor_gt                  0.0914
_refine_ls_R_factor_all                  0.0763
_refine_ls_wR_factor_ref                 0.0990
_refine_ls_goodness_of_fit_ref           1.63
_refine_ls_goodness_of_fit_gt            2.05
_refine_ls_restrained_S_gt               ?
_refine_ls_restrained_S_all              ?
_refine_ls_number_reflns                 3960
_refine_ls_number_parameters             39
_refine_ls_number_restraints             4
_refine_ls_number_constraints            18
_refine_ls_weighting_scheme              sigma
_refine_ls_weighting_details             'w=1/(\s^2^(I)+0.0004I^2^)'
_refine_ls_hydrogen_treatment            'constr'
_refine_ls_shift/su_max                  0.0458
_refine_ls_shift/su_mean                 0.0087
_refine_diff_density_max                 10.27
_refine_diff_density_min                 -6.78
_refine_ls_extinction_method             'none'
_refine_ls_extinction_coef               ?
_refine_ls_extinction_expression         ?
_refine_ls_abs_structure_details         ?
_refine_ls_abs_structure_Flack           ?
_refine_ls_abs_structure_Rogers          ?

loop_
 _atom_type_symbol
 _atom_type_scat_dispersion_real
 _atom_type_scat_dispersion_imag
 _atom_type_scat_source
 C    0.0015  0.0009
 'International Tables Vol C tables 4.2.6.8 and 6.1.1.1'
 H    0.0000  0.0000
 'International Tables Vol C tables 4.2.6.8 and 6.1.1.1'
 Br   0.1811  1.6452
 'International Tables Vol C tables 4.2.6.8 and 6.1.1.1'
 N    0.0030  0.0019
 'International Tables Vol C tables 4.2.6.8 and 6.1.1.1'
 Pb  -1.1676  6.9287
 'International Tables Vol C tables 4.2.6.8 and 6.1.1.1'

_computing_data_collection
 'CrysAlisPro 1.171.40.71a (Rigaku OD, 2020)'
_computing_cell_refinement
 'CrysAlisPro 1.171.40.71a (Rigaku OD, 2020)'
_computing_data_reduction
 'CrysAlisPro 1.171.40.71a (Rigaku OD, 2020)'
_computing_structure_solution            ?
_computing_structure_refinement          ?
_computing_molecular_graphics            ?
_computing_publication_material          ?

loop_
 _restr_distance_atom_site_label_1
 _restr_distance_site_symmetry_1
 _restr_distance_atom_site_label_2
 _restr_distance_site_symmetry_2
 _restr_distance_target
 _restr_distance_target_weight_param
C1 . N1 . 1.3 0.001
C2 . N2 . 1.3 0.001

loop_
 _restr_angle_atom_site_label_1
 _restr_angle_site_symmetry_1
 _restr_angle_atom_site_label_2
 _restr_angle_site_symmetry_2
 _restr_angle_atom_site_label_3
 _restr_angle_site_symmetry_3
 _restr_angle_target
 _restr_angle_target_weight_param
N1 4_576 C1 . N1 . 128 0.01
N2 4_566 C2 . N2 . 128 0.01

loop_
 _restr_torsion_atom_site_label_1
 _restr_torsion_site_symmetry_1
 _restr_torsion_atom_site_label_2
 _restr_torsion_site_symmetry_2
 _restr_torsion_atom_site_label_3
 _restr_torsion_site_symmetry_3
 _restr_torsion_atom_site_label_4
 _restr_torsion_site_symmetry_4
 _restr_torsion_angle_target
 _restr_torsion_weight_param
 ? ? ? ? ? ? ? ? ? ?

loop_
 _restr_equal_distance_atom_site_label_1
 _restr_equal_distance_site_symmetry_1
 _restr_equal_distance_atom_site_label_2
 _restr_equal_distance_site_symmetry_2
 _restr_equal_distance_class_class_id
 _restr_equal_distance_class_target_weight_param
 ? ? ? ? ? ?

loop_
 _restr_equal_angle_atom_site_label_1
 _restr_equal_angle_site_symmetry_1
 _restr_equal_angle_atom_site_label_2
 _restr_equal_angle_site_symmetry_2
 _restr_equal_angle_atom_site_label_3
 _restr_equal_angle_site_symmetry_3
 _restr_equal_angle_class_class_id
 _restr_equal_angle_class_target_weight_param
 ? ? ? ? ? ? ? ?

loop_
 _restr_equal_torsion_atom_site_label_1
 _restr_equal_torsion_site_symmetry_1
 _restr_equal_torsion_atom_site_label_2
 _restr_equal_torsion_site_symmetry_2
 _restr_equal_torsion_atom_site_label_3
 _restr_equal_torsion_site_symmetry_3
 _restr_equal_torsion_atom_site_label_4
 _restr_equal_torsion_site_symmetry_4
 _restr_equal_torsion_class_class_id
 _restr_equal_torsion_class_target_weight_param
 ? ? ? ? ? ? ? ? ? ?


#=======================================================================

# 9. ATOMIC COORDINATES AND DISPLACEMENT PARAMETERS

loop_
 _atom_site_label
 _atom_site_type_symbol
 _atom_site_fract_x
 _atom_site_fract_y
 _atom_site_fract_z
 _atom_site_adp_type
 _atom_site_U_iso_or_equiv
 _atom_site_site_symmetry_multiplicity
 _atom_site_occupancy
 _atom_site_calc_flag
 _atom_site_refinement_flags
 _atom_site_disorder_assembly
 _atom_site_disorder_group
  Pb1 Pb 0.5 0.75006(4) 0.74990(3) Uani 0.01241(10) 8 1 d . . .
  Br1 Br 0.5 0.5 0.7773(2) Uani 0.0408(7) 4 1 d . . .
  Br2 Br 0.75 0.75 0.75 Uani 0.0775(16) 8 1 d . . .
  Br3 Br 0.5 0.7247(3) 0.5 Uani 0.0526(10) 4 1 d . . .
  Br4 Br 0.5 0.7746(3) 1 Uani 0.0609(11) 4 1 d . . .
  Br5 Br 0.5 1 0.7297(3) Uani 0.0828(17) 4 1 d . . .
  C1 C 0.298(3) 1 0.5 Uiso 0.086(4) 4 1 d . . .
  C2 C 0.289(2) 0.5 0.5 Uiso 0.087(4) 4 1 d . . .
  N1 N 0.250(3) 1.09867(12) 0.5 Uiso 0.086(4) 8 1 d . . .
  N2 N 0.241(2) 0.5 0.40127(12) Uiso 0.087(4) 8 1 d . . .
  H1c1 H 0.378939 1 0.5 Uiso 0.1038 4 1 d . . .
  H1c2 H 0.36975 0.5 0.5 Uiso 0.1043 4 1 d . . .
  H1n1 H 0.176469 1.103793 0.5 Uiso 0.1038 8 1 d . . .
  H2n1 H 0.290838 1.15958 0.5 Uiso 0.1038 8 1 d . . .
  H1n2 H 0.167276 0.5 0.396142 Uiso 0.1043 8 1 d . . .
  H2n2 H 0.281644 0.5 0.340325 Uiso 0.1043 8 1 d . . .

loop_
 _atom_site_aniso_label
 _atom_site_aniso_type_symbol
 _atom_site_aniso_U_11
 _atom_site_aniso_U_22
 _atom_site_aniso_U_33
 _atom_site_aniso_U_12
 _atom_site_aniso_U_13
 _atom_site_aniso_U_23
 Pb1 Pb 0.0088(2) 0.01493(15) 0.01349(17) 0 0 0.00002(4)
 Br1 Br 0.0656(17) 0.0076(5) 0.0492(11) 0 0 0
 Br2 Br 0.0103(6) 0.106(3) 0.116(4) -0.0033(12) -0.0114(11) -0.0012(8)
 Br3 Br 0.091(2) 0.0601(16) 0.0066(5) 0 0 0
 Br4 Br 0.115(3) 0.0534(15) 0.0146(8) 0 0 0
 Br5 Br 0.170(5) 0.0142(11) 0.0647(16) 0 0 0

loop_
 _jana_atom_site_ADP_C_label
 _jana_atom_site_ADP_C_type_symbol
 _jana_atom_site_ADP_C_111
 _jana_atom_site_ADP_C_112
 _jana_atom_site_ADP_C_113
 _jana_atom_site_ADP_C_122
 _jana_atom_site_ADP_C_123
 _jana_atom_site_ADP_C_133
 _jana_atom_site_ADP_C_222
 _jana_atom_site_ADP_C_223
 _jana_atom_site_ADP_C_233
 _jana_atom_site_ADP_C_333
 ? ? ? ? ? ? ? ? ? ? ? ?

loop_
 _jana_atom_site_ADP_D_label
 _jana_atom_site_ADP_D_type_symbol
 _jana_atom_site_ADP_D_1111
 _jana_atom_site_ADP_D_1112
 _jana_atom_site_ADP_D_1113
 _jana_atom_site_ADP_D_1122
 _jana_atom_site_ADP_D_1123
 _jana_atom_site_ADP_D_1133
 _jana_atom_site_ADP_D_1222
 _jana_atom_site_ADP_D_1223
 _jana_atom_site_ADP_D_1233
 _jana_atom_site_ADP_D_1333
 _jana_atom_site_ADP_D_2222
 _jana_atom_site_ADP_D_2223
 _jana_atom_site_ADP_D_2233
 _jana_atom_site_ADP_D_2333
 _jana_atom_site_ADP_D_3333
 ? ? ? ? ? ? ? ? ? ? ? ? ? ? ? ? ?

loop_
 _jana_atom_site_ADP_E_label
 _jana_atom_site_ADP_E_type_symbol
 _jana_atom_site_ADP_E_11111
 _jana_atom_site_ADP_E_11112
 _jana_atom_site_ADP_E_11113
 _jana_atom_site_ADP_E_11122
 _jana_atom_site_ADP_E_11123
 _jana_atom_site_ADP_E_11133
 _jana_atom_site_ADP_E_11222
 _jana_atom_site_ADP_E_11223
 _jana_atom_site_ADP_E_11233
 _jana_atom_site_ADP_E_11333
 _jana_atom_site_ADP_E_12222
 _jana_atom_site_ADP_E_12223
 _jana_atom_site_ADP_E_12233
 _jana_atom_site_ADP_E_12333
 _jana_atom_site_ADP_E_13333
 _jana_atom_site_ADP_E_22222
 _jana_atom_site_ADP_E_22223
 _jana_atom_site_ADP_E_22233
 _jana_atom_site_ADP_E_22333
 _jana_atom_site_ADP_E_23333
 _jana_atom_site_ADP_E_33333
 ? ? ? ? ? ? ? ? ? ? ? ? ? ? ? ? ? ? ? ? ? ? ?

loop_
 _jana_atom_site_ADP_F_label
 _jana_atom_site_ADP_F_type_symbol
 _jana_atom_site_ADP_F_111111
 _jana_atom_site_ADP_F_111112
 _jana_atom_site_ADP_F_111113
 _jana_atom_site_ADP_F_111122
 _jana_atom_site_ADP_F_111123
 _jana_atom_site_ADP_F_111133
 _jana_atom_site_ADP_F_111222
 _jana_atom_site_ADP_F_111223
 _jana_atom_site_ADP_F_111233
 _jana_atom_site_ADP_F_111333
 _jana_atom_site_ADP_F_112222
 _jana_atom_site_ADP_F_112223
 _jana_atom_site_ADP_F_112233
 _jana_atom_site_ADP_F_112333
 _jana_atom_site_ADP_F_113333
 _jana_atom_site_ADP_F_122222
 _jana_atom_site_ADP_F_122223
 _jana_atom_site_ADP_F_122233
 _jana_atom_site_ADP_F_122333
 _jana_atom_site_ADP_F_123333
 _jana_atom_site_ADP_F_133333
 _jana_atom_site_ADP_F_222222
 _jana_atom_site_ADP_F_222223
 _jana_atom_site_ADP_F_222233
 _jana_atom_site_ADP_F_222333
 _jana_atom_site_ADP_F_223333
 _jana_atom_site_ADP_F_233333
 _jana_atom_site_ADP_F_333333
 ? ? ? ? ? ? ? ? ? ? ? ? ? ? ? ? ? ? ? ? ? ? ? ? ? ? ? ? ? ?


#=======================================================================

# 10. MOLECULAR GEOMETRY


loop_
 _geom_bond_atom_site_label_1
 _geom_bond_atom_site_label_2
 _geom_bond_site_symmetry_1
 _geom_bond_site_symmetry_2
 _geom_bond_distance
 _geom_bond_publ_flag
  Pb1 Br1 . . 2.9787(5) ?
  Pb1 Br2 . . 2.96058(15) ?
  Pb1 Br2 . 12_466 2.96058(15) ?
  Pb1 Br3 . . 2.9726(5) ?
  Pb1 Br4 . . 2.9741(5) ?
  Pb1 Br5 . . 2.9692(5) ?
  Br1 N2 . 3_656 3.73(2) ?
  Br1 N2 . 4_566 3.73(2) ?
  Br2 N1 . 9_545 3.4590(8) ?
  Br2 N1 . 2_675 3.4590(8) ?
  Br2 N2 . 9_555 3.4613(12) ?
  Br2 N2 . 3_656 3.4613(12) ?
  Br3 N1 . 2_675 3.63(2) ?
  Br3 N1 . 4_576 3.63(2) ?
  Br4 N1 . 9_545 3.62(2) ?
  Br4 N1 . 11_546 3.62(2) ?
  Br5 N2 . 9_555 3.50(2) ?
  Br5 N2 . 10_565 3.50(2) ?
  C1 N1 . . 1.300(18) ?
  C1 N1 . 4_576 1.300(18) ?
  C1 H1c1 . . 0.96 ?
  C2 N2 . . 1.300(17) ?
  C2 N2 . 4_566 1.300(17) ?
  C2 H1c2 . . 0.96 ?
  N1 H1n1 . . 0.87 ?
  N1 H2n1 . . 0.87 ?
  N2 H1n2 . . 0.87 ?
  N2 H2n2 . . 0.87 ?

loop_
 _geom_angle_atom_site_label_1
 _geom_angle_atom_site_label_2
 _geom_angle_atom_site_label_3
 _geom_angle_site_symmetry_1
 _geom_angle_site_symmetry_2
 _geom_angle_site_symmetry_3
 _geom_angle
 _geom_angle_publ_flag
  Br1 Pb1 Br2 . . . 89.984(8) ?
  Br1 Pb1 Br2 . . 12_466 89.984(8) ?
  Br1 Pb1 Br3 . . . 90.45(8) ?
  Br1 Pb1 Br4 . . . 89.37(8) ?
  Br1 Pb1 Br5 . . . 178.38(9) ?
  Br2 Pb1 Br2 . . 12_466 180 ?
  Br2 Pb1 Br3 . . . 90.021(6) ?
  Br2 Pb1 Br4 . . . 89.979(6) ?
  Br2 Pb1 Br5 . . . 90.015(8) ?
  Br2 Pb1 Br3 12_466 . . 90.021(6) ?
  Br2 Pb1 Br4 12_466 . . 89.979(6) ?
  Br2 Pb1 Br5 12_466 . . 90.015(8) ?
  Br3 Pb1 Br4 . . . 179.83(9) ?
  Br3 Pb1 Br5 . . . 91.17(9) ?
  Br4 Pb1 Br5 . . . 89.01(10) ?
  Pb1 Br1 Pb1 . . 2_665 167.51(9) ?
  Pb1 Br1 N2 . . 3_656 86.47(4) ?
  Pb1 Br1 N2 . . 4_566 86.47(4) ?
  Pb1 Br1 N2 2_665 . 3_656 86.47(4) ?
  Pb1 Br1 N2 2_665 . 4_566 86.47(4) ?
  N2 Br1 N2 3_656 . 4_566 111.0(4) ?
  Pb1 Br2 Pb1 . . 12_566 180 ?
  Pb1 Br2 N1 . . 9_545 90.0(5) ?
  Pb1 Br2 N1 . . 2_675 90.0(5) ?
  Pb1 Br2 N2 . . 9_555 88.2(5) ?
  Pb1 Br2 N2 . . 3_656 91.8(5) ?
  Pb1 Br2 N1 12_566 . 9_545 90.0(5) ?
  Pb1 Br2 N1 12_566 . 2_675 90.0(5) ?
  Pb1 Br2 N2 12_566 . 9_555 91.8(5) ?
  Pb1 Br2 N2 12_566 . 3_656 88.2(5) ?
  N1 Br2 N1 9_545 . 2_675 180 ?
  N1 Br2 N2 9_545 . 9_555 90.04(3) ?
  N1 Br2 N2 9_545 . 3_656 89.96(3) ?
  N1 Br2 N2 2_675 . 9_555 89.96(3) ?
  N1 Br2 N2 2_675 . 3_656 90.04(3) ?
  N2 Br2 N2 9_555 . 3_656 180 ?
  Pb1 Br3 Pb1 . . 3_656 168.41(12) ?
  Pb1 Br3 N1 . . 2_675 86.66(4) ?
  Pb1 Br3 N1 . . 4_576 86.66(4) ?
  Pb1 Br3 N1 3_656 . 2_675 86.66(4) ?
  Pb1 Br3 N1 3_656 . 4_576 86.66(4) ?
  N1 Br3 N1 2_675 . 4_576 109.6(4) ?
  Pb1 Br4 Pb1 . . 3_657 168.76(13) ?
  Pb1 Br4 N1 . . 9_545 86.77(5) ?
  Pb1 Br4 N1 . . 11_546 86.77(5) ?
  Pb1 Br4 N1 3_657 . 9_545 86.77(5) ?
  Pb1 Br4 N1 3_657 . 11_546 86.77(5) ?
  N1 Br4 N1 9_545 . 11_546 109.7(4) ?
  Pb1 Br5 Pb1 . . 2_675 170.75(14) ?
  Pb1 Br5 N2 . . 9_555 87.32(5) ?
  Pb1 Br5 N2 . . 10_565 87.32(5) ?
  Pb1 Br5 N2 2_675 . 9_555 87.32(5) ?
  Pb1 Br5 N2 2_675 . 10_565 87.32(5) ?
  N2 Br5 N2 9_555 . 10_565 109.0(4) ?
  N1 C1 N1 . . 4_576 128(3) ?
  N1 C1 H1c1 . . . 116 ?
  N1 C1 H1c1 4_576 . . 116 ?
  N2 C2 N2 . . 4_566 128(3) ?
  N2 C2 H1c2 . . . 116 ?
  N2 C2 H1c2 4_566 . . 116 ?
  Br2 N1 Br2 9_454 . 2_675 117.60(4) ?
  Br2 N1 Br3 9_454 . 2_675 72.6(3) ?
  Br2 N1 Br4 9_454 . 9_454 72.7(3) ?
  Br2 N1 C1 9_454 . . 117.7(6) ?
  Br2 N1 H1n1 9_454 . . 87.98 ?
  Br2 N1 H2n1 9_454 . . 64.54 ?
  Br2 N1 Br3 2_675 . 2_675 72.6(3) ?
  Br2 N1 Br4 2_675 . 9_454 72.7(3) ?
  Br2 N1 C1 2_675 . . 117.7(6) ?
  Br2 N1 H1n1 2_675 . . 87.98 ?
  Br2 N1 H2n1 2_675 . . 64.54 ?
  Br3 N1 Br4 2_675 . 9_454 109.62(7) ?
  Br3 N1 C1 2_675 . . 99.2(19) ?
  Br3 N1 H1n1 2_675 . . 140.79 ?
  Br3 N1 H2n1 2_675 . . 20.79 ?
  Br4 N1 C1 9_454 . . 151.2(19) ?
  Br4 N1 H1n1 9_454 . . 31.17 ?
  Br4 N1 H2n1 9_454 . . 88.83 ?
  C1 N1 H1n1 . . . 120 ?
  C1 N1 H2n1 . . . 120 ?
  H1n1 N1 H2n1 . . . 120 ?
  Br1 N2 Br2 3_656 . 9_444 71.4(3) ?
  Br1 N2 Br2 3_656 . 3_656 71.4(3) ?
  Br1 N2 Br5 3_656 . 9_444 110.00(7) ?
  Br1 N2 C2 3_656 . . 98.5(17) ?
  Br1 N2 H1n2 3_656 . . 141.48 ?
  Br1 N2 H2n2 3_656 . . 21.48 ?
  Br2 N2 Br2 9_444 . 3_656 117.57(6) ?
  Br2 N2 Br5 9_444 . 9_444 74.1(3) ?
  Br2 N2 C2 9_444 . . 116.8(6) ?
  Br2 N2 H1n2 9_444 . . 89.78 ?
  Br2 N2 H2n2 9_444 . . 63.46 ?
  Br2 N2 Br5 3_656 . 9_444 74.1(3) ?
  Br2 N2 C2 3_656 . . 116.8(6) ?
  Br2 N2 H1n2 3_656 . . 89.78 ?
  Br2 N2 H2n2 3_656 . . 63.46 ?
  Br5 N2 C2 9_444 . . 151.5(18) ?
  Br5 N2 H1n2 9_444 . . 31.48 ?
  Br5 N2 H2n2 9_444 . . 88.52 ?
  C2 N2 H1n2 . . . 120 ?
  C2 N2 H2n2 . . . 120 ?
  H1n2 N2 H2n2 . . . 120 ?

loop_
 _geom_torsion_atom_site_label_1
 _geom_torsion_atom_site_label_2
 _geom_torsion_atom_site_label_3
 _geom_torsion_atom_site_label_4
 _geom_torsion_site_symmetry_1
 _geom_torsion_site_symmetry_2
 _geom_torsion_site_symmetry_3
 _geom_torsion_site_symmetry_4
 _geom_torsion
 _geom_torsion_publ_flag
 ? ? ? ? ? ? ? ? ? ?

loop_
 _geom_hbond_atom_site_label_D
 _geom_hbond_atom_site_label_H
 _geom_hbond_atom_site_label_A
 _geom_hbond_site_symmetry_D
 _geom_hbond_site_symmetry_H
 _geom_hbond_site_symmetry_A
 _geom_hbond_distance_DH
 _geom_hbond_distance_HA
 _geom_hbond_distance_DA
 _geom_hbond_angle_DHA
 _geom_hbond_publ_flag
 ? ? ? ? ? ? ? ? ? ? ?


#=======================================================================

# 11. STRUCTURE-FACTOR LIST

loop_
 _refln_index_h
 _refln_index_k
 _refln_index_l
 _refln_F_squared_calc
 _refln_F_squared_meas
 _refln_F_squared_sigma
 _refln_observed_status
   2   0   0  518077.  523243.   28170. o
   4   0   0 1416140. 1349310.   72008. o
   6   0   0  230358.  227285.   12965. o
   8   0   0  515826.  451828.   24969. o
  12   0   0  189356.  176781.    6563. o
  14   0   0   22473.   19960.     770. o
  16   0   0   79747.   77866.    4170. o
  18   0   0   10420.    9618.     597. o
  20   0   0   35025.   38922.    1562. o
  22   0   0    4865.    4771.     287. o
  24   0   0   14499.   15209.     961. o
   3   1   0    2670.    5341.     368. o
   5   1   0    7753.    5345.     417. o
   7   1   0    6251.    6850.     655. o
   9   1   0    1792.    1493.     123. o
  11   1   0    2543.    2420.     126. o
  13   1   0     157.     237.      42. o
  15   1   0     356.     352.      65. o
  17   1   0      35.      23.      88. <
  19   1   0      80.      88.     111. <
  21   1   0      48.    -111.     123. <
  23   1   0      40.      46.     146. <
   2   2   0  182328.  188639.    5242. o
   4   2   0  504627.  459586.   12517. o
   6   2   0   90960.   85348.    2745. o
   8   2   0  294628.  266693.    8833. o
  10   2   0   50680.   52350.    1620. o
  12   2   0  158641.  140264.    4296. o
  14   2   0   24249.   24238.     773. o
  16   2   0   76743.   72563.    2240. o
  18   2   0   11736.   12471.     437. o
  20   2   0   33685.   34270.     862. o
  22   2   0    5198.    6414.     257. o
  24   2   0   13808.   13390.     888. o
   3   3   0     210.     291.     107. o
   5   3   0   17674.   17590.     827. o
   7   3   0     746.     682.     264. o
   9   3   0    7821.    7708.     264. o
  11   3   0     178.     146.      50. o
  13   3   0    2319.    2496.      92. o
  15   3   0     298.     126.      61. o
  17   3   0     524.     735.      80. o
  19   3   0     267.     237.     100. o
  21   3   0     174.     188.     130. <
  23   3   0     139.     161.     149. <
   4   4   0  857805.  784939.   29881. o
   6   4   0  234138.  213895.    8696. o
   8   4   0  363913.  343797.    9818. o
  10   4   0   70494.   64024.    1715. o
  12   4   0  144011.  141458.    3745. o
  14   4   0   26896.   25968.     643. o
  16   4   0   63061.   60353.    1884. o
  18   4   0   12376.   11927.     425. o
  20   4   0   28226.   29342.     846. o
  22   4   0    5636.    5020.     245. o
   3   5   0   18036.   15392.     605. o
   5   5   0     204.     398.     146. o
   7   5   0   16303.   12214.     731. o
   9   5   0     325.     157.      46. o
  11   5   0    6729.    5935.     176. o
  13   5   0     477.     467.      61. o
  15   5   0    1669.    1405.      84. o
  17   5   0     555.     341.      69. o
  19   5   0     504.     482.     100. o
  21   5   0     321.     130.     126. <
  23   5   0     203.     283.     188. <
   2   6   0   93683.   99106.    3132. o
   4   6   0  233655.  206643.    6647. o
   6   6   0   73044.   53962.    1922. o
   8   6   0  165545.  155740.    3840. o
  10   6   0   53251.   51106.    1244. o
  12   6   0   99103.   92669.    2496. o
  14   6   0   29607.   26987.     754. o
  16   6   0   50412.   49490.    1214. o
  18   6   0   14534.   14481.     345. o
  20   6   0   22690.   21871.     593. o
  22   6   0    6332.    6938.     280. o
   3   7   0    1008.     613.     142. o
   5   7   0   16127.   13574.     934. o
   7   7   0     323.     188.      88. o
   9   7   0    9002.    8688.     245. o
  11   7   0     357.     111.      57. <
  13   7   0    3026.    2879.     138. o
  15   7   0     642.     234.     103. o
  17   7   0     845.     923.      88. o
  19   7   0     460.     283.      88. o
  21   7   0     303.     444.     157. o
  23   7   0     223.      50.     383. <
   2   8   0  300820.  270105.   10101. o
   4   8   0  364775.  365772.   11433. o
   6   8   0  168499.  163031.    3638. o
   8   8   0  176863.  179289.    3848. o
  10   8   0   67916.   62137.    1375. o
  12   8   0   77635.   77185.    2094. o
  14   8   0   30296.   28595.     934. o
  16   8   0   36152.   35537.     770. o
  18   8   0   14358.   14370.     375. o
  20   8   0   16692.   16687.     482. o
  22   8   0    6443.    5280.     425. o
   1   9   0    1992.    1643.     100. o
   3   9   0    7876.    7168.     207. o
   5   9   0     304.     188.      77. o
   7   9   0    8972.    8611.     184. o
   9   9   0     243.     130.      61. o
  11   9   0    4048.    3775.     153. o
  13   9   0     304.       4.      92. <
  15   9   0    1088.     525.     134. o
  17   9   0     372.     138.      92. <
  19   9   0     339.     272.     103. o
  21   9   0     222.     494.     199. o
   0  10   0   63841.   62918.    2412. o
   2  10   0   52097.   58675.    1597. o
   4  10   0   71293.   69263.    1880. o
   6  10   0   53496.   51152.    1149. o
   8  10   0   67392.   62730.    1398. o
  10  10   0   46345.   42793.    1068. o
  12  10   0   48416.   46047.    1287. o
  14  10   0   28552.   26883.     789. o
  16  10   0   26778.   27335.     911. o
  18  10   0   14272.   14370.     421. o
  20  10   0   12514.   12938.     406. o
   1  11   0    2578.    2845.     123. o
   3  11   0     197.     191.      69. o
   5  11   0    6537.    6425.     318. o
   7  11   0     291.      46.      69. <
   9  11   0    3997.    3959.     172. o
  11  11   0     100.       8.      84. <
  13  11   0    1214.    1505.     157. o
  15  11   0     166.      27.     138. <
  17  11   0     296.     345.     134. o
  19  11   0     151.     126.     115. <
  21  11   0     100.      80.     142. <
   0  12   0  190418.  204560.    6264. o
   2  12   0  160626.  155943.    4158. o
   4  12   0  144838.  150165.    3592. o
   6  12   0  100327.   94013.    2948. o
   8  12   0   78040.   75990.    2064. o
  10  12   0   48711.   43865.    1229. o
  12  12   0   38082.   35391.    1195. o
  14  12   0   23985.   22782.     701. o
  16  12   0   18858.   17897.     647. o
  18  12   0   11740.   11671.     429. o
  20  12   0    8955.    8466.     345. o
   1  13   0     178.     168.      84. <
   3  13   0    2239.    2232.     123. o
   5  13   0     411.     310.      88. o
   7  13   0    2914.    2987.     153. o
   9  13   0     269.     272.     115. o
  11  13   0    1190.    1191.     119. o
  13  13   0      28.    -168.     123. <
  15  13   0     249.     417.     138. o
  17  13   0      50.    -138.     146. <
  19  13   0      60.     119.     153. <
   0  14   0   23004.   22959.     781. o
   2  14   0   24511.   26110.     758. o
   4  14   0   27152.   28277.     731. o
   6  14   0   29466.   27350.     712. o
   8  14   0   30176.   28729.     831. o
  10  14   0   28376.   26795.     785. o
  12  14   0   23965.   23920.     724. o
  14  14   0   18824.   17717.     574. o
  16  14   0   13918.   13918.     540. o
  18  14   0    9723.   10170.     544. o
   1  15   0     343.     257.     115. o
   3  15   0     255.     138.      92. <
   5  15   0    1578.    1344.     115. o
   7  15   0     581.     157.     103. <
   9  15   0    1056.     888.     165. o
  11  15   0     157.      50.     111. <
  13  15   0     251.     337.     134. o
  15  15   0      11.    -176.     161. <
  17  15   0      36.      11.     165. <
   0  16   0   79766.   82859.    3213. o
   2  16   0   76598.   77721.    2121. o
   4  16   0   63227.   62899.    2010. o
   6  16   0   50459.   49674.    1386. o
   8  16   0   36343.   34224.    1133. o
  10  16   0   26756.   25769.     697. o
  12  16   0   18905.   18004.     582. o
  14  16   0   13851.   13356.     471. o
  16  16   0    9716.    9906.     433. o
   1  17   0      29.     306.     138. o
   3  17   0     487.     754.     138. o
   5  17   0     496.     616.     165. o
   7  17   0     793.    1026.     146. o
   9  17   0     340.     134.     176. <
  11  17   0     285.     571.     142. o
  13  17   0      44.      96.     134. <
  15  17   0      34.     272.     149. <
   0  18   0   10588.   10273.     823. o
   2  18   0   11727.   12528.     498. o
   4  18   0   12430.   11663.     368. o
   6  18   0   14370.   14225.     471. o
   8  18   0   14288.   13677.     544. o
  10  18   0   14128.   14252.     486. o
  12  18   0   11738.   11571.     586. o
  14  18   0    9694.   10396.     505. o
   1  19   0      72.     165.     149. <
   3  19   0     236.       8.     138. <
   5  19   0     470.     555.     126. o
   7  19   0     424.     249.     146. <
   9  19   0     329.     532.     214. o
  11  19   0     144.     -96.     146. <
  13  19   0      61.      34.     203. <
  15  19   0      13.     341.     356. <
   0  20   0   34763.   34212.    2110. o
   2  20   0   33385.   31861.     961. o
   4  20   0   28121.   27703.     846. o
   6  20   0   22608.   21251.     666. o
   8  20   0   16722.   16009.     632. o
  10  20   0   12492.   11070.     417. o
  12  20   0    8971.    8929.     417. o
   1  21   0      41.    -146.     230. <
   3  21   0     158.     421.     172. o
   5  21   0     287.     211.     153. <
   7  21   0     281.     387.     157. o
   9  21   0     203.     387.     218. <
  11  21   0      96.     222.     153. <
   0  22   0    4958.    5127.     398. o
   2  22   0    5249.    5096.     283. o
   4  22   0    5673.    4675.     264. o
   6  22   0    6304.    6456.     456. o
   8  22   0    6418.    5468.     333. o
   1  23   0      35.      84.     249. <
   3  23   0     123.      31.     172. <
   5  23   0     187.     161.     161. <
   3   0   1    2732.    4978.     551. o
   5   0   1    7196.    5721.     590. o
   7   0   1    5494.    4733.     639. o
   9   0   1    1525.    1528.     119. o
  11   0   1    2118.    2121.      92. o
  13   0   1     156.     142.      50. o
  15   0   1     275.     375.      80. o
  17   0   1     103.      11.     130. <
  19   0   1      62.      88.     126. <
  21   0   1      98.    -107.     157. <
  23   0   1      40.      80.     126. <
   2   1   1       5.     -23.      46. <
   4   1   1       5.     103.      84. <
   6   1   1      81.     226.     115. <
   8   1   1      83.      11.     249. <
  10   1   1     103.      15.      23. <
  12   1   1      57.      57.      42. <
  14   1   1      61.      57.      42. <
  16   1   1      10.     -15.      54. <
  18   1   1      17.     -54.      84. <
  20   1   1       1.     103.      88. <
  22   1   1       5.     260.      96. o
  24   1   1       2.     456.     241. <
   1   2   1      10.      31.      19. <
   3   2   1   10884.    9775.     348. o
   5   2   1     675.    1505.     180. o
   7   2   1    7613.    4434.     325. o
   9   2   1    1394.    1643.      65. o
  11   2   1    1800.    1623.      54. o
  13   2   1     127.     115.      42. o
  15   2   1     291.     410.      50. o
  17   2   1      56.     -38.      61. <
  19   2   1      73.      54.      73. <
  21   2   1      60.      19.      88. <
  23   2   1      43.      19.     115. <
   2   3   1    8882.    7769.     234. o
   4   3   1    1360.    1823.     191. o
   6   3   1    1999.    1972.     241. o
   8   3   1     401.      -8.     253. <
  10   3   1     253.     291.      31. o
  12   3   1     144.     100.      31. o
  14   3   1      27.      77.      38. <
  16   3   1      51.      73.      46. <
  18   3   1       7.     -34.      61. <
  20   3   1      18.     123.      84. <
  22   3   1       9.      34.     107. <
   3   4   1    1785.    3220.     306. o
   5   4   1    3374.    2148.     310. o
   7   4   1    3139.    2891.     410. o
   9   4   1     893.     766.      42. o
  11   4   1    1215.    1421.      54. o
  13   4   1      83.     172.      34. o
  15   4   1     151.     134.      42. o
  17   4   1      53.      77.      54. <
  19   4   1      29.     134.      69. <
  21   4   1      52.      -8.     100. <
  23   4   1      17.     218.     119. <
   2   5   1     521.    1080.      77. o
   4   5   1    2757.    1941.     188. o
   6   5   1     289.     406.     142. o
   8   5   1     495.     387.      61. o
  10   5   1     151.     115.      38. o
  12   5   1      53.     119.      38. o
  14   5   1     100.      84.      42. <
  16   5   1       3.      46.      54. <
  18   5   1      44.      34.      69. <
  20   5   1       9.      42.      96. <
  22   5   1      21.     371.     123. o
   1   6   1       6.     -15.      54. <
   3   6   1    2519.    2271.     146. o
   5   6   1     323.     433.     119. o
   7   6   1    2516.    1765.      88. o
   9   6   1     485.     517.      38. o
  11   6   1     639.     498.      50. o
  13   6   1      38.     184.      54. o
  15   6   1      97.      96.      50. <
  17   6   1      11.     -69.      61. <
  19   6   1      18.      57.      73. <
  21   6   1      14.     -15.     111. <
  23   6   1       9.    -111.     138. <
   2   7   1    6259.    5832.     245. o
   4   7   1    2454.    2408.     165. o
   6   7   1    1996.    1712.     115. o
   8   7   1     539.     624.      77. o
  10   7   1     274.     253.      42. o
  12   7   1     132.     146.      54. o
  14   7   1      22.      38.      57. <
  16   7   1      51.      77.      61. <
  18   7   1       7.     153.      65. o
  20   7   1      22.     -69.      84. <
  22   7   1      13.      73.     111. <
   3   8   1     396.     429.      80. o
   5   8   1     625.     567.      73. o
   7   8   1     654.     471.      65. o
   9   8   1     211.     103.      34. o
  11   8   1     251.     191.      46. o
  13   8   1      15.      88.      65. <
  15   8   1      31.      42.      80. <
  17   8   1       8.     149.      61. o
  19   8   1       6.     -15.      69. <
  21   8   1       8.      15.      92. <
   0   9   1    1256.    1099.      92. o
   2   9   1    1068.    1160.      69. o
   4   9   1     729.     578.      50. o
   6   9   1     363.     345.      61. o
   8   9   1     183.     172.      46. o
  10   9   1     107.      46.      42. <
  12   9   1      41.      54.      57. <
  14   9   1      59.     -15.     123. <
  16   9   1       4.      -4.      73. <
  18   9   1      25.      77.      65. <
  20   9   1       4.      50.      77. <
  22   9   1      12.    -149.     161. <
   1  10   1       2.      88.      50. <
   3  10   1     330.     402.      54. o
   5  10   1      90.      77.      46. <
   7  10   1     404.     314.      42. o
   9  10   1      93.      34.      46. <
  11  10   1     113.     146.      54. o
  13  10   1       6.      80.      73. <
  15  10   1      17.      96.      80. <
  17  10   1       1.     134.      73. <
  19  10   1       2.      65.      80. <
  21  10   1       1.      88.      92. <
   0  11   1    1743.    2137.     111. o
   2  11   1    1508.    1463.      80. o
   4  11   1     981.    1283.      73. o
   6  11   1     525.     360.      46. o
   8  11   1     210.     203.      54. o
  10  11   1      97.     103.      54. <
  12  11   1      51.     -15.      73. <
  14  11   1      15.     -19.      80. <
  16  11   1      18.     100.      92. <
  18  11   1       1.     -88.      84. <
  20  11   1       6.     -50.      92. <
   1  12   1       7.     119.      50. o
   3  12   1      75.     103.      54. <
   5  12   1      94.     115.      57. <
   7  12   1     109.     100.      50. <
   9  12   1      48.     103.      57. <
  11  12   1      30.       8.      65. <
  13  12   1       4.      69.      80. <
  15  12   1       4.     195.      84. o
  17  12   1       1.    -123.     115. <
  19  12   1       4.     161.      92. <
   0  13   1     105.     115.      73. <
   2  13   1      84.      27.      61. <
   4  13   1      60.      88.      57. <
   6  13   1      18.      46.      57. <
   8  13   1      42.      31.      61. <
  10  13   1      27.     -11.      73. <
  12  13   1      33.     -27.      88. <
  14  13   1      22.     149.      92. <
  16  13   1       8.    -115.     107. <
  18  13   1       7.       8.     126. <
  20  13   1       0.     119.     180. <
   1  14   1      11.      27.      61. <
   3  14   1      52.      84.      61. <
   5  14   1      72.      84.      61. <
   7  14   1      83.     -19.      65. <
   9  14   1      47.     -46.     111. <
  11  14   1      26.     123.      77. <
  13  14   1       5.     203.      96. o
  15  14   1       3.      65.     103. <
  17  14   1       0.      73.     103. <
  19  14   1       1.     -27.     126. <
   0  15   1     266.     452.     119. o
   2  15   1     243.     191.      73. o
   4  15   1     137.     168.      69. o
   6  15   1      81.     111.      69. <
   8  15   1      27.     161.      88. <
  10  15   1      29.     230.      84. o
  12  15   1      15.    -111.      96. <
  14  15   1      11.     191.      96. <
  16  15   1       5.     103.     103. <
  18  15   1       1.     -27.     119. <
   1  16   1       2.      11.      88. <
   3  16   1      36.      77.      73. <
   5  16   1      38.     -34.      80. <
   7  16   1      53.     157.      73. o
   9  16   1      24.      57.     126. <
  11  16   1      11.      65.      80. <
  13  16   1       2.      65.      96. <
  15  16   1       0.      27.     107. <
  17  16   1       0.      11.     115. <
   0  17   1      36.     -77.     168. <
   2  17   1      37.     203.      88. o
   4  17   1      11.      88.      84. <
   6  17   1       4.     103.      92. <
   8  17   1      12.     -19.     111. <
  10  17   1      13.     -19.     103. <
  12  17   1      19.      34.     103. <
  14  17   1      11.    -119.     103. <
  16  17   1       7.     318.     123. o
   1  18   1      10.     -27.     115. <
   3  18   1      23.      88.      92. <
   5  18   1      53.     -23.      80. <
   7  18   1      42.      34.      92. <
   9  18   1      35.      42.     126. <
  11  18   1      13.      11.     100. <
  13  18   1       5.     126.     115. <
  15  18   1       1.     -69.     119. <
   0  19   1      77.    -318.     195. <
   2  19   1      59.     176.     107. <
   4  19   1      34.      31.      88. <
   6  19   1      12.      80.      96. <
   8  19   1       5.     -23.     134. <
  10  19   1       8.      77.     103. <
  12  19   1       7.     123.     138. <
  14  19   1       6.    -237.     130. <
   1  20   1       2.     123.     134. <
   3  20   1      21.      -4.     111. <
   5  20   1      26.      -4.      96. <
   7  20   1      34.     172.     100. <
   9  20   1      17.      96.     130. <
  11  20   1       9.     -27.     107. <
  13  20   1       1.     352.     268. <
   0  21   1      46.      50.     207. <
   2  21   1      37.     130.     111. <
   4  21   1      19.      96.     107. <
   6  21   1       6.      77.     126. <
   8  21   1       5.     107.     138. <
  10  21   1       8.     146.     115. <
   1  22   1       5.     222.     134. <
   3  22   1      15.     157.     115. <
   5  22   1      31.      54.     111. <
   7  22   1      27.      46.     142. <
   9  22   1      22.      42.     165. <
   0  23   1      44.     149.     184. <
   2  23   1      37.      84.     130. <
   4  23   1      19.     195.     115. <
   6  23   1       6.     348.     245. <
   0   0   2  514755.  553882.   29372. o
   2   0   2  182507.  223422.    8520. o
   4   0   2  503965.  507601.   19053. o
   6   0   2   91706.   86711.    5418. o
  10   0   2   51620.   50592.    1911. o
  12   0   2  160483.  136232.    3592. o
  14   0   2   24535.   23001.     965. o
  16   0   2   77231.   76143.    2902. o
  18   0   2   11743.   13072.     486. o
  20   0   2   33821.   32834.    1080. o
  22   0   2    5190.    5897.     314. o
   1   1   2       1.       8.      34. <
   3   1   2   11515.   11881.     379. o
   5   1   2     711.    1417.     153. o
   7   1   2    8292.    8535.     816. o
   9   1   2    1451.    1692.      65. o
  11   1   2    2115.    1918.      61. o
  13   1   2     111.     103.      34. o
  15   1   2     334.     440.      77. o
  17   1   2      41.     -31.      77. <
  19   1   2      61.      38.      80. <
  21   1   2      40.     -57.     100. <
  23   1   2      34.      57.     119. <
   0   2   2  183599.  190645.    7237. o
   2   2   2   12866.   20167.     463. o
   4   2   2  165242.  172890.    3890. o
   6   2   2   10176.    8374.     429. o
   8   2   2  199545.  181693.    7807. o
  10   2   2   29267.   23782.     490. o
  12   2   2  145311.  137231.    2428. o
  14   2   2   25085.   23522.     502. o
  16   2   2   75027.   72119.    1470. o
  18   2   2   12707.   13045.     345. o
  20   2   2   32766.   35422.     750. o
  22   2   2    5475.    5832.     230. o
   1   3   2   12190.   10882.     341. o
   3   3   2      52.      69.      50. <
   5   3   2   11895.   12222.     479. o
   7   3   2     604.      77.     115. <
   9   3   2    8368.    7715.     203. o
  11   3   2     124.     107.      27. o
  13   3   2    2098.    1964.      61. o
  15   3   2     215.     123.      50. o
  17   3   2     466.     486.      73. o
  19   3   2     231.      54.      84. <
  21   3   2     152.     245.      96. o
  23   3   2     121.     -19.     126. <
   2   4   2  164874.  182758.    9913. o
   4   4   2  436219.  457989.   14206. o
   6   4   2   99599.   91739.    3304. o
   8   4   2  247659.  228491.    4802. o
  10   4   2   56781.   55742.    1130. o
  12   4   2  129091.  118986.    2037. o
  14   4   2   27689.   26140.     463. o
  16   4   2   61915.   60230.    1336. o
  18   4   2   13314.   13478.     314. o
  20   4   2   27404.   25861.     620. o
  22   4   2    5867.    6310.     222. o
   1   5   2     919.    1206.      80. o
   3   5   2   11712.   13914.     402. o
   5   5   2     193.     414.      92. o
   7   5   2   12201.   12796.     479. o
   9   5   2     146.     299.      38. o
  11   5   2    4905.    4568.     111. o
  13   5   2     387.     142.      46. o
  15   5   2    1418.    1593.      61. o
  17   5   2     488.     237.      57. o
  19   5   2     426.     597.      88. o
  21   5   2     280.     291.     103. o
  23   5   2     178.     352.     126. o
   0   6   2   89060.   92731.    3565. o
   2   6   2    9683.    8745.     352. o
   4   6   2   97364.  100557.    2056. o
   6   6   2   33914.   31478.     666. o
   8   6   2  120472.  119587.    2010. o
  10   6   2   42846.   39416.     659. o
  12   6   2   91857.   90556.    1482. o
  14   6   2   30577.   30720.     525. o
  16   6   2   49249.   48352.     946. o
  18   6   2   15100.   15105.     299. o
  20   6   2   22135.   23135.     494. o
  22   6   2    6459.    6613.     218. o
   1   7   2    8776.    8807.     322. o
   3   7   2     817.     624.      80. o
   5   7   2   12462.   11904.     295. o
   7   7   2     355.     360.      57. o
   9   7   2    8696.    8106.     149. o
  11   7   2     401.     406.      50. o
  13   7   2    2696.    2236.      80. o
  15   7   2     537.     394.      69. o
  17   7   2     745.     651.      65. o
  19   7   2     404.     291.      80. o
  21   7   2     267.     188.      96. <
  23   7   2     196.     429.     214. <
   0   8   2  290593.  314387.   11755. o
   2   8   2  195918.  178550.    4346. o
   4   8   2  244760.  246725.    3565. o
   6   8   2  120504.  117435.    1662. o
   8   8   2  141038.  141022.    2006. o
  10   8   2   63056.   65162.     942. o
  12   8   2   72682.   73344.    1302. o
  14   8   2   30613.   29767.     574. o
  16   8   2   35623.   36808.     662. o
  18   8   2   14682.   14282.     280. o
  20   8   2   16301.   15879.     333. o
  22   8   2    6484.    6747.     199. o
   1   9   2    1657.    1516.      96. o
   3   9   2    8259.    7972.     188. o
   5   9   2     176.     184.      57. o
   7   9   2    8497.    8527.     195. o
   9   9   2     122.     165.      38. o
  11   9   2    3478.    3481.     100. o
  13   9   2     271.     195.      57. o
  15   9   2     975.    1306.      88. o
  17   9   2     334.     203.      69. o
  19   9   2     295.     383.      77. o
  21   9   2     196.     260.     100. o
   0  10   2   49268.   61516.    2267. o
   2  10   2   28309.   25712.     639. o
   4  10   2   54633.   58595.     961. o
   6  10   2   42192.   41307.     758. o
   8  10   2   62048.   66739.    1041. o
  10  10   2   42550.   41185.     685. o
  12  10   2   47644.   49984.     923. o
  14  10   2   28486.   28438.     586. o
  16  10   2   26449.   25673.     548. o
  18  10   2   14250.   14106.     287. o
  20  10   2   12278.   12666.     280. o
   1  11   2    2172.    1949.      96. o
   3  11   2     137.     180.      61. o
   5  11   2    4845.    4740.     123. o
   7  11   2     353.     318.      50. o
   9  11   2    3473.    3339.      92. o
  11  11   2     112.     207.      57. o
  13  11   2    1037.    1022.      88. o
  15  11   2     140.     103.      88. <
  17  11   2     257.     253.     100. o
  19  11   2     132.      15.      88. <
  21  11   2      88.      54.     111. <
   0  12   2  157083.  159481.    4859. o
   2  12   2  142400.  150870.    3029. o
   4  12   2  127294.  128838.    2604. o
   6  12   2   91049.   94342.    1696. o
   8  12   2   72395.   72502.    1191. o
  10  12   2   47690.   48766.     850. o
  12  12   2   37123.   37631.     716. o
  14  12   2   23832.   23357.     532. o
  16  12   2   18620.   19049.     494. o
  18  12   2   11669.   12042.     352. o
  20  12   2    8785.    8784.     241. o
   1  13   2     126.     199.      61. o
   3  13   2    2005.    2033.      92. o
   5  13   2     311.     195.      65. o
   7  13   2    2570.    2653.      92. o
   9  13   2     229.     226.      65. o
  11  13   2    1012.    1110.      80. o
  13  13   2      18.     180.      84. o
  15  13   2     219.     283.      96. o
  17  13   2      44.     -11.     107. <
  19  13   2      52.      77.     111. <
   0  14   2   23939.   26240.     770. o
   2  14   2   24321.   25126.     525. o
   4  14   2   27042.   27500.     532. o
   6  14   2   29868.   31191.     678. o
   8  14   2   30198.   30280.     586. o
  10  14   2   28168.   28637.     624. o
  12  14   2   23801.   23085.     502. o
  14  14   2   18682.   18869.     486. o
  16  14   2   13715.   13206.     371. o
  18  14   2    9584.    9997.     310. o
   1  15   2     329.     498.      69. o
   3  15   2     185.     191.      69. o
   5  15   2    1355.    1669.      88. o
   7  15   2     488.     302.      92. o
   9  15   2     953.     992.     107. o
  11  15   2     132.     -27.      77. <
  13  15   2     222.     471.      96. o
  15  15   2      10.     123.     103. <
  17  15   2      32.     222.     115. <
   0  16   2   76004.   77679.    1907. o
   2  16   2   73716.   75408.    1562. o
   4  16   2   61253.   62991.    1428. o
   6  16   2   48746.   49053.     915. o
   8  16   2   35526.   36743.     796. o
  10  16   2   26310.   25551.     540. o
  12  16   2   18620.   18192.     410. o
  14  16   2   13635.   12827.     341. o
  16  16   2    9572.    9745.     299. o
   1  17   2      34.     234.     107. o
   3  17   2     432.     513.      88. o
   5  17   2     431.     348.      84. o
   7  17   2     698.     682.      96. o
   9  17   2     302.     180.     126. <
  11  17   2     247.     161.      96. <
  13  17   2      38.     115.     103. <
  15  17   2      30.      11.     115. <
   0  18   2   11678.   12272.     444. o
   2  18   2   12491.   12674.     329. o
   4  18   2   13178.   13826.     299. o
   6  18   2   14815.   15749.     410. o
   8  18   2   14540.   14152.     364. o
  10  18   2   14073.   14217.     387. o
  12  18   2   11655.   11640.     314. o
  14  18   2    9552.    9228.     264. o
  16  18   2    6891.    7842.     708. o
   1  19   2      56.     -61.     142. <
   3  19   2     205.     130.      96. <
   5  19   2     399.     482.      92. o
   7  19   2     373.     448.      96. o
   9  19   2     287.     260.     123. o
  11  19   2     126.     100.     107. <
  13  19   2      53.      84.     123. <
   0  20   2   33388.   30211.     927. o
   2  20   2   32298.   34599.     839. o
   4  20   2   27173.   25199.     521. o
   6  20   2   21960.   21557.     517. o
   8  20   2   16277.   14795.     459. o
  10  20   2   12230.   12188.     329. o
  12  20   2    8788.    8397.     280. o
   1  21   2      34.     -38.     126. <
   3  21   2     139.     402.     111. o
   5  21   2     249.      92.     100. <
   7  21   2     248.     272.     115. o
   9  21   2     179.      84.     119. <
  11  21   2      84.      65.     134. <
   0  22   2    5248.    5073.     348. o
   2  22   2    5495.    5169.     214. o
   4  22   2    5878.    5579.     203. o
   6  22   2    6414.    6142.     222. o
   8  22   2    6449.    6203.     299. o
   1  23   2      29.      34.     134. <
   3  23   2     107.     222.     126. <
   5  23   2     164.     180.     180. <
   7  23   2     181.    -165.     352. <
   1   0   3    2530.    5050.     494. o
   3   0   3      33.     682.     142. o
   5   0   3   16162.   16939.     969. o
   7   0   3     651.     387.     199. <
   9   0   3    6911.    6804.     264. o
  11   0   3      87.     214.      57. o
  13   0   3    1986.    2006.     103. o
  15   0   3     195.     111.      96. <
  17   0   3     499.     628.     168. o
  19   0   3     209.      54.     126. <
  21   0   3     197.     168.     149. <
  23   0   3     119.      46.     134. <
   0   1   3    2308.    3301.     260. o
   2   1   3    8378.    7689.     310. o
   4   1   3    1459.    2642.     176. o
   6   1   3    1828.    1398.     172. o
  10   1   3     356.     253.      42. o
  12   1   3     103.      65.      38. <
  14   1   3      91.      57.      50. <
  16   1   3      38.     134.      84. <
  18   1   3      28.     107.     146. <
  20   1   3      17.      77.     115. <
  22   1   3      13.      19.     100. <
   1   2   3   10308.    9883.     383. o
   3   2   3      12.     -19.      50. <
   5   2   3   10839.   10622.     417. o
   7   2   3     585.     528.     134. o
   9   2   3    7140.    6214.     172. o
  11   2   3      73.     103.      34. o
  13   2   3    1741.    1512.      61. o
  15   2   3     195.     214.      54. o
  17   2   3     401.     352.      80. o
  19   2   3     210.     184.      92. <
  21   2   3     152.     257.     107. o
  23   2   3     113.     237.     103. o
   0   3   3     147.     593.     119. o
   2   3   3      36.     165.      50. o
   4   3   3      10.     161.      69. o
   6   3   3      29.     100.      73. <
   8   3   3      69.      54.      38. <
  10   3   3      86.     176.      38. o
  12   3   3     119.      31.      34. <
  14   3   3      37.     142.      46. o
  16   3   3      71.     -15.      73. <
  18   3   3      19.     130.      73. <
  20   3   3      32.     146.     103. <
  22   3   3      17.     -27.     115. <
   1   4   3    1811.    2343.     314. o
   3   4   3       9.      77.     100. <
   5   4   3    8873.    9844.     571. o
   7   4   3     362.     341.     138. o
   9   4   3    4070.    4154.      88. o
  11   4   3      49.      88.      38. o
  13   4   3    1168.    1225.      50. o
  15   4   3     109.      50.      50. <
  17   4   3     293.     402.      88. o
  19   4   3     120.     149.      96. <
  21   4   3     115.    -111.     111. <
  23   4   3      68.     -77.     123. <
   0   5   3   13568.   11912.     620. o
   2   5   3    8233.    9090.     310. o
   4   5   3    7270.    7918.     329. o
   6   5   3    2599.    2868.     234. o
   8   5   3    1475.    1608.      54. o
  10   5   3     496.     394.      38. o
  12   5   3     189.     157.      46. o
  14   5   3     143.     138.      50. o
  16   5   3      38.      61.      57. <
  18   5   3      57.       8.      77. <
  20   5   3      24.     107.     115. <
  22   5   3      28.       0.     119. <
   1   6   3    2241.    2470.     146. o
   3   6   3      54.     134.      80. <
   5   6   3    3486.    3278.     195. o
   7   6   3     335.      57.      57. <
   9   6   3    2426.    2228.      65. o
  11   6   3      75.     103.      42. o
  13   6   3     600.     578.      50. o
  15   6   3      72.     130.      65. <
  17   6   3     137.     103.      61. <
  19   6   3      74.     157.      84. <
  21   6   3      51.     180.     111. <
  23   6   3      39.     505.     299. <
   0   7   3     613.     582.     126. o
   2   7   3     472.     490.      80. o
   4   7   3     280.     459.      92. o
   6   7   3     207.     310.      65. o
   8   7   3      94.     115.      31. o
  10   7   3      91.     214.      42. o
  12   7   3     101.      23.      46. <
  14   7   3      37.     211.      54. o
  16   7   3      64.      57.      73. <
  18   7   3      21.      42.      69. <
  20   7   3      31.       4.      96. <
  22   7   3      20.      57.     130. <
   1   8   3     438.     743.     100. o
   3   8   3      14.      69.      42. <
   5   8   3    1885.    2033.      96. o
   7   8   3     102.     157.      57. o
   9   8   3     937.     888.      42. o
  11   8   3      15.      31.      50. <
  13   8   3     268.     234.      54. o
  15   8   3      26.      23.      84. <
  17   8   3      67.     -46.      73. <
  19   8   3      30.      27.      77. <
  21   8   3      26.     100.     111. <
   0   9   3    5902.    5782.     218. o
   2   9   3    5675.    5992.     168. o
   4   9   3    3432.    3247.     107. o
   6   9   3    1871.    1846.      80. o
   8   9   3     775.     616.      42. o
  10   9   3     335.     237.      42. o
  12   9   3     113.      57.      57. <
  14   9   3      89.     119.      69. <
  16   9   3      20.     -34.      80. <
  18   9   3      35.      50.      77. <
  20   9   3      11.     103.      88. <
  22   9   3      16.      19.     153. <
   1  10   3     306.     333.      69. o
   3  10   3     102.     157.      50. o
   5  10   3     571.     406.      54. o
   7  10   3     179.     226.      46. o
   9  10   3     400.     299.      46. o
  11  10   3      66.     134.      54. o
  13  10   3      93.     115.      80. <
  15  10   3      20.     119.      73. <
  17  10   3      21.      27.      92. <
  19  10   3      14.      27.      88. <
  21  10   3       8.      34.     107. <
   0  11   3     135.     325.     119. o
   2  11   3     117.     195.      57. o
   4  11   3      41.     134.      50. o
   6  11   3      60.     115.      46. o
   8  11   3      13.       0.      54. <
  10  11   3      54.     188.      50. o
  12  11   3      36.     -23.      88. <
  14  11   3      24.     191.      84. o
  16  11   3      21.     -15.      88. <
  18  11   3       7.     149.     107. <
  20  11   3       9.      23.     100. <
   1  12   3      74.     218.      73. o
   3  12   3      47.      69.      61. <
   5  12   3     280.     195.      54. o
   7  12   3      72.      61.      57. <
   9  12   3     147.     161.      54. o
  11  12   3      15.      96.      80. <
  13  12   3      35.     111.      80. <
  15  12   3       5.     -84.      96. <
  17  12   3       9.     -54.      96. <
  19  12   3       7.     -54.     115. <
   0  13   3    1702.    1857.     134. o
   2  13   3    1408.    1524.      96. o
   4  13   3     991.     984.      77. o
   6  13   3     466.     471.      69. o
   8  13   3     242.     157.      73. o
  10  13   3      91.      50.      77. <
  12  13   3      52.      80.      84. <
  14  13   3      29.     107.      88. <
  16  13   3      10.      61.     103. <
  18  13   3       9.      -8.     103. <
  20  13   3       2.     528.     341. <
   1  14   3      52.     142.      77. <
   3  14   3      60.      80.      73. <
   5  14   3     143.      50.      73. <
   7  14   3     100.     153.      69. o
   9  14   3      90.      34.      80. <
  11  14   3      38.     103.      80. <
  13  14   3      16.      42.      88. <
  15  14   3       6.     -31.     100. <
  17  14   3       2.     -50.     123. <
  19  14   3       2.      50.     161. <
   0  15   3     235.     218.     103. o
   2  15   3     202.      57.      77. <
   4  15   3     116.     253.      73. o
   6  15   3      68.     130.      88. <
   8  15   3      22.      31.     100. <
  10  15   3      29.     207.      92. o
  12  15   3      14.     -11.      84. <
  14  15   3      13.      11.     100. <
  16  15   3       5.      80.     111. <
  18  15   3       2.      73.     153. <
   1  16   3      28.      23.      84. <
   3  16   3      53.     153.      96. <
   5  16   3      79.      61.      80. <
   7  16   3      66.     142.     107. <
   9  16   3      44.      38.     103. <
  11  16   3      16.      77.      96. <
  13  16   3       6.      23.     100. <
  15  16   3       1.      42.     111. <
  17  16   3       1.     -88.     119. <
   0  17   3     406.     632.     123. o
   2  17   3     340.     437.     111. o
   4  17   3     230.     345.      80. o
   6  17   3     109.     165.      88. <
   8  17   3      59.       0.     103. <
  10  17   3      27.     138.     103. <
  12  17   3      22.      11.     111. <
  14  17   3      12.     -23.     126. <
  16  17   3       7.     184.     134. <
   1  18   3      20.     -38.     107. <
   3  18   3      35.     111.      92. <
   5  18   3      71.      31.      80. <
   7  18   3      57.      27.      96. <
   9  18   3      46.     241.     130. <
  11  18   3      20.     119.     107. <
  13  18   3       8.     153.     153. <
  15  18   3       2.     253.     149. <
   0  19   3     221.     260.     153. <
   2  19   3     197.     272.     123. o
   4  19   3     120.     253.      92. o
   6  19   3      63.     149.      96. <
   8  19   3      25.     126.     103. <
  10  19   3      16.      84.     123. <
  12  19   3       9.     184.     123. <
  14  19   3       7.     325.     360. <
   1  20   3      16.     107.     134. <
   3  20   3      34.     -69.     103. <
   5  20   3      42.     218.     107. o
   7  20   3      44.     188.     115. <
   9  20   3      24.     107.     130. <
  11  20   3      12.     103.     134. <
  13  20   3       3.      42.     341. <
   0  21   3     150.     165.     165. <
   2  21   3     127.     253.     119. o
   4  21   3      82.     165.     107. <
   6  21   3      39.      11.     115. <
   8  21   3      20.     -19.     134. <
  10  21   3      12.      88.     123. <
   1  22   3      12.     -92.     146. <
   3  22   3      23.     172.     126. <
   5  22   3      39.      27.     119. <
   7  22   3      35.     237.     142. <
   9  22   3      26.     310.     302. <
   0  23   3     123.     234.     214. <
   2  23   3     108.    -149.     126. <
   4  23   3      68.     142.     126. <
   6  23   3      34.    -142.     165. <
   0   0   4 1431970. 1608770.   85157. o
   2   0   4  499869.  520107.   27844. o
   4   0   4  865474.  986991.   37176. o
   6   0   4  230477.  233408.    9178. o
   8   0   4  366678.  342342.   18073. o
  10   0   4   69508.   62397.    1968. o
  12   0   4  145332.  140876.    4254. o
  14   0   4   26547.   25692.     739. o
  16   0   4   63765.   64610.    3481. o
  18   0   4   12269.   11966.     582. o
  20   0   4   28594.   29828.    1241. o
  22   0   4    5591.    5100.     295. o
   1   1   4       7.      34.      65. <
   3   1   4    1840.    3170.     188. o
   5   1   4    3334.    3630.     241. o
   7   1   4    3489.    3909.     463. o
   9   1   4     995.     712.      42. o
  11   1   4    1406.    1532.      61. o
  13   1   4      84.     103.      54. <
  15   1   4     186.     199.      57. o
  17   1   4      13.      46.      80. <
  19   1   4      36.     -54.     130. <
  21   1   4      22.     -42.     107. <
  23   1   4      18.     218.     107. o
   0   2   4  501969.  523285.   19769. o
   2   2   4  168022.  180874.    4430. o
   4   2   4  440102.  504818.    9603. o
   6   2   4  100632.  102686.    1313. o
   8   2   4  248659.  245120.    4832. o
  10   2   4   56355.   56305.     957. o
  12   2   4  129261.  119510.    1872. o
  14   2   4   27537.   25574.     525. o
  16   2   4   62325.   61792.    3350. o
  18   2   4   13294.   13773.     459. o
  20   2   4   27670.   27174.     724. o
  22   2   4    5843.    6456.     230. o
   1   3   4    1784.    2699.     188. o
   3   3   4       9.     299.      84. o
   5   3   4    9057.   11904.     463. o
   7   3   4     272.     536.     268. <
   9   3   4    4441.    4683.     107. o
  11   3   4      40.     111.      38. o
  13   3   4    1326.    1355.      57. o
  15   3   4     159.     134.      57. o
  17   3   4     296.     467.      80. o
  19   3   4     152.      34.     115. <
  21   3   4      97.     230.     111. o
  23   3   4      79.     214.     119. <
   2   4   4  439986.  466091.   17625. o
   4   4   4  580193.  640364.   19811. o
   6   4   4  215694.  218088.    6100. o
   8   4   4  269184.  267237.    4679. o
  10   4   4   72616.   68742.    1110. o
  12   4   4  113557.  108766.    1830. o
  14   4   4   29283.   28901.     517. o
  16   4   4   51624.   47985.    1076. o
  18   4   4   13551.   13045.     379. o
  20   4   4   23527.   23139.     620. o
  22   4   4    6096.    5537.     257. o
   1   5   4    3973.    3572.     325. o
   3   5   4    9696.   11586.     410. o
   5   5   4     136.     264.     107. o
   7   5   4    9150.    9745.     329. o
   9   5   4     179.     188.      31. o
  11   5   4    3858.    3649.      84. o
  13   5   4     274.     287.      54. o
  15   5   4     961.     862.      61. o
  17   5   4     325.     260.      92. o
  19   5   4     290.     322.      92. o
  21   5   4     190.      77.     111. <
  23   5   4     118.     142.     253. <
   0   6   4  233551.  239637.    9186. o
   2   6   4  103053.  108789.    2493. o
   4   6   4  216789.  239147.    6590. o
   6   6   4   79742.   77572.    1206. o
   8   6   4  145705.  147608.    2240. o
  10   6   4   54880.   53097.     827. o
  12   6   4   84197.   82446.    1344. o
  14   6   4   30268.   27159.     505. o
  16   6   4   42619.   42253.     839. o
  18   6   4   14867.   14014.     325. o
  20   6   4   19339.   18433.     482. o
  22   6   4    6493.    7114.     280. o
   1   7   4    3560.    4243.     226. o
   3   7   4     403.     655.     111. o
   5   7   4    8829.   10361.     306. o
   7   7   4      66.     325.      54. o
   9   7   4    5116.    5016.     103. o
  11   7   4     157.     153.      46. o
  13   7   4    1740.    1669.      77. o
  15   7   4     367.     314.      73. o
  17   7   4     489.     482.      77. o
  19   7   4     272.     226.      88. o
  21   7   4     177.     203.     115. <
   0   8   4  368835.  422345.   10017. o
   2   8   4  252007.  284218.    4916. o
   4   8   4  270115.  285110.    5567. o
   6   8   4  147128.  150701.    2160. o
   8   8   4  139229.  135535.    2079. o
  10   8   4   63826.   61513.    1053. o
  12   8   4   64797.   61386.    1011. o
  14   8   4   29616.   28763.     567. o
  16   8   4   31174.   28315.     597. o
  18   8   4   14172.   12992.     280. o
  20   8   4   14579.   13470.     333. o
  22   8   4    6355.    5801.     287. o
   1   9   4    1158.     934.      65. o
   3   9   4    4572.    4763.     130. o
   5   9   4     163.     283.      61. o
   7   9   4    5166.    5073.     119. o
   9   9   4     126.     115.      42. o
  11   9   4    2341.    2106.      84. o
  13   9   4     171.     180.      69. o
  15   9   4     631.     459.      73. o
  17   9   4     219.     260.      92. o
  19   9   4     198.      92.      84. <
  21   9   4     133.     123.     115. <
   0  10   4   71414.   68596.    2232. o
   2  10   4   57806.   64855.    1413. o
   4  10   4   73705.   75875.    1543. o
   6  10   4   55204.   55183.     999. o
   8  10   4   63722.   61873.    1072. o
  10  10   4   44618.   43114.     728. o
  12  10   4   43588.   42314.     904. o
  14  10   4   27017.   24950.     609. o
  16  10   4   23838.   23403.     544. o
  18  10   4   13536.   13049.     325. o
  20  10   4   11175.   10641.     276. o
   1  11   4    1420.    1899.     100. o
   3  11   4      53.     134.      57. o
   5  11   4    3715.    3963.     107. o
   7  11   4     117.      57.      57. <
   9  11   4    2302.    2221.      80. o
  11  11   4      36.     -23.      65. <
  13  11   4     704.     724.     111. o
  15  11   4      94.      11.      96. <
  17  11   4     172.     103.     107. <
  19  11   4      90.     -11.      96. <
  21  11   4      59.     287.     191. <
   0  12   4  146188.  166856.    5016. o
   2  12   4  130290.  136530.    2960. o
   4  12   4  114210.  116103.    2347. o
   6  12   4   84784.   84276.    1616. o
   8  12   4   65088.   62956.    1306. o
  10  12   4   43652.   42050.     708. o
  12  12   4   33458.   30031.     720. o
  14  12   4   22238.   21408.     605. o
  16  12   4   16998.   15913.     479. o
  18  12   4   11005.   10848.     329. o
  20  12   4    8137.    7784.     268. o
   1  13   4     105.      84.      80. <
   3  13   4    1307.    1509.      88. o
   5  13   4     226.     352.      69. o
   7  13   4    1695.    1685.      84. o
   9  13   4     147.     149.      69. o
  11  13   4     694.     839.      92. o
  13  13   4      13.    -107.     111. <
  15  13   4     144.     -88.     134. <
  17  13   4      29.     241.     119. o
  19  13   4      34.      92.     126. <
   0  14   4   27105.   29200.     961. o
   2  14   4   27815.   29104.     739. o
   4  14   4   29598.   30923.     624. o
   6  14   4   30188.   28874.     685. o
   8  14   4   29614.   29728.     701. o
  10  14   4   26888.   26451.     601. o
  12  14   4   22285.   22319.     486. o
  14  14   4   17407.   16357.     448. o
  16  14   4   12768.   12149.     517. o
  18  14   4    8988.    8542.     310. o
   1  15   4     182.     226.      84. o
   3  15   4     134.     214.      84. o
   5  15   4     912.     873.      80. o
   7  15   4     330.     184.      96. <
   9  15   4     617.     463.      92. o
  11  15   4      87.      92.      96. <
  13  15   4     147.      54.     111. <
  15  15   4       5.     203.     123. <
  17  15   4      21.     168.     142. <
   0  16   4   63765.   67340.    2608. o
   2  16   4   62073.   66226.    2110. o
   4  16   4   51721.   50650.    1072. o
   6  16   4   42530.   42732.    1080. o
   8  16   4   31287.   29893.     708. o
  10  16   4   23748.   24126.     544. o
  12  16   4   17020.   15569.     402. o
  14  16   4   12683.   12245.     371. o
  16  16   4    8931.    8355.     314. o
   1  17   4      10.      23.      88. <
   3  17   4     282.     341.     107. o
   5  17   4     287.     310.      88. o
   7  17   4     466.     578.      92. o
   9  17   4     198.     168.      96. <
  11  17   4     167.     444.     111. o
  13  17   4      25.     -19.     130. <
  15  17   4      20.     214.     153. <
   0  18   4   12390.   12180.     444. o
   2  18   4   13264.   13620.     383. o
   4  18   4   13585.   13447.     306. o
   6  18   4   14725.   14087.     337. o
   8  18   4   14128.   13685.     333. o
  10  18   4   13424.   13325.     429. o
  12  18   4   11020.   10258.     333. o
  14  18   4    8968.    8462.     368. o
   1  19   4      34.      73.     107. <
   3  19   4     135.     249.     103. o
   5  19   4     276.     318.     107. o
   7  19   4     252.     199.     103. <
   9  19   4     196.     230.     103. o
  11  19   4      86.     -19.     123. <
  13  19   4      36.     207.     134. <
   0  20   4   28395.   29292.     904. o
   2  20   4   27418.   25390.     597. o
   4  20   4   23434.   21864.     463. o
   6  20   4   19241.   17315.     410. o
   8  20   4   14582.   13735.     364. o
  10  20   4   11131.   10702.     310. o
  12  20   4    8136.    7723.     295. o
   1  21   4      18.     119.     123. <
   3  21   4      90.     203.     115. <
   5  21   4     170.     276.     119. o
   7  21   4     168.      19.     146. <
   9  21   4     122.      23.     123. <
  11  21   4      57.     260.     218. <
   0  22   4    5640.    4779.     280. o
   2  22   4    5858.    5878.     226. o
   4  22   4    6106.    5196.     214. o
   6  22   4    6456.    5954.     211. o
   8  22   4    6331.    4916.     402. o
   1  23   4      16.       4.     142. <
   3  23   4      71.      11.     126. <
   5  23   4     112.     123.     184. <
   1   0   5    6614.    5192.     609. o
   3   0   5   16008.   19658.    1512. o
   5   0   5      71.     257.     176. <
   9   0   5     164.     119.      57. o
  11   0   5    5529.    5066.     188. o
  13   0   5     386.     398.      73. o
  15   0   5    1324.    1348.     126. o
  17   0   5     497.     322.     165. <
  19   0   5     406.     360.     184. <
  21   0   5     298.     429.     222. <
  23   0   5     173.     364.     172. o
   0   1   5    5602.    5047.     417. o
   2   1   5     654.     651.     119. o
   4   1   5    2462.    1666.     264. o
   6   1   5     252.     360.     130. o
   8   1   5     475.     456.      42. o
  10   1   5     128.      80.      42. <
  12   1   5     129.     168.      46. o
  14   1   5     101.     -19.      61. <
  16   1   5      41.      69.      80. <
  18   1   5      52.    -123.     126. <
  20   1   5      22.      77.     126. <
  22   1   5      27.     -77.     149. <
   1   2   5     511.    1034.     138. o
   3   2   5   10809.   13497.     475. o
   5   2   5      57.     509.      92. o
   9   2   5     188.     337.      34. o
  11   2   5    4320.    4308.     100. o
  13   2   5     274.     142.      69. o
  15   2   5    1214.    1248.      84. o
  17   2   5     391.     352.     100. o
  19   2   5     373.     306.     100. o
  21   2   5     242.     214.     123. <
  23   2   5     159.      50.     134. <
   0   3   5   12755.   12195.     735. o
   2   3   5    9409.    9377.     440. o
   4   3   5    6694.    8355.     371. o
   6   3   5    3012.    2722.     322. o
   8   3   5    1356.    1336.      61. o
  10   3   5     487.     528.      38. o
  12   3   5     255.     203.      42. o
  14   3   5     109.     103.      61. <
  16   3   5      78.      96.      69. <
  18   3   5      49.     126.      92. <
  20   3   5      35.     149.     119. <
  22   3   5      30.     -27.     115. <
   1   4   5    2826.    2906.     452. o
   3   4   5    8402.    8998.     639. o
   5   4   5     134.     226.     146. <
   7   4   5    7987.    7941.     276. o
   9   4   5     169.     268.      27. o
  11   4   5    3200.    3178.      77. o
  13   4   5     234.     268.      46. o
  15   4   5     772.     728.      57. o
  17   4   5     295.     364.      88. o
  19   4   5     241.     364.     100. o
  21   4   5     179.     111.     111. <
  23   4   5     104.     199.     237. <
   0   5   5     163.     184.     111. <
   2   5   5     148.     490.      92. o
   4   5   5     151.     283.      92. o
   6   5   5      40.     222.      73. o
   8   5   5     100.     325.      31. o
  10   5   5     127.     138.      31. o
  12   5   5      83.     230.      42. o
  14   5   5     132.      34.      50. <
  16   5   5      43.     138.      61. o
  18   5   5      71.      34.     100. <
  20   5   5      29.     191.     123. <
  22   5   5      36.      42.     119. <
   1   6   5     289.     257.      96. o
   3   6   5    3657.    4143.     237. o
   5   6   5      65.     199.      57. o
   7   6   5    4078.    4396.      96. o
   9   6   5     117.     153.      31. o
  11   6   5    1587.    1543.      61. o
  13   6   5     102.     146.      50. o
  15   6   5     449.     475.      65. o
  17   6   5     140.      92.      73. <
  19   6   5     139.     100.     126. <
  21   6   5      89.     111.     115. <
   0   7   5   11257.   10576.     678. o
   2   7   5    9729.   10832.     287. o
   4   7   5    6264.    6528.     222. o
   6   7   5    3392.    3691.     138. o
   8   7   5    1331.    1271.      46. o
  10   7   5     561.     532.      42. o
  12   7   5     241.     195.      50. o
  14   7   5     101.     157.      65. o
  16   7   5      78.     103.      61. <
  18   7   5      41.     -80.      80. <
  20   7   5      35.    -134.     111. <
  22   7   5      26.     142.     149. <
   1   8   5     545.     574.      61. o
   3   8   5    1717.    1819.      92. o
   5   8   5     194.     329.      73. o
   7   8   5    1759.    1589.      54. o
   9   8   5     158.     295.      38. o
  11   8   5     711.     632.      50. o
  13   8   5      77.     195.      54. o
  15   8   5     174.     126.      69. <
  17   8   5      73.      92.      77. <
  19   8   5      60.      61.      88. <
  21   8   5      44.     222.     123. <
   0   9   5     257.     379.      69. o
   2   9   5     139.     325.      61. o
   4   9   5     178.     211.      61. o
   6   9   5      38.     283.      65. o
   8   9   5     100.     257.      38. o
  10   9   5      77.      80.      46. <
  12   9   5      70.     142.      57. o
  14   9   5      77.      11.      65. <
  16   9   5      29.     -50.      73. <
  18   9   5      40.      23.      77. <
  20   9   5      16.     119.      96. <
   1  10   5      90.      73.      61. <
   3  10   5     633.     586.      65. o
   5  10   5     115.     100.      54. <
   7  10   5     762.     605.      61. o
   9  10   5      91.     126.      50. o
  11  10   5     300.     268.      61. o
  13  10   5      29.      77.      80. <
  15  10   5      83.     -50.      77. <
  17  10   5      24.     -42.      92. <
  19  10   5      26.      77.      84. <
  21  10   5      16.     440.     302. <
   0  11   5    4581.    4924.     207. o
   2  11   5    3826.    3990.     142. o
   4  11   5    2613.    3182.     119. o
   6  11   5    1357.    1375.      77. o
   8  11   5     559.     578.      65. o
  10  11   5     238.     176.      54. o
  12  11   5      95.      34.      88. <
  14  11   5      43.     188.      80. o
  16  11   5      28.     -73.      88. <
  18  11   5      13.      -8.     100. <
  20  11   5      11.     138.      92. <
   1  12   5     107.     184.      73. o
   3  12   5     258.     249.      69. o
   5  12   5     146.     203.      65. o
   7  12   5     285.     134.      61. o
   9  12   5     105.     149.      65. o
  11  12   5      98.      84.      73. <
  13  12   5      25.     149.      77. <
  15  12   5      22.      23.      88. <
  17  12   5      11.     115.     100. <
  19  12   5      11.      42.     100. <
   0  13   5     422.     414.     146. o
   2  13   5     262.     218.      77. o
   4  13   5     242.     360.      80. o
   6  13   5      68.     138.      77. <
   8  13   5      77.     191.      65. o
  10  13   5      32.      -8.      77. <
  12  13   5      37.     165.      88. <
  14  13   5      25.      46.      92. <
  16  13   5      11.       4.      96. <
  18  13   5      10.     -27.     111. <
   1  14   5      57.      15.      96. <
   3  14   5     145.     253.      84. o
   5  14   5     119.     153.      73. o
   7  14   5     180.     260.      80. o
   9  14   5      77.      61.      80. <
  11  14   5      66.      54.      88. <
  13  14   5      14.      31.      96. <
  15  14   5      13.      -8.     123. <
  17  14   5       3.    -237.     126. <
   0  15   5    1197.    1168.     157. o
   2  15   5    1118.    1332.     119. o
   4  15   5     681.     513.      92. o
   6  15   5     395.     517.     107. o
   8  15   5     144.     222.     107. o
  10  15   5      75.     138.      73. <
  12  15   5      25.     241.     100. o
  14  15   5      16.     176.     111. <
  16  15   5       6.      42.     123. <
   1  16   5      33.      65.     103. <
   3  16   5      74.     222.      96. o
   5  16   5      84.     142.     100. <
   7  16   5      93.      42.      92. <
   9  16   5      55.     222.      96. o
  11  16   5      26.      46.      96. <
  13  16   5       9.    -115.     130. <
  15  16   5       3.     119.     123. <
  17  16   5       1.     -61.     138. <
   0  17   5     445.     601.     153. o
   2  17   5     359.     257.      92. o
   4  17   5     254.     264.     100. o
   6  17   5     115.      69.      96. <
   8  17   5      63.     107.     103. <
  10  17   5      26.     325.      88. o
  12  17   5      20.     283.     100. o
  14  17   5      11.     260.     142. <
  16  17   5       6.     222.     138. <
   1  18   5      40.     168.     103. <
   3  18   5      64.     126.     111. <
   5  18   5      84.     -11.     103. <
   7  18   5      79.     103.     107. <
   9  18   5      53.     134.     103. <
  11  18   5      27.      84.     100. <
  13  18   5      10.      50.     123. <
  15  18   5       3.     -23.     211. <
   0  19   5     408.     452.     161. o
   2  19   5     362.     410.     103. o
   4  19   5     234.     337.     107. o
   6  19   5     126.     207.     115. <
   8  19   5      51.      92.     107. <
  10  19   5      25.     165.     107. <
  12  19   5      11.     138.     107. <
   1  20   5      20.     -80.     130. <
   3  20   5      39.      84.     111. <
   5  20   5      48.     138.     115. <
   7  20   5      49.     107.     142. <
   9  20   5      30.      38.     107. <
  11  20   5      14.     134.     107. <
   0  21   5     258.     371.     172. o
   2  21   5     218.       4.     134. <
   4  21   5     148.     234.     119. <
   6  21   5      74.     103.     126. <
   8  21   5      35.      69.     134. <
  10  21   5      16.      54.     123. <
   1  22   5      23.    -130.     126. <
   3  22   5      34.    -119.     134. <
   5  22   5      47.     161.     119. <
   7  22   5      42.      38.     157. <
   0  23   5     181.    -138.     211. <
   2  23   5     161.     341.     153. o
   4  23   5     105.     548.     314. <
   0   0   6  234246.  259177.   14248. o
   2   0   6   92212.  104650.    6115. o
   4   0   6  235415.  268531.   14860. o
   8   0   6  168551.  162667.    4901. o
  10   0   6   53477.   49130.    1317. o
  12   0   6  101356.   91612.    2860. o
  14   0   6   29664.   27565.    1053. o
  16   0   6   51515.   52599.    1968. o
  18   0   6   14486.   14531.     548. o
  20   0   6   23252.   22101.     789. o
  22   0   6    6303.    6720.     333. o
   1   1   6     124.     107.     123. <
   3   1   6    2402.    3618.     310. o
   5   1   6     350.     793.     237. o
   7   1   6    2494.    2906.      88. o
   9   1   6     452.     563.      38. o
  11   1   6     696.     593.      42. o
  13   1   6      20.      73.      61. <
  15   1   6     105.      88.      69. <
  17   1   6       7.      57.      77. <
  19   1   6      12.     -42.      92. <
  21   1   6       9.       4.      96. <
  23   1   6       6.     -46.     207. <
   0   2   6   93117.  105370.    4331. o
   2   2   6    9965.    7899.     421. o
   4   2   6  101677.  120138.    1547. o
   6   2   6   34170.   32627.    1761. o
   8   2   6  124393.  122788.    2282. o
  10   2   6   43263.   40396.     628. o
  12   2   6   94394.   93692.    1597. o
  14   2   6   30755.   28744.     701. o
  16   2   6   50459.   46786.    1019. o
  18   2   6   15137.   15477.     517. o
  20   2   6   22665.   23908.     662. o
  22   2   6    6450.    6927.     245. o
   1   3   6    2694.    2171.     295. o
   3   3   6       5.     119.      92. <
   5   3   6    3752.    5368.     548. o
   7   3   6     171.     218.      38. o
   9   3   6    2752.    2745.      69. o
  11   3   6      25.      80.      31. o
  13   3   6     703.     643.      57. o
  15   3   6      68.     153.     157. <
  17   3   6     152.     138.     103. <
  19   3   6      77.     318.     115. o
  21   3   6      48.     268.     126. o
  23   3   6      40.    -322.     237. <
   0   4   6  232135.  247246.   13627. o
   2   4   6  100418.  108020.    4445. o
   4   4   6  215771.  238106.    9975. o
   6   4   6   78640.   74397.    2286. o
   8   4   6  146257.  144636.    2401. o
  10   4   6   54703.   51270.     793. o
  12   4   6   84942.   81351.    1382. o
  14   4   6   30200.   28419.     590. o
  16   4   6   42985.   43685.    1168. o
  18   4   6   14827.   14776.     505. o
  20   4   6   19553.   18264.     578. o
  22   4   6    6489.    6325.     333. o
   1   5   6     368.     341.     119. o
   3   5   6    3470.    5357.     306. o
   5   5   6      13.     314.      80. o
   7   5   6    3917.    4874.     107. o
   9   5   6       1.     188.      31. o
  11   5   6    1619.    1700.      57. o
  13   5   6     113.     214.      50. o
  15   5   6     472.     724.      65. o
  17   5   6     168.     153.      88. <
  19   5   6     141.     387.     107. o
  21   5   6      99.     -27.     134. <
   0   6   6   71225.   74221.    3170. o
   2   6   6   33338.   35678.     923. o
   4   6   6   77563.   81125.     689. o
   6   6   6   49139.   53901.    1287. o
   8   6   6   87329.   87554.    1470. o
  10   6   6   47685.   50060.     697. o
  12   6   6   65664.   65480.     984. o
  14   6   6   31176.   32680.     540. o
  16   6   6   35751.   34063.     682. o
  18   6   6   15297.   15159.     414. o
  20   6   6   16382.   16407.     448. o
  22   6   6    6572.    6766.     283. o
   1   7   6    2745.    3040.     134. o
   3   7   6     250.     433.      69. o
   5   7   6    4183.    4863.     191. o
   7   7   6      76.     257.      31. o
   9   7   6    2949.    2749.      69. o
  11   7   6     111.     310.      42. o
  13   7   6     920.     674.      57. o
  15   7   6     179.     218.      65. o
  17   7   6     254.     199.      65. o
  19   7   6     142.     157.     115. <
  21   7   6      92.     -19.     138. <
   0   8   6  164813.  190473.    4556. o
   2   8   6  121378.  138897.    2255. o
   4   8   6  144422.  160814.    2489. o
   6   8   6   86771.   90755.    1593. o
   8   8   6   93647.   96464.    1283. o
  10   8   6   52983.   54644.     823. o
  12   8   6   52867.   52756.     873. o
  14   8   6   28316.   27481.     509. o
  16   8   6   27100.   26114.     475. o
  18   8   6   13933.   13815.     299. o
  20   8   6   12642.   11644.     391. o
  22   8   6    6182.    5211.     628. o
   1   9   6     502.     701.      65. o
   3   9   6    2649.    3297.     134. o
   5   9   6       9.     218.      57. o
   7   9   6    2823.    3167.      77. o
   9   9   6       3.      34.      38. <
  11   9   6    1171.    1283.      65. o
  13   9   6      80.      73.      61. <
  15   9   6     329.     448.      73. o
  17   9   6     117.      80.      69. <
  19   9   6     100.     103.     100. <
  21   9   6      71.      61.     211. <
   0  10   6   51591.   64128.    2259. o
   2  10   6   41929.   44864.     923. o
   4  10   6   53234.   57952.    1172. o
   6  10   6   46946.   52890.     957. o
   8  10   6   52577.   55639.     915. o
  10  10   6   40305.   43360.     800. o
  12  10   6   38158.   38983.     777. o
  14  10   6   25506.   27373.     517. o
  16  10   6   21081.   20229.     425. o
  18  10   6   12753.   13497.     348. o
  20  10   6    9878.   10235.     348. o
   1  11   6     734.     532.      65. o
   3  11   6      30.     142.      65. o
   5  11   6    1657.    1608.      96. o
   7  11   6     100.     379.      54. o
   9  11   6    1196.     992.      65. o
  11  11   6      25.      84.      80. <
  13  11   6     358.     264.      77. o
  15  11   6      45.     211.      88. o
  17  11   6      88.      69.     100. <
  19  11   6      47.      34.     123. <
   0  12   6   99288.   96487.    3959. o
   2  12   6   92119.  101694.    2221. o
   4  12   6   83736.   87753.    1972. o
   6  12   6   64739.   70182.    1451. o
   8  12   6   52616.   54540.     957. o
  10  12   6   37953.   39952.     789. o
  12  12   6   29305.   29242.     605. o
  14  12   6   20357.   20106.     471. o
  16  12   6   15273.   14604.     371. o
  18  12   6   10196.   10698.     318. o
  20  12   6    7301.    6800.     571. o
   1  13   6      25.       4.      88. <
   3  13   6     671.     693.      77. o
   5  13   6      92.      80.      88. <
   7  13   6     880.     670.      77. o
   9  13   6      68.      69.      73. <
  11  13   6     348.     337.      88. o
  13  13   6       1.     -31.     100. <
  15  13   6      74.     146.      96. <
  17  13   6      15.    -149.     115. <
  19  13   6      17.     199.     130. <
   0  14   6   28933.   30842.    1206. o
   2  14   6   29827.   33910.     854. o
   4  14   6   29580.   29491.     689. o
   6  14   6   30502.   36096.     900. o
   8  14   6   28066.   28978.     647. o
  10  14   6   25264.   28959.     559. o
  12  14   6   20416.   20301.     471. o
  14  14   6   16000.   16629.     444. o
  16  14   6   11554.   11250.     318. o
  18  14   6    8199.    9082.     325. o
   1  15   6     111.       0.     107. <
   3  15   6      58.     146.      92. <
   5  15   6     476.     398.     126. o
   7  15   6     168.     283.      92. o
   9  15   6     338.     486.      80. o
  11  15   6      44.     -34.      84. <
  13  15   6      78.     -11.     111. <
  15  15   6       3.      61.     111. <
  17  15   6      11.     184.     119. <
   0  16   6   50783.   53985.    2179. o
   2  16   6   49513.   51680.    1275. o
   4  16   6   42537.   47449.    1321. o
   6  16   6   35270.   35514.     923. o
   8  16   6   26978.   28262.     639. o
  10  16   6   20876.   20914.     433. o
  12  16   6   15245.   15067.     383. o
  14  16   6   11452.   10997.     333. o
  16  16   6    8111.    7336.     291. o
   1  17   6       5.     -69.     107. <
   3  17   6     148.     138.     100. <
   5  17   6     152.     -27.     115. <
   7  17   6     248.     222.     119. <
   9  17   6     107.     172.     100. <
  11  17   6      87.     -27.     107. <
  13  17   6      13.     107.     119. <
  15  17   6      10.      -4.     146. <
   0  18   6   14268.   14761.     513. o
   2  18   6   14798.   15706.     356. o
   4  18   6   14616.   14248.     406. o
   6  18   6   15007.   16028.     402. o
   8  18   6   13817.   14232.     394. o
  10  18   6   12619.   13681.     325. o
  12  18   6   10206.   10055.     295. o
  14  18   6    8180.    8397.     348. o
   1  19   6      13.    -100.     111. <
   3  19   6      70.     348.     111. o
   5  19   6     143.     203.     123. <
   7  19   6     136.     257.     142. <
   9  19   6     105.      92.     111. <
  11  19   6      46.      77.     115. <
  13  19   6      19.      15.     130. <
   0  20   6   23024.   23024.     750. o
   2  20   6   22383.   22936.     513. o
   4  20   6   19412.   18019.     459. o
   6  20   6   16236.   15791.     414. o
   8  20   6   12596.   11736.     314. o
  10  20   6    9804.   10032.     295. o
  12  20   6    7279.    7692.     456. o
   1  21   6       7.      38.     126. <
   3  21   6      48.     234.     130. <
   5  21   6      91.     253.     119. o
   7  21   6      92.     287.     146. <
   9  21   6      67.      15.     111. <
   0  22   6    6258.    5789.     364. o
   2  22   6    6381.    6176.     253. o
   4  22   6    6433.    5885.     214. o
   6  22   6    6498.    6417.     264. o
   1  23   6       6.    -253.     226. <
   1   0   7    5223.    7371.     862. o
   3   0   7     438.     555.     314. <
   7   0   7     108.     375.      69. o
   9   0   7    7795.    7826.     241. o
  11   0   7     157.      46.      54. <
  13   0   7    2530.    2822.     149. o
  15   0   7     453.     245.      92. o
  17   0   7     716.    1118.     123. o
  19   0   7     358.     195.     123. <
  21   0   7     270.     452.     165. o
  23   0   7     182.     107.     211. <
   0   1   7    4931.    3978.     437. o
   2   1   7    6099.    6682.     586. o
   4   1   7    2690.    2481.     551. o
   6   1   7    1901.    1780.      77. o
   8   1   7     575.     609.      34. o
  10   1   7     361.     184.      38. o
  12   1   7     116.      84.      50. <
  14   1   7      97.      46.      61. <
  16   1   7      50.      77.      80. <
  18   1   7      40.     184.      77. o
  20   1   7      28.    -111.     111. <
  22   1   7      23.      84.     107. <
   1   2   7    7245.    7436.     505. o
   3   2   7     437.     777.     165. o
   5   2   7   11243.   10595.     425. o
   7   2   7     314.     268.      38. o
   9   2   7    7444.    6743.     142. o
  11   2   7     289.     391.      38. o
  13   2   7    2203.    1968.      84. o
  15   2   7     433.     433.      69. o
  17   2   7     603.     433.      88. o
  19   2   7     336.     195.     100. <
  21   2   7     227.     241.     100. o
  23   2   7     166.     448.     214. o
   0   3   7     634.     842.     230. o
   2   3   7     621.     881.     226. o
   4   3   7     239.     149.     165. <
   6   3   7     250.     364.      38. o
   8   3   7      83.      61.      31. <
  10   3   7     126.     241.      34. o
  12   3   7      97.      38.      46. <
  14   3   7      69.     100.      65. <
  16   3   7      68.     -11.      88. <
  18   3   7      38.      92.      84. <
  20   3   7      36.       4.     107. <
  22   3   7      26.     -23.     103. <
   1   4   7    3047.    3955.     368. o
   3   4   7     249.    -142.     184. <
   5   4   7    8150.    8347.     490. o
   7   4   7     105.     245.      34. o
   9   4   7    4593.    4920.     103. o
  11   4   7      99.      69.      34. <
  13   4   7    1500.    1677.      69. o
  15   4   7     266.     341.      73. o
  17   4   7     429.     536.      84. o
  19   4   7     216.      65.     103. <
  21   4   7     164.     195.     115. <
   0   5   7   12431.   10254.     754. o
   2   5   7    8693.    8998.     402. o
   4   5   7    6993.    7578.     260. o
   6   5   7    2914.    3281.      92. o
   8   5   7    1516.    1493.      46. o
  10   5   7     524.     414.      38. o
  12   5   7     214.     234.      46. o
  14   5   7     141.     107.      57. <
  16   5   7      57.      42.      96. <
  18   5   7      60.      42.     100. <
  20   5   7      31.       0.     111. <
  22   5   7      31.     142.     203. <
   1   6   7    2282.    2562.     126. o
   3   6   7     267.     364.      80. o
   5   6   7    3940.    3871.     115. o
   7   6   7     311.     348.      34. o
   9   6   7    2646.    2259.      57. o
  11   6   7     186.     337.      42. o
  13   6   7     784.     616.      57. o
  15   6   7     171.     165.      88. <
  17   6   7     219.      42.     100. <
  19   6   7     129.      -8.     119. <
  21   6   7      85.     272.     161. <
   0   7   7     258.     345.      80. o
   2   7   7     383.     295.      77. o
   4   7   7      94.     211.      50. o
   6   7   7     205.     394.      31. o
   8   7   7      54.     111.      31. o
  10   7   7     122.     444.      42. o
  12   7   7      87.      27.      54. <
  14   7   7      70.     134.      61. o
  16   7   7      61.      23.      69. <
  18   7   7      37.     130.     142. <
  20   7   7      31.     -88.     149. <
  22   7   7      23.     528.     387. <
   1   8   7     685.     938.      88. o
   3   8   7      96.     138.      50. o
   5   8   7    1869.    2083.      69. o
   7   8   7      93.     149.      34. o
   9   8   7    1085.    1068.      50. o
  11   8   7      43.      69.      50. <
  13   8   7     356.     368.      73. o
  15   8   7      66.      31.      77. <
  17   8   7     105.     203.      84. o
  19   8   7      56.      27.     142. <
  21   8   7      42.     149.     149. <
   0   9   7    6903.    7451.     264. o
   2   9   7    5927.    7191.     168. o
   4   9   7    4001.    4323.     134. o
   6   9   7    2011.    2171.      73. o
   8   9   7     903.     716.      46. o
  10   9   7     354.     146.      50. o
  12   9   7     133.     161.      80. <
  14   9   7      91.     241.      73. o
  16   9   7      31.      42.      77. <
  18   9   7      37.     115.      92. <
  20   9   7      16.    -146.     157. <
   1  10   7     384.     337.      57. o
   3  10   7     183.     245.      65. o
   5  10   7     709.     593.      69. o
   7  10   7     239.     325.      57. o
   9  10   7     474.     237.      57. o
  11  10   7     110.     214.      73. o
  13  10   7     132.      46.      80. <
  15  10   7      44.     138.      80. <
  17  10   7      37.     146.      92. <
  19  10   7      26.     -38.     111. <
   0  11   7     261.      23.     100. <
   2  11   7     413.     502.      65. o
   4  11   7     110.     153.      65. o
   6  11   7     172.     471.      88. o
   8  11   7      25.      31.      57. <
  10  11   7      72.     375.      69. o
  12  11   7      32.      50.      84. <
  14  11   7      33.      42.      88. <
  16  11   7      20.      69.      96. <
  18  11   7      14.     184.     107. <
  20  11   7      10.     211.     180. <
   1  12   7     115.      77.      84. <
   3  12   7      72.      15.      80. <
   5  12   7     312.     211.      80. o
   7  12   7      90.      23.      65. <
   9  12   7     183.     207.      73. o
  11  12   7      27.     -15.      84. <
  13  12   7      51.      23.     100. <
  15  12   7      11.      54.      96. <
  17  12   7      14.     -15.     100. <
  19  12   7      10.    -138.     126. <
   0  13   7    2277.    2340.     226. o
   2  13   7    1832.    1895.     119. o
   4  13   7    1324.    1436.     100. o
   6  13   7     616.     643.     103. o
   8  13   7     304.     264.      77. o
  10  13   7     107.     142.      77. <
  12  13   7      50.      57.      84. <
  14  13   7      28.     107.     103. <
  16  13   7      10.      15.     107. <
  18  13   7      10.      34.     119. <
   1  14   7      75.      77.     115. <
   3  14   7      97.     241.      77. o
   5  14   7     167.     188.     103. <
   7  14   7     136.     123.      96. <
   9  14   7     108.     -11.      77. <
  11  14   7      55.      57.      92. <
  13  14   7      24.      69.     111. <
  15  14   7      11.      80.     115. <
  17  14   7       4.     -31.     115. <
   2  15   7     475.     528.     119. o
   4  15   7     269.      57.     100. <
   6  15   7     168.     406.      92. o
   8  15   7      55.     195.      88. o
  10  15   7      39.     115.      80. <
  12  15   7      14.      65.     100. <
  14  15   7      12.     234.     111. o
  16  15   7       4.     176.     119. <
   1  16   7      43.     203.     138. <
   3  16   7      60.     138.     100. <
   5  16   7      96.     -80.     119. <
   7  16   7      71.     134.     100. <
   9  16   7      56.      27.      84. <
  11  16   7      19.      69.      88. <
  13  16   7      10.      96.     123. <
  15  16   7       2.      15.     119. <
   0  17   7     655.     839.     176. o
   2  17   7     541.     517.     115. o
   4  17   7     379.     356.     153. o
   6  17   7     181.     314.     107. o
   8  17   7      88.     249.     100. o
  10  17   7      33.     222.      92. o
  12  17   7      19.     -11.     107. <
  14  17   7       9.     -80.     126. <
   1  18   7      32.     253.     123. o
   3  18   7      52.     -15.     103. <
   5  18   7      75.     126.     123. <
   7  18   7      70.      31.     146. <
   9  18   7      50.     138.      96. <
  11  18   7      26.      -8.     111. <
  13  18   7      10.    -107.     130. <
   0  19   7     371.     -92.     149. <
   2  19   7     338.     268.     107. o
   4  19   7     214.       8.     134. <
   6  19   7     120.     176.     115. <
   8  19   7      48.     126.     115. <
  10  19   7      23.     103.     100. <
  12  19   7       9.     123.     115. <
   1  20   7      25.      73.     115. <
   3  20   7      38.     107.     119. <
   5  20   7      48.     126.     142. <
   7  20   7      44.     -23.     146. <
   9  20   7      28.    -115.     115. <
  11  20   7      13.    -146.     119. <
   0  21   7     248.     253.     203. <
   2  21   7     212.     295.     119. o
   4  21   7     144.     188.     123. <
   6  21   7      73.      23.     119. <
   8  21   7      34.      84.     123. <
   1  22   7      20.     168.     126. <
   3  22   7      30.      88.     138. <
   5  22   7      40.     287.     161. <
   7  22   7      37.    -770.     490. <
   0  23   7     190.     188.     322. <
   0   0   8  525464.  613546.   33148. o
   4   0   8  371104.  363903.   19206. o
   6   0   8  168217.  155465.    4721. o
   8   0   8  179848.  177841.    4691. o
  10   0   8   67716.   61605.    1646. o
  12   0   8   79128.   78824.    1727. o
  14   0   8   30256.   28756.     747. o
  16   0   8   37155.   37122.    1160. o
  18   0   8   14428.   14263.     486. o
  20   0   8   17303.   16645.     639. o
  22   0   8    6479.    6180.     272. o
   1   1   8     116.       0.     191. <
   5   1   8     601.     582.      42. o
   7   1   8     768.     800.      46. o
   9   1   8     225.     115.      34. o
  11   1   8     301.     283.      50. o
  13   1   8      37.      65.      50. <
  15   1   8      36.     119.      65. <
  17   1   8      10.     149.      69. o
  19   1   8       5.     -42.     100. <
  21   1   8       6.     103.     100. <
   0   2   8  300010.  320088.   12502. o
   4   2   8  252437.  239825.    4775. o
   6   2   8  122781.  117642.    2788. o
   8   2   8  145443.  142255.    2841. o
  10   2   8   63933.   65951.    1114. o
  12   2   8   74980.   74906.    1271. o
  14   2   8   31124.   30536.     590. o
  16   2   8   36892.   35311.     800. o
  18   2   8   14918.   14386.     314. o
  20   2   8   16924.   15974.     402. o
  22   2   8    6548.    6827.     249. o
   1   3   8     471.    1080.     257. o
   3   3   8      97.      61.      38. <
   5   3   8    1703.    2209.      88. o
   7   3   8      93.     214.      34. o
   9   3   8     902.     911.      46. o
  11   3   8       8.      46.      42. <
  13   3   8     284.     172.      57. o
  15   3   8      30.      42.      84. <
  17   3   8      65.     111.      77. <
  19   3   8      31.     203.     126. <
  21   3   8      21.      42.     111. <
   0   4   8  373107.  394225.   13926. o
   2   4   8  254565.  251346.    9404. o
   4   4   8  273544.  267218.    5766. o
   6   4   8  148250.  146218.    2918. o
   8   4   8  140837.  134363.    2355. o
  10   4   8   64161.   59717.    1011. o
  12   4   8   65608.   62363.    1126. o
  14   4   8   29769.   28618.     743. o
  16   4   8   31756.   30590.     846. o
  18   4   8   14290.   14791.     394. o
  20   4   8   14944.   14144.     490. o
  22   4   8    6410.    6303.     429. o
   1   5   8     663.     747.      80. o
   3   5   8    1899.    1972.      80. o
   5   5   8       3.     153.      46. o
   7   5   8    1896.    1911.      61. o
   9   5   8      11.     234.      34. o
  11   5   8     810.     685.      46. o
  13   5   8      53.     249.      61. o
  15   5   8     196.     184.      77. o
  17   5   8      72.     -31.     111. <
  19   5   8      58.      23.     123. <
  21   5   8      43.      84.     134. <
   0   6   8  169262.  184297.    4361. o
   2   6   8  123815.  133593.    3515. o
   4   6   8  148311.  150253.    2646. o
   6   6   8   88562.   90012.    1581. o
   8   6   8   96040.   96027.    1474. o
  10   6   8   53978.   55076.     827. o
  12   6   8   54126.   53801.     927. o
  14   6   8   28859.   28419.     582. o
  16   6   8   27703.   26347.     605. o
  18   6   8   14154.   13064.     383. o
  20   6   8   12880.   10690.     448. o
   1   7   8     704.     854.      57. o
   3   7   8      90.     126.      38. o
   5   7   8    1736.    2140.      65. o
   7   7   8      12.     111.      34. o
   9   7   8    1033.    1153.      50. o
  11   7   8      18.      34.      46. <
  13   7   8     358.     341.      65. o
  15   7   8      71.     100.      73. <
  17   7   8     102.     314.     100. o
  19   7   8      58.     157.     126. <
  21   7   8      38.     -80.     138. <
   0   8   8  182163.  212103.    5062. o
   2   8   8  147819.  173660.    4066. o
   4   8   8  142070.  146264.    2232. o
   6   8   8   96777.  100936.    1612. o
   8   8   8   81718.   79245.    1168. o
  10   8   8   49826.   48299.     735. o
  12   8   8   42232.   38623.     651. o
  14   8   8   25496.   25459.     613. o
  16   8   8   21492.   18957.     379. o
  18   8   8   12602.   12260.     348. o
  20   8   8   10279.    9772.     379. o
   1   9   8     220.     203.      65. o
   3   9   8     947.    1026.      57. o
   5   9   8      13.     222.      46. o
   7   9   8    1084.     907.      46. o
   9   9   8       2.     103.      46. o
  11   9   8     491.     425.      57. o
  13   9   8      26.      34.      69. <
  15   9   8     128.     -34.      84. <
  17   9   8      47.      69.      80. <
  19   9   8      39.     126.     142. <
  21   9   8      30.     287.     379. <
   0  10   8   68609.   72908.    1934. o
   2  10   8   64392.   75397.    1528. o
   4  10   8   64651.   67781.    1290. o
   6  10   8   54008.   58369.    1053. o
   8  10   8   49890.   50818.     873. o
  10  10   8   38348.   40193.     750. o
  12  10   8   32027.   31846.     609. o
  14  10   8   22366.   22599.     482. o
  16  10   8   17371.   16652.     444. o
  18  10   8   11255.   11345.     306. o
   1  11   8     289.     272.      84. o
   3  11   8       7.      34.      61. <
   5  11   8     780.     796.      77. o
   7  11   8      20.     123.      61. <
   9  11   8     487.     360.      77. o
  11  11   8       0.    -103.      77. <
  13  11   8     148.     218.      88. o
  15  11   8      17.     -42.     103. <
  17  11   8      36.     119.     123. <
  19  11   8      19.     218.     111. <
   0  12   8   80324.   90862.    2424. o
   2  12   8   75751.   83196.    1585. o
   4  12   8   66419.   69286.    1424. o
   6  12   8   54347.   55731.    1581. o
   8  12   8   42462.   41414.     923. o
  10  12   8   31908.   31758.     762. o
  12  12   8   24106.   22610.     521. o
  14  12   8   17543.   17529.     444. o
  16  12   8   12833.   11950.     364. o
  18  12   8    8925.    9159.     341. o
   1  13   8      34.     -19.     100. <
   3  13   8     294.     203.      88. o
   5  13   8      55.     195.      84. o
   7  13   8     374.     329.      96. o
   9  13   8      29.     146.      84. <
  11  13   8     151.      80.      88. <
  13  13   8       0.      96.     103. <
  15  13   8      29.     -54.     107. <
  17  13   8       6.     218.     115. <
   0  14   8   30380.   27366.    1252. o
   2  14   8   30920.   33132.     789. o
   4  14   8   29823.   33347.    1087. o
   6  14   8   28621.   29257.     915. o
   8  14   8   25527.   27492.     624. o
  10  14   8   22251.   22717.     440. o
  12  14   8   17648.   18628.     475. o
  14  14   8   13768.   14014.     429. o
  16  14   8    9922.   10411.     302. o
  18  14   8    7116.    7750.     383. o
   1  15   8      37.      84.     126. <
   3  15   8      31.     142.     115. <
   5  15   8     203.     195.     111. <
   7  15   8      77.       4.     115. <
   9  15   8     138.      42.      84. <
  11  15   8      19.      61.      92. <
  13  15   8      32.      69.     130. <
  15  15   8       0.     130.     126. <
  17  15   8       4.      42.     130. <
   0  16   8   37452.   43068.    1673. o
   2  16   8   36900.   41824.    1164. o
   4  16   8   31971.   30628.     907. o
   6  16   8   27621.   28913.     705. o
   8  16   8   21554.   21079.     463. o
  10  16   8   17233.   17644.     394. o
  12  16   8   12822.   11870.     322. o
  14  16   8    9824.    9848.     314. o
  16  16   8    7007.    7091.     364. o
   1  17   8       8.     161.     134. <
   3  17   8      70.      15.     138. <
   5  17   8      72.      15.     146. <
   7  17   8     110.      96.     126. <
   9  17   8      48.     -23.      96. <
  11  17   8      39.      80.     103. <
  13  17   8       6.     134.     138. <
  15  17   8       4.     -54.     134. <
   0  18   8   14287.   16537.     632. o
   2  18   8   14659.   15473.     452. o
   4  18   8   14158.   14631.     479. o
   6  18   8   13943.   14657.     437. o
   8  18   8   12540.   13244.     348. o
  10  18   8   11162.   11659.     283. o
  12  18   8    8949.    9802.     306. o
  14  18   8    7103.    7363.     536. o
   1  19   8       6.     -42.     119. <
   3  19   8      32.     -54.     126. <
   5  19   8      66.       8.     123. <
   7  19   8      61.    -226.     191. <
   9  19   8      47.     260.     103. o
  11  19   8      21.      19.     103. <
   0  20   8   17320.   16560.     582. o
   2  20   8   16873.   16465.     433. o
   4  20   8   14954.   13118.     406. o
   6  20   8   12824.   12119.     341. o
   8  20   8   10264.    9504.     314. o
  10  20   8    8181.    8148.     249. o
   1  21   8       5.     -38.     119. <
   3  21   8      23.     134.     126. <
   5  21   8      43.      23.     142. <
   7  21   8      42.      42.     126. <
   9  21   8      31.     119.     218. <
   0  22   8    6380.    6341.     383. o
   2  22   8    6432.    6230.     241. o
   4  22   8    6320.    5690.     368. o
   1   0   9    1384.    1378.     111. o
   3   0   9    7036.    6636.     234. o
   5   0   9     225.     260.      57. o
   7   0   9    7980.    7068.     310. o
   9   0   9     137.      80.      50. <
  11   0   9    3381.    3293.     126. o
  13   0   9     199.     149.      65. o
  15   0   9     868.     785.     100. o
  17   0   9     301.     138.     115. <
  19   0   9     270.     414.     111. o
  21   0   9     187.     199.     165. <
   0   1   9    1407.    1019.      65. o
   2   1   9    1235.    1118.      50. o
   4   1   9     799.     582.      38. o
   6   1   9     372.     272.      34. o
   8   1   9     171.     119.      31. o
  10   1   9      94.      31.      34. <
  12   1   9      56.      46.      54. <
  14   1   9      56.      42.      61. <
  16   1   9      23.      50.      77. <
  18   1   9      33.      42.      88. <
  20   1   9      14.     -34.     115. <
  22   1   9      19.       4.     161. <
   1   2   9    1211.    1310.      61. o
   3   2   9    7175.    7957.     195. o
   5   2   9     130.     218.      38. o
   7   2   9    7502.    8274.     188. o
   9   2   9     128.     168.      34. o
  11   2   9    2988.    3331.     103. o
  13   2   9     188.     107.      57. <
  15   2   9     817.    1153.      92. o
  17   2   9     256.     123.      84. <
  19   2   9     248.     325.      88. o
  21   2   9     158.     -27.     119. <
   0   3   9    5668.    5146.     230. o
   2   3   9    6386.    6023.     157. o
   4   3   9    3250.    3048.      84. o
   6   3   9    2127.    2144.      77. o
   8   3   9     678.     590.      46. o
  10   3   9     338.     280.      46. o
  12   3   9     120.      65.      54. <
  14   3   9      67.     -84.     107. <
  16   3   9      38.      96.      92. <
  18   3   9      32.     -19.      96. <
  20   3   9      19.       0.     115. <
  22   3   9      20.    -142.     237. <
   1   4   9     769.     766.      38. o
   3   4   9    4059.    3883.     103. o
   5   4   9     218.     165.      42. o
   7   4   9    4660.    4220.     123. o
   9   4   9     138.     115.      38. o
  11   4   9    1983.    1769.      73. o
  13   4   9     124.     172.      61. o
  15   4   9     513.     440.      92. o
  17   4   9     181.     306.     103. o
  19   4   9     164.     245.      96. o
  21   4   9     114.     280.     123. o
   0   5   9     306.     188.      42. o
   2   5   9     212.     283.      34. o
   4   5   9     215.     295.      34. o
   6   5   9      72.     195.      42. o
   8   5   9      74.     283.      34. o
  10   5   9      76.      80.      38. o
  12   5   9      49.     184.      54. o
  14   5   9      72.     138.      77. <
  16   5   9      27.     111.     100. <
  18   5   9      41.    -126.     119. <
  20   5   9      17.     -31.     134. <
   1   6   9     425.     471.      34. o
   3   6   9    2478.    2902.      73. o
   5   6   9      96.     157.      38. o
   7   6   9    2704.    3075.      73. o
   9   6   9      94.      84.      38. o
  11   6   9    1097.    1084.      54. o
  13   6   9      76.      61.      61. <
  15   6   9     307.     237.      92. o
  17   6   9      95.     184.     111. <
  19   6   9      96.     222.     111. <
  21   6   9      60.      80.     214. <
   0   7   9    6328.    6877.     180. o
   2   7   9    6652.    7095.     146. o
   4   7   9    3635.    3837.      88. o
   6   7   9    2328.    2278.      69. o
   8   7   9     772.     754.      46. o
  10   7   9     379.     437.      46. o
  12   7   9     127.      50.      57. <
  14   7   9      66.     218.      77. o
  16   7   9      40.      77.      96. <
  18   7   9      28.     165.     119. <
  20   7   9      18.     226.     138. <
   1   8   9     200.     142.      38. o
   3   8   9     912.     930.      46. o
   5   8   9     166.     234.      38. o
   7   8   9    1072.     850.      46. o
   9   8   9     113.     142.      42. o
  11   8   9     452.     322.      54. o
  13   8   9      44.     100.      69. <
  15   8   9     119.     -80.      80. <
  17   8   9      46.     111.     115. <
  19   8   9      42.    -138.     123. <
  21   8   9      30.    -176.     352. <
   0   9   9     223.     191.      57. o
   2   9   9     142.     115.      42. o
   4   9   9     149.     149.      46. o
   6   9   9      49.      84.      46. <
   8   9   9      59.     165.      46. o
  10   9   9      49.     107.      46. o
  12   9   9      38.     211.      61. o
  14   9   9      45.       4.      80. <
  16   9   9      18.     214.      84. o
  18   9   9      24.     142.     126. <
  20   9   9      10.      61.     272. <
   1  10   9      93.      46.      69. <
   3  10   9     424.     459.      65. o
   5  10   9      87.      69.      65. <
   7  10   9     494.     341.      57. o
   9  10   9      69.      27.      65. <
  11  10   9     206.     138.      65. o
  13  10   9      24.      57.      80. <
  15  10   9      59.     222.      92. o
  17  10   9      17.     146.     100. <
  19  10   9      19.     161.     146. <
   0  11   9    2834.    2929.     165. o
   2  11   9    2708.    2937.     138. o
   4  11   9    1635.    1723.      92. o
   6  11   9     962.    1030.      84. o
   8  11   9     348.     172.      65. o
  10  11   9     162.     103.      92. <
  12  11   9      53.      84.      80. <
  14  11   9      28.     -31.      96. <
  16  11   9      15.      23.     103. <
  18  11   9      10.      77.     103. <
   1  12   9      54.       0.      88. <
   3  12   9     142.     184.      73. o
   5  12   9     102.      34.      80. <
   7  12   9     173.     180.      80. o
   9  12   9      70.     123.      73. <
  11  12   9      64.      38.      88. <
  13  12   9      16.     -34.      96. <
  15  12   9      15.     146.     107. <
  17  12   9       7.     180.     115. <
  19  12   9       7.    -123.     180. <
   0  13   9     273.     107.     123. <
   2  13   9     194.      46.     107. <
   4  13   9     156.     318.      84. o
   6  13   9      55.      61.      84. <
   8  13   9      40.      46.      77. <
  10  13   9      20.     115.      88. <
  12  13   9      17.     -96.     100. <
  14  13   9      15.    -126.     107. <
  16  13   9       6.     103.     123. <
  18  13   9       7.     -96.     134. <
   1  14   9      38.     180.     134. <
   3  14   9      91.     103.     115. <
   5  14   9      75.      84.      92. <
   7  14   9     114.      73.     107. <
   9  14   9      51.      69.      84. <
  11  14   9      45.     -61.     100. <
  13  14   9      11.     103.     149. <
  15  14   9      10.     -96.     123. <
  17  14   9       3.    -107.     142. <
   0  15   9     807.    1225.     214. o
   2  15   9     779.     827.     138. o
   4  15   9     465.     368.     107. o
   6  15   9     278.     371.     119. o
   8  15   9      99.       8.     100. <
  10  15   9      49.      19.     103. <
  12  15   9      15.     100.     100. <
  14  15   9       9.     -69.     165. <
  16  15   9       3.      57.     149. <
   1  16   9      21.      46.     153. <
   3  16   9      40.      84.     130. <
   5  16   9      54.     -15.     115. <
   7  16   9      53.     161.     115. <
   9  16   9      35.     134.      96. <
  11  16   9      16.      77.     107. <
  13  16   9       6.      96.     130. <
  15  16   9       2.      69.     172. <
   0  17   9     295.     417.     226. <
   2  17   9     244.     368.     123. o
   4  17   9     169.      84.     126. <
   6  17   9      80.     142.     130. <
   8  17   9      39.     -15.     107. <
  10  17   9      16.     103.     100. <
  12  17   9      10.      27.     123. <
  14  17   9       6.      54.     123. <
   1  18   9      26.      73.     138. <
   3  18   9      41.      42.     157. <
   5  18   9      50.      80.     146. <
   7  18   9      50.      73.     146. <
   9  18   9      33.     234.     115. o
  11  18   9      19.      42.     138. <
  13  18   9       7.     -42.     188. <
   0  19   9     280.     291.     188. <
   2  19   9     253.     306.     149. o
   4  19   9     164.     368.     149. o
   6  19   9      91.     165.     126. <
   8  19   9      37.      19.     142. <
  10  19   9      17.       4.     115. <
  12  19   9       6.      23.     195. <
   1  20   9      13.      27.     123. <
   3  20   9      22.    -103.     126. <
   5  20   9      29.     272.     153. <
   7  20   9      28.      38.     165. <
   9  20   9      18.    -126.     146. <
   0  21   9     174.    -134.     188. <
   2  21   9     148.      31.     130. <
   4  21   9     101.      19.     153. <
   6  21   9      52.     211.     161. <
   8  21   9      24.     107.     398. <
   1  22   9      16.     394.     329. <
   3  22   9      23.    -123.     230. <
   0   0  10   67465.   60502.    2271. o
   2   0  10   53220.   55631.    1489. o
   4   0  10   74517.   68072.    1823. o
   6   0  10   54674.   50416.    1558. o
   8   0  10   70170.   62991.    1692. o
  10   0  10   47258.   44332.     980. o
  12   0  10   50324.   47679.    1068. o
  14   0  10   29126.   27060.     793. o
  16   0  10   27868.   28641.     800. o
  18   0  10   14588.   15350.     525. o
  20   0  10   13123.   13064.     459. o
   1   1  10     160.      34.      31. <
   3   1  10     379.     414.      38. o
   5   1  10     188.      77.      38. <
   7   1  10     381.     337.      42. o
   9   1  10     131.      46.      38. <
  11   1  10     124.      38.      42. <
  13   1  10      26.      80.      65. <
  15   1  10      29.     -11.      77. <
  17   1  10      12.     126.      84. <
  19   1  10       7.      57.      92. <
  21   1  10       7.      50.     123. <
   0   2  10   51241.   55650.    2125. o
   2   2  10   29697.   23816.     463. o
   4   2  10   57143.   57592.    1172. o
   6   2  10   43950.   39730.     884. o
   8   2  10   65182.   66379.    1348. o
  10   2  10   44416.   41893.     724. o
  12   2  10   50155.   51841.     896. o
  14   2  10   29584.   28514.     548. o
  16   2  10   27802.   27128.     544. o
  18   2  10   14725.   14845.     360. o
  20   2  10   12914.   13398.     329. o
   1   3  10     395.     452.      38. o
   3   3  10      54.     180.      38. o
   5   3  10     607.     490.      46. o
   7   3  10      51.     123.      42. o
   9   3  10     433.     421.      54. o
  11   3  10      17.     153.      50. o
  13   3  10     115.     103.      73. <
  15   3  10      18.      57.      88. <
  17   3  10      29.      15.      92. <
  19   3  10      15.    -111.      92. <
  21   3  10      11.     188.     126. <
   0   4  10   74032.   70947.    1892. o
   2   4  10   58203.   61138.    1340. o
   4   4  10   75906.   70871.    1539. o
   6   4  10   55707.   53104.    1283. o
   8   4  10   65460.   62018.    1497. o
  10   4  10   45092.   43938.     984. o
  12   4  10   44751.   43513.     904. o
  14   4  10   27386.   27025.     701. o
  16   4  10   24534.   25153.     823. o
  18   4  10   13788.   13566.     421. o
  20   4  10   11591.   12383.     398. o
   1   5  10     156.      84.      31. o
   3   5  10     502.     739.      42. o
   5   5  10     109.     161.      38. o
   7   5  10     537.     666.      54. o
   9   5  10      52.      73.      46. <
  11   5  10     223.     195.      50. o
  13   5  10      28.     130.      84. <
  15   5  10      66.     130.      80. <
  17   5  10      29.     -11.     130. <
  19   5  10      20.     176.     107. <
  21   5  10      18.       0.     249. <
   0   6  10   52120.   53284.    1444. o
   2   6  10   42823.   43291.     785. o
   4   6  10   54049.   54594.     846. o
   6   6  10   48049.   50573.     957. o
   8   6  10   53801.   55509.    1072. o
  10   6  10   41425.   44443.     819. o
  12   6  10   39242.   40181.     712. o
  14   6  10   26187.   27615.     517. o
  16   6  10   21704.   21140.     528. o
  18   6  10   13069.   12042.     421. o
  20   6  10   10182.   10017.     337. o
   1   7  10     372.     348.      38. o
   3   7  10      29.     184.      38. o
   5   7  10     615.     590.      50. o
   7   7  10       3.     234.      46. o
   9   7  10     435.     318.      54. o
  11   7  10       6.     237.      57. o
  13   7  10     134.     130.      80. <
  15   7  10      22.      65.      88. <
  17   7  10      37.     180.     119. <
  19   7  10      20.      -8.     142. <
   0   8  10   69325.   70840.    1547. o
   2   8  10   64697.   74914.    1210. o
   4   8  10   64981.   66728.    1080. o
   6   8  10   53934.   57243.    1095. o
   8   8  10   49800.   49650.     907. o
  10   8  10   38110.   40292.     754. o
  12   8  10   31893.   31222.     605. o
  14   8  10   22260.   22476.     433. o
  16   8  10   17379.   17307.     456. o
  18   8  10   11284.   11858.     391. o
  20   8  10    8320.    5755.     394. o
   1   9  10     108.      80.      50. <
   3   9  10     384.     444.      54. o
   5   9  10      48.      88.      50. <
   7   9  10     399.     444.      54. o
   9   9  10      23.      57.      61. <
  11   9  10     161.      84.      73. <
  13   9  10      15.     -54.      88. <
  15   9  10      43.      96.      92. <
  17   9  10      18.    -115.     126. <
  19   9  10      13.     115.     138. <
   0  10  10   45184.   51305.    1398. o
   2  10  10   42622.   47828.     923. o
   4  10  10   43655.   47533.    1049. o
   6  10  10   40565.   46438.     907. o
   8  10  10   37779.   40962.     873. o
  10  10  10   31409.   36425.     785. o
  12  10  10   25885.   27569.     674. o
  14  10  10   19250.   20259.     528. o
  16  10  10   14276.   12961.     391. o
  18  10  10    9747.    9565.     352. o
   1  11  10     114.     -57.      88. <
   3  11  10      16.     180.      77. o
   5  11  10     251.      61.      80. <
   7  11  10      19.     237.      65. o
   9  11  10     180.     287.     134. o
  11  11  10       1.    -172.     111. <
  13  11  10      53.    -107.     149. <
  15  11  10       4.     249.     142. <
  17  11  10      13.     -27.     149. <
  19  11  10       6.     494.     325. <
   0  12  10   49896.   53456.    1474. o
   2  12  10   49416.   59062.    1233. o
   4  12  10   44464.   47686.    1076. o
   6  12  10   38824.   42789.    1206. o
   8  12  10   31806.   31938.     758. o
  10  12  10   25696.   27136.     678. o
  12  12  10   19612.   19026.     551. o
  14  12  10   14839.   14163.     459. o
  16  12  10   10716.   10568.     387. o
  18  12  10    7636.    6659.     448. o
   1  13  10      21.    -123.     123. <
   3  13  10     110.      88.     100. <
   5  13  10      33.     203.      96. o
   7  13  10     137.     184.     230. <
   9  13  10      20.     119.     107. <
  11  13  10      52.     115.     138. <
  13  13  10       2.     -11.     149. <
  15  13  10      10.      65.     157. <
  17  13  10       3.     153.     172. <
   0  14  10   28058.   28124.    1256. o
   2  14  10   28357.   32765.     858. o
   4  14  10   26608.   28090.     819. o
   6  14  10   25464.   30670.     819. o
   8  14  10   22022.   24846.     521. o
  10  14  10   19045.   20317.     597. o
  12  14  10   14903.   14179.     601. o
  14  14  10   11646.   12406.     532. o
  16  14  10    8326.    8301.     391. o
   1  15  10      28.      92.     130. <
   3  15  10      21.     157.     123. <
   5  15  10      82.     184.     107. <
   7  15  10      33.     513.     172. o
   9  15  10      56.      34.     107. <
  11  15  10       8.      69.     123. <
  13  15  10      13.    -463.     280. <
  15  15  10       0.      80.     211. <
   0  16  10   27778.   32654.    1306. o
   2  16  10   27491.   29062.    1038. o
   4  16  10   24452.   25735.     682. o
   6  16  10   21452.   21978.     674. o
   8  16  10   17312.   18061.     421. o
  10  16  10   14098.   14707.     440. o
  12  16  10   10678.   11449.     563. o
  14  16  10    8234.    7987.     567. o
   1  17  10      10.     130.     146. <
   3  17  10      32.     260.     149. <
   5  17  10      33.     191.     126. <
   7  17  10      45.     406.     161. o
   9  17  10      22.      38.     111. <
  11  17  10      15.     -46.     157. <
  13  17  10       3.     368.     459. <
   0  18  10   14117.   14803.     938. o
   2  18  10   14180.   14305.     555. o
   4  18  10   13424.   14018.     463. o
   6  18  10   12722.   13122.     421. o
   8  18  10   11140.   11732.     333. o
  10  18  10    9625.    9584.     322. o
  12  18  10    7638.    8565.     624. o
   1  19  10       7.      38.     165. <
   3  19  10      16.      31.     172. <
   5  19  10      28.     -54.     126. <
   7  19  10      26.     257.     165. <
   9  19  10      19.     -77.     130. <
   0  20  10   13124.   11709.     601. o
   2  20  10   12858.   13903.     398. o
   4  20  10   11575.   11667.     364. o
   6  20  10   10109.   10729.     394. o
   8  20  10    8281.    9197.     391. o
   1  21  10       6.     -42.     134. <
   3  21  10      13.     268.     146. <
   5  21  10      20.     264.     214. <
   1   0  11    2089.    2378.      84. o
   3   0  11      53.      69.      46. <
   5   0  11    5647.    6180.     176. o
   7   0  11     182.     184.      61. o
   9   0  11    3383.    3500.     138. o
  11   0  11      16.      61.      69. <
  13   0  11     991.    1241.     115. o
  15   0  11     105.      50.      96. <
  17   0  11     241.     379.     149. o
  19   0  11     114.       4.     142. <
  21   0  11      85.     172.     272. <
   0   1  11    1958.    1761.      80. o
   2   1  11    1571.    1367.      50. o
   4   1  11    1065.     980.      46. o
   6   1  11     521.     387.      38. o
   8   1  11     217.     126.      46. o
  10   1  11      99.     -34.      46. <
  12   1  11      30.      19.      46. <
  14   1  11      28.     103.      73. <
  16   1  11      11.      46.      92. <
  18   1  11      12.      11.     134. <
  20   1  11       7.       4.     107. <
   1   2  11    1782.    1623.      57. o
   3   2  11     101.      57.      34. <
   5   2  11    4498.    4043.      96. o
   7   2  11     366.     306.      57. o
   9   2  11    3049.    2810.      88. o
  11   2  11      61.      54.      46. <
  13   2  11     859.     862.      73. o
  15   2  11      98.     130.      77. <
  17   2  11     206.     260.      96. o
  19   2  11     105.      65.     115. <
  21   2  11      72.     184.     249. <
   0   3  11     157.      23.      50. <
   2   3  11     135.     146.      34. o
   4   3  11      49.      61.      42. <
   6   3  11      56.     237.      50. o
   8   3  11      10.      34.      46. <
  10   3  11      33.     168.      46. o
  12   3  11      19.      96.      57. <
  14   3  11      22.      65.      84. <
  16   3  11      15.    -142.     103. <
  18   3  11      12.     130.     119. <
  20   3  11       9.      61.     111. <
   1   4  11    1198.    1535.      65. o
   3   4  11      29.      73.      42. <
   5   4  11    3290.    3722.      96. o
   7   4  11     119.      77.      50. <
   9   4  11    1988.    2140.     100. o
  11   4  11      12.      31.      57. <
  13   4  11     587.     762.      77. o
  15   4  11      62.      73.     103. <
  17   4  11     145.     325.      96. o
  19   4  11      70.      65.     130. <
  21   4  11      52.      38.     291. <
   0   5  11    4984.    5288.     161. o
   2   5  11    3470.    3519.      80. o
   4   5  11    2859.    2726.      77. o
   6   5  11    1177.     996.      77. o
   8   5  11     614.     559.      54. o
  10   5  11     195.     165.      54. o
  12   5  11      70.      38.      73. <
  14   5  11      45.       0.      92. <
  16   5  11      14.     172.      92. <
  18   5  11      19.     -80.     126. <
  20   5  11       8.      46.     126. <
   1   6  11     609.     544.      46. o
   3   6  11      88.     130.      42. o
   5   6  11    1609.    1344.      61. o
   7   6  11     217.     257.      50. o
   9   6  11    1103.     988.      61. o
  11   6  11      56.     130.      61. o
  13   6  11     312.     203.      77. o
  15   6  11      42.     257.      88. o
  17   6  11      76.     -42.     115. <
  19   6  11      41.      23.     138. <
   0   7  11     226.     191.      65. o
   2   7  11     268.     425.      42. o
   4   7  11     117.      96.      46. o
   6   7  11     117.     272.      54. o
   8   7  11      29.      46.      57. <
  10   7  11      44.     188.      61. o
  12   7  11      21.     157.      88. <
  14   7  11      24.     115.      84. <
  16   7  11      15.     -42.      96. <
  18   7  11      13.     -23.     130. <
  20   7  11       8.     -34.     149. <
   1   8  11     257.     287.      46. o
   3   8  11      14.      88.      42. o
   5   8  11     730.     674.      65. o
   7   8  11      40.      15.      61. <
   9   8  11     448.     329.      57. o
  11   8  11       7.     -19.      61. <
  13   8  11     136.     184.      84. o
  15   8  11      16.     165.      92. <
  17   8  11      35.     -15.     111. <
  19   8  11      19.      23.     130. <
   0   9  11    2991.    3086.     146. o
   2   9  11    2407.    2776.      80. o
   4   9  11    1737.    1784.      84. o
   6   9  11     827.     728.      69. o
   8   9  11     379.     218.      61. o
  10   9  11     138.     172.      61. o
  12   9  11      45.     126.      77. <
  14   9  11      32.      50.      88. <
  16   9  11       8.     -46.     111. <
  18   9  11      13.      38.     138. <
   1  10  11     110.      46.      77. <
   3  10  11      65.      54.      69. <
   5  10  11     284.     234.      73. o
   7  10  11     104.     176.      80. o
   9  10  11     196.      69.     103. <
  11  10  11      40.      42.     100. <
  13  10  11      54.     123.     130. <
  15  10  11      14.    -111.     123. <
  17  10  11      13.    -161.     138. <
   0  11  11      71.      88.     107. <
   2  11  11     102.     130.      77. <
   4  11  11      29.     107.      88. <
   6  11  11      44.     103.     153. <
   8  11  11       4.     -19.     123. <
  10  11  11      20.      77.      92. <
  12  11  11       7.     -80.     111. <
  14  11  11      11.     -69.     142. <
  16  11  11       5.      61.     146. <
  18  11  11       5.    -111.     207. <
   1  12  11      33.      73.     111. <
   3  12  11      15.     -19.     123. <
   5  12  11     101.     103.      92. <
   7  12  11      24.     287.     161. <
   9  12  11      63.      34.     119. <
  11  12  11       6.     -50.     115. <
  13  12  11      17.     -42.     157. <
  15  12  11       3.     165.     149. <
  17  12  11       5.      96.     161. <
   0  13  11     894.    1156.     153. o
   2  13  11     713.     904.     130. o
   4  13  11     519.     739.     123. o
   6  13  11     243.     260.     100. o
   8  13  11     115.     115.     149. <
  10  13  11      41.     -46.     138. <
  12  13  11      16.     222.     126. <
  14  13  11      10.     107.     161. <
  16  13  11       3.     111.     165. <
   1  14  11      23.     103.     130. <
   3  14  11      35.     188.     111. <
   5  14  11      60.     -34.     103. <
   7  14  11      52.     -65.     184. <
   9  14  11      42.      65.     157. <
  11  14  11      22.     157.     142. <
  13  14  11      10.     -57.     226. <
  15  14  11       5.      84.     165. <
   0  15  11     135.     111.     168. <
   2  15  11     132.      88.     134. <
   4  15  11      73.      50.     123. <
   6  15  11      47.     130.     119. <
   8  15  11      14.      88.     123. <
  10  15  11      11.     398.     176. o
  12  15  11       3.      -4.     176. <
  14  15  11       4.     360.     191. <
   1  16  11      10.      54.     138. <
   3  16  11      15.      96.     123. <
   5  16  11      28.       8.     119. <
   7  16  11      20.     -88.     180. <
   9  16  11      17.     237.     172. <
  11  16  11       5.     168.     176. <
   0  17  11     225.     341.     222. <
   2  17  11     186.     134.     207. <
   4  17  11     130.      65.     126. <
   6  17  11      62.      96.     115. <
   8  17  11      29.     -88.     142. <
  10  17  11      11.     149.     199. <
  12  17  11       5.    -134.     207. <
   1  18  11      10.     -61.     165. <
   3  18  11      18.     348.     146. o
   5  18  11      25.     253.     134. <
   7  18  11      26.    -168.     168. <
   9  18  11      18.     341.     188. <
  11  18  11      11.      23.     253. <
   0  19  11     126.      11.     195. <
   2  19  11     114.      15.     188. <
   4  19  11      73.     168.     134. <
   6  19  11      41.     149.     218. <
   8  19  11      17.      15.     142. <
   1  20  11       7.      65.     157. <
   3  20  11      11.     119.     161. <
   5  20  11      14.     218.     138. <
   7  20  11      13.    -222.     345. <
   0  21  11      80.     578.     414. <
   2  21  11      69.      80.     199. <
   4  21  11      46.     781.     325. o
   0   0  12  198009.  199199.    7474. o
   2   0  12  166550.  150456.    3572. o
   4   0  12  150999.  147519.    3492. o
   6   0  12  103816.   94300.    2236. o
   8   0  12   81013.   79333.    2447. o
  10   0  12   50346.   46419.    1271. o
  12   0  12   39521.   39642.     992. o
  14   0  12   24878.   24348.     720. o
  16   0  12   19785.   20983.     708. o
  18   0  12   12284.   12911.     548. o
  20   0  12    9512.    8818.     567. o
   1   1  12      84.      61.      31. <
   3   1  12     165.     180.      38. o
   5   1  12     109.     103.      34. o
   7   1  12     159.      69.      46. <
   9   1  12      57.      42.      50. <
  11   1  12      59.      61.      50. <
  13   1  12      29.      11.      61. <
  15   1  12      14.      65.      77. <
  17   1  12      16.     -34.     103. <
  19   1  12       6.      -4.     157. <
   0   2  12  162593.  152888.    3634. o
   2   2  12  146924.  142369.    2519. o
   4   2  12  132171.  126962.    2405. o
   6   2  12   94875.   93611.    2037. o
   8   2  12   75941.   75067.    1528. o
  10   2  12   50069.   51684.     938. o
  12   2  12   39259.   38830.     770. o
  14   2  12   25203.   24586.     521. o
  16   2  12   19810.   20500.     459. o
  18   2  12   12343.   11288.     394. o
  20   2  12    9378.    9500.     322. o
   1   3  12     146.     111.      38. o
   3   3  12     150.     123.      42. o
   5   3  12     212.     199.      50. o
   7   3  12     108.       8.      69. <
   9   3  12     116.       0.      61. <
  11   3  12      33.      96.      65. <
  13   3  12      48.      80.      65. <
  15   3  12      12.      61.      80. <
  17   3  12      18.     -50.     107. <
  19   3  12       8.    -107.     153. <
   0   4  12  151946.  156816.    4813. o
   2   4  12  135814.  137177.    2994. o
   4   4  12  118858.  117171.    2780. o
   6   4  12   88097.   85953.    2301. o
   8   4  12   67420.   64626.    1562. o
  10   4  12   45222.   44527.    1221. o
  12   4  12   34629.   32811.     701. o
  14   4  12   23072.   23372.     628. o
  16   4  12   17744.   16415.     433. o
  18   4  12   11490.   11786.     387. o
  20   4  12    8578.    8328.     310. o
   1   5  12      77.     157.      42. o
   3   5  12     239.     237.      50. o
   5   5  12      18.     153.      57. o
   7   5  12     238.     191.      61. o
   9   5  12      12.     222.      61. o
  11   5  12      97.      34.      73. <
  13   5  12      16.     142.      73. <
  15   5  12      24.       0.      84. <
  17   5  12      16.     207.     126. <
  19   5  12       8.     -84.     115. <
   0   6  12  102423.  103915.    2493. o
   2   6  12   94807.  103153.    1838. o
   4   6  12   86723.   85601.    1616. o
   6   6  12   67282.   70457.    1712. o
   8   6  12   55066.   55696.    1084. o
  10   6  12   39791.   40855.     808. o
  12   6  12   30879.   30747.     559. o
  14   6  12   21444.   20899.     459. o
  16   6  12   16108.   15538.     379. o
  18   6  12   10714.   10476.     356. o
  20   6  12    7685.    5433.     459. o
   1   7  12     125.     123.      46. o
   3   7  12      95.      84.      50. <
   5   7  12     195.     264.      65. o
   7   7  12      65.     -46.      61. <
   9   7  12     112.     107.      61. <
  11   7  12      21.      69.      73. <
  13   7  12      41.     157.      77. o
  15   7  12      10.     -15.     100. <
  17   7  12      15.     119.     111. <
  19   7  12       7.    -103.     142. <
   0   8  12   82730.   90628.    1980. o
   2   8  12   78064.   86684.    1401. o
   4   8  12   68408.   69198.    1321. o
   6   8  12   55888.   57860.    1118. o
   8   8  12   43595.   41376.     946. o
  10   8  12   32756.   32543.     624. o
  12   8  12   24722.   22920.     437. o
  14   8  12   18022.   18123.     414. o
  16   8  12   13202.   11835.     337. o
  18   8  12    9196.    9393.     318. o
   1   9  12      36.      50.      54. <
   3   9  12     119.      50.      54. <
   5   9  12      16.     161.      69. o
   7   9  12     130.     287.      92. o
   9   9  12       5.     168.      69. o
  11   9  12      55.     134.      69. <
  13   9  12       5.      27.      88. <
  15   9  12      13.      38.      96. <
  17   9  12       7.    -153.     130. <
  19   9  12       4.    -149.     452. <
   0  10  12   49968.   55968.    1800. o
   2  10  12   49677.   59020.    1141. o
   4  10  12   44880.   48184.    1084. o
   6  10  12   39565.   44256.    1229. o
   8  10  12   32631.   32891.     858. o
  10  10  12   26538.   27668.     678. o
  12  10  12   20308.   19103.     567. o
  14  10  12   15368.   14776.     463. o
  16  10  12   11068.   11142.     379. o
  18  10  12    7859.    6574.     490. o
   1  11  12      49.      34.      88. <
   3  11  12      30.     203.     107. <
   5  11  12      92.      42.     107. <
   7  11  12      24.     203.     146. <
   9  11  12      55.     257.     134. <
  11  11  12       6.    -130.     111. <
  13  11  12      17.     -61.     138. <
  15  11  12       2.     241.     149. <
  17  11  12       5.     123.     165. <
   0  12  12   40546.   46641.    1551. o
   2  12  12   39999.   46208.    1287. o
   4  12  12   35312.   37068.    1221. o
   6  12  12   31104.   33374.     980. o
   8  12  12   24888.   23931.     873. o
  10  12  12   20239.   20619.     536. o
  12  12  12   15310.   13773.     406. o
  14  12  12   11801.   10874.     437. o
  16  12  12    8469.    7382.     322. o
   1  13  12      23.      34.     111. <
   3  13  12      49.      65.     103. <
   5  13  12      22.      77.     100. <
   7  13  12      50.     134.     184. <
   9  13  12       9.      61.     180. <
  11  13  12      18.    -180.     142. <
  13  13  12       2.      73.     161. <
  15  13  12       3.       4.     157. <
   0  14  12   24519.   25325.     946. o
   2  14  12   24652.   28246.     685. o
   4  14  12   22800.   25532.     636. o
   6  14  12   21099.   22668.     574. o
   8  14  12   17951.   19019.     743. o
  10  14  12   15255.   15741.     559. o
  12  14  12   11858.   12379.     482. o
  14  14  12    9255.    8531.     517. o
   1  15  12      12.     -27.     138. <
   3  15  12      13.      73.     115. <
   5  15  12      30.     191.     115. <
   7  15  12      16.    -138.     172. <
   9  15  12      19.      34.     172. <
  11  15  12       4.    -111.     180. <
  13  15  12       4.     165.     176. <
   0  16  12   20120.   19153.     907. o
   2  16  12   19962.   21898.     571. o
   4  16  12   17958.   18800.     525. o
   6  16  12   16093.   17311.     502. o
   8  16  12   13232.   13202.     479. o
  10  16  12   10965.   11878.     505. o
  12  16  12    8446.    8382.     387. o
   1  17  12      14.     138.     195. <
   3  17  12      19.      80.     138. <
   5  17  12      18.      92.     168. <
   7  17  12      19.      50.     165. <
   9  17  12      10.     241.     191. <
  11  17  12       6.     222.     203. <
   0  18  12   11951.   12280.     819. o
   2  18  12   11951.   13735.     555. o
   4  18  12   11232.   12548.     433. o
   6  18  12   10465.   11158.     383. o
   8  18  12    9092.   10055.     456. o
  10  18  12    7767.    7233.     578. o
   1  19  12       5.     -50.     172. <
   3  19  12       9.     -57.     153. <
   5  19  12      12.     -38.     146. <
   7  19  12      11.      42.     191. <
   0  20  12    9587.   10139.     578. o
   2  20  12    9405.    9680.     459. o
   4  20  12    8612.    9324.     429. o
   1   0  13     134.     211.      46. o
   3   0  13    2095.    2163.      92. o
   5   0  13     469.     410.      61. o
   7   0  13    2673.    3025.     126. o
   9   0  13     237.     268.      69. o
  11   0  13    1019.    1160.      92. o
  13   0  13       1.     -31.      88. <
  15   0  13     201.     264.     149. <
  17   0  13      35.     437.     153. o
  19   0  13      47.     -80.     176. <
   0   1  13     169.     115.      57. <
   2   1  13     135.     119.      38. o
   4   1  13      89.      88.      42. o
   6   1  13      30.      50.      46. <
   8   1  13      10.     -69.      57. <
  10   1  13       7.      77.      61. <
  12   1  13       4.      77.      61. <
  14   1  13       7.       0.      73. <
  16   1  13       2.      96.      92. <
  18   1  13       5.    -107.     119. <
  20   1  13       1.     199.     142. <
   1   2  13      98.     115.      42. o
   3   2  13    1799.    2098.      69. o
   5   2  13     309.     218.      42. o
   7   2  13    2276.    2470.      88. o
   9   2  13     205.     257.      61. o
  11   2  13     866.    1011.      73. o
  13   2  13       8.     -15.      69. <
  15   2  13     183.     368.      96. o
  17   2  13      31.     -15.     103. <
  19   2  13      43.     191.     134. <
   0   3  13    1688.    1581.      80. o
   2   3  13    1604.    1604.      65. o
   4   3  13     970.     946.      57. o
   6   3  13     541.     391.      80. o
   8   3  13     195.     157.      54. o
  10   3  13      77.      11.      65. <
  12   3  13      23.     -23.      77. <
  14   3  13      10.     -34.      73. <
  16   3  13       4.      38.      92. <
  18   3  13       5.      -8.     119. <
   1   4  13      68.      69.      46. <
   3   4  13    1216.    1348.      73. o
   5   4  13     300.     444.      80. o
   7   4  13    1575.    1700.     130. o
   9   4  13     155.     172.      77. o
  11   4  13     603.     697.     103. o
  13   4  13       1.       0.      77. <
  15   4  13     119.     134.     115. <
  17   4  13      21.      92.     107. <
  19   4  13      29.     -19.     119. <
   0   5  13     318.     371.      69. o
   2   5  13     281.     165.      57. o
   4   5  13     192.     268.      50. o
   6   5  13      99.      57.      69. <
   8   5  13      38.     161.      80. <
  10   5  13      21.      54.      84. <
  12   5  13       6.      50.      65. <
  14   5  13      11.     172.      84. o
  16   5  13       2.     -11.     100. <
  18   5  13       7.     123.     126. <
   1   6  13      30.      46.      50. <
   3   6  13     619.     712.      65. o
   5   6  13     113.      80.      69. <
   7   6  13     805.     923.      88. o
   9   6  13      82.      19.      73. <
  11   6  13     314.     364.      77. o
  13   6  13       6.      65.      80. <
  15   6  13      69.     126.     103. <
  17   6  13      12.      50.     115. <
  19   6  13      17.     153.     149. <
   0   7  13    2113.    2489.     119. o
   2   7  13    2006.    2167.      80. o
   4   7  13    1228.    1340.      69. o
   6   7  13     704.     697.      88. o
   8   7  13     257.     218.      73. o
  10   7  13     104.      -8.      77. <
  12   7  13      30.       0.      73. <
  14   7  13      13.     -57.      84. <
  16   7  13       5.     111.     100. <
  18   7  13       5.      38.     172. <
   1   8  13      16.     -19.      54. <
   3   8  13     265.     180.      54. o
   5   8  13      87.     203.      73. o
   7   8  13     354.     341.      84. o
   9   8  13      47.     -46.      69. <
  11   8  13     136.     272.      77. o
  13   8  13       2.      50.      84. <
  15   8  13      28.      46.     107. <
  17   8  13       5.     306.     138. o
   0   9  13     171.     184.      77. o
   2   9  13     187.     134.      57. o
   4   9  13     103.     172.      73. o
   6   9  13      69.      73.      69. <
   8   9  13      21.     100.      73. <
  10   9  13      16.     107.      73. <
  12   9  13       5.      57.      80. <
  14   9  13       8.      15.      96. <
  16   9  13       2.     -84.     119. <
  18   9  13       5.     130.     222. <
   1  10  13       6.     103.     100. <
   3  10  13      92.     -38.      96. <
   5  10  13      22.     218.      92. o
   7  10  13     127.     184.     134. <
   9  10  13      20.      54.      96. <
  11  10  13      54.     111.      96. <
  13  10  13       4.     100.     123. <
  15  10  13      13.    -226.     161. <
  17  10  13       3.     360.     157. o
   0  11  13     852.    1313.     172. o
   2  11  13     782.     938.     119. o
   4  11  13     497.     616.     130. o
   6  11  13     279.     237.     103. o
   8  11  13     106.     100.     153. <
  10  11  13      43.      61.     119. <
  12  11  13      12.      96.     130. <
  14  11  13       6.      88.     142. <
  16  11  13       2.      15.     153. <
   1  12  13       5.      38.      96. <
   3  12  13      32.      38.     103. <
   5  12  13      22.      57.     123. <
   7  12  13      45.      27.     218. <
   9  12  13      13.     119.     176. <
  11  12  13      16.     168.     142. <
  13  12  13       1.      65.     176. <
  15  12  13       3.     245.     180. <
   0  13  13      18.     437.     234. <
   2  13  13      16.      42.     111. <
   4  13  13       9.    -111.     111. <
   6  13  13       4.     107.     119. <
   8  13  13       1.      57.     184. <
  10  13  13       3.    -107.     153. <
  12  13  13       2.       4.     146. <
  14  13  13       3.      80.     184. <
   1  14  13       4.      15.     107. <
   3  14  13      15.     115.     123. <
   5  14  13      13.      38.     111. <
   7  14  13      23.      -8.     203. <
   9  14  13      10.    -195.     203. <
  11  14  13      11.     199.     214. <
  13  14  13       3.       8.     184. <
   0  15  13     191.     184.     276. <
   2  15  13     179.     345.     134. o
   4  15  13     111.      46.     130. <
   6  15  13      64.     322.     142. o
   8  15  13      24.     172.     214. <
  10  15  13      11.    -134.     191. <
  12  15  13       3.     352.     191. <
   1  16  13       2.      80.     161. <
   3  16  13       6.     226.     138. <
   5  16  13       9.     -73.     146. <
   7  16  13       9.     280.     184. <
   9  16  13       6.     123.     184. <
  11  16  13       3.    -253.     191. <
   0  17  13      38.     123.     226. <
   2  17  13      31.      54.     149. <
   4  17  13      21.     111.     134. <
   6  17  13       9.     -54.     157. <
   8  17  13       4.     -61.     199. <
  10  17  13       2.     180.     257. <
   1  18  13       4.     -84.     222. <
   3  18  13       7.      38.     149. <
   5  18  13       9.     268.     149. <
   7  18  13      10.     123.     184. <
   0  19  13      54.     551.     260. o
   2  19  13      49.     172.     168. <
   4  19  13      32.     157.     153. <
   6  19  13      17.     616.     387. <
   0   0  14   25411.   24517.     973. o
   2   0  14   27003.   25516.     636. o
   4   0  14   29419.   28461.     708. o
   6   0  14   31801.   28400.     915. o
   8   0  14   32225.   32355.    1045. o
  10   0  14   30195.   27963.     793. o
  12   0  14   25485.   26068.     674. o
  14   0  14   20013.   19095.     521. o
  16   0  14   14861.   15745.     628. o
  18   0  14   10396.   10982.     452. o
   1   1  14      87.     103.      42. o
   3   1  14      63.     146.      46. o
   5   1  14     115.       4.      46. <
   7   1  14      47.      54.      65. <
   9   1  14      64.      31.      69. <
  11   1  14      20.     100.      57. <
  13   1  14      20.      38.      65. <
  15   1  14      10.      19.      77. <
  17   1  14       9.      42.     103. <
  19   1  14       5.      92.     134. <
   0   2  14   25361.   25604.     720. o
   2   2  14   26081.   24900.     467. o
   4   2  14   28839.   28155.     525. o
   6   2  14   31980.   32309.     800. o
   8   2  14   32432.   32006.     804. o
  10   2  14   30336.   29851.     693. o
  12   2  14   25690.   25470.     467. o
  14   2  14   20122.   20765.     398. o
  16   2  14   14817.   14102.     371. o
  18   2  14   10327.   10422.     295. o
   1   3  14      62.      73.      42. <
   3   3  14      13.     119.      46. o
   5   3  14     115.     123.      61. <
   7   3  14      12.     214.      65. o
   9   3  14      73.      42.      80. <
  11   3  14       8.     172.      69. o
  13   3  14      24.       8.      73. <
  15   3  14       8.     146.      88. <
  17   3  14      10.     -27.     115. <
  19   3  14       5.     -80.     134. <
   0   4  14   29406.   30322.     839. o
   2   4  14   29939.   29410.     731. o
   4   4  14   31651.   31984.     793. o
   6   4  14   32063.   30329.     984. o
   8   4  14   31285.   32313.    1279. o
  10   4  14   28297.   27703.     781. o
  12   4  14   23467.   24375.     578. o
  14   4  14   18348.   18015.     502. o
  16   4  14   13514.   14462.     437. o
  18   4  14    9546.    9718.     306. o
   1   5  14     102.     134.      54. o
   3   5  14      88.     214.      54. o
   5   5  14     113.      69.      65. <
   7   5  14      64.     142.     107. <
   9   5  14      59.      92.      84. <
  11   5  14      25.     180.      77. o
  13   5  14      19.     -23.      77. <
  15   5  14       9.     -11.     100. <
  17   5  14       9.     100.     103. <
   0   6  14   30038.   29770.     839. o
   2   6  14   31224.   33458.     712. o
   4   6  14   30863.   30215.     697. o
   6   6  14   32033.   36486.    1176. o
   8   6  14   29518.   30394.     865. o
  10   6  14   26727.   29713.     639. o
  12   6  14   21615.   21661.     433. o
  14   6  14   16974.   18498.     414. o
  16   6  14   12272.   11598.     333. o
  18   6  14    8721.    9561.     318. o
   1   7  14      40.      69.      57. <
   3   7  14       4.      84.      69. <
   5   7  14      83.     203.      88. o
   7   7  14       4.      96.      84. <
   9   7  14      57.      34.      96. <
  11   7  14       2.     138.      88. <
  13   7  14      19.       8.      88. <
  15   7  14       4.      54.     103. <
  17   7  14       7.     -31.     115. <
   0   8  14   32082.   34266.     865. o
   2   8  14   32621.   36008.     674. o
   4   8  14   31173.   33749.     846. o
   6   8  14   29793.   32539.     934. o
   8   8  14   26324.   28147.     731. o
  10   8  14   22910.   23897.     532. o
  12   8  14   18118.   18973.     444. o
  14   8  14   14194.   14259.     345. o
  16   8  14   10256.   10338.     314. o
  18   8  14    7406.    6130.     682. o
   1   9  14      54.       8.      73. <
   3   9  14      57.      50.      65. <
   5   9  14      56.     -54.      77. <
   7   9  14      46.     103.     107. <
   9   9  14      30.     100.      77. <
  11   9  14      17.     272.      92. o
  13   9  14      10.     130.     103. <
  15   9  14       5.      11.     111. <
  17   9  14       4.     176.     218. <
   0  10  14   28780.   32232.     911. o
   2  10  14   29101.   34120.    1019. o
   4  10  14   27315.   29449.     842. o
   6  10  14   26153.   32554.    1095. o
   8  10  14   22643.   24475.     655. o
  10  10  14   19615.   23154.     628. o
  12  10  14   15360.   14497.     567. o
  14  10  14   12026.   13336.     479. o
  16  10  14    8605.    7712.     356. o
   1  11  14      17.     119.     107. <
   3  11  14       7.      57.     115. <
   5  11  14      33.      50.     107. <
   7  11  14       6.     302.     218. <
   9  11  14      22.     -23.     134. <
  11  11  14       1.     249.     130. <
  13  11  14       7.     -92.     207. <
  15  11  14       1.     107.     203. <
   0  12  14   25396.   26880.     942. o
   2  12  14   25488.   28109.     766. o
   4  12  14   23378.   26217.     708. o
   6  12  14   21458.   24169.     731. o
   8  12  14   18065.   19960.     758. o
  10  12  14   15274.   16243.     551. o
  12  12  14   11825.   12214.     490. o
  14  12  14    9250.    8814.     391. o
   1  13  14      17.     -34.     119. <
   3  13  14      21.      23.     119. <
   5  13  14      19.     -77.     138. <
   7  13  14      19.    -100.     253. <
   9  13  14      11.    -230.     157. <
  11  13  14       7.    -195.     180. <
  13  13  14       3.     188.     188. <
   0  14  14   19169.   20129.     973. o
   2  14  14   19227.   21500.     624. o
   4  14  14   17735.   18992.     563. o
   6  14  14   16467.   21109.     739. o
   8  14  14   13984.   14952.     639. o
  10  14  14   11884.   13493.     498. o
  12  14  14    9262.   10813.     482. o
   1  15  14       9.     180.     142. <
   3  15  14       8.      96.     134. <
   5  15  14      13.     100.     149. <
   7  15  14       7.     207.     214. <
   9  15  14       8.    -157.     207. <
  11  15  14       2.      46.     218. <
   0  16  14   14832.   14091.    1133. o
   2  16  14   14686.   15201.     486. o
   4  16  14   13463.   15446.     448. o
   6  16  14   12130.   12643.     574. o
   8  16  14   10191.   11954.     647. o
  10  16  14    8493.    8676.     406. o
   1  17  14       8.     103.     157. <
   3  17  14       9.     100.     146. <
   5  17  14       9.      31.     146. <
   7  17  14       8.    -203.     253. <
   0  18  14    9972.   13015.    1030. o
   2  18  14    9880.   11100.     471. o
   4  18  14    9222.    9840.     352. o
   6  18  14    8447.   10438.     555. o
   1  19  14       4.     161.     230. <
   3  19  14       5.     165.     211. <
   5  19  14       6.     -31.     299. <
   1   0  15     278.     444.      77. o
   3   0  15     217.      92.      65. <
   5   0  15    1393.    1248.      88. o
   9   0  15     887.    1103.     161. o
  11   0  15     106.      92.      84. <
  13   0  15     197.     272.     103. o
  15   0  15       0.     237.     126. <
  17   0  15      27.     272.     176. <
   0   1  15     260.     310.      61. o
   2   1  15     258.     299.      46. o
   4   1  15     135.     211.      50. o
   6   1  15      78.     103.      57. <
   8   1  15      25.      15.      69. <
  10   1  15      12.     138.      69. <
  12   1  15       4.     123.      65. <
  14   1  15       3.      19.      77. <
  16   1  15       0.     -69.     100. <
  18   1  15       1.     107.     115. <
   1   2  15     291.     521.      50. o
   3   2  15     228.     157.      50. o
   5   2  15    1300.    1478.      69. o
   7   2  15     489.     230.     142. <
   9   2  15     848.    1107.      88. o
  11   2  15     107.      42.      65. <
  13   2  15     183.     333.      73. o
  15   2  15       2.      11.      84. <
  17   2  15      24.     -61.     134. <
   0   3  15     181.     222.      73. o
   2   3  15     150.     134.      54. o
   4   3  15     102.      88.      50. <
   6   3  15      49.     146.      92. <
   8   3  15      21.     -57.     107. <
  10   3  15       8.      73.     111. <
  12   3  15       3.       0.      73. <
  14   3  15       2.      19.      73. <
  16   3  15       1.      57.      96. <
  18   3  15       1.      65.     119. <
   1   4  15     153.     211.      61. o
   3   4  15     126.     149.      57. o
   5   4  15     811.     957.      92. o
   7   4  15     292.     406.     111. o
   9   4  15     521.     482.      84. o
  11   4  15      65.     180.      84. o
  13   4  15     116.     111.      80. <
  15   4  15       0.     119.      92. <
  17   4  15      16.      46.     126. <
   0   5  15    1173.    1325.      88. o
   2   5  15     981.    1218.      73. o
   4   5  15     679.     613.      65. o
   6   5  15     334.     394.     103. o
   8   5  15     141.     333.     103. o
  10   5  15      48.     -34.      84. <
  12   5  15      12.     -54.      80. <
  14   5  15       6.     126.      92. <
  16   5  15       1.     -11.     107. <
  18   5  15       2.    -218.     260. <
   1   6  15      93.     168.      69. o
   3   6  15      89.     103.      73. <
   5   6  15     464.     651.      88. o
   7   6  15     194.     329.     126. o
   9   6  15     308.     272.      96. o
  11   6  15      46.      96.      84. <
  13   6  15      67.     241.      88. o
  15   6  15       2.      27.     100. <
  17   6  15       9.     -23.     115. <
   0   7  15     395.     295.     107. o
   2   7  15     330.     329.      77. o
   4   7  15     235.     345.      73. o
   6   7  15     120.     237.     100. o
   8   7  15      51.     142.      96. <
  10   7  15      18.     168.      84. <
  12   7  15       5.     -57.      88. <
  14   7  15       3.     -27.     107. <
  16   7  15       1.      50.     119. <
   1   8  15      30.      69.      73. <
   3   8  15      26.     153.      80. <
   5   8  15     169.     -15.      88. <
   7   8  15      61.      61.     107. <
   9   8  15     110.     -15.      88. <
  11   8  15      14.       0.      88. <
  13   8  15      25.     -46.     103. <
  15   8  15       0.     111.     115. <
  17   8  15       4.     345.     168. o
   0   9  15     747.     839.     115. o
   2   9  15     652.     919.      88. o
   4   9  15     436.     528.     111. o
   6   9  15     227.     295.     123. o
   8   9  15      92.       4.      92. <
  10   9  15      34.     157.      88. <
  12   9  15       8.      57.      92. <
  14   9  15       5.    -168.     119. <
  16   9  15       0.     -23.     157. <
   1  10  15      15.     146.     126. <
   3  10  15      19.      96.     115. <
   5  10  15      73.     130.      92. <
   7  10  15      39.     111.     134. <
   9  10  15      50.     103.     111. <
  11  10  15      12.     -80.     138. <
  13  10  15      12.     134.     161. <
  15  10  15       2.    -165.     165. <
   0  11  15      92.     153.     207. <
   2  11  15      76.     299.     126. o
   4  11  15      55.     337.     119. o
   6  11  15      28.     310.     134. o
   8  11  15      11.      73.     138. <
  10  11  15       5.     226.     138. <
  12  11  15       1.      31.     195. <
  14  11  15       2.      61.     207. <
   1  12  15       4.     130.     123. <
   3  12  15       3.      61.     130. <
   5  12  15      16.     -57.     130. <
   7  12  15       5.    -149.     345. <
   9  12  15      10.     -23.     149. <
  11  12  15       1.     107.     130. <
  13  12  15       2.    -172.     245. <
   0  13  15     170.     379.     184. o
   2  13  15     145.     226.     146. <
   4  13  15      98.       4.     138. <
   6  13  15      50.     103.     176. <
   8  13  15      21.     199.     149. <
  10  13  15       8.     234.     165. <
  12  13  15       2.     214.     180. <
   1  14  15       2.     -57.     157. <
   3  14  15       5.      92.     146. <
   5  14  15      10.    -257.     153. <
   7  14  15       9.     682.     260. o
   9  14  15       8.      11.     168. <
  11  14  15       4.     322.     188. <
   0  15  15       7.     295.     203. <
   2  15  15       8.     138.     142. <
   4  15  15       4.      77.     161. <
   6  15  15       3.     130.     184. <
   8  15  15       0.     126.     306. <
  10  15  15       1.     425.     226. <
   1  16  15       0.      61.     172. <
   3  16  15       1.     -96.     146. <
   5  16  15       2.    -126.     168. <
   7  16  15       1.     -92.     280. <
   9  16  15       1.     195.     172. <
   0  17  15      24.     -92.     387. <
   2  17  15      21.    -119.     149. <
   4  17  15      14.    -234.     172. <
   6  17  15       7.    -115.     207. <
   1  18  15       1.     237.     176. <
   3  18  15       2.    -153.     218. <
   5  18  15       3.    -245.     222. <
   0   0  16   85274.   82427.    3128. o
   2   0  16   82070.   78395.    1892. o
   4   0  16   67851.   64553.    2470. o
   6   0  16   54249.   53418.    2087. o
   8   0  16   39034.   38723.    1524. o
  10   0  16   28882.   28028.     934. o
  12   0  16   20365.   19478.     597. o
  14   0  16   15066.   15396.     444. o
  16   0  16   10587.   10771.     425. o
   1   1  16      13.     103.      57. <
   3   1  16      50.     126.      50. o
   5   1  16      10.     134.      54. o
   7   1  16      49.      31.      73. <
   9   1  16       6.      80.      88. <
  11   1  16      17.      50.      77. <
  13   1  16       7.     123.      77. <
  15   1  16       4.     -84.      84. <
  17   1  16       6.     188.     134. <
   0   2  16   80195.   79103.    2470. o
   2   2  16   78148.   76159.    1375. o
   4   2  16   65025.   67704.    2106. o
   6   2  16   52381.   50918.    1252. o
   8   2  16   38270.   39841.    1118. o
  10   2  16   28658.   28354.     735. o
  12   2  16   20304.   20359.     410. o
  14   2  16   15017.   14405.     318. o
  16   2  16   10534.   10572.     264. o
   1   3  16      42.      46.      54. <
   3   3  16      70.      80.      65. <
   5   3  16      31.      77.      65. <
   7   3  16      56.     199.      92. o
   9   3  16      14.      31.      96. <
  11   3  16      17.     -19.      84. <
  13   3  16       8.      96.      80. <
  15   3  16       4.      -4.     100. <
  17   3  16       5.      96.     149. <
   0   4  16   68159.   69852.    2684. o
   2   4  16   66630.   68604.    1512. o
   4   4  16   55450.   53426.    1294. o
   6   4  16   45751.   46128.    1133. o
   8   4  16   33563.   31658.    1290. o
  10   4  16   25614.   26194.     884. o
  12   4  16   18308.   17384.     437. o
  14   4  16   13759.   13570.     337. o
  16   4  16    9698.    9829.     302. o
   1   5  16       5.     115.      65. <
   3   5  16      39.      50.      73. <
   5   5  16       2.     241.      80. o
   7   5  16      42.     176.     103. <
   9   5  16       2.     115.     111. <
  11   5  16      15.      88.      84. <
  13   5  16       4.     -11.      92. <
  15   5  16       4.     119.     100. <
  17   5  16       4.      46.     153. <
   0   6  16   53383.   54862.    1501. o
   2   6  16   52228.   54280.    1218. o
   4   6  16   45008.   44788.    1252. o
   6   6  16   37707.   37574.    1061. o
   8   6  16   28987.   30077.     869. o
  10   6  16   22635.   22158.     502. o
  12   6  16   16573.   16894.     402. o
  14   6  16   12526.   11835.     325. o
  16   6  16    8864.    8424.     249. o
   1   7  16      39.     245.     119. o
   3   7  16      52.      77.     103. <
   5   7  16      30.      88.      92. <
   7   7  16      39.     195.     115. <
   9   7  16      14.     -27.     107. <
  11   7  16      12.     103.      84. <
  13   7  16       5.      15.      92. <
  15   7  16       3.     -11.     115. <
   0   8  16   39641.   43758.    2504. o
   2   8  16   39122.   42402.    1198. o
   4   8  16   33917.   33266.     846. o
   6   8  16   29358.   30862.     804. o
   8   8  16   22914.   22308.     682. o
  10   8  16   18382.   19945.     482. o
  12   8  16   13674.   13754.     341. o
  14   8  16   10525.   10817.     306. o
  16   8  16    7511.    6808.     345. o
   1   9  16       3.     199.     100. <
   3   9  16      17.      69.      88. <
   5   9  16       3.     -15.     100. <
   7   9  16      19.     100.     111. <
   9   9  16       1.      34.      96. <
  11   9  16       7.     123.      96. <
  13   9  16       2.     -42.     119. <
  15   9  16       2.      15.     146. <
   0  10  16   28512.   32481.    1359. o
   2  10  16   28357.   32175.     965. o
   4  10  16   25320.   29345.     865. o
   6  10  16   22481.   25199.     766. o
   8  10  16   18275.   19865.     720. o
  10  10  16   15027.   14830.     513. o
  12  10  16   11420.   12107.     394. o
  14  10  16    8837.    8856.     421. o
   1  11  16      13.     -19.     134. <
   3  11  16      16.     134.     149. <
   5  11  16      13.     -88.     199. <
   7  11  16      12.     299.     165. <
   9  11  16       6.      15.     146. <
  11  11  16       4.     176.     180. <
  13  11  16       2.     505.     226. o
   0  12  16   20716.   22174.    1493. o
   2  12  16   20570.   22361.     873. o
   4  12  16   18533.   19650.     567. o
   6  12  16   16644.   19229.     888. o
   8  12  16   13712.   13589.     544. o
  10  12  16   11392.   12027.     448. o
  12  12  16    8785.    8726.     459. o
   1  13  16       5.     379.     180. o
   3  13  16       8.       8.     153. <
   5  13  16       5.     157.     146. <
   7  13  16       7.      92.     157. <
   9  13  16       2.     176.     165. <
  11  13  16       2.      77.     180. <
   0  14  16   14767.   16656.    1264. o
   2  14  16   14665.   16097.     509. o
   4  14  16   13529.   15155.     490. o
   6  14  16   12308.   13869.     613. o
   8  14  16   10436.   11089.     624. o
  10  14  16    8762.   10001.     368. o
   1  15  16       4.     138.     168. <
   3  15  16       4.     322.     168. <
   5  15  16       4.    -111.     161. <
   7  15  16       3.     241.     253. <
   9  15  16       2.    -107.     168. <
   0  16  16   10662.   12950.     647. o
   2  16  16   10547.   11024.     502. o
   4  16  16    9728.   10154.     391. o
   6  16  16    8815.    9193.     513. o
   1  17  16       5.     -19.     230. <
   3  17  16       5.       4.     184. <
   5  17  16       4.     302.     234. <
   2  18  16    7327.    4924.     770. o
   1   0  17      81.     245.     107. o
   3   0  17     521.     701.      84. o
   5   0  17     543.     563.      88. o
   7   0  17     763.    1038.     126. o
   9   0  17     325.     398.     153. o
  11   0  17     249.     375.     130. o
  13   0  17      38.     -15.     119. <
  15   0  17      28.     203.     172. <
   0   1  17      89.      65.     138. <
   2   1  17      52.      57.      57. <
   4   1  17      46.      92.      57. <
   6   1  17      11.     130.      73. <
   8   1  17       6.      42.      80. <
  10   1  17       1.     103.     100. <
  12   1  17       1.     157.      84. <
  14   1  17       0.     165.     100. <
  16   1  17       0.      57.     119. <
   1   2  17      47.     119.      73. <
   3   2  17     420.     536.      57. o
   5   2  17     429.     322.      61. o
   7   2  17     635.     858.      88. o
   9   2  17     274.     172.     134. <
  11   2  17     210.     302.      80. o
  13   2  17      34.     142.      96. <
  15   2  17      25.     253.      96. o
  17   2  17       1.      80.     207. <
   0   3  17     419.     536.     146. o
   2   3  17     355.     383.      61. o
   4   3  17     241.     310.      77. o
   6   3  17     117.     188.      92. o
   8   3  17      47.     -31.      88. <
  10   3  17      15.     -23.      92. <
  12   3  17       4.     172.      96. <
  14   3  17       1.     111.     100. <
  16   3  17       0.    -103.     115. <
   1   4  17      44.      38.      80. <
   3   4  17     304.     452.      77. o
   5   4  17     330.     276.      84. o
   7   4  17     454.     636.     111. o
   9   4  17     200.      -4.     168. <
  11   4  17     148.     142.     115. <
  13   4  17      24.     -15.     100. <
  15   4  17      17.      -8.     111. <
   0   5  17     405.     337.     100. o
   2   5  17     342.     237.      65. o
   4   5  17     243.     100.      69. <
   6   5  17     124.     -34.      80. <
   8   5  17      53.     234.     138. <
  10   5  17      18.     180.     107. <
  12   5  17       5.      54.     107. <
  14   5  17       2.    -123.      92. <
  16   5  17       0.     260.     142. <
   1   6  17      11.      57.      73. <
   3   6  17     140.     276.      69. o
   5   6  17     153.     203.     100. o
   7   6  17     222.     333.     107. o
   9   6  17     101.     260.     119. o
  11   6  17      75.      23.      96. <
  13   6  17      13.     123.      92. <
  15   6  17       9.      80.     103. <
   0   7  17     596.     877.     134. o
   2   7  17     530.     643.      84. o
   4   7  17     352.     379.      88. o
   6   7  17     187.     149.     103. <
   8   7  17      74.     -42.     107. <
  10   7  17      25.      84.     103. <
  12   7  17       6.      57.      96. <
  14   7  17       2.      65.     111. <
   1   8  17       7.      54.      92. <
   3   8  17      64.     123.      84. <
   5   8  17      76.     283.     103. o
   7   8  17     100.     -19.     134. <
   9   8  17      47.      31.     123. <
  11   8  17      33.      31.     100. <
  13   8  17       6.     -46.     100. <
  15   8  17       4.    -188.     138. <
   0   9  17     247.     184.     149. <
   2   9  17     225.       8.     100. <
   4   9  17     151.     230.     111. o
   6   9  17      84.    -138.     149. <
   8   9  17      34.      84.     115. <
  10   9  17      13.      80.     103. <
  12   9  17       3.      27.     103. <
  14   9  17       1.     322.     138. o
   1  10  17       1.     -77.     142. <
   3  10  17      17.     153.     161. <
   5  10  17      20.      11.     138. <
   7  10  17      30.     -61.     130. <
   9  10  17      14.     -61.     157. <
  11  10  17      11.     -34.     153. <
  13  10  17       2.     218.     180. <
   0  11  17     205.     188.     345. <
   2  11  17     182.      61.     211. <
   4  11  17     122.     276.     184. <
   6  11  17      65.     107.     203. <
   8  11  17      26.     115.     176. <
  10  11  17       9.     360.     188. <
  12  11  17       2.     -34.     222. <
   1  12  17       1.      11.     188. <
   3  12  17       6.     -96.     172. <
   5  12  17       8.     115.     203. <
   7  12  17      10.      31.     153. <
   9  12  17       5.    -249.     230. <
  11  12  17       3.    -107.     172. <
   0  13  17      32.     345.     391. <
   2  13  17      29.     -80.     191. <
   4  13  17      20.     -15.     176. <
   6  13  17      12.     176.     165. <
   8  13  17       5.     241.     199. <
  10  13  17       2.     318.     199. <
   1  14  17       0.     260.     226. <
   3  14  17       1.      46.     195. <
   5  14  17       2.      73.     188. <
   7  14  17       3.      -4.     172. <
   9  14  17       2.    -153.     207. <
   0  15  17      27.     705.     375. <
   2  15  17      25.     348.     237. <
   4  15  17      16.      27.     172. <
   6  15  17       9.     222.     237. <
   1  16  17       0.      38.     333. <
   3  16  17       1.     471.     180. o
   5  16  17       1.     264.     414. <
   2  17  17       1.    -325.     325. <
   0   0  18   12148.   11418.     525. o
   2   0  18   13500.   14029.     437. o
   4   0  18   14006.   13390.     379. o
   6   0  18   16142.   16434.     586. o
   8   0  18   15834.   15481.     559. o
  10   0  18   15671.   15596.    1057. o
  12   0  18   12975.   12758.     433. o
  14   0  18   10776.   10664.     391. o
  16   0  18    7795.    8883.     689. o
   1   1  18      19.      42.      73. <
   3   1  18      10.      19.      69. <
   5   1  18      42.     107.      65. <
   7   1  18       9.     -38.      84. <
   9   1  18      23.     -38.      92. <
  11   1  18       1.      69.      96. <
  13   1  18       6.     180.      92. <
  15   1  18       1.      15.     107. <
   0   2  18   12985.   13815.     433. o
   2   2  18   14013.   13914.     272. o
   4   2  18   14616.   14703.     306. o
   6   2  18   16483.   16970.     425. o
   8   2  18   16108.   16645.     421. o
  10   2  18   15677.   15821.     513. o
  12   2  18   12969.   12842.     329. o
  14   2  18   10682.   10534.     276. o
   1   3  18      11.     172.      77. o
   3   3  18       2.      77.      69. <
   5   3  18      35.     -38.      69. <
   7   3  18       4.     168.      92. <
   9   3  18      21.      73.     115. <
  11   3  18       0.      34.      96. <
  13   3  18       6.      57.      96. <
  15   3  18       1.      65.     157. <
   0   4  18   13992.   14263.     643. o
   2   4  18   14958.   15488.     387. o
   4   4  18   15124.   15109.     383. o
   6   4  18   16312.   16357.     444. o
   8   4  18   15507.   15469.     486. o
  10   4  18   14735.   14206.     666. o
  12   4  18   12075.   11529.     325. o
  14   4  18    9880.   10204.     306. o
   1   5  18      37.     -69.      77. <
   3   5  18      27.     172.      69. o
   5   5  18      46.      54.      84. <
   7   5  18      17.     157.     115. <
   9   5  18      24.     -23.     115. <
  11   5  18       4.     107.     100. <
  13   5  18       6.      42.      96. <
  15   5  18       1.     770.     375. o
   0   6  18   15556.   16480.     505. o
   2   6  18   16210.   16507.     387. o
   4   6  18   15911.   15304.     364. o
   6   6  18   16380.   18249.     498. o
   8   6  18   15043.   15852.     517. o
  10   6  18   13808.   15814.     517. o
  12   6  18   11166.   10859.     322. o
  14   6  18    8999.    9404.     283. o
   1   7  18       9.      92.      96. <
   3   7  18       3.      42.      80. <
   5   7  18      22.      15.     107. <
   7   7  18       4.     -34.     115. <
   9   7  18      14.     115.     119. <
  11   7  18       1.     176.     107. <
  13   7  18       4.       4.     111. <
   0   8  18   15720.   16139.     509. o
   2   8  18   16112.   16721.     402. o
   4   8  18   15420.   15795.     414. o
   6   8  18   15106.   15867.     459. o
   8   8  18   13471.   14240.     429. o
  10   8  18   11977.   12513.     352. o
  12   8  18    9585.   10001.     287. o
  14   8  18    7648.    7463.     383. o
   1   9  18      20.       8.     103. <
   3   9  18      16.     195.     100. <
   5   9  18      22.      23.     123. <
   7   9  18      10.      38.     142. <
   9   9  18      12.     356.     115. o
  11   9  18       3.     123.     119. <
  13   9  18       3.     264.     176. <
   0  10  18   15106.   14722.    1072. o
   2  10  18   15181.   16170.     528. o
   4  10  18   14331.   14791.     498. o
   6  10  18   13568.   13972.     689. o
   8  10  18   11857.   13222.     467. o
  10  10  18   10259.   12027.     505. o
  12  10  18    8144.    8922.     479. o
   1  11  18       2.    -425.     383. <
   3  11  18       0.    -234.     176. <
   5  11  18       6.     -65.     176. <
   7  11  18       1.     234.     176. <
   9  11  18       4.     115.     180. <
  11  11  18       0.     -34.     199. <
   0  12  18   12818.   11732.     992. o
   2  12  18   12794.   13616.     747. o
   4  12  18   11942.   12287.     544. o
   6  12  18   11047.   10365.     559. o
   8  12  18    9519.    9645.     467. o
  10  12  18    8101.   10714.     685. o
   1  13  18       5.     199.     218. <
   3  13  18       5.     -34.     230. <
   5  13  18       6.     -31.     276. <
   7  13  18       3.     429.     234. <
   0  14  18   10366.   13202.     984. o
   2  14  18   10269.   11150.     689. o
   4  14  18    9569.   10928.     559. o
   6  14  18    8754.    9059.     486. o
   1  15  18       1.     685.     352. <
   3  15  18       1.     -23.     249. <
   5  15  18       2.     -61.     440. <
   2  16  18    7569.    7696.     923. o
   1   0  19      57.       8.     103. <
   3   0  19     227.     230.      92. o
   5   0  19     435.     544.     111. o
   7   0  19     387.       8.     134. <
   9   0  19     278.      15.     134. <
  11   0  19     118.     123.     180. <
  13   0  19      45.     126.     138. <
   0   1  19      53.     134.     103. <
   2   1  19      62.     107.      77. <
   4   1  19      23.     100.      65. <
   6   1  19      14.     237.      92. o
   8   1  19       4.      96.      92. <
  10   1  19       1.     -23.     111. <
  12   1  19       3.     -84.      92. <
  14   1  19       0.      69.     142. <
   1   2  19      63.     188.      80. o
   3   2  19     226.     237.      69. o
   5   2  19     400.     509.      77. o
   7   2  19     365.     287.      96. o
   9   2  19     257.     410.     103. o
  11   2  19     110.      -4.     130. <
  13   2  19      42.     191.     107. <
   0   3  19     173.     -27.     107. <
   2   3  19     169.     188.      80. o
   4   3  19     100.     153.      73. o
   6   3  19      57.     146.      96. <
   8   3  19      23.    -100.     103. <
  10   3  19       8.      73.     115. <
  12   3  19       5.     157.     119. <
  14   3  19       1.      -8.     165. <
   1   4  19      27.      80.     100. <
   3   4  19     134.      73.      69. <
   5   4  19     256.     356.      88. o
   7   4  19     234.     -15.     100. <
   9   4  19     166.     142.     142. <
  11   4  19      72.     322.     134. o
  13   4  19      27.      77.     107. <
   0   5  19     333.     525.     146. o
   2   5  19     292.     337.      84. o
   4   5  19     194.     325.      88. o
   6   5  19     100.     138.     100. <
   8   5  19      42.     -77.     130. <
  10   5  19      13.     -73.     119. <
  12   5  19       6.       8.     103. <
   1   6  19      16.      54.      92. <
   3   6  19      81.      92.      88. <
   5   6  19     143.     176.     107. <
   7   6  19     138.     306.     115. o
   9   6  19      94.     -88.     126. <
  11   6  19      43.      15.     115. <
  13   6  19      15.     237.     142. <
   0   7  19     291.      34.     157. <
   2   7  19     263.     184.      92. <
   4   7  19     176.     249.      92. o
   6   7  19      97.     176.     100. <
   8   7  19      41.      15.     149. <
  10   7  19      14.     226.     111. o
  12   7  19       5.     -42.     111. <
   1   8  19       5.     211.     100. o
   3   8  19      30.      80.      88. <
   5   8  19      55.      61.     107. <
   7   8  19      54.     142.     142. <
   9   8  19      36.     241.     126. <
  11   8  19      17.     115.     123. <
   0   9  19     215.     387.     138. o
   2   9  19     189.     146.     100. <
   4   9  19     127.     157.     123. <
   6   9  19      67.     -54.     134. <
   8   9  19      28.     142.     142. <
  10   9  19       9.     130.     115. <
  12   9  19       3.     146.     222. <
   1  10  19       2.     195.     207. <
   3  10  19      12.      34.     165. <
   5  10  19      21.    -191.     146. <
   7  10  19      22.    -551.     253. <
   9  10  19      14.      88.     176. <
   0  11  19      90.     211.     394. <
   2  11  19      80.    -191.     237. <
   4  11  19      55.     149.     184. <
   6  11  19      30.     -46.     318. <
   8  11  19      13.     249.     188. <
   1  12  19       3.    -245.     425. <
   3  12  19       5.     119.     211. <
   5  12  19       6.    -218.     218. <
   7  12  19       6.     429.     230. <
   2  13  19      30.    -348.     498. <
   4  13  19      20.     260.     218. <
   6  13  19      10.     341.     410. <
   3  14  19       1.     318.     544. <
   0   0  20   38219.   39132.    1562. o
   2   0  20   36849.   35123.    1007. o
   4   0  20   31134.   32309.     896. o
   6   0  20   25225.   24230.     831. o
   8   0  20   18714.   18509.     670. o
  10   0  20   14100.   13378.     525. o
  12   0  20   10140.   10323.     456. o
   1   1  20       0.     -23.      80. <
   3   1  20      15.      69.      88. <
   5   1  20       7.      11.      88. <
   7   1  20      19.      80.     103. <
   9   1  20       3.     -19.     100. <
  11   1  20       5.      -8.     146. <
   0   2  20   36439.   34327.     984. o
   2   2  20   35395.   37072.     804. o
   4   2  20   29905.   28890.     563. o
   6   2  20   24440.   24597.     597. o
   8   2  20   18220.   18046.     463. o
  10   2  20   13838.   14389.     433. o
  12   2  20    9980.    9630.     306. o
   1   3  20      12.     111.      96. <
   3   3  20      23.      57.      88. <
   5   3  20      14.       4.      88. <
   7   3  20      21.     -42.     107. <
   9   3  20       5.     130.     111. <
  11   3  20       6.    -134.     138. <
   0   4  20   31160.   32600.    1076. o
   2   4  20   30217.   30341.     712. o
   4   4  20   25886.   25126.     609. o
   6   4  20   21422.   20738.     563. o
   8   4  20   16281.   15906.     509. o
  10   4  20   12532.   11843.     410. o
  12   4  20    9178.    8309.     383. o
   1   5  20       6.      31.      96. <
   3   5  20      15.     134.      96. <
   5   5  20       8.      19.      96. <
   7   5  20      15.      61.     119. <
   9   5  20       3.     -61.     126. <
  11   5  20       4.     138.     107. <
   0   6  20   24968.   26500.    1133. o
   2   6  20   24353.   25022.     613. o
   4   6  20   21230.   20657.     509. o
   6   6  20   17940.   18253.     471. o
   8   6  20   14024.   13026.     463. o
  10   6  20   11024.   11280.     337. o
   1   7  20      15.     115.      96. <
   3   7  20      20.     119.      96. <
   5   7  20      13.     149.     115. <
   7   7  20      15.    -268.     126. <
   9   7  20       4.      42.     134. <
  11   7  20       4.     268.     157. <
   0   8  20   18768.   19409.     915. o
   2   8  20   18338.   18789.     448. o
   4   8  20   16310.   16901.     467. o
   6   8  20   14085.   13888.     417. o
   8   8  20   11334.   10426.     410. o
  10   8  20    9100.    9726.     356. o
   1   9  20       2.     -77.     115. <
   3   9  20       5.    -123.     111. <
   5   9  20       3.    -180.     119. <
   7   9  20       6.     291.     153. <
   9   9  20       1.      23.     149. <
   0  10  20   13932.   14068.     689. o
   2  10  20   13695.   14826.     567. o
   4  10  20   12404.   12984.     448. o
   6  10  20   10950.   11476.     578. o
   8  10  20    9055.    9630.     827. o
   1  11  20       4.      46.     241. <
   3  11  20       5.     352.     257. <
   5  11  20       3.    -207.     203. <
   7  11  20       4.    -199.     352. <
   0  12  20   10136.    9661.     655. o
   2  12  20    9962.   10396.     609. o
   4  12  20    9161.    9668.     628. o
   1   0  21      79.     -11.     119. <
   3   0  21     195.     295.     142. o
   5   0  21     318.     188.     134. <
   7   0  21     285.     329.     149. o
   9   0  21     199.     456.     153. o
  11   0  21      86.     398.     168. o
   0   1  21      84.     -42.     119. <
   2   1  21      52.     134.      84. <
   4   1  21      45.      23.      96. <
   6   1  21      12.      31.     103. <
   8   1  21       7.     130.     107. <
  10   1  21       1.      61.     111. <
   1   2  21      51.     149.      88. <
   3   2  21     155.     268.      84. o
   5   2  21     263.     214.      96. o
   7   2  21     241.     345.     107. o
   9   2  21     170.     180.     111. <
   0   3  21     161.     180.     134. <
   2   3  21     126.     188.     107. <
   4   3  21      93.     230.     107. o
   6   3  21      40.     103.     111. <
   8   3  21      18.     -92.     119. <
  10   3  21       5.     -61.     161. <
   1   4  21      44.     -19.     111. <
   3   4  21     114.      46.     111. <
   5   4  21     193.      50.     100. <
   7   4  21     172.     383.     126. o
   9   4  21     123.     318.     165. <
   0   5  21     246.     310.     130. o
   2   5  21     204.     -57.     100. <
   4   5  21     149.     130.     115. <
   6   5  21      74.     -73.     115. <
   8   5  21      34.      31.     115. <
  10   5  21      11.     126.     176. <
   1   6  21      13.     -19.     123. <
   3   6  21      51.     107.     107. <
   5   6  21      96.     218.     100. o
   7   6  21      86.     172.     111. <
   9   6  21      64.     310.     149. o
   0   7  21     220.     337.     180. <
   2   7  21     189.     130.     103. <
   4   7  21     133.     310.     123. o
   6   7  21      68.      88.     119. <
   8   7  21      30.       0.     165. <
   1   8  21       8.      15.     103. <
   3   8  21      23.      23.     111. <
   5   8  21      45.      96.     119. <
   7   8  21      38.     126.     138. <
   9   8  21      29.    -276.     352. <
   0   9  21     156.     218.     188. <
   2   9  21     135.     149.     107. <
   4   9  21      96.     188.     138. <
   6   9  21      51.     264.     165. <
   8   9  21      23.    -398.     368. <
   1  10  21       1.    -280.     237. <
   3  10  21       6.     -69.     184. <
   5  10  21      13.     226.     218. <
   2  11  21      61.    -130.     502. <
   0   0  22    5874.    4878.     333. o
   2   0  22    6220.    6877.     314. o
   4   0  22    6619.    6283.     314. o
   6   0  22    7312.    7398.     348. o
   8   0  22    7381.    6678.     337. o
   1   1  22       4.     138.      92. <
   3   1  22       7.      84.     107. <
   5   1  22      18.      84.     130. <
   7   1  22      11.     -65.     126. <
   9   1  22      10.     -34.     176. <
   0   2  22    6137.    6486.     276. o
   2   2  22    6433.    6257.     191. o
   4   2  22    6805.    6754.     264. o
   6   2  22    7400.    7321.     268. o
   8   2  22    7404.    7807.     260. o
   1   3  22       7.     -19.     103. <
   3   3  22       9.      96.     115. <
   5   3  22      18.     -23.     149. <
   7   3  22      11.       0.     123. <
   0   4  22    6616.    6276.     314. o
   2   4  22    6858.    7558.     310. o
   4   4  22    7066.    6448.     272. o
   6   4  22    7422.    7241.     299. o
   8   4  22    7228.    6800.     345. o
   1   5  22      15.    -149.     100. <
   3   5  22      15.    -107.     111. <
   5   5  22      20.     146.     165. <
   7   5  22      12.     -65.     149. <
   0   6  22    7200.    6950.     345. o
   2   6  22    7338.    7451.     253. o
   4   6  22    7344.    7401.     276. o
   6   6  22    7387.    7505.     318. o
   1   7  22       9.     -92.     126. <
   3   7  22       9.     -65.     119. <
   5   7  22      13.    -123.     153. <
   7   7  22       7.     -34.     203. <
   0   8  22    7317.    6674.     371. o
   2   8  22    7361.    7126.     237. o
   4   8  22    7177.    7026.     314. o
   6   8  22    6942.    7202.     467. o
   1   9  22       9.      42.     203. <
   3   9  22       8.    1103.     322. o
   1   0  23      33.      23.     134. <
   3   0  23     127.     115.     157. <
   5   0  23     186.     -34.     203. <
   7   0  23     198.      31.     260. <
   0   1  23      33.       4.     142. <
   2   1  23      36.     149.      96. <
   4   1  23      14.    -180.     172. <
   1   2  23      35.     218.      96. o
   3   2  23     118.      -4.     119. <
   5   2  23     170.     126.     180. <
   7   2  23     180.     195.     191. <
   0   3  23      96.     -27.     161. <
   2   3  23      91.      88.     119. <
   4   3  23      54.     283.     161. <
   1   4  23      15.      84.     115. <
   3   4  23      74.     237.     130. <
   5   4  23     111.    -138.     345. <
   0   5  23     134.      96.     165. <
   2   5  23     122.      19.     134. <
   4   5  23      78.     199.     207. <
   1   6  23       8.      77.     126. <
   3   6  23      41.      46.     168. <
   0   7  23     143.     456.     226. o
   2   7  23     129.     260.     230. <
   2   0  24   15561.   14405.     965. o
   1   1  24       1.     249.     195. <
   1   3  24       6.     325.     306. <

loop_
 _twin_refln_datum_id
 _twin_refln_individual_id
 _twin_refln_index_h
 _twin_refln_index_k
 _twin_refln_index_l
 _twin_refln_F_squared_calc
 _twin_refln_F_squared_meas
 _twin_refln_F_squared_sigma
 _twin_refln_include_status
 ? ? ? ? ? ? ? ? ?
