# Supplementary material for: Static and Dynamic Disorder in Formamidinium Lead Bromide Single Crystals
Source: J Phys Chem Lett. 2023 Feb 1;14(5):1288–93. doi: 10.1021/acs.jpclett.2c03337 (PMC9923750; doi:10.1021/acs.jpclett.2c03337)
Supplement: Supplementary file 1 — jz2c03337_si_001.zip [file jz2c03337_si_001.zip › TEMP_5_100_00_Pbnm.cif]

#=======================================================================
data_global
#=======================================================================

_audit_creation_method                   'Jana2006 Version : 24/08/2020'


# 1. PROCESSING SUMMARY (IUCr Office Use Only)

_journal_date_recd_electronic            ?
_journal_date_to_coeditor                ?
_journal_date_from_coeditor              ?
_journal_date_accepted                   ?
_journal_date_printers_first             ?
_journal_date_printers_final             ?
_journal_date_proofs_out                 ?
_journal_date_proofs_in                  ?
_journal_coeditor_name                   ?
_journal_coeditor_code                   ?
_journal_coeditor_notes
; ?
;
_journal_techeditor_code                 ?
_journal_paper_category                  ?
_journal_techeditor_notes
; ?
;
_journal_coden_ASTM                      ?
_journal_name_full                       'Acta Crystallographica Section C'
_journal_year                            ?
_journal_volume                          ?
_journal_issue                           ?
_journal_page_first                      ?
_journal_page_last                       ?
_journal_suppl_publ_number               ?
_journal_suppl_publ_pages                ?

#=======================================================================

# 2. SUBMISSION DETAILS

_publ_contact_author_name                ?
_publ_contact_author_address
; ?
;
_publ_contact_author_email               ?
_publ_contact_author_fax                 ?
_publ_contact_author_phone               ?

_publ_requested_journal                  'Acta Crystallographica Section C'
_publ_requested_category                 ?

_publ_contact_letter
; ?
;

#=======================================================================

# 3. TITLE AND AUTHOR LIST

_publ_section_title
; ?
;
_publ_section_title_footnote
; ?
;
loop_
 _publ_author_name
 _publ_author_footnote
 _publ_author_address
; ?      # name
;
; ?      # footnote
;
; ?      # address
;

#=======================================================================

# 4. TEXT

_publ_section_synopsis
; ?
;
_publ_section_abstract
; ?
;
_publ_section_comment
; ?
;
_publ_section_introduction
; ?
;
_publ_section_experimental
; ?
;
_publ_section_exptl_prep
; ?
;
_publ_section_exptl_refinement
; ?
;
_publ_section_exptl_solution
; ?
;
_publ_section_discussion
; ?
;
_publ_section_acknowledgements
; ?
;
_publ_section_references
;
Petricek, V., Dusek, M. & Palatinus L. (2014). Z. Kristallogr. 229(5), 345-352.

Palatinus L. & Chapuis G. (2007). J. Appl. Cryst. 40, 786-790.

# enable this reference if Diamond ver. 2 was used for visualization
#Brandenburg, K. (1999). DIAMOND. Version. 2.1c.
#Crystal Impact GbR, Bonn, Germany.

# enable this reference if Diamond ver. 3 was used for visualization
#Brandenburg, K. & Putz, H. (2005). DIAMOND Version 3.
#Crystal Impact GbR, Postfach 1251, D-53002 Bonn, Germany.

# enable this reference if SIR97 was used for solving of the structure
#Altomare, A., Burla, M. C., Camalli, M., Cascarano, G., Giacovazzo, C.,
#Guagliardi, A., Moliterni, A. G. G., Polidori, G., Spagna, R. (1997).
#SIR97. A Package for Crystal Structure Solution by Direct Methods
#and Refinement, Bari, Rome, Italy.

# use this reference if SIR2002 was used for solving of the structure
#Burla, M.C., Camalli, M., Carrozzini, B., Cascarano, G., Giacovazzo, C.,
#Polidori, G., Spagna, R.
#SIR2002: the program, J. Appl. Cryst, (2003). 36, 1103


# use this reference if SIR2011 was used for solving of the structure
#Burla, M.C., Caliandro, R., Camalli, M., Carrozzini, B., Cascarano,
#G.L., Giacovazzo, C., Mallamo. M., Mazzone, A., Polidori, G., Spagna, R.
#SIR2011: a new package for crystal structure determination and refinement,
#J.Appl.Cryst. (2012) 45, 357-361

# enable this reference if bond valences were calculated
#Brown, I. D. (1996). J. Appl. Cryst. 29, 479-480.

# enable this reference if Xshape wase used for crystal shape refinement
#Stoe & Cie (1998). X-SHAPE. Stoe & Cie, Darmstadt, Germany.


# enable this reference if Flack coefficient was refined
#Flack, H. D. (1983). Acta Cryst. A39, 876-881.
;
_publ_section_figure_captions
; ?
;
_publ_section_table_legends
; ?
;

#=======================================================================
data_I
#=======================================================================

# 5. CHEMICAL DATA

_chemical_name_systematic
; ?
;
_chemical_name_common                    ?
_chemical_formula_moiety                 ?
_chemical_formula_structural             ?
_chemical_formula_analytical             ?
_chemical_formula_iupac                  ?
_chemical_formula_sum                    'C1 H5 Br3 N2 Pb1'
_chemical_formula_weight                 492
_chemical_melting_point                  ?
_chemical_compound_source                ?
_chemical_absolute_configuration         .

#=======================================================================

# 6. CRYSTAL DATA

_symmetry_cell_setting                   orthorhombic
_symmetry_space_group_name_H-M           'P b n m'
_symmetry_space_group_name_Hall          '-P -2xab;-2yabc;-2zc'
_symmetry_Int_Tables_number              62

loop_
 _space_group_symop_id
 _space_group_symop_operation_xyz
 1   x,y,z
 2   -x,-y,z+1/2
 3   -x+1/2,y+1/2,-z+1/2
 4   x+1/2,-y+1/2,-z
 5   -x,-y,-z
 6   x,y,-z+1/2
 7   x+1/2,-y+1/2,z+1/2
 8   -x+1/2,y+1/2,z

_cell_length_a                           8.3673(2)
_cell_length_b                           8.3759(2)
_cell_length_c                           11.8445(3)
_cell_angle_alpha                        90
_cell_angle_beta                         90
_cell_angle_gamma                        90
_cell_volume                             830.11(4)

loop_
 _twin_individual_id
 _twin_individual_mass_fraction_refined
 _twin_individual_twin_matrix_11
 _twin_individual_twin_matrix_12
 _twin_individual_twin_matrix_13
 _twin_individual_twin_matrix_21
 _twin_individual_twin_matrix_22
 _twin_individual_twin_matrix_23
 _twin_individual_twin_matrix_31
 _twin_individual_twin_matrix_32
 _twin_individual_twin_matrix_33
 ? ? ? ? ? ? ? ? ? ? ?

_cell_formula_units_Z                    4

_cell_measurement_reflns_used            5579
_cell_measurement_theta_min              2.71
_cell_measurement_theta_max              34.92
_cell_measurement_temperature            100.00(10)
_cell_special_details
; ?
;

_exptl_crystal_density_diffrn            3.9365
_exptl_crystal_density_meas              ?
_exptl_crystal_density_method            ?
_exptl_crystal_F_000                     848

_exptl_absorpt_coefficient_mu            18.785
_exptl_crystal_description               ?
_exptl_crystal_size_max                  0.143
_exptl_crystal_size_mid                  0.089
_exptl_crystal_size_min                  0.023
_exptl_crystal_size_rad                  ?
_exptl_crystal_colour                    ?
_exptl_absorpt_correction_type           'gaussian'
_exptl_absorpt_process_details
;
CrysAlisPro 1.171.40.71a (Rigaku Oxford Diffraction, 2020)
Numerical absorption correction based on gaussian integration over
			a multifaceted crystal model
Empirical absorption correction using spherical harmonics,
 implemented in SCALE3 ABSPACK scaling algorithm.
;
_exptl_absorpt_correction_T_min          0.128
_exptl_absorpt_correction_T_max          0.858
loop_
 _exptl_crystal_face_index_h
 _exptl_crystal_face_index_k
 _exptl_crystal_face_index_l
 _exptl_crystal_face_perp_dist
 ? ? ? ?

#=======================================================================

# 7. EXPERIMENTAL DATA

_exptl_special_details                   ?

_diffrn_ambient_temperature              100
_diffrn_source                           'micro-focus sealed X-ray tube'
_diffrn_source_power                     ?
_diffrn_source_voltage                   ?
_diffrn_source_current                   ?
_diffrn_radiation_type                   'Ag K\a'
_diffrn_radiation_source                 'X-ray tube'
_diffrn_radiation_wavelength             0.56087
_diffrn_radiation_monochromator          'mirror'
_diffrn_measurement_device               'four-circle diffractometer'
_diffrn_measurement_device_type          'XtaLAB Synergy, Dualflex, Pilatus 300K'
_diffrn_detector                         'Hybrid Pixel Array Detector'
_diffrn_detector_area_resol_mean         5.8140
_diffrn_measurement_method               '\w scans'
_diffrn_measurement_specimen_support     ?

_diffrn_reflns_number                    22648
_diffrn_reflns_theta_min                 2.35
_diffrn_reflns_theta_max                 35.21
_diffrn_reflns_theta_full                23.89
_diffrn_measured_fraction_theta_max      0.93
_diffrn_measured_fraction_theta_full     0.98
_diffrn_reflns_av_R_equivalents          0.0511
_diffrn_reflns_av_unetI/netI             0.0379
_diffrn_reflns_limit_h_min               -16
_diffrn_reflns_limit_h_max               16
_diffrn_reflns_limit_k_min               -17
_diffrn_reflns_limit_k_max               14
_diffrn_reflns_limit_l_min               -24
_diffrn_reflns_limit_l_max               22
_diffrn_reflns_reduction_process         ?

_diffrn_standards_number                 ?
_diffrn_standards_interval_count         ?
_diffrn_standards_interval_time          ?
_diffrn_standards_decay_%                ?
loop_
_diffrn_standard_refln_index_h
_diffrn_standard_refln_index_k
_diffrn_standard_refln_index_l
  ? ? ?

_diffrn_radiation_probe                  X-ray

#=======================================================================

# 8. REFINEMENT DATA

_refine_special_details
; ?
;

_reflns_number_total                     3612
_reflns_number_gt                        1809
_reflns_threshold_expression             'I>2\s(I)'

_refine_ls_structure_factor_coef         F
_refine_ls_R_factor_gt                   0.0642
_refine_ls_wR_factor_gt                  0.0912
_refine_ls_R_factor_all                  0.1087
_refine_ls_wR_factor_ref                 0.0970
_refine_ls_goodness_of_fit_ref           3.05
_refine_ls_goodness_of_fit_gt            4.07
_refine_ls_restrained_S_gt               ?
_refine_ls_restrained_S_all              ?
_refine_ls_number_reflns                 3612
_refine_ls_number_parameters             28
_refine_ls_number_restraints             2
_refine_ls_number_constraints            12
_refine_ls_weighting_scheme              sigma
_refine_ls_weighting_details             'w=1/(\s^2^(F)+0.0001F^2^)'
_refine_ls_hydrogen_treatment            'constr'
_refine_ls_shift/su_max                  0.0482
_refine_ls_shift/su_mean                 0.0057
_refine_diff_density_max                 9.14
_refine_diff_density_min                 -8.71
_refine_ls_extinction_method             'none'
_refine_ls_extinction_coef               ?
_refine_ls_extinction_expression         ?
_refine_ls_abs_structure_details         ?
_refine_ls_abs_structure_Flack           ?
_refine_ls_abs_structure_Rogers          ?

loop_
 _atom_type_symbol
 _atom_type_scat_dispersion_real
 _atom_type_scat_dispersion_imag
 _atom_type_scat_source
 C    0.0015  0.0009
 'International Tables Vol C tables 4.2.6.8 and 6.1.1.1'
 H    0.0000  0.0000
 'International Tables Vol C tables 4.2.6.8 and 6.1.1.1'
 Br   0.1811  1.6452
 'International Tables Vol C tables 4.2.6.8 and 6.1.1.1'
 N    0.0030  0.0019
 'International Tables Vol C tables 4.2.6.8 and 6.1.1.1'
 Pb  -1.1676  6.9287
 'International Tables Vol C tables 4.2.6.8 and 6.1.1.1'

_computing_data_collection
 'CrysAlisPro 1.171.40.71a (Rigaku OD, 2020)'
_computing_cell_refinement
 'CrysAlisPro 1.171.40.71a (Rigaku OD, 2020)'
_computing_data_reduction
 'CrysAlisPro 1.171.40.71a (Rigaku OD, 2020)'
_computing_structure_solution            ?
_computing_structure_refinement          ?
_computing_molecular_graphics            ?
_computing_publication_material          ?

loop_
 _restr_distance_atom_site_label_1
 _restr_distance_site_symmetry_1
 _restr_distance_atom_site_label_2
 _restr_distance_site_symmetry_2
 _restr_distance_target
 _restr_distance_target_weight_param
C1 . N1 . 1.3 0.001

loop_
 _restr_angle_atom_site_label_1
 _restr_angle_site_symmetry_1
 _restr_angle_atom_site_label_2
 _restr_angle_site_symmetry_2
 _restr_angle_atom_site_label_3
 _restr_angle_site_symmetry_3
 _restr_angle_target
 _restr_angle_target_weight_param
N1 6_555 C1 . N1 . 128 0.01

loop_
 _restr_torsion_atom_site_label_1
 _restr_torsion_site_symmetry_1
 _restr_torsion_atom_site_label_2
 _restr_torsion_site_symmetry_2
 _restr_torsion_atom_site_label_3
 _restr_torsion_site_symmetry_3
 _restr_torsion_atom_site_label_4
 _restr_torsion_site_symmetry_4
 _restr_torsion_angle_target
 _restr_torsion_weight_param
 ? ? ? ? ? ? ? ? ? ?

loop_
 _restr_equal_distance_atom_site_label_1
 _restr_equal_distance_site_symmetry_1
 _restr_equal_distance_atom_site_label_2
 _restr_equal_distance_site_symmetry_2
 _restr_equal_distance_class_class_id
 _restr_equal_distance_class_target_weight_param
 ? ? ? ? ? ?

loop_
 _restr_equal_angle_atom_site_label_1
 _restr_equal_angle_site_symmetry_1
 _restr_equal_angle_atom_site_label_2
 _restr_equal_angle_site_symmetry_2
 _restr_equal_angle_atom_site_label_3
 _restr_equal_angle_site_symmetry_3
 _restr_equal_angle_class_class_id
 _restr_equal_angle_class_target_weight_param
 ? ? ? ? ? ? ? ?

loop_
 _restr_equal_torsion_atom_site_label_1
 _restr_equal_torsion_site_symmetry_1
 _restr_equal_torsion_atom_site_label_2
 _restr_equal_torsion_site_symmetry_2
 _restr_equal_torsion_atom_site_label_3
 _restr_equal_torsion_site_symmetry_3
 _restr_equal_torsion_atom_site_label_4
 _restr_equal_torsion_site_symmetry_4
 _restr_equal_torsion_class_class_id
 _restr_equal_torsion_class_target_weight_param
 ? ? ? ? ? ? ? ? ? ?


#=======================================================================

# 9. ATOMIC COORDINATES AND DISPLACEMENT PARAMETERS

loop_
 _atom_site_label
 _atom_site_type_symbol
 _atom_site_fract_x
 _atom_site_fract_y
 _atom_site_fract_z
 _atom_site_adp_type
 _atom_site_U_iso_or_equiv
 _atom_site_site_symmetry_multiplicity
 _atom_site_occupancy
 _atom_site_calc_flag
 _atom_site_refinement_flags
 _atom_site_disorder_assembly
 _atom_site_disorder_group
  Pb1 Pb 0 0 0.5 Uani 0.01204(7) 4 1 d . . .
  Br1 Br 0.0067(3) 0.0156(3) 0.25 Uani 0.0724(12) 4 1 d . . .
  Br2 Br 0.2354(2) 0.26509(18) 0.50380(17) Uani 0.0754(7) 8 1 d . . .
  C1 C -0.035(2) 0.464(2) 0.25 Uiso 0.057(3) 4 1 d . . .
  N1 N 0.0058(16) 0.5180(15) 0.1517(2) Uiso 0.057(3) 8 1 d . . .
  H1c1 H -0.105153 0.37319 0.25 Uiso 0.0682 4 1 d . . .
  H1n1 H 0.068839 0.600309 0.146619 Uiso 0.0682 8 1 d . . .
  H2n1 H -0.029535 0.471897 0.09085 Uiso 0.0682 8 1 d . . .

loop_
 _atom_site_aniso_label
 _atom_site_aniso_type_symbol
 _atom_site_aniso_U_11
 _atom_site_aniso_U_22
 _atom_site_aniso_U_33
 _atom_site_aniso_U_12
 _atom_site_aniso_U_13
 _atom_site_aniso_U_23
 Pb1 Pb 0.01237(13) 0.01107(11) 0.01268(12) -0.00007(7) 0.00019(9) 0.00035(7)
 Br1 Br 0.108(3) 0.096(2) 0.0123(5) -0.0121(11) 0 0
 Br2 Br 0.0563(9) 0.0480(6) 0.1219(17) -0.0423(6) 0.0349(8) -0.0179(7)

loop_
 _jana_atom_site_ADP_C_label
 _jana_atom_site_ADP_C_type_symbol
 _jana_atom_site_ADP_C_111
 _jana_atom_site_ADP_C_112
 _jana_atom_site_ADP_C_113
 _jana_atom_site_ADP_C_122
 _jana_atom_site_ADP_C_123
 _jana_atom_site_ADP_C_133
 _jana_atom_site_ADP_C_222
 _jana_atom_site_ADP_C_223
 _jana_atom_site_ADP_C_233
 _jana_atom_site_ADP_C_333
 ? ? ? ? ? ? ? ? ? ? ? ?

loop_
 _jana_atom_site_ADP_D_label
 _jana_atom_site_ADP_D_type_symbol
 _jana_atom_site_ADP_D_1111
 _jana_atom_site_ADP_D_1112
 _jana_atom_site_ADP_D_1113
 _jana_atom_site_ADP_D_1122
 _jana_atom_site_ADP_D_1123
 _jana_atom_site_ADP_D_1133
 _jana_atom_site_ADP_D_1222
 _jana_atom_site_ADP_D_1223
 _jana_atom_site_ADP_D_1233
 _jana_atom_site_ADP_D_1333
 _jana_atom_site_ADP_D_2222
 _jana_atom_site_ADP_D_2223
 _jana_atom_site_ADP_D_2233
 _jana_atom_site_ADP_D_2333
 _jana_atom_site_ADP_D_3333
 ? ? ? ? ? ? ? ? ? ? ? ? ? ? ? ? ?

loop_
 _jana_atom_site_ADP_E_label
 _jana_atom_site_ADP_E_type_symbol
 _jana_atom_site_ADP_E_11111
 _jana_atom_site_ADP_E_11112
 _jana_atom_site_ADP_E_11113
 _jana_atom_site_ADP_E_11122
 _jana_atom_site_ADP_E_11123
 _jana_atom_site_ADP_E_11133
 _jana_atom_site_ADP_E_11222
 _jana_atom_site_ADP_E_11223
 _jana_atom_site_ADP_E_11233
 _jana_atom_site_ADP_E_11333
 _jana_atom_site_ADP_E_12222
 _jana_atom_site_ADP_E_12223
 _jana_atom_site_ADP_E_12233
 _jana_atom_site_ADP_E_12333
 _jana_atom_site_ADP_E_13333
 _jana_atom_site_ADP_E_22222
 _jana_atom_site_ADP_E_22223
 _jana_atom_site_ADP_E_22233
 _jana_atom_site_ADP_E_22333
 _jana_atom_site_ADP_E_23333
 _jana_atom_site_ADP_E_33333
 ? ? ? ? ? ? ? ? ? ? ? ? ? ? ? ? ? ? ? ? ? ? ?

loop_
 _jana_atom_site_ADP_F_label
 _jana_atom_site_ADP_F_type_symbol
 _jana_atom_site_ADP_F_111111
 _jana_atom_site_ADP_F_111112
 _jana_atom_site_ADP_F_111113
 _jana_atom_site_ADP_F_111122
 _jana_atom_site_ADP_F_111123
 _jana_atom_site_ADP_F_111133
 _jana_atom_site_ADP_F_111222
 _jana_atom_site_ADP_F_111223
 _jana_atom_site_ADP_F_111233
 _jana_atom_site_ADP_F_111333
 _jana_atom_site_ADP_F_112222
 _jana_atom_site_ADP_F_112223
 _jana_atom_site_ADP_F_112233
 _jana_atom_site_ADP_F_112333
 _jana_atom_site_ADP_F_113333
 _jana_atom_site_ADP_F_122222
 _jana_atom_site_ADP_F_122223
 _jana_atom_site_ADP_F_122233
 _jana_atom_site_ADP_F_122333
 _jana_atom_site_ADP_F_123333
 _jana_atom_site_ADP_F_133333
 _jana_atom_site_ADP_F_222222
 _jana_atom_site_ADP_F_222223
 _jana_atom_site_ADP_F_222233
 _jana_atom_site_ADP_F_222333
 _jana_atom_site_ADP_F_223333
 _jana_atom_site_ADP_F_233333
 _jana_atom_site_ADP_F_333333
 ? ? ? ? ? ? ? ? ? ? ? ? ? ? ? ? ? ? ? ? ? ? ? ? ? ? ? ? ? ?


#=======================================================================

# 10. MOLECULAR GEOMETRY


loop_
 _geom_bond_atom_site_label_1
 _geom_bond_atom_site_label_2
 _geom_bond_site_symmetry_1
 _geom_bond_site_symmetry_2
 _geom_bond_distance
 _geom_bond_publ_flag
  Pb1 Br1 . . 2.9645(2) ?
  Pb1 Br1 . 2_555 2.9645(2) ?
  Pb1 Br2 . . 2.9686(16) ?
  Pb1 Br2 . 4_456 2.9621(16) ?
  Pb1 Br2 . 5_556 2.9686(16) ?
  Pb1 Br2 . 8_545 2.9621(16) ?
  Br2 N1 . 2_565 3.232(11) ?
  Br2 N1 . 3_545 3.516(11) ?
  Br2 N1 . 6_555 3.402(11) ?
  Br2 N1 . 7_555 3.716(12) ?
  C1 N1 . . 1.295(10) ?
  C1 N1 . 6_555 1.295(10) ?
  C1 H1c1 . . 0.96 ?
  N1 H1n1 . . 0.87 ?
  N1 H2n1 . . 0.87 ?

loop_
 _geom_angle_atom_site_label_1
 _geom_angle_atom_site_label_2
 _geom_angle_atom_site_label_3
 _geom_angle_site_symmetry_1
 _geom_angle_site_symmetry_2
 _geom_angle_site_symmetry_3
 _geom_angle
 _geom_angle_publ_flag
  Br1 Pb1 Br1 . . 2_555 180 ?
  Br1 Pb1 Br2 . . . 88.26(7) ?
  Br1 Pb1 Br2 . . 4_456 88.26(7) ?
  Br1 Pb1 Br2 . . 5_556 91.74(7) ?
  Br1 Pb1 Br2 . . 8_545 91.74(7) ?
  Br1 Pb1 Br2 2_555 . . 91.74(7) ?
  Br1 Pb1 Br2 2_555 . 4_456 91.74(7) ?
  Br1 Pb1 Br2 2_555 . 5_556 88.26(7) ?
  Br1 Pb1 Br2 2_555 . 8_545 88.26(7) ?
  Br2 Pb1 Br2 . . 4_456 89.96(4) ?
  Br2 Pb1 Br2 . . 5_556 180 ?
  Br2 Pb1 Br2 . . 8_545 90.04(4) ?
  Br2 Pb1 Br2 4_456 . 5_556 90.04(4) ?
  Br2 Pb1 Br2 4_456 . 8_545 180 ?
  Br2 Pb1 Br2 5_556 . 8_545 89.96(4) ?
  Pb1 Br1 Pb1 . . 2_554 174.50(11) ?
  Pb1 Br2 Pb1 . . 4_556 172.99(6) ?
  Pb1 Br2 N1 . . 2_565 90.8(2) ?
  Pb1 Br2 N1 . . 3_545 87.7(2) ?
  Pb1 Br2 N1 . . 6_555 94.7(2) ?
  Pb1 Br2 N1 . . 7_555 86.2(2) ?
  Pb1 Br2 N1 4_556 . 2_565 95.8(2) ?
  Pb1 Br2 N1 4_556 . 3_545 85.6(2) ?
  Pb1 Br2 N1 4_556 . 6_555 90.0(2) ?
  Pb1 Br2 N1 4_556 . 7_555 88.6(2) ?
  N1 Br2 N1 2_565 . 3_545 178.1(3) ?
  N1 Br2 N1 2_565 . 6_555 65.85(19) ?
  N1 Br2 N1 2_565 . 7_555 118.89(18) ?
  N1 Br2 N1 3_545 . 6_555 115.50(18) ?
  N1 Br2 N1 3_545 . 7_555 59.78(16) ?
  N1 Br2 N1 6_555 . 7_555 175.18(19) ?
  N1 C1 N1 . . 6_555 128.0(17) ?
  N1 C1 H1c1 . . . 116 ?
  N1 C1 H1c1 6_555 . . 116 ?
  Br2 N1 Br2 2_564 . 3_555 76.7(2) ?
  Br2 N1 Br2 2_564 . 6_555 114.15(10) ?
  Br2 N1 Br2 2_564 . 7_454 73.9(2) ?
  Br2 N1 C1 2_564 . . 121.1(12) ?
  Br2 N1 H1n1 2_564 . . 84 ?
  Br2 N1 H2n1 2_564 . . 65.66 ?
  Br2 N1 Br2 3_555 . 6_555 74.6(2) ?
  Br2 N1 Br2 3_555 . 7_454 120.22(9) ?
  Br2 N1 C1 3_555 . . 147.1(10) ?
  Br2 N1 H1n1 3_555 . . 28.83 ?
  Br2 N1 H2n1 3_555 . . 92.08 ?
  Br2 N1 Br2 6_555 . 7_454 72.01(19) ?
  Br2 N1 C1 6_555 . . 114.9(11) ?
  Br2 N1 H1n1 6_555 . . 96.5 ?
  Br2 N1 H2n1 6_555 . . 57.75 ?
  Br2 N1 C1 7_454 . . 92.3(10) ?
  Br2 N1 H1n1 7_454 . . 147.31 ?
  Br2 N1 H2n1 7_454 . . 28.22 ?
  C1 N1 H1n1 . . . 120 ?
  C1 N1 H2n1 . . . 120 ?
  H1n1 N1 H2n1 . . . 120 ?

loop_
 _geom_torsion_atom_site_label_1
 _geom_torsion_atom_site_label_2
 _geom_torsion_atom_site_label_3
 _geom_torsion_atom_site_label_4
 _geom_torsion_site_symmetry_1
 _geom_torsion_site_symmetry_2
 _geom_torsion_site_symmetry_3
 _geom_torsion_site_symmetry_4
 _geom_torsion
 _geom_torsion_publ_flag
 ? ? ? ? ? ? ? ? ? ?

loop_
 _geom_hbond_atom_site_label_D
 _geom_hbond_atom_site_label_H
 _geom_hbond_atom_site_label_A
 _geom_hbond_site_symmetry_D
 _geom_hbond_site_symmetry_H
 _geom_hbond_site_symmetry_A
 _geom_hbond_distance_DH
 _geom_hbond_distance_HA
 _geom_hbond_distance_DA
 _geom_hbond_angle_DHA
 _geom_hbond_publ_flag
 ? ? ? ? ? ? ? ? ? ? ?


#=======================================================================

# 11. STRUCTURE-FACTOR LIST

loop_
 _refln_index_h
 _refln_index_k
 _refln_index_l
 _refln_F_squared_calc
 _refln_F_squared_meas
 _refln_F_squared_sigma
 _refln_observed_status
   2   0   0  59816.90  49114.40   2814.95 o
   6   0   0  24153.40  18258.30   1165.79 o
   8   0   0  46003.60  56923.30   3421.99 o
   1   1   0 118297.00 134734.00   7652.52 o
   2   1   0   1122.38    912.21     96.96 o
   3   1   0 105880.00 133332.00   7615.60 o
   4   1   0   3674.22   3033.65    175.18 o
   5   1   0  51111.40  63560.30   2598.67 o
   6   1   0   2374.59   2945.62    196.65 o
   7   1   0  40318.40  49381.20   2092.29 o
   8   1   0   1367.37   1500.02    116.69 o
   9   1   0  17686.50  15960.60    918.63 o
  10   1   0    419.20    613.16     58.49 o
   0   2   0  57160.90  46934.10   2690.58 o
   1   2   0   1368.61    734.03     83.46 o
   2   2   0 388460.00 400776.00  22726.10 o
   3   2   0   1126.51   1309.88    149.53 o
   4   2   0  31035.40  25826.60   1049.50 o
   5   2   0     26.37    147.29     42.85 o
   6   2   0  97907.70 111384.00   4514.43 o
   7   2   0      2.75     68.79     25.84 o
   8   2   0  15443.10  12081.50    699.05 o
   9   2   0     49.57     60.43     31.09 <
  10   2   0  20283.10  20586.90   1184.06 o
  11   2   0     28.73     37.89     35.66 <
   1   3   0 109037.00 129575.00   7400.98 o
   2   3   0   1135.27   1291.13    146.51 o
   3   3   0  52395.70  66163.30   3864.93 o
   4   3   0    870.97    861.79    140.30 o
   5   3   0  72384.50  84260.60   4941.05 o
   6   3   0   1742.25   1356.51     81.52 o
   7   3   0  18243.30  17708.30   1016.27 o
   8   3   0    731.45   1240.90     90.26 o
   9   3   0  24512.80  24637.30   1412.19 o
  10   3   0    397.77    485.50     55.57 o
  11   3   0   8258.36   7956.82    475.49 o
  12   3   0     96.68    230.07     52.95 o
   1   4   0   3851.64   3020.43    169.54 o
   2   4   0  29133.50  24994.60   1033.76 o
   3   4   0   1299.22   1207.67    167.11 o
   4   4   0 137285.00 158359.00   9125.72 o
   5   4   0    358.51    246.88     16.61 o
   6   4   0  14824.00  13959.60    804.17 o
   7   4   0     14.30      3.59     25.65 <
   8   4   0  38599.50  37583.20   2143.20 o
   9   4   0     65.96    109.40     35.46 o
  10   4   0   8302.06   7056.56    424.38 o
  11   4   0     84.52    113.58     48.09 o
  13   4   0     34.57    -54.99     56.74 <
  15   4   0      8.96     40.13     81.90 <
  16   4   0   2341.82   2418.84    168.37 o
   1   5   0  52571.70  59393.90   3437.73 o
   2   5   0     13.53    202.87     46.93 o
   3   5   0  74743.40  77809.70   2529.79 o
   4   5   0    361.89    281.47     22.64 o
   5   5   0  16670.50  15434.10    440.71 o
   6   5   0    185.42    488.31     22.83 o
   7   5   0  40356.10  37776.40   1516.53 o
   8   5   0    421.42    395.14     27.50 o
   9   5   0   7512.50   7341.81    252.32 o
  10   5   0    181.37    298.57     29.44 o
  11   5   0  12422.60  13584.60    455.09 o
  12   5   0    108.25    190.43     32.64 o
  13   5   0   3973.68   3844.43    145.45 o
  14   5   0     28.48    120.96     36.43 o
  15   5   0   3138.64   3189.20    161.38 o
   0   6   0  22199.90  19085.80   1200.67 o
   1   6   0   3180.09   2459.35    168.76 o
   2   6   0 101253.00 105516.00   2634.91 o
   3   6   0   1902.75   1417.53     48.38 o
   4   6   0  14011.50  13834.30    587.51 o
   5   6   0    340.70    493.08     26.62 o
   6   6   0  51682.50  51260.20   1297.35 o
   7   6   0     21.88     24.48     20.11 <
   8   6   0   6945.26   6542.20    230.07 o
   9   6   0     56.58     21.76     26.23 <
  10   6   0  16744.70  17179.40    577.41 o
  11   6   0     71.40    119.11     32.84 o
  12   6   0   4012.43   3752.91    129.32 o
  13   6   0     46.66     -1.07     41.00 <
  14   6   0   4243.94   4409.98    158.95 o
  15   6   0     18.43    -20.40     48.29 <
   1   7   0  42656.80  48093.30    959.92 o
   2   7   0      5.42     76.17     11.17 o
   3   7   0  18357.60  18072.40    431.67 o
   4   7   0     48.64     16.91     16.23 <
   5   7   0  42185.10  39682.10    916.49 o
   6   7   0     12.04     34.88     15.16 o
   7   7   0   6275.85   5978.59    163.32 o
   8   7   0     17.33     83.75     23.90 o
   9   7   0  19599.70  19880.00    579.35 o
  10   7   0     92.42    138.74     31.87 o
  11   7   0   3536.33   3083.49    132.91 o
  12   7   0     56.91    130.09     44.01 o
  13   7   0   5613.98   6263.85    241.92 o
  14   7   0     36.47    108.14     51.59 o
  15   7   0   1765.57   1590.08     98.42 o
   0   8   0  49165.40  54295.20   1530.72 o
   1   8   0   1906.01   1893.70     43.24 o
   2   8   0  14471.10  14221.50    373.86 o
   3   8   0   1142.50   1340.58     36.43 o
   4   8   0  40893.60  43011.50   1061.64 o
   5   8   0    539.52    446.34     23.80 o
   6   8   0   6620.20   6640.14    177.99 o
   7   8   0     54.50    107.55     20.99 o
   8   8   0  22057.10  21050.10    604.90 o
   9   8   0      0.43    -52.76     50.33 <
  10   8   0   3255.94   3472.12    128.83 o
  11   8   0     32.51     33.81     32.74 <
  12   8   0   7290.00   7814.00    244.93 o
  13   8   0     37.30    100.36     38.96 o
  14   8   0   1756.03   1592.51     79.38 o
  15   8   0     18.46    121.06     56.55 o
   1   9   0  18701.40  18479.60    352.29 o
   2   9   0     93.02     28.08     15.16 <
   3   9   0  27144.60  26622.00    638.42 o
   4   9   0    110.11     95.41     19.04 o
   5   9   0   7352.49   7879.58    234.25 o
   6   9   0    116.34     65.19     17.97 o
   7   9   0  20724.00  20030.50    576.34 o
   8   9   0      4.84     18.56     33.81 <
   9   9   0   2902.54   2855.56    118.53 o
  10   9   0      2.21     21.67     29.83 <
  11   9   0   8686.78   8236.05    258.73 o
  12   9   0     27.07     42.46     45.76 <
  13   9   0   1579.46   1619.62     79.77 o
  14   9   0     20.73     19.04     43.24 <
   0  10   0  12300.90  13056.70    380.57 o
   1  10   0    719.15    780.66     30.60 o
   2  10   0  22233.80  23722.80    452.56 o
   3  10   0    629.22    697.30     30.31 o
   4  10   0   7988.52   7590.14    229.20 o
   5  10   0    337.64    377.65     27.69 o
   6  10   0  18268.20  17774.50   1024.92 o
   7  10   0    143.11    182.07     37.89 o
   8  10   0   3114.75   3429.86    117.27 o
   9  10   0     15.76     55.19     36.34 <
  10  10   0   9564.88   9654.16    342.77 o
  11  10   0      1.69    -13.12     37.21 <
  12  10   0   1422.72   1505.26     73.65 o
  13  10   0     12.11     39.25     48.68 <
   1  11   0  13917.00  13890.90    308.38 o
   2  11   0     54.12     37.99     18.17 o
   3  11   0   8658.35   8810.05    198.88 o
   4  11   0    168.44     53.24     31.28 <
   5  11   0  14216.20  14478.40    500.36 o
   6  11   0    129.13    127.28     31.77 o
   7  11   0   3408.47   3562.57    141.07 o
   8  11   0     74.54    -18.95     33.23 <
   9  11   0   9283.42   8439.50    262.33 o
  10  11   0      6.25     22.15     41.49 <
  11  11   0   1299.98   1304.15     66.55 o
  12  11   0      0.51     40.61     42.07 <
   0  12   0  11187.10  11019.70    504.44 o
   1  12   0    208.61    315.18     28.08 o
   2  12   0   7818.82   8274.13    188.49 o
   3  12   0    209.93    208.40     27.98 o
   4  12   0  10721.80  12200.20    483.17 o
   5  12   0    198.46    249.99     43.92 o
   6  12   0   3925.55   4371.31    145.64 o
   7  12   0    128.15    121.64     35.75 o
   8  12   0   8178.95   8157.84    294.29 o
   9  12   0     48.18     50.23     36.14 <
  10  12   0   1358.31   1529.36     86.28 o
  11  12   0      7.33     13.02     40.13 <
   1  13   0   7145.47   6690.37    180.13 o
   2  13   0     28.39     39.54     32.94 <
   3  13   0   7889.36   8616.13    260.67 o
   4  13   0     75.12    108.53     37.50 o
   5  13   0   4170.61   4548.24    153.02 o
   6  13   0    111.38    -24.29     39.45 <
   7  13   0   6599.23   6312.04    239.10 o
   8  13   0     72.34     73.65     38.96 <
   9  13   0   1507.47   1336.31     81.52 o
  10  13   0     34.82     17.78     46.25 <
   0  14   0   5408.66   5089.89    252.32 o
   1  14   0     43.69     70.93     38.28 <
   2  14   0   5793.49   5337.35    212.39 o
   3  14   0     57.68     50.91     51.40 <
   4  14   0   4063.36   3841.71    190.33 o
   5  14   0     79.52     61.89     40.32 <
   6  14   0   5038.52   5449.28    203.84 o
   7  14   0     76.60     38.77     43.82 <
   8  14   0   1729.19   1772.74    110.18 o
   9  14   0     56.77    -25.75     52.85 <
   1  15   0   4304.85   3976.47    221.32 o
   2  15   0      7.32     61.99     54.70 <
   3  15   0   3612.08   3133.33    170.12 o
   4  15   0     29.14      9.52     57.42 <
   5  15   0   3814.63   3592.60    184.60 o
   6  15   0     45.21     39.25     44.50 <
   7  15   0   1863.41   1825.20     95.60 o
   8  15   0     55.11     77.73     81.42 <
   0  16   0   3148.20   3458.23    176.05 o
   1  16   0      6.87     80.15     69.27 <
   2  16   0   2950.77   3436.07    188.19 o
   3  16   0     13.18    129.32     67.62 <
   4  16   0   2841.74   2733.14    156.13 o
   5  16   0     22.18    166.33    105.90 <
   1   0   1     23.29    -11.76      6.12 <
   3   0   1    157.30     59.27     19.24 o
   7   0   1     86.51     74.52     58.68 <
   9   0   1      7.52     10.88     17.39 <
   1   1   1    212.69    106.97     28.47 o
   2   1   1    172.53     20.50      8.55 o
   3   1   1      0.30     78.99     25.26 o
   4   1   1    209.87     32.74     17.68 <
   5   1   1     97.91     97.64     24.58 o
   6   1   1     86.25     26.43     23.71 <
   7   1   1     10.72     54.51     32.26 <
   8   1   1     17.04     21.28     24.68 <
   9   1   1      8.02     32.45     19.72 <
  10   1   1      3.33     75.01     22.83 o
   0   2   1    414.28     -9.91     16.42 <
   1   2   1     77.24      6.61      9.13 <
   2   2   1    450.06    107.55     38.86 o
   3   2   1      0.08     14.87     12.24 <
   4   2   1    179.12     96.77     32.45 o
   5   2   1    133.43     48.48     20.21 o
   6   2   1     25.21     67.52     25.84 o
   7   2   1      3.73     29.05     16.71 <
   8   2   1     20.83     20.40     18.07 <
   9   2   1     28.08     72.48     22.93 o
  10   2   1      0.02      0.00     24.19 <
  11   2   1      3.26      0.00     27.88 <
   1   3   1    455.67    106.00     27.88 o
   2   3   1     98.01     35.75     13.31 o
   3   3   1    414.71    192.18     62.86 o
   4   3   1    104.05    -33.03     57.71 <
   5   3   1      9.44    121.74     24.87 o
   6   3   1     60.05     23.71     15.84 <
   7   3   1     50.95    115.52     19.72 o
   8   3   1     18.78     35.66     19.72 <
   9   3   1      6.00     29.63     23.90 <
  10   3   1      0.03     -2.33     24.58 <
  11   3   1      1.13     67.82     29.15 o
  12   3   1      1.02     34.20     31.38 <
   1   4   1      8.50     40.22     17.59 o
   2   4   1    481.68    119.79     18.36 o
   3   4   1    102.67    -38.09     36.43 <
   4   4   1    239.62    162.84     92.20 <
   5   4   1      0.03     11.46      9.62 <
   6   4   1    124.42     66.16     12.73 o
   7   4   1     47.04     20.21     18.07 <
   8   4   1      3.00     41.00     22.44 <
   9   4   1      2.75     11.37     25.94 <
  10   4   1     15.49     20.40     27.79 <
  11   4   1      7.32     91.13     32.35 o
  13   4   1      1.24    -61.79     39.35 <
  14   4   1      0.59     69.37     71.80 <
  15   4   1      0.55    -35.37     45.96 <
  16   4   1      0.01     10.59     55.67 <
   1   5   1    461.37    140.49     30.02 o
   2   5   1     19.57     65.19     19.63 o
   3   5   1    161.90     99.00     22.64 o
   4   5   1     54.89      0.97      9.81 <
   5   5   1    121.05    200.92     13.80 o
   6   5   1     20.59     10.40     12.63 <
   7   5   1      1.24     56.06     13.89 o
   8   5   1      1.14     10.30     15.25 <
   9   5   1      7.84     39.83     18.85 o
  10   5   1      3.51     33.13     20.40 <
  11   5   1      5.45     34.59     24.19 <
  12   5   1      1.72     34.69     25.46 <
  13   5   1      0.39     59.17     27.69 o
  14   5   1      0.59     -9.62     27.59 <
  15   5   1      0.34     71.99     50.91 <
  16   5   1      0.37    -77.92     68.88 <
   0   6   1    288.13    -28.08     29.92 <
   1   6   1     37.42     21.86     15.06 <
   2   6   1    354.73     41.97      9.52 o
   3   6   1      0.01     22.15      7.58 o
   4   6   1    158.09     61.40     10.40 o
   5   6   1     46.44     -8.84      9.42 <
   6   6   1     27.79     54.21     10.59 o
   7   6   1      0.00     -7.58     11.46 <
   8   6   1     42.22     18.95     13.41 <
   9   6   1     10.52      8.16     17.29 <
  10   6   1      0.57     26.43     20.11 <
  11   6   1      1.71     -9.33     21.28 <
  12   6   1      5.14      5.93     22.93 <
  13   6   1      1.93     53.92     24.19 o
  14   6   1      0.42     16.61     27.11 <
  15   6   1      0.63     72.19     30.60 o
  16   6   1      0.17     10.98     90.84 <
   1   7   1    144.33     32.84      8.94 o
   2   7   1      6.94     40.51      7.68 o
   3   7   1     90.97    134.18     11.46 o
   4   7   1      5.56     43.62     10.88 o
   5   7   1      6.40     59.85     12.05 o
   6   7   1      2.83      0.97     10.30 <
   7   7   1     11.98     45.86     13.21 o
   8   7   1      2.11     10.10     12.92 <
   9   7   1      7.97     31.87     17.97 <
  10   7   1      1.03     19.33     20.21 <
  11   7   1      2.50     13.80     21.47 <
  12   7   1      1.30     43.33     23.22 <
  13   7   1      2.71     37.41     26.04 <
  14   7   1      1.14     52.27     28.66 <
  15   7   1      0.30      7.68     31.48 <
   0   8   1    139.77     33.13     12.05 o
   1   8   1      5.92     55.38      9.33 o
   2   8   1     67.16     19.82      8.16 o
   3   8   1     27.22     24.29      9.33 o
   4   8   1     46.89     57.61     15.55 o
   5   8   1      0.40     17.49     12.92 <
   6   8   1     32.21     28.18     13.80 o
   7   8   1      8.71     17.49     16.91 <
   8   8   1      0.02     47.32     19.82 o
   9   8   1      0.20     -0.78     24.29 <
  10   8   1     11.01     25.26     23.71 <
  11   8   1      2.06      7.38     28.56 <
  12   8   1      1.97     13.99     30.22 <
  13   8   1      1.06     34.49     30.51 <
  14   8   1      1.60     15.25     33.03 <
  15   8   1      0.65     49.84     45.08 <
   1   9   1     21.03     39.54      9.52 o
   2   9   1      0.39     49.55      9.52 o
   3   9   1      9.95     26.43     11.27 o
   4   9   1      0.25     26.43     13.02 o
   5   9   1      3.90     45.37     16.03 o
   6   9   1      0.36     -6.80     15.55 <
   7   9   1      1.79     50.33     18.07 o
   8   9   1      0.13     29.05     20.89 <
   9   9   1      2.54      0.19     21.28 <
  10   9   1      0.45     -1.26     25.46 <
  11   9   1      5.35     43.82     26.04 <
  12   9   1      0.94      6.32     31.87 <
  13   9   1      1.65     32.06     29.15 <
  14   9   1      0.63    -12.34     30.22 <
   0  10   1     13.36     24.19     19.92 <
   1  10   1      8.19     21.28     11.27 <
   2  10   1     20.88     27.88     13.02 o
   3  10   1      0.32     37.41     14.09 o
   4  10   1      8.94     10.40     14.77 <
   5  10   1      5.91     20.40     17.00 <
   6  10   1      1.45     49.06     23.03 o
   7  10   1      0.02     -6.61     19.53 <
   8  10   1      6.03     -8.65     23.32 <
   9  10   1      0.92     25.36     22.15 <
  10  10   1      1.77     29.92     25.84 <
  11  10   1      0.31      3.30     27.79 <
  12  10   1      3.49     38.67     27.01 <
  13  10   1      0.56     64.51     33.91 <
   1  11   1      0.98     20.60     14.87 <
   2  11   1      0.09     45.28     14.28 o
   3  11   1      0.11     -9.52     16.32 <
   4  11   1      0.13     20.89     25.26 <
   5  11   1      0.01      7.77     24.00 <
   6  11   1      0.17     36.43     23.22 <
   7  11   1      0.21     44.79     25.84 <
   8  11   1      0.03    -11.46     22.54 <
   9  11   1      2.53     30.51     26.52 <
  10  11   1      0.20    -17.78     24.78 <
  11  11   1      1.73     35.95     29.15 <
  12  11   1      0.20      4.27     28.08 <
   0  12   1      3.29     28.76     27.50 <
   1  12   1      1.24      1.07     19.33 <
   2  12   1      1.56     20.21     19.92 <
   3  12   1      2.58      0.87     20.79 <
   4  12   1      1.31     50.52     30.12 <
   5  12   1      0.06      0.97     23.32 <
   6  12   1      0.90     29.44     24.00 <
   7  12   1      0.57      0.39     24.58 <
   8  12   1      0.17    -20.99     32.06 <
   9  12   1      0.01     29.63     28.56 <
  10  12   1      1.76     22.54     27.59 <
  11  12   1      0.10     69.27     29.73 o
  12  12   1      1.79    -28.27     64.80 <
   1  13   1      0.09     12.63     21.28 <
   2  13   1      0.05     29.05     20.40 <
   3  13   1      0.02      9.81     22.54 <
   4  13   1      0.27      1.26     23.42 <
   5  13   1      0.09     11.66     26.04 <
   6  13   1      0.05    -11.56     25.55 <
   7  13   1      0.29     56.93     31.38 <
   8  13   1      0.09      7.87     26.14 <
   9  13   1      0.25      7.87     35.66 <
  10  13   1      0.01     -2.33     28.56 <
  11  13   1      1.44     90.75     73.35 <
   0  14   1      0.23     39.64     29.54 <
   1  14   1      0.53     20.11     22.64 <
   2  14   1      0.21     13.31     28.66 <
   3  14   1      0.21     30.80     28.08 <
   4  14   1      0.08      2.23     30.70 <
   5  14   1      0.40      8.55     26.82 <
   6  14   1      0.01     34.30     28.18 <
   7  14   1      0.04     19.43     30.22 <
   8  14   1      0.15     -2.14     34.78 <
   9  14   1      0.03     57.32     34.20 <
   1  15   1      0.08     16.13     26.91 <
   2  15   1      0.06     15.25     35.56 <
   3  15   1      0.11    -12.82     40.03 <
   4  15   1      0.06    -27.20     39.74 <
   5  15   1      0.04     17.10     40.81 <
   6  15   1      0.12      3.89     31.96 <
   7  15   1      0.01     30.70     31.87 <
   8  15   1      0.01     78.41     59.85 <
   0  16   1      0.00     16.52     49.16 <
   1  16   1      0.08     55.67     36.82 <
   2  16   1      0.01     27.98     37.99 <
   3  16   1      0.11     44.50     49.84 <
   4  16   1      0.00     33.13     42.17 <
   5  16   1      0.07     42.75     72.77 <
   6  16   1      0.00    115.52    108.62 <
   0   0   2 149094.00 133480.00   7673.12 o
   2   0   2   3514.06   5003.62    166.82 o
   4   0   2  95505.30 117527.00   4742.94 o
   6   0   2   7233.72   8639.83    424.19 o
   1   1   2  41238.60  49638.70   1203.01 o
   2   1   2   1712.95   1925.18     60.24 o
   3   1   2  46081.10  44498.50   1301.33 o
   4   1   2   2416.11   2161.27     85.89 o
   5   1   2  27185.40  27374.70    784.35 o
   6   1   2   2417.07   2360.25    134.47 o
   7   1   2  29937.40  34051.30   1401.40 o
   8   1   2   1153.53   1567.54     71.12 o
   9   1   2  15480.80  16936.70    688.75 o
  10   1   2    421.14    598.88     40.61 o
   0   2   2   3443.89   4792.78    162.06 o
   1   2   2   1717.84   1890.98     71.99 o
   2   2   2 119855.00 132149.00   7556.33 o
   3   2   2    412.61    255.14     23.12 o
   4   2   2   1726.59   2052.07     95.31 o
   5   2   2     86.63    190.14     33.42 o
   6   2   2  57481.90  69691.10   2771.81 o
   7   2   2     11.16     60.33     21.37 o
   8   2   2  10359.80  10091.50    415.45 o
   9   2   2     31.50     73.55     22.15 o
  10   2   2  17762.70  19293.40    786.20 o
  11   2   2     32.09     28.66     27.01 <
   1   3   2  46056.80  43519.70   1802.86 o
   2   3   2    322.35    213.46     20.50 o
   3   3   2  23042.20  25075.70    730.43 o
   4   3   2   1607.42   1649.64     99.88 o
   5   3   2  48655.90  48055.10   1974.83 o
   6   3   2   1054.86   1446.38     78.21 o
   7   3   2  14002.80  14889.60    606.65 o
   8   3   2    877.27    787.95     46.93 o
   9   3   2  22028.10  24107.50    978.18 o
  10   3   2    314.59    478.50     40.61 o
  11   3   2   7963.97   8396.07    353.65 o
  12   3   2    103.29    196.55     36.34 o
   1   4   2   2927.90   2395.91     93.47 o
   2   4   2   1694.06   2148.54     99.98 o
   3   4   2   1556.76   1336.40     76.46 o
   4   4   2  73353.40  69522.10   2769.67 o
   5   4   2    161.20    280.20     16.42 o
   6   4   2   6904.40   6001.71    175.08 o
   7   4   2      0.07     33.81     12.92 o
   8   4   2  31010.20  32973.60   1087.48 o
   9   4   2     91.27      3.30     21.18 <
  10   4   2   7484.95   8158.90    280.59 o
  11   4   2     65.47    104.64     28.08 o
  13   4   2     35.85     39.54     32.06 <
  14   4   2   3628.03   3986.76    247.36 o
  15   4   2      8.72    -43.62     48.09 <
  16   4   2   2283.49   2490.25    169.93 o
   1   5   2  27542.70  27632.00    953.89 o
   2   5   2     93.17    104.15     22.64 o
   3   5   2  49647.10  45703.40   1534.80 o
   4   5   2     94.49    298.57     14.09 o
   5   5   2  11761.40  14318.30    289.14 o
   6   5   2    407.45    357.25     16.32 o
   7   5   2  34892.40  36357.00    775.61 o
   8   5   2    248.95    360.45     20.89 o
   9   5   2   7233.46   7308.97    216.66 o
  10   5   2    217.93    272.24     25.16 o
  11   5   2  11920.70  13237.10    387.27 o
  12   5   2     92.46    167.60     27.40 o
  13   5   2   3933.16   3960.82    129.90 o
  14   5   2     29.24     74.91     27.01 o
  15   5   2   3074.26   3712.39    126.69 o
  16   5   2      8.20     30.12     65.68 <
   0   6   2   7007.40   9562.44    329.36 o
   1   6   2   2844.79   2609.65     63.06 o
   2   6   2  61516.60  69775.60   1303.47 o
   3   6   2   1428.54   1553.65     32.84 o
   4   6   2   6819.64   6306.69    122.61 o
   5   6   2    450.98    348.41     14.67 o
   6   6   2  40263.50  38434.70    726.64 o
   7   6   2      1.27     14.57     12.44 <
   8   6   2   5920.75   6358.77    128.25 o
   9   6   2     28.84     17.20     16.52 <
  10   6   2  15345.40  16825.20    435.85 o
  11   6   2     79.98     32.64     20.50 <
  12   6   2   3901.01   4073.91     92.59 o
  13   6   2     41.65     60.14     24.58 o
  14   6   2   4099.50   4411.15    110.18 o
  15   6   2     18.53      3.11     30.70 <
   1   7   2  31572.90  34986.20    576.83 o
   2   7   2     26.08     79.77      9.52 o
   3   7   2  13943.20  16432.60    295.26 o
   4   7   2      1.39     45.76      9.81 o
   5   7   2  36146.60  37558.00    704.59 o
   6   7   2      0.57     26.52     11.56 o
   7   7   2   6079.98   6505.77    129.22 o
   8   7   2     47.94     51.59     13.99 o
   9   7   2  18508.60  18774.90    383.77 o
  10   7   2     65.95    105.71     20.89 o
  11   7   2   3603.54   3774.96     94.44 o
  12   7   2     60.65    101.63     23.03 o
  13   7   2   5459.91   6095.47    138.84 o
  14   7   2     34.31     90.94     27.11 o
  15   7   2   1747.77   1671.21     60.63 o
   0   8   2  37200.50  43687.30   1105.36 o
   1   8   2   1594.18   1877.86     34.49 o
   2   8   2  10373.30  11436.50    177.51 o
   3   8   2   1146.70    981.87     21.37 o
   4   8   2  33585.40  35945.80    681.85 o
   5   8   2    361.17    414.57     17.97 o
   6   8   2   5825.69   6358.48    135.54 o
   7   8   2     80.59     67.72     14.09 o
   8   8   2  19952.50  19784.70    380.95 o
   9   8   2      4.09     37.50     17.39 o
  10   8   2   3212.47   3430.63     80.54 o
  11   8   2     25.07     41.78     25.36 <
  12   8   2   6927.07   7202.29    159.44 o
  13   8   2     37.94    -25.65     26.91 <
  14   8   2   1732.45   1840.55     61.31 o
  15   8   2     17.82     57.61     54.70 <
   1   9   2  16233.70  19610.90    281.95 o
   2   9   2     50.66    123.97      9.81 o
   3   9   2  24048.20  26910.60    425.74 o
   4   9   2    141.19     63.06     14.28 o
   5   9   2   7086.30   7616.77    184.99 o
   6   9   2     60.11     30.02     16.23 <
   7   9   2  19409.00  19756.50    434.20 o
   8   9   2      9.80     26.04     17.49 <
   9   9   2   3053.87   3434.03     87.34 o
  10   9   2      4.99     63.06     25.16 o
  11   9   2   8344.49   9186.64    253.29 o
  12   9   2     23.85     68.40     38.18 <
  13   9   2   1604.18   1733.97     65.10 o
  14   9   2     20.76     28.66     33.52 <
   0  10   2  11204.80  12243.10    253.39 o
   1  10   2    660.86    738.11     19.33 o
   2  10   2  20037.10  22390.30    312.17 o
   3  10   2    493.21    546.22     18.65 o
   4  10   2   7572.77   8927.52    176.44 o
   5  10   2    343.27    348.89     20.21 o
   6  10   2  16842.60  17626.10    511.92 o
   7  10   2     99.94    106.58     19.72 o
   8  10   2   3143.07   3425.48     76.95 o
   9  10   2     17.93     14.77     21.86 <
  10  10   2   8993.00   8637.99    189.07 o
  11  10   2      2.81     53.34     25.26 o
  12  10   2   1440.37   1598.73     58.20 o
  13  10   2     11.18    -17.49     34.59 <
   1  11   2  12932.20  15163.70    229.97 o
   2  11   2     53.95     28.27     14.19 <
   3  11   2   8302.36   9114.06    158.56 o
   4  11   2    124.71     99.29     19.82 o
   5  11   2  13408.30  13982.60    308.38 o
   6  11   2    124.65     70.63     18.65 o
   7  11   2   3511.67   3642.92    111.73 o
   8  11   2     55.61     78.50     24.48 o
   9  11   2   8848.07   9359.09    202.18 o
  10  11   2      5.93     13.50     24.58 <
  11  11   2   1363.17   1500.50     51.30 o
  12  11   2      0.82     19.24     28.66 <
   0  12   2  10799.00  11160.50    403.49 o
   1  12   2    180.52    240.27     21.86 o
   2  12   2   7698.48   8706.39    192.08 o
   3  12   2    196.95    238.52     21.08 o
   4  12   2  10258.20  11171.80    249.50 o
   5  12   2    159.65    134.18     21.76 o
   6  12   2   3949.88   4272.60    106.68 o
   7  12   2    118.93     87.73     24.29 o
   8  12   2   7739.20   6646.94    222.68 o
   9  12   2     37.78     52.76     24.58 o
  10  12   2   1401.03   1461.06     49.55 o
  11  12   2      6.52     38.67     27.11 <
  12  12   2   3726.57   3579.97    246.20 o
   1  13   2   6863.53   7732.38    147.87 o
   2  13   2     23.58     46.64     23.12 o
   3  13   2   7547.76   8446.00    182.07 o
   4  13   2     67.13     45.86     23.42 <
   5  13   2   4136.41   4331.28    101.82 o
   6  13   2     92.87     60.24     26.91 o
   7  13   2   6314.23   6363.04    166.72 o
   8  13   2     63.45      8.26     31.09 <
   9  13   2   1559.62   1677.13     70.15 o
  10  13   2     28.90    -21.37     30.12 <
   0  14   2   5360.72   5574.42    169.83 o
   1  14   2     39.59     78.21     24.87 o
   2  14   2   5685.07   5828.77    130.77 o
   3  14   2     49.82     63.06     34.20 <
   4  14   2   4041.74   4120.06    106.58 o
   5  14   2     71.16     52.66     28.66 <
   6  14   2   4860.37   4685.23    119.89 o
   7  14   2     64.62     27.30     29.54 <
   8  14   2   1752.28   1728.53     72.77 o
   9  14   2     49.73     58.49     38.67 <
   1  15   2   4169.27   4276.68     91.52 o
   2  15   2      6.34      5.25     29.92 <
   3  15   2   3525.87   3469.11    130.97 o
   4  15   2     25.54     -8.55     44.89 <
   5  15   2   3688.89   3791.09    121.64 o
   6  15   2     39.00     43.14     30.31 <
   7  15   2   1862.56   1793.43     62.67 o
   0  16   2   3100.26   2765.20    120.67 o
   1  16   2      6.24      0.78     32.35 <
   2  16   2   2912.95   3261.00     93.66 o
   3  16   2     11.72     15.35     42.46 <
   4  16   2   2782.09   2662.02    113.67 o
   5  16   2     19.41    -22.83     69.95 <
   1  17   2   2218.87   1756.71    160.50 o
   1   0   3    227.60     12.92     18.56 <
   3   0   3    215.07      3.79     16.23 <
   5   0   3    437.09    146.90     34.98 o
   7   0   3    159.29     32.26     32.74 <
   9   0   3    136.31     84.33     27.50 o
   1   1   3    107.65    799.80     50.62 o
   2   1   3    272.26     99.98     16.23 o
   3   1   3    644.05    625.89     48.29 o
   4   1   3    230.04     69.95     21.18 o
   5   1   3    135.19    295.55     30.90 o
   6   1   3    121.73     97.55     23.03 o
   7   1   3    197.64    268.54     41.87 o
   8   1   3     45.06     83.75     19.24 o
   9   1   3     37.05    100.75     22.54 o
  10   1   3      1.68     31.87     21.57 <
   0   2   3    236.75     39.15     19.72 <
   1   2   3    168.01     81.81     14.96 o
   2   2   3     58.90    136.60     36.43 o
   3   2   3    401.92     17.49     19.63 <
   4   2   3     65.46     76.66     18.46 o
   5   2   3    124.55     12.44     27.59 <
   6   2   3     75.88     62.18     24.58 o
   7   2   3    251.43     87.83     24.19 o
   8   2   3      4.60      6.02     18.95 <
   9   2   3     87.54     21.86     21.86 <
  10   2   3     14.83     48.58     24.87 <
  11   2   3     44.11     41.29     26.14 <
   1   3   3   1383.44    534.95     53.05 o
   2   3   3     32.13     47.22     16.61 o
   3   3   3    110.49    297.79     42.26 o
   4   3   3    184.68    129.90     24.58 o
   5   3   3    600.11    540.39     44.50 o
   6   3   3     74.86     60.92     17.20 o
   7   3   3     36.65    110.66     16.61 o
   8   3   3      7.06     63.93     21.47 o
   9   3   3     75.12     87.83     26.23 o
  10   3   3     25.48     31.58     26.72 <
  11   3   3     11.38     26.23     31.48 <
  12   3   3      3.45    -14.96     30.80 <
  16   3   3      0.48      4.57     49.36 <
   1   4   3    273.38     77.82     18.75 o
   2   4   3    395.69     74.03     17.68 o
   3   4   3     51.37     64.61     21.18 o
   4   4   3    145.46    126.99     24.19 o
   5   4   3    255.79     18.17      9.81 <
   6   4   3      0.14     41.29     11.46 o
   7   4   3     63.18     -4.47     12.44 <
   8   4   3     92.59     26.14     15.16 <
   9   4   3     80.99     28.08     16.61 <
  10   4   3     16.64     32.84     18.85 <
  11   4   3     28.64      8.65     26.72 <
  12   4   3     12.88     45.18     29.73 <
  13   4   3     13.95    -14.67     28.08 <
  14   4   3      1.34     -3.89     41.58 <
  15   4   3      2.85    -51.69     47.80 <
  16   4   3      0.34    -28.37     49.26 <
   1   5   3    637.12    345.49     44.30 o
   2   5   3     46.24    -60.14     36.43 <
   3   5   3    722.67    477.82     27.40 o
   4   5   3     19.81     25.26      8.45 o
   5   5   3     11.74    145.06     11.66 o
   6   5   3     29.58     38.38     10.49 o
   7   5   3    193.77    229.29     17.29 o
   8   5   3     28.95     15.06     14.96 <
   9   5   3     31.63     78.41     19.53 o
  10   5   3      5.18     62.18     19.33 o
  11   5   3     26.79     36.92     28.86 <
  12   5   3     15.41     13.50     23.80 <
  13   5   3      5.95     33.81     29.63 <
  14   5   3      4.62     37.21     36.34 <
  15   5   3      1.37     17.10     36.63 <
  16   5   3      2.45    -16.03     68.40 <
   0   6   3    397.01      8.84     14.96 <
   1   6   3     98.59    122.61     13.12 o
   2   6   3     57.69     71.02     12.14 o
   3   6   3    185.26     50.23      8.94 o
   4   6   3     50.73     48.58     10.30 o
   5   6   3     19.19     38.57      9.72 o
   6   6   3     96.67    100.65     12.24 o
   7   6   3     70.68      6.61     13.50 <
   8   6   3     23.34     12.92     14.77 <
   9   6   3     21.11      8.26     16.13 <
  10   6   3     54.00     52.76     20.01 o
  11   6   3     24.66     34.69     22.15 <
  12   6   3     13.94     -1.94     23.03 <
  13   6   3     10.16     -5.83     25.07 <
  14   6   3      6.26     36.63     29.63 <
  15   6   3      5.51     26.52     31.96 <
   1   7   3    313.61    257.95     12.05 o
   2   7   3      2.40    117.56      9.81 o
   3   7   3    127.32    133.88     10.10 o
   4   7   3     17.54     11.56     10.49 <
   5   7   3    150.18    171.58     13.89 o
   6   7   3      7.22      8.55     11.08 <
   7   7   3      6.93     47.32     13.41 o
   8   7   3      0.18      8.74     14.48 <
   9   7   3     60.92     42.17     19.92 o
  10   7   3     13.62     38.09     25.07 <
  11   7   3     24.76     55.19     21.08 o
  12   7   3      8.18     38.38     24.39 <
  13   7   3     13.40     45.28     25.46 <
  14   7   3      8.02     -3.40     29.15 <
  15   7   3      3.02     -3.89     38.77 <
   0   8   3      6.94     25.65     10.59 o
   1   8   3     96.98     90.36      8.65 o
   2   8   3     76.23     11.37      9.62 <
   3   8   3     24.85     73.45      9.72 o
   4   8   3     19.76     68.50     13.89 o
   5   8   3     49.88     12.73     13.02 <
   6   8   3      1.20     23.42     12.92 <
   7   8   3      4.10     29.63     13.70 o
   8   8   3     49.77     37.02     16.52 o
   9   8   3     14.99     -0.19     17.68 <
  10   8   3     27.45     52.85     19.24 o
  11   8   3      7.85     10.10     21.08 <
  12   8   3     26.09     20.79     24.97 <
  13   8   3      9.38     66.84     25.16 o
  14   8   3      7.83     16.71     30.51 <
   1   9   3     73.03     95.60      9.72 o
   2   9   3      0.44      8.36      9.72 <
   3   9   3     42.96     93.66     12.34 o
   4   9   3      1.90     40.42     13.31 o
   5   9   3      5.68     90.55     17.88 o
   6   9   3      0.08     18.56     15.45 <
   7   9   3     31.94     25.16     17.20 <
   8   9   3      2.73     13.31     16.13 <
   9   9   3     18.07     23.71     20.99 <
  10   9   3      2.56      7.19     19.43 <
  11   9   3     29.31     25.84     23.90 <
  12   9   3      6.61     -3.89     30.31 <
  13   9   3     14.21     12.82     29.63 <
  14   9   3      4.57     44.98     41.78 <
   0  10   3     19.18      2.04     17.49 <
   1  10   3     30.35     53.92     10.78 o
   2  10   3      0.75      0.78     12.34 <
   3  10   3     34.68     37.11     11.85 o
   4  10   3      3.40     40.81     15.45 o
   5  10   3      3.40     22.64     16.81 <
   6  10   3      8.87     50.42     23.03 o
   7  10   3      7.23     27.30     17.00 <
   8  10   3      9.06      6.51     18.85 <
   9  10   3      1.07     -4.66     20.21 <
  10  10   3     26.01     32.45     23.90 <
  11  10   3      4.09     -0.19     24.39 <
  12  10   3     17.31     46.64     27.11 <
  13  10   3      3.42    105.12     43.72 o
   1  11   3      8.76     45.86     14.96 o
   2  11   3      0.74     29.15     14.09 o
   3  11   3      9.50     53.92     20.69 o
   4  11   3      0.61     29.92     17.49 <
   5  11   3      4.12     48.97     22.73 o
   6  11   3      0.97     58.39     24.19 o
   7  11   3      0.69     18.36     23.51 <
   8  11   3      0.32     23.90     21.96 <
   9  11   3     14.78     33.71     26.82 <
  10  11   3      1.14     10.30     27.20 <
  11  11   3     13.95     15.64     29.44 <
  12  11   3      1.47     -5.05     30.90 <
   0  12   3      0.17     30.12     28.86 <
   1  12   3     13.55     38.96     19.82 <
   2  12   3      1.92     15.93     18.07 <
   3  12   3      5.58     17.29     18.95 <
   4  12   3      0.34     10.10     20.79 <
   5  12   3      6.36     -8.94     21.76 <
   6  12   3      0.03     -5.83     23.22 <
   7  12   3      0.43     28.08     24.58 <
   8  12   3      5.63     11.76     31.96 <
   9  12   3      0.92    -28.37     26.52 <
  10  12   3      7.81     29.54     28.47 <
  11  12   3      0.35      0.10     29.34 <
   1  13   3      1.83     65.68     22.93 o
   2  13   3      0.54     -4.37     20.89 <
   3  13   3      0.45     27.88     24.00 <
   4  13   3      1.08      2.62     24.29 <
   5  13   3      0.73     28.47     23.42 <
   6  13   3      0.71     20.89     23.90 <
   7  13   3      1.61     12.14     33.42 <
   8  13   3      0.33      6.80     27.30 <
   9  13   3      2.10     69.08     33.91 o
  10  13   3      0.08     -8.45     28.66 <
   0  14   3      0.28     45.47     31.96 <
   1  14   3      2.74     -5.54     23.90 <
   2  14   3      0.21     52.76     26.23 o
   3  14   3      3.24     31.87     26.62 <
   4  14   3      0.25    -27.30     30.31 <
   5  14   3      1.02      5.83     25.36 <
   6  14   3      0.33     32.55     28.27 <
   7  14   3      0.96     -0.49     32.16 <
   8  14   3      0.33     43.82     29.34 <
   9  14   3      0.04     73.06     37.21 <
   1  15   3      0.23     28.95     26.04 <
   2  15   3      0.25     33.42     27.88 <
   3  15   3      0.39     49.84     33.23 <
   4  15   3      0.60     -9.62     32.84 <
   5  15   3      0.13      0.49     42.85 <
   6  15   3      0.57     28.08     32.55 <
   7  15   3      0.02     22.73     34.98 <
   0  16   3      0.26    -36.34     47.90 <
   1  16   3      0.63     24.48     30.22 <
   2  16   3      0.09    -36.53     36.43 <
   3  16   3      0.51     63.54     39.93 <
   4  16   3      0.13      3.30     40.90 <
   5  16   3      0.74     10.30     63.54 <
   0   0   4 303704.00 343596.00  19602.50 o
   2   0   4  34199.00  42259.70   1425.79 o
   4   0   4 145010.00 157193.00   5175.78 o
   6   0   4  20326.30  19635.60    428.17 o
   8   0   4  34791.30  34500.30   1387.12 o
   1   1   4 147829.00 120885.00   2852.94 o
   2   1   4    771.38    583.14     43.24 o
   3   1   4 115914.00 118990.00   2786.97 o
   4   1   4   1867.43   1969.77     83.17 o
   5   1   4  56334.00  61283.50    565.94 o
   6   1   4   1590.38   1674.71     79.28 o
   7   1   4  38865.40  38539.60   1108.08 o
   8   1   4    945.13    833.81     49.84 o
   9   1   4  17640.90  15453.10    891.13 o
  10   1   4    328.46    367.26     48.09 o
   0   2   4  34397.60  42602.10   1434.92 o
   1   2   4    846.28    591.20     43.43 o
   2   2   4 205420.00 227181.00   7223.76 o
   3   2   4    346.83    473.93     46.34 o
   4   2   4  24430.90  26216.10    258.83 o
   5   2   4     47.19     98.52     28.56 o
   6   2   4  67541.40  69336.90   1764.38 o
   7   2   4      3.92     52.66     17.68 o
   8   2   4  13638.70  13005.00    436.24 o
   9   2   4     28.61     27.01     22.15 <
  10   2   4  16563.30  16747.20    968.47 o
  11   2   4     23.22     30.31     40.13 <
   1   3   4 115326.00 122392.00   3132.07 o
   2   3   4    428.83    534.66     47.02 o
   3   3   4  63917.50  52297.20   1863.58 o
   4   3   4    729.20    689.62     55.28 o
   5   3   4  67260.10  62042.10   1183.09 o
   6   3   4   1047.88    757.44     41.10 o
   7   3   4  20698.80  17663.20    510.95 o
   8   3   4    547.33    713.23     31.87 o
   9   3   4  22236.20  21009.10    698.08 o
  10   3   4    291.56    304.30     28.47 o
  11   3   4   8159.54   8752.05    522.12 o
  12   3   4     85.48    146.90     50.91 o
  15   3   4   2902.87   3278.00    209.57 o
  16   3   4      3.79      4.57     49.26 <
   1   4   4   1878.21   2028.46     86.08 o
   2   4   4  24553.80  25661.50    712.16 o
   3   4   4    900.48    526.59     52.08 o
   4   4   4  90376.10  92321.10   2656.39 o
   5   4   4    156.76    164.00     14.19 o
   6   4   4  13817.20  14530.40    315.57 o
   7   4   4      2.95     25.75     13.21 <
   8   4   4  29419.10  29220.30    830.70 o
   9   4   4     52.70     75.01     17.39 o
  10   4   4   7719.43   7230.37    216.56 o
  11   4   4     56.70     35.95     27.59 <
  12   4   4   8104.22   8297.26    347.24 o
  13   4   4     30.87     35.17     34.39 <
  14   4   4   3418.46   3819.94    237.94 o
  15   4   4      7.99    109.59     51.20 o
  16   4   4   2130.15   2758.30    224.63 o
   1   5   4  55932.60  58303.30   2556.90 o
   2   5   4     21.72     70.15     28.37 o
   3   5   4  67631.90  62068.40   1085.64 o
   4   5   4    217.31    129.22     10.88 o
   5   5   4  20829.20  17409.30    354.04 o
   6   5   4    168.38    264.37     16.03 o
   7   5   4  34699.90  31564.60    805.73 o
   8   5   4    280.20    251.64     19.14 o
   9   5   4   8346.12   7763.18    208.79 o
  10   5   4    150.84    138.35     19.63 o
  11   5   4  11032.00  11463.70    334.51 o
  12   5   4     83.28    102.31     27.50 o
  13   5   4   3832.97   4203.62    156.23 o
  14   5   4     26.94     90.75     37.89 o
  15   5   4   2878.99   3096.22    116.69 o
   0   6   4  20545.40  20701.90    491.71 o
   1   6   4   1811.34   1887.97     45.47 o
   2   6   4  70273.80  72760.50   1304.53 o
   3   6   4   1044.91    851.49     22.25 o
   4   6   4  13864.10  14766.10    257.37 o
   5   6   4    230.28    277.09     13.80 o
   6   6   4  38064.50  37520.90    675.73 o
   7   6   4      6.71     11.08     13.02 <
   8   6   4   7160.58   6938.41    147.97 o
   9   6   4     31.76     59.07     16.81 o
  10   6   4  13635.00  13033.00    341.80 o
  11   6   4     59.84     53.24     22.83 o
  12   6   4   3848.82   3733.86     97.84 o
  13   6   4     35.92     28.27     31.09 <
  14   6   4   3767.94   3597.26     99.68 o
  15   6   4     17.64     49.65     36.82 <
   1   7   4  39567.30  40426.00    557.98 o
   2   7   4      0.90     68.79      9.91 o
   3   7   4  20605.00  19222.60    362.40 o
   4   7   4     12.66     23.90     10.30 o
   5   7   4  35349.10  32839.40    594.60 o
   6   7   4     11.09     30.41     11.66 o
   7   7   4   7756.71   7210.65    143.89 o
   8   7   4     23.55     40.61     14.57 o
   9   7   4  16462.00  16356.50    482.39 o
  10   7   4     65.69     82.10     22.83 o
  11   7   4   3756.17   3576.95     82.39 o
  12   7   4     49.51     72.87     25.36 o
  13   7   4   4974.26   4707.09    131.75 o
  14   7   4     30.57     46.83     31.19 <
  15   7   4   1677.99   1767.39     88.12 o
   0   8   4  37269.20  38348.40    689.24 o
   1   8   4   1104.84   1080.10     20.40 o
   2   8   4  13987.50  14736.10    210.54 o
   3   8   4    687.24    761.91     19.53 o
   4   8   4  31097.80  30166.80    610.73 o
   5   8   4    289.62    242.12     14.67 o
   6   8   4   7209.39   7170.23    136.70 o
   7   8   4     36.30     52.85     14.09 o
   8   8   4  17329.20  16422.50    477.92 o
   9   8   4      2.11     40.42     17.88 o
  10   8   4   3491.22   3627.28     77.43 o
  11   8   4     22.99     63.74     20.89 o
  12   8   4   6172.95   6073.90    124.26 o
  13   8   4     32.79     43.82     31.19 <
  14   8   4   1699.17   1690.64     61.70 o
   1   9   4  18181.80  17348.90    236.00 o
   2   9   4     42.23     30.90     10.30 o
   3   9   4  23405.80  22653.70    397.18 o
   4   9   4     55.28     80.64     13.70 o
   5   9   4   8349.98   8266.17    173.91 o
   6   9   4     47.82     28.66     14.28 o
   7   9   4  16987.50  16733.80    438.96 o
   8   9   4      1.63      8.16     16.61 <
   9   9   4   3427.17   3206.10     69.95 o
  10   9   4      4.24     33.71     19.24 <
  11   9   4   7308.02   6919.66    138.55 o
  12   9   4     21.68     73.55     25.94 o
  13   9   4   1626.38   1443.76     59.36 o
  14   9   4     18.72     45.76     50.04 <
   0  10   4  11570.00  12387.60    293.51 o
   1  10   4    438.76    455.77     16.71 o
   2  10   4  18233.90  18116.60    280.69 o
   3  10   4    358.13    365.70     16.91 o
   4  10   4   8064.81   7906.10    169.05 o
   5  10   4    204.74    151.76     17.59 o
   6  10   4  14633.20  13606.10    303.03 o
   7  10   4     71.32     92.01     18.46 o
   8  10   4   3517.48   3708.50     82.88 o
   9  10   4      8.61      0.10     19.24 <
  10  10   4   7793.98   7649.41    158.07 o
  11  10   4      2.98    -15.74     24.97 <
  12  10   4   1531.22   1607.86     57.81 o
  13  10   4     10.19     24.19     43.92 <
   1  11   4  12574.20  12599.50    232.98 o
   2  11   4     29.88     59.85     14.57 o
   3  11   4   8555.75   8800.53    198.01 o
   4  11   4     83.69     49.36     18.07 o
   5  11   4  12005.40  12153.60    360.07 o
   6  11   4     70.07     39.54     19.24 o
   7  11   4   3803.07   3693.93    100.95 o
   8  11   4     35.35     42.56     21.08 o
   9  11   4   7625.50   6986.70    155.26 o
  10  11   4      2.44     50.62     26.82 <
  11  11   4   1482.84   1408.01     52.47 o
  12  11   4      1.16     39.64     33.33 <
   0  12   4   9806.35  10202.20    425.65 o
   1  12   4    128.05    181.20     23.03 o
   2  12   4   7388.20   7541.08    162.35 o
   3  12   4    130.27    111.73     20.69 o
   4  12   4   9148.99   8332.23    193.73 o
   5  12   4    108.75     93.47     26.62 o
   6  12   4   4059.45   3934.10    106.68 o
   7  12   4     74.24    100.46     24.68 o
   8  12   4   6725.04   5874.05    168.67 o
   9  12   4     23.28      3.79     29.63 <
  10  12   4   1542.32   1535.77     60.43 o
  11  12   4      3.44     -0.78     37.02 <
   1  13   4   6605.88   6967.36    151.27 o
   2  13   4     15.27     29.54     21.86 <
   3  13   4   7001.35   6961.92    140.78 o
   4  13   4     42.60     45.86     24.68 <
   5  13   4   4124.12   3874.35     99.10 o
   6  13   4     59.28     29.83     25.65 <
   7  13   4   5573.38   5241.75    128.15 o
   8  13   4     39.30     43.82     29.34 <
   9  13   4   1661.57   1509.83     64.61 o
  10  13   4     17.75     68.50     31.58 o
   0  14   4   5020.65   5011.49    153.12 o
   1  14   4     28.56      1.75     23.61 <
   2  14   4   5219.05   4979.23    102.01 o
   3  14   4     34.28     45.28     27.40 <
   4  14   4   3878.43   3783.12     99.20 o
   5  14   4     47.66     68.30     29.54 o
   6  14   4   4364.19   4141.63    127.47 o
   7  14   4     41.19     99.68     31.87 o
   8  14   4   1804.58   1689.18     63.44 o
   9  14   4     32.00     52.76     58.20 <
   1  15   4   3926.66   4077.51     89.39 o
   2  15   4      4.36     17.49     27.30 <
   3  15   4   3365.04   3265.08     99.20 o
   4  15   4     16.57     28.56     31.96 <
   5  15   4   3387.30   3273.92     98.32 o
   6  15   4     25.54     -7.09     40.42 <
   7  15   4   1848.15   1702.01     92.30 o
   0  16   4   2892.75   2977.10    117.56 o
   1  16   4      4.55    -32.45     31.09 <
   2  16   4   2740.78   2693.11     79.38 o
   3  16   4      8.51     61.40     36.34 <
   4  16   4   2578.96   2459.93    104.64 o
   5  16   4     12.66    185.47     83.85 o
   1   0   5    364.99      8.55     35.95 <
   3   0   5    336.89      7.38     25.16 <
   5   0   5    400.58    -34.78     45.18 <
   7   0   5    364.40    158.37     36.43 o
   9   0   5    216.36     20.89     24.10 <
   1   1   5    614.09    776.58     72.77 o
   2   1   5    188.33     16.81     23.03 <
   3   1   5     60.91    722.08     54.60 o
   4   1   5    323.70    106.00     22.44 o
   5   1   5    598.62    626.08     54.51 o
   6   1   5    123.00    194.90     29.92 o
   7   1   5    160.12    309.74     33.03 o
   8   1   5     21.62    118.53     24.78 o
   9   1   5     82.36     66.07     30.80 o
  10   1   5     13.58     77.92     37.31 o
   0   2   5      6.58    -11.56     32.84 <
   1   2   5    315.48     22.15     21.96 <
   2   2   5     80.46     22.15     26.23 <
   3   2   5    273.81     41.87     23.12 <
   4   2   5     45.23    103.08     25.65 o
   5   2   5    423.41     81.13     20.40 o
   6   2   5      2.32     34.88     27.59 <
   7   2   5    279.60     18.85     22.83 <
   8   2   5     39.56     29.73     19.72 <
   9   2   5    155.99    100.17     27.79 o
  10   2   5     12.68    -19.04     38.38 <
  11   2   5     82.08    -26.33     39.83 <
   1   3   5    795.40    673.98     59.56 o
   2   3   5    127.90     36.73     29.05 <
   3   3   5   1324.25    645.22     59.27 o
   4   3   5     67.68     29.54     27.40 <
   5   3   5     14.34    251.05     24.48 o
   6   3   5     80.55    130.97     27.69 o
   7   3   5    341.33    366.09     18.95 o
   8   3   5     51.28     82.00     14.96 o
   9   3   5     52.07    160.80     41.29 o
  10   3   5      4.60     36.43     41.87 <
  11   3   5     24.25     28.86     44.11 <
  12   3   5     14.05     18.95     45.37 <
  13   3   5      3.93     70.44     37.41 <
  14   3   5      5.63     18.65     40.32 <
  15   3   5      0.24      8.26     46.05 <
   0   4   5    322.98     25.75     44.98 <
   1   4   5    194.26    129.02     26.23 o
   2   4   5     10.63    114.06     29.05 o
   3   4   5    381.27     73.45     21.67 o
   4   4   5     22.87     54.99     18.46 o
   5   4   5    141.32     27.01     12.82 o
   6   4   5    104.89     92.98     11.66 o
   7   4   5    185.45     52.66     13.80 o
   8   4   5     52.38     10.59     15.84 <
   9   4   5    113.47     12.14     17.78 <
  10   4   5     47.04    -10.59     25.36 <
  11   4   5     48.19     50.91     26.91 <
  12   4   5     16.12     30.02     31.38 <
  13   4   5     26.52     37.70     34.01 <
  14   4   5      2.74    -30.90     42.65 <
  15   4   5      4.92     16.91     46.54 <
   1   5   5    980.89    638.81     35.56 o
   2   5   5      2.86    149.04     16.71 o
   3   5   5    210.16    245.81     19.33 o
   4   5   5     84.03     55.38     13.70 o
   5   5   5    518.06    514.74     17.68 o
   6   5   5     23.91     34.10      9.81 o
   7   5   5     29.92    143.40     15.06 o
   8   5   5      0.05     23.90     17.49 <
   9   5   5    112.49    108.62     21.08 o
  10   5   5     30.50    -49.06     47.80 <
  11   5   5     33.12     82.97     31.28 o
  12   5   5     18.36     15.93     30.80 <
  13   5   5      9.78      2.91     34.69 <
  14   5   5      9.40     -7.58     36.34 <
  15   5   5      2.42     75.39     51.20 <
   0   6   5      0.38      1.17     12.73 <
   1   6   5    239.94    150.69     13.89 o
   2   6   5    128.64     22.83     17.39 <
   3   6   5     87.34    127.57     14.48 o
   4   6   5     23.55     86.47     10.40 o
   5   6   5    144.76     31.77      9.13 o
   6   6   5     22.98     37.79     11.56 o
   7   6   5     50.57     22.05     13.31 <
   8   6   5     85.61     27.69     15.84 <
   9   6   5     49.93     27.40     17.88 <
  10   6   5     63.74     65.87     20.79 o
  11   6   5     39.74     14.67     26.72 <
  12   6   5     26.51     21.37     29.15 <
  13   6   5     17.22    -35.56     32.16 <
  14   6   5      9.87      8.55     33.52 <
  15   6   5     10.63      7.48     36.63 <
   1   7   5    294.25    229.78     10.49 o
   2   7   5     13.16      2.91      8.94 <
   3   7   5    265.91    385.91     14.19 o
   4   7   5      2.80     46.05      9.33 o
   5   7   5      8.59    136.21     13.12 o
   6   7   5      4.38     17.00     11.76 <
   7   7   5    124.86    122.81     14.09 o
   8   7   5     11.13     16.23     14.57 <
   9   7   5     49.88     87.54     17.97 o
  10   7   5     12.38     24.39     22.54 <
  11   7   5     46.17     32.74     25.75 <
  12   7   5     16.82     58.97     27.30 o
  13   7   5     21.56     -2.43     32.26 <
  14   7   5     13.57     67.72     34.10 <
  15   7   5      4.90     42.26     43.72 <
   0   8   5     55.41     16.81     10.01 <
   1   8   5    107.68    139.71      9.04 o
   2   8   5      1.89     20.21      9.23 o
   3   8   5    107.95     76.66     10.88 o
   4   8   5      0.62     28.37     15.06 <
   5   8   5     21.63     42.46     12.53 o
   6   8   5     20.99     53.63     13.41 o
   7   8   5     26.38     16.13     14.09 <
   8   8   5     54.57     35.17     16.32 o
   9   8   5     15.64     13.41     17.88 <
  10   8   5     49.61     69.86     18.85 o
  11   8   5     14.88     37.60     22.44 <
  12   8   5     40.43    -16.81     25.65 <
  13   8   5     16.59     10.88     27.69 <
  14   8   5     13.05    -29.92     34.01 <
   1   9   5     65.46    184.31     11.46 o
   2   9   5      0.80     90.55     11.76 o
   3   9   5     40.42    147.97     17.59 o
   4   9   5      0.43    -12.63     15.06 <
   5   9   5     32.56     79.77     16.81 o
   6   9   5      1.37     15.25     15.45 <
   7   9   5      8.45     40.61     17.78 o
   8   9   5      1.56     10.01     18.27 <
   9   9   5     44.31     38.57     20.01 <
  10   9   5      5.48      3.59     20.99 <
  11   9   5     41.96     47.12     25.55 <
  12   9   5     10.62     68.50     32.06 o
  13   9   5     23.29     12.14     34.39 <
  14   9   5      8.20     63.74     88.90 <
   0  10   5      6.59      5.25     17.59 <
   1  10   5     61.02     99.59     12.53 o
   2  10   5      1.85     34.69     13.60 o
   3  10   5     26.38     59.75     16.71 o
   4  10   5      0.43     37.99     18.56 o
   5  10   5     20.51     43.24     19.43 o
   6  10   5      8.77     59.95     26.14 o
   7  10   5      3.89      5.64     18.17 <
   8  10   5     15.56     51.10     19.72 o
   9  10   5      3.81     22.83     20.69 <
  10  10   5     40.76     51.69     23.12 o
  11  10   5      6.12     -8.06     25.55 <
  12  10   5     27.24     -1.75     36.14 <
  13  10   5      5.89     72.48    105.32 <
   1  11   5      9.87     76.56     17.97 o
   2  11   5      0.62     -6.41     17.39 <
   3  11   5      2.31     52.47     17.49 o
   4  11   5      1.35     58.29     20.60 o
   5  11   5      0.66     82.68     26.43 o
   6  11   5      1.10     10.98     19.14 <
   7  11   5      6.74     24.29     22.93 <
   8  11   5      0.48      6.12     21.28 <
   9  11   5     17.53     37.50     24.48 <
  10  11   5      1.94     19.92     26.14 <
  11  11   5     23.35      8.74     31.58 <
  12  11   5      2.47    -57.32     36.24 <
   0  12   5      0.12    -16.61     29.05 <
   1  12   5     17.76     35.95     21.47 <
   2  12   5      2.37      2.04     20.40 <
   3  12   5     15.40      7.48     21.86 <
   4  12   5      0.58     -5.25     23.61 <
   5  12   5      4.80     11.37     22.44 <
   6  12   5      0.01     51.20     26.72 <
   7  12   5      2.16     28.86     23.71 <
   8  12   5      9.83     34.30     26.72 <
   9  12   5      0.87    -33.13     26.72 <
  10  12   5     11.16     87.15     29.92 o
  11  12   5      0.72     54.80     31.67 <
   1  13   5      0.05     32.94     20.99 <
   2  13   5      0.64     -9.72     21.08 <
   3  13   5      0.46     54.21     23.51 o
   4  13   5      2.03     23.32     24.97 <
   5  13   5      0.02     45.08     29.73 <
   6  13   5      0.73     51.40     28.47 <
   7  13   5      1.18     36.43     28.56 <
   8  13   5      0.71     15.16     27.88 <
   9  13   5      3.92     31.77     39.64 <
  10  13   5      0.08    -17.29     43.33 <
   0  14   5      0.70     15.35     35.27 <
   1  14   5      5.02     47.41     23.71 <
   2  14   5      0.66     13.12     26.43 <
   3  14   5      3.77     -9.62     26.43 <
   4  14   5      0.71     24.00     27.20 <
   5  14   5      2.59     34.01     28.76 <
   6  14   5      0.93     -0.97     28.47 <
   7  14   5      1.00     81.32     28.76 o
   8  14   5      0.26     49.94     31.19 <
   9  14   5      0.13    -26.52     77.05 <
   1  15   5      0.08     16.81     28.37 <
   2  15   5      0.49    -33.81     32.06 <
   3  15   5      0.27     32.35     32.06 <
   4  15   5      0.71     31.09     31.77 <
   5  15   5      0.07     26.33     36.14 <
   6  15   5      1.11     74.42     30.02 o
   7  15   5      0.01     41.58     54.41 <
   0  16   5      0.68     59.65     44.69 <
   1  16   5      0.97     -3.89     32.74 <
   2  16   5      0.27     -8.55     33.23 <
   3  16   5      0.99    -10.20     35.56 <
   4  16   5      0.41    -40.42     49.06 <
   5  16   5      0.99     61.79     56.06 <
   0   0   6  69503.00  56315.50   3389.44 o
   2   0   6   3520.98   1920.32    140.68 o
   4   0   6  53936.90  53508.70   1819.28 o
   8   0   6  24395.90  25015.00   1012.77 o
  10   0   6   9898.39  10645.70    638.33 o
   1   1   6  18444.50  21906.60    644.64 o
   2   1   6    435.85    462.57     55.09 o
   3   1   6  23192.90  25015.10    706.14 o
   4   1   6    865.95    691.86     60.24 o
   5   1   6  18568.80  20508.90    496.57 o
   6   1   6    979.50    843.52     50.72 o
   7   1   6  20247.50  22953.90    759.87 o
   8   1   6    551.39    551.37     25.55 o
   9   1   6  12286.20  14268.80    483.17 o
  10   1   6    236.46    212.68     36.43 o
   0   2   6   3512.00   2361.32    160.60 o
   1   2   6    382.85    464.41     58.29 o
   2   2   6  61648.00  55676.80   1662.66 o
   3   2   6    161.56     83.26     33.33 o
   4   2   6   8373.33   7832.07    240.27 o
   5   2   6     24.68     55.87     22.54 o
   6   2   6  37241.00  37187.10    767.64 o
   7   2   6      2.54     74.03     18.75 o
   8   2   6  11426.20  12701.40    428.08 o
   9   2   6     13.85    109.98     25.94 o
  10   2   6  13810.00  13751.00    572.45 o
  11   2   6     16.02     54.99     45.28 <
  15   2   6      2.22    -20.11     44.50 <
  16   2   6   2066.33   2379.58    163.03 o
   1   3   6  23755.20  22299.50    479.28 o
   2   3   6    132.93     35.66     34.88 <
   3   3   6  16465.90  13819.30    497.25 o
   4   3   6    585.92    398.83     29.44 o
   5   3   6  27948.00  30216.10    677.48 o
   6   3   6    460.82    462.47     35.46 o
   7   3   6  12371.60  13708.70    396.79 o
   8   3   6    418.53    362.20     29.63 o
   9   3   6  15521.30  17051.30    574.30 o
  10   3   6    180.08    169.83     46.73 o
  11   3   6   6845.50   7989.95    481.51 o
  14   3   6     19.06    -85.21     81.52 <
  15   3   6   2584.84   3110.01    153.80 o
   0   4   6  54134.80  50773.20   3005.76 o
   1   4   6    874.38    697.01     58.49 o
   2   4   6   8443.91   8127.91    222.39 o
   3   4   6    462.43    494.43     31.28 o
   4   4   6  43916.10  39561.30    734.41 o
   5   4   6     67.20     65.10     13.12 o
   6   4   6  10517.80  10236.50    242.02 o
   7   4   6      0.05     48.00     15.45 o
   8   4   6  21731.30  21259.30    610.44 o
   9   4   6     36.72      6.80     22.05 <
  10   4   6   7455.39   8974.35    305.37 o
  11   4   6     36.11     52.27     33.23 <
  12   4   6   7095.46   7855.09    273.50 o
  13   4   6     22.19    -67.91     47.80 <
  14   4   6   3173.65   3768.16    267.48 o
   1   5   6  19565.60  19349.10    370.66 o
   2   5   6     49.66     99.29     13.12 o
   3   5   6  28615.90  30059.40    480.15 o
   4   5   6     54.18     75.78     13.50 o
   5   5   6  11827.60  12949.20    250.18 o
   6   5   6    199.17    107.65     11.46 o
   7   5   6  22006.20  23603.30    551.08 o
   8   5   6    135.95    120.47     19.43 o
   9   5   6   7179.64   7385.24    223.95 o
  10   5   6    114.62    119.50     26.82 o
  11   5   6   8844.30   9292.83    322.37 o
  12   5   6     60.42     31.87     35.27 <
  13   5   6   3470.46   3950.14    157.10 o
  14   5   6     20.66     43.72     39.74 <
  15   5   6   2533.91   2773.36    140.88 o
   0   6   6  11832.50  14028.10    358.22 o
   1   6   6    915.36    926.40     24.10 o
   2   6   6  37892.30  37809.20    583.82 o
   3   6   6    472.96    487.54     16.13 o
   4   6   6  10704.30  10415.30    202.28 o
   5   6   6    153.60     89.09      9.91 o
   6   6   6  26160.40  24034.90    485.79 o
   7   6   6      0.57      6.02     12.73 <
   8   6   6   7308.10   7949.92    194.80 o
   9   6   6     15.80     46.93     25.75 <
  10   6   6  11134.60  11038.20    293.90 o
  11   6   6     40.97     -3.30     24.48 <
  12   6   6   3754.59   4274.35    118.92 o
  13   6   6     27.15     72.87     30.51 o
  14   6   6   3316.83   3139.36     97.45 o
  15   6   6     13.86    121.35     47.70 o
   1   7   6  21571.70  23347.40    342.67 o
   2   7   6      3.75     49.94      9.72 o
   3   7   6  13144.40  13826.20    253.00 o
   4   7   6      1.75     40.03     10.49 o
   5   7   6  22529.80  24115.50    460.33 o
   6   7   6      2.02     15.84     14.09 <
   7   7   6   7077.51   7075.70    151.57 o
   8   7   6     29.42     27.01     14.96 <
   9   7   6  12497.20  12832.80    267.77 o
  10   7   6     42.60     21.96     28.08 <
  11   7   6   3663.61   3803.62     99.10 o
  12   7   6     35.31     25.36     27.20 <
  13   7   6   4210.80   4266.29    113.09 o
  14   7   6     24.76     34.59     30.41 <
  15   7   6   1554.27   1948.50    173.04 o
   0   8   6  25408.30  26515.20    501.92 o
   1   8   6    543.28    582.46     14.28 o
   2   8   6  11969.30  13458.10    206.65 o
   3   8   6    390.01    321.11     16.42 o
   4   8   6  22355.20  21624.80    443.23 o
   5   8   6    122.15    108.62     18.17 o
   6   8   6   7479.58   8138.11    198.88 o
   7   8   6     23.33     27.69     17.10 <
   8   8   6  13463.90  13010.60    314.11 o
   9   8   6      3.07     51.69     22.44 o
  10   8   6   3715.72   4135.80    112.80 o
  11   8   6     16.02     37.79     28.47 <
  12   8   6   5153.52   4738.86    122.32 o
  13   8   6     23.78      6.70     30.90 <
  14   8   6   1637.34   1578.62     75.20 o
   1   9   6  13430.90  15098.50    233.76 o
   2   9   6     10.76     86.96     13.21 o
   3   9   6  16637.30  18268.10    376.29 o
   4   9   6     30.33     31.09     15.35 o
   5   9   6   7660.57   7454.03    226.77 o
   6   9   6     12.00     27.30     20.69 <
   7   9   6  12813.20  12555.60    303.42 o
   8   9   6      0.32     14.96     20.11 <
   9   9   6   3637.05   3905.25     98.03 o
  10   9   6      4.39     21.57     24.00 <
  11   9   6   5901.53   6057.39    167.40 o
  12   9   6     17.05     68.69     34.98 <
  13   9   6   1625.09   1629.53     59.65 o
   0  10   6  10631.30  12247.50    271.75 o
   1  10   6    238.19    226.38     14.19 o
   2  10   6  14702.80  14976.30    278.26 o
   3  10   6    173.04    162.06     18.17 o
   4  10   6   7939.19   9347.63    276.41 o
   5  10   6    111.70    116.49     25.16 o
   6  10   6  11588.00  11704.80    308.57 o
   7  10   6     30.03     59.65     20.40 o
   8  10   6   3830.98   4111.81    102.01 o
   9  10   6      3.63     53.15     23.03 o
  10  10   6   6235.76   5831.01    140.98 o
  11  10   6      3.01    -13.41     29.54 <
  12  10   6   1612.31   1758.84     71.90 o
  13  10   6      8.20    -56.84     66.26 <
   1  11   6  10220.40  11342.00    240.37 o
   2  11   6     14.03     12.14     14.28 <
   3  11   6   7613.64   8275.30    180.13 o
   4  11   6     35.46    101.43     19.63 o
   5  11   6   9556.17   9398.05    232.60 o
   6  11   6     30.98     13.50     20.40 <
   7  11   6   3924.51   3931.58    105.51 o
   8  11   6     15.05     46.15     21.86 o
   9  11   6   6070.45   6066.91    146.32 o
  10  11   6      0.41     31.77     27.40 <
  11  11   6   1611.80   1823.84     71.61 o
  12  11   6      1.24     63.74     89.29 <
   0  12   6   8551.51   8712.80    270.78 o
   1  12   6     69.73     61.70     18.17 o
   2  12   6   6908.85   8159.68    179.45 o
   3  12   6     70.35     85.79     21.86 o
   4  12   6   7740.26   7674.57    170.03 o
   5  12   6     52.75     54.80     21.76 o
   6  12   6   4082.79   4487.03    119.41 o
   7  12   6     36.34     72.58     27.40 o
   8  12   6   5433.16   4889.16    130.97 o
   9  12   6      9.92     18.65     25.65 <
  10  12   6   1674.47   1711.24     57.23 o
  11  12   6      1.12    122.32     84.82 <
   1  13   6   5829.82   6175.72    125.14 o
   2  13   6      7.68     54.60     22.15 o
   3  13   6   5983.89   6036.01    132.13 o
   4  13   6     19.24     54.99     26.91 o
   5  13   6   3917.65   3986.08    101.33 o
   6  13   6     29.03     24.87     24.48 <
   7  13   6   4602.97   4510.15    122.22 o
   8  13   6     16.91      5.73     30.41 <
   9  13   6   1754.78   1825.20     77.43 o
  10  13   6      8.28    -10.10     49.84 <
   0  14   6   4585.44   5719.47    208.69 o
   1  14   6     16.32     59.56     27.69 o
   2  14   6   4635.25   4706.22    118.92 o
   3  14   6     18.63     40.51     26.82 <
   4  14   6   3624.62   3486.79    103.67 o
   5  14   6     24.10     12.34     28.08 <
   6  14   6   3714.97   3527.21    100.85 o
   7  14   6     19.81    -14.77     29.73 <
   8  14   6   1817.73   1974.92     82.68 o
   1  15   6   3499.27   3509.04    111.44 o
   2  15   6      2.05     11.56     34.10 <
   3  15   6   3063.10   2658.62    110.86 o
   4  15   6      8.89     29.44     45.86 <
   5  15   6   2953.64   2927.07    109.69 o
   6  15   6     11.65     28.95     37.60 <
   7  15   6   1787.83   1637.30    155.06 o
   0  16   6   2605.13   2112.59    170.51 o
   1  16   6      2.76      5.05     39.35 <
   2  16   6   2489.98   2501.71     93.66 o
   3  16   6      4.66     90.84     70.15 <
   1   0   7    240.01     -0.39     51.59 <
   3   0   7    175.39    -35.75     36.14 <
   5   0   7    498.99    112.70     25.36 o
   7   0   7    225.13     -4.37     12.34 <
   9   0   7    205.45    117.37     18.17 o
   1   1   7     24.00    540.78     60.72 o
   2   1   7    130.28     95.51     32.26 o
   3   1   7    528.85    567.98     63.15 o
   4   1   7    130.39    111.93     24.48 o
   5   1   7    163.49    284.38     17.68 o
   6   1   7     92.04    199.46     13.99 o
   7   1   7    224.04    353.95     15.64 o
   8   1   7     38.10    157.20     14.67 o
   9   1   7     47.33    131.94     26.62 o
  10   1   7      1.03     90.16     28.76 o
  16   1   7      0.66     30.31     46.25 <
   0   2   7    236.74     15.55     39.25 <
   1   2   7    155.32    100.36     38.28 o
   2   2   7     44.56     -8.16     34.01 <
   3   2   7    399.47    103.18     47.80 o
   4   2   7     40.09     64.61     16.91 o
   5   2   7    169.47     22.25     16.52 <
   6   2   7     65.74     69.66     21.28 o
   7   2   7    326.10    108.72     15.06 o
   8   2   7      8.10      5.34     16.91 <
   9   2   7    127.59     21.47     19.04 <
  10   2   7     18.36     32.45     32.64 <
  11   2   7     76.18     40.71     45.57 <
  12   2   7      2.43     26.14     32.74 <
  13   2   7     16.95     13.02     37.02 <
  14   2   7      0.91    -58.10     44.69 <
  15   2   7      6.86     -8.36     48.00 <
   1   3   7    832.35    608.98     85.40 o
   2   3   7     19.04    -34.39     30.60 <
   3   3   7     39.71    248.43     16.13 o
   4   3   7    154.85    117.85     13.31 o
   5   3   7    567.58    593.83     31.09 o
   6   3   7     51.62    109.21     21.37 o
   7   3   7     53.98    129.41     16.23 o
   8   3   7      4.23    136.02     17.49 o
   9   3   7     90.84    135.54     20.50 o
  10   3   7     31.02     49.65     26.43 <
  11   3   7     13.89     61.79     27.50 o
  12   3   7      5.56     45.08     30.41 <
  13   3   7      3.84     46.34     41.29 <
  14   3   7      7.82     25.26     45.96 <
  15   3   7      0.15     57.81     50.04 <
   0   4   7     59.06      5.34     13.41 <
   1   4   7    253.62    125.53     16.61 o
   2   4   7    322.77     41.39      8.84 o
   3   4   7     87.89    143.89     17.78 o
   4   4   7    114.61    107.36     13.99 o
   5   4   7    283.45     22.44     18.36 <
   6   4   7      0.59     18.36     12.53 <
   7   4   7     92.57     41.29     19.53 o
   8   4   7    103.11     52.95     23.80 o
   9   4   7    120.04     57.03     27.69 o
  10   4   7     24.21     21.37     34.59 <
  11   4   7     44.11      0.19     38.38 <
  12   4   7     18.13     22.25     31.19 <
  13   4   7     26.47     46.83     34.69 <
  14   4   7      2.01    -38.09     47.51 <
  15   4   7      5.17     -6.90     48.29 <
   1   5   7    433.44    305.56     15.25 o
   2   5   7     47.50      6.61     12.14 <
   3   5   7    577.82    568.08     19.24 o
   4   5   7     10.69     27.01     15.06 <
   5   5   7      2.13    138.06     13.12 o
   6   5   7     27.53     71.90     13.50 o
   7   5   7    205.45    227.64     18.27 o
   8   5   7     28.76     54.99     28.27 <
   9   5   7     39.21    133.98     31.67 o
  10   5   7      8.00     74.91     54.80 <
  11   5   7     37.47     57.32     38.57 <
  12   5   7     24.94     43.92     41.49 <
  13   5   7      7.37     37.02     46.93 <
  14   5   7      7.66    -25.75     60.24 <
  15   5   7      2.39    -74.03    107.46 <
   0   6   7    337.10     32.55      9.13 o
   1   6   7    123.11    189.26      8.65 o
   2   6   7     37.11     62.76     10.88 o
   3   6   7    195.35    105.03     14.67 o
   4   6   7     41.25     15.25      9.33 <
   5   6   7     33.86     65.68     10.78 o
   6   6   7    101.23    110.47     13.12 o
   7   6   7     89.55     47.02     14.09 o
   8   6   7     32.17     -2.43     20.31 <
   9   6   7     31.60     18.17     24.48 <
  10   6   7     69.98     20.21     25.84 <
  11   6   7     40.36    -16.81     27.79 <
  12   6   7     19.52     21.96     29.63 <
  13   6   7     16.44     15.06     31.09 <
  14   6   7      9.98    -12.73     37.31 <
  15   6   7     11.38    -85.69    111.25 <
   1   7   7    247.69    329.85      9.13 o
   2   7   7      0.90    122.03      8.45 o
   3   7   7     94.04    150.21     11.56 o
   4   7   7     19.24      2.14     10.69 <
   5   7   7    140.31    237.06     14.77 o
   6   7   7      5.53     45.66     13.02 o
   7   7   7      9.86     74.23     15.93 o
   8   7   7      0.23     34.01     25.26 <
   9   7   7     77.09     73.84     22.05 o
  10   7   7     19.47      5.15     29.73 <
  11   7   7     30.09     11.76     28.95 <
  12   7   7     12.19     -0.87     32.16 <
  13   7   7     20.89     24.87     33.23 <
  14   7   7     15.07      1.26     35.17 <
   0   8   7      4.36     14.96     10.98 <
   1   8   7    114.21    158.07      8.55 o
   2   8   7     73.98     14.67      9.33 <
   3   8   7     36.49    136.70     12.53 o
   4   8   7     20.10     55.57     12.92 o
   5   8   7     57.30     30.99     13.60 o
   6   8   7      1.80     18.95     16.32 <
   7   8   7      7.23      7.68     25.16 <
   8   8   7     62.54     24.19     19.33 <
   9   8   7     21.59      2.91     21.67 <
  10   8   7     34.82     23.22     24.19 <
  11   8   7     11.69     42.07     28.47 <
  12   8   7     37.99      5.25     28.86 <
  13   8   7     16.87    -23.32     30.51 <
  14   8   7     11.05    -48.58     43.04 <
   1   9   7     63.39    167.40     11.76 o
   2   9   7      0.66     10.20     10.69 <
   3   9   7     38.36    145.74     13.60 o
   4   9   7      1.42     52.76     16.42 o
   5   9   7      5.40     75.20     17.39 o
   6   9   7      0.29     30.80     22.25 <
   7   9   7     38.14     30.90     19.24 <
   8   9   7      3.71     26.14     19.43 <
   9   9   7     20.19     77.43     21.67 o
  10   9   7      3.16      0.68     25.07 <
  11   9   7     41.90     -1.46     27.01 <
  12   9   7     11.35     48.09     30.99 <
  13   9   7     18.58      3.21     32.06 <
   0  10   7     22.63      0.68     18.46 <
   1  10   7     40.07    105.32     12.44 o
   2  10   7      1.30     32.35     13.70 o
   3  10   7     41.11     49.84     15.35 o
   4  10   7      4.41     18.27     20.50 <
   5  10   7      5.59     38.28     22.64 <
   6  10   7     12.50     45.28     20.40 o
   7  10   7      9.17      9.33     20.21 <
   8  10   7      9.89     22.35     21.18 <
   9  10   7      1.58     10.49     22.44 <
  10  10   7     36.50     33.42     26.91 <
  11  10   7      6.85     29.05     27.88 <
  12  10   7     22.25      5.05     29.83 <
  13  10   7      5.28      5.93     54.21 <
   1  11   7      9.49     44.21     22.44 <
   2  11   7      0.83     74.71     19.82 o
   3  11   7     11.46     91.91     21.67 o
   4  11   7      0.37    -16.61     22.44 <
   5  11   7      5.41     30.22     22.44 <
   6  11   7      1.31     12.92     21.47 <
   7  11   7      0.38     24.68     23.12 <
   8  11   7      0.20     -2.04     23.03 <
   9  11   7     20.83     23.22     24.78 <
  10  11   7      2.05     34.59     27.30 <
  11  11   7     16.46    -13.12     31.58 <
  12  11   7      2.05    150.40     64.61 o
   0  12   7      0.80      7.77     51.30 <
   1  12   7     17.61     72.09     27.11 o
   2  12   7      3.27     58.29     30.51 <
   3  12   7      7.98     53.05     24.97 o
   4  12   7      1.13     66.55     26.33 o
   5  12   7      7.89     28.37     24.39 <
   6  12   7      0.02      1.07     26.14 <
   7  12   7      0.60     12.24     29.54 <
   8  12   7      8.84      6.61     30.90 <
   9  12   7      1.44     15.93     28.37 <
  10  12   7      8.63     47.70     33.62 <
  11  12   7      0.46     81.13     64.80 <
   1  13   7      3.21     53.44     36.43 <
   2  13   7      0.51     13.21     44.60 <
   3  13   7      1.06     40.71     28.08 <
   4  13   7      1.49     78.50     26.62 o
   5  13   7      1.65     -1.46     30.41 <
   6  13   7      0.58     28.86     30.70 <
   7  13   7      2.88     49.84     33.13 <
   8  13   7      0.59     30.60     35.46 <
   9  13   7      1.82    106.87     45.18 o
   0  14   7      0.83      3.50     50.04 <
   1  14   7      3.88     23.80     37.11 <
   2  14   7      0.89     39.54     36.92 <
   3  14   7      4.33     54.51     44.21 <
   4  14   7      0.77      8.74     33.62 <
   5  14   7      1.34     16.42     32.64 <
   6  14   7      1.01     23.32     33.71 <
   7  14   7      1.34      3.89     33.52 <
   8  14   7      0.13     46.54     42.07 <
   1  15   7      0.81    -25.84     41.78 <
   2  15   7      0.37     54.60     35.75 <
   3  15   7      1.13     48.77     42.17 <
   4  15   7      0.62     45.37     35.46 <
   5  15   7      0.52    -19.33     41.10 <
   6  15   7      0.87    -33.23     57.13 <
   0  16   7      0.93   -237.45    125.04 <
   1  16   7      0.93    111.15    106.78 <
   2  16   7      0.39    -26.33     97.93 <
   3  16   7      0.70   -159.53    108.43 <
   0   0   8 128918.00 113331.00   6640.04 o
   2   0   8  49632.10  43453.20   2783.56 o
   4   0   8  73046.00  66519.00   1682.28 o
   6   0   8  22285.90  21500.80    711.19 o
   8   0   8  22113.10  18869.70    536.60 o
  10   0   8   9261.66   9815.83    594.60 o
   1   1   8  72861.30  69284.40   2409.51 o
   2   1   8    115.21     66.84    106.58 <
   3   1   8  59763.80  59490.40   1430.74 o
   4   1   8    429.38    375.42     18.27 o
   5   1   8  35729.80  36395.80    690.30 o
   6   1   8    384.70    339.08     12.14 o
   7   1   8  24121.40  23671.20    424.97 o
   8   1   8    298.52    183.14     13.31 o
   9   1   8  12818.60  11712.10    302.35 o
  10   1   8    124.25     52.08     19.04 o
  11   1   8   8299.16   7279.05    259.41 o
  14   1   8      9.92     53.05     42.56 <
  15   1   8   2558.78   2882.76    187.13 o
   0   2   8  49701.90  50813.60   3199.59 o
   1   2   8    114.38    -68.88     69.47 <
   2   2   8  95615.60  88609.20   2367.24 o
   3   2   8     75.16    104.74     17.00 o
   4   2   8  31275.50  30030.00    674.66 o
   5   2   8      7.82     23.80      8.84 o
   6   2   8  38154.80  33762.60    674.08 o
   7   2   8      0.25     58.00      9.62 o
   8   2   8  13248.60  13614.20    323.83 o
   9   2   8      7.73     20.50     15.93 <
  10   2   8  11468.60   9766.86    288.17 o
  11   2   8      7.80     28.37     17.68 <
  12   2   8   5467.46   5835.77    202.67 o
  13   2   8      4.14      4.47     39.83 <
  14   2   8   3409.18   3518.27    169.93 o
  15   2   8      1.64     51.88     49.65 <
   1   3   8  60089.20  61941.70   1245.85 o
   2   3   8    119.12    130.48      9.42 o
   3   3   8  41668.50  40582.20    829.53 o
   4   3   8    134.44    155.45     15.64 o
   5   3   8  36309.20  35301.20    646.29 o
   6   3   8    316.89    153.22     14.09 o
   7   3   8  16526.50  15494.60    396.79 o
   8   3   8    160.85    151.57     17.88 o
   9   3   8  14055.20  13588.60    355.79 o
  10   3   8    113.88     14.67     23.61 <
  11   3   8   6499.83   6927.53    294.87 o
  12   3   8     37.96     30.31     29.92 <
  13   3   8   4531.94   4588.27    168.67 o
  14   3   8     13.06      3.59     44.01 <
  15   3   8   2274.39   2540.77    133.98 o
   0   4   8  72684.10  67581.90   1914.59 o
   1   4   8    323.66    384.74     11.85 o
   2   4   8  31591.30  31298.80    519.79 o
   3   4   8    153.02    149.23     14.67 o
   4   4   8  47509.90  44747.30    801.16 o
   5   4   8     40.64     39.83      9.42 o
   6   4   8  16072.00  16608.80    360.16 o
   7   4   8      0.80     13.12     16.42 <
   8   4   8  18051.90  15834.50    412.82 o
   9   4   8     12.87     50.91     21.47 o
  10   4   8   7128.13   7225.12    199.76 o
  11   4   8     20.34     40.42     28.47 <
  12   4   8   5812.22   5296.35    174.49 o
  13   4   8     13.55     24.19     34.49 <
  14   4   8   2777.82   2956.41    109.89 o
  15   4   8      4.69     32.06     48.38 <
   1   5   8  36301.40  37609.90    587.03 o
   2   5   8      5.07     25.07      6.51 o
   3   5   8  36521.10  36336.10    609.76 o
   4   5   8     88.78     32.26     10.78 o
   5   5   8  18175.30  15814.30    289.82 o
   6   5   8     45.68     36.53     13.31 o
   7   5   8  19508.00  18757.00    411.07 o
   8   5   8    104.95     62.57     19.43 o
   9   5   8   7676.16   7825.36    272.14 o
  10   5   8     52.06     38.09     27.50 <
  11   5   8   7317.06   7166.34    222.20 o
  12   5   8     37.89     45.18     33.42 <
  13   5   8   3164.78   3366.61    120.47 o
  14   5   8     13.59    -26.43     45.66 <
  15   5   8   2164.98   1783.33    123.10 o
   0   6   8  23072.20  22867.60    490.16 o
   1   6   8    332.43    362.01     10.59 o
   2   6   8  38160.60  34600.30    543.50 o
   3   6   8    206.58    156.71      9.52 o
   4   6   8  16399.70  16971.90    283.31 o
   5   6   8     43.80     49.26     12.14 o
   6   6   8  21580.50  19858.00    433.23 o
   7   6   8      2.13      5.64     17.97 <
   8   6   8   7949.06   7772.02    193.73 o
   9   6   8     10.80    -23.71     42.26 <
  10   6   8   8733.09   7489.98    267.67 o
  11   6   8     20.69     72.77     35.66 o
  12   6   8   3482.33   3487.86    198.49 o
  13   6   8     15.98     42.17     52.08 <
  14   6   8   2756.24   2018.06    150.89 o
  15   6   8      9.65     13.80     97.93 <
   1   7   8  24702.90  24843.60    333.54 o
   2   7   8      1.22     74.71      8.55 o
   3   7   8  17186.80  15868.10    292.44 o
   4   7   8      0.46      0.58     10.78 <
   5   7   8  19650.50  18686.10    327.61 o
   6   7   8     14.19     -1.65     13.12 <
   7   7   8   8154.20   7738.80    176.92 o
   8   7   8      9.46     41.29     20.79 <
   9   7   8   9807.37   9670.68    260.38 o
  10   7   8     28.87    -18.56     28.37 <
  11   7   8   3613.63   3654.29    104.74 o
  12   7   8     19.72    -31.77     30.51 <
  13   7   8   3440.06   2952.52    106.10 o
  14   7   8     15.81     10.49     47.41 <
   0   8   8  22522.60  21022.30    397.67 o
   1   8   8    221.87    189.94     10.10 o
   2   8   8  14004.60  14330.10    231.82 o
   3   8   8    132.67    143.60     13.02 o
   4   8   8  18249.70  16319.00    357.44 o
   5   8   8     60.59     29.15     14.19 o
   6   8   8   8214.64   7957.01    169.83 o
   7   8   8      5.05      7.97     17.97 <
   8   8   8  10249.30   9176.53    246.39 o
   9   8   8      1.22     -9.23     22.54 <
  10   8   8   3773.18   3830.34     99.30 o
  11   8   8      9.57     47.80     28.37 <
  12   8   8   4075.65   3692.18    106.78 o
  13   8   8     14.56     -9.72     31.28 <
   1   9   8  13633.60  13284.30    207.04 o
   2   9   8      5.56      5.73     12.53 <
   3   9   8  14547.70  14230.00    231.72 o
   4   9   8      3.01     45.96     15.35 o
   5   9   8   8188.43   7673.60    208.31 o
   6   9   8      5.68      9.23     19.92 <
   7   9   8   9909.34   9712.36    237.84 o
   8   9   8      0.48     22.35     24.48 <
   9   9   8   3807.64   3700.54    102.60 o
  10   9   8      2.55     41.68     26.91 <
  11   9   8   4568.77   4146.10    117.27 o
  12   9   8     10.82    -12.14     34.49 <
  13   9   8   1576.42   1580.95     76.37 o
   0  10   8  10041.80  10660.20    259.41 o
   1  10   8     93.67     49.84     13.21 o
   2  10   8  12015.70  11026.60    227.93 o
   3  10   8     75.90     77.82     16.23 o
   4  10   8   7733.35   7746.96    193.25 o
   5  10   8     37.27     83.56     24.97 o
   6  10   8   8934.14   8040.28    216.66 o
   7  10   8     12.39      4.96     21.67 <
   8  10   8   3947.53   4004.06    106.97 o
   9  10   8      0.69    -23.12     28.56 <
  10  10   8   4760.93   4406.19    121.93 o
  11  10   8      2.24     40.90     31.19 <
  12  10   8   1629.89   1823.74     70.83 o
   1  11   8   9014.58   8651.40    187.71 o
   2  11   8      3.61     11.08     17.49 <
   3  11   8   7187.43   7210.94    142.34 o
   4  11   8     13.23     49.55     19.53 o
   5  11   8   7676.61   7551.96    176.63 o
   6  11   8      8.01     24.58     24.68 <
   7  11   8   3935.64   3731.05    101.92 o
   8  11   8      5.11    -23.42     24.19 <
   9  11   8   4632.87   4313.41    128.25 o
  10  11   8      0.00      0.29     30.31 <
  11  11   8   1660.77   1561.03     60.82 o
   0  12   8   7085.28   6109.95    231.24 o
   1  12   8     30.36     32.45     26.23 <
   2  12   8   6113.29   6509.66    129.32 o
   3  12   8     27.69     -3.59     20.69 <
   4  12   8   6255.91   5667.88    127.57 o
   5  12   8     20.87     28.66     21.96 <
   6  12   8   3884.35   3876.49     98.71 o
   7  12   8     12.77     54.12     27.79 <
   8  12   8   4209.99   3866.48    118.24 o
   9  12   8      3.01    -24.97     31.09 <
  10  12   8   1724.45   1776.23     69.76 o
   1  13   8   5138.27   4969.71    139.42 o
   2  13   8      2.81     24.10     26.72 <
   3  13   8   5052.32   4926.96    119.41 o
   4  13   8      6.51     -8.26     24.68 <
   5  13   8   3612.63   3634.37     88.80 o
   6  13   8     10.38     12.63     24.10 <
   7  13   8   3659.87   3336.10     97.74 o
   8  13   8      5.32     41.00     29.73 <
   9  13   8   1749.10   1366.33    132.81 o
   0  14   8   3956.89   3861.82    167.50 o
   1  14   8      7.43     50.04     34.59 <
   2  14   8   3908.90   3284.61    104.35 o
   3  14   8      7.70    -14.77     33.81 <
   4  14   8   3216.80   3332.41     93.27 o
   5  14   8      9.62     32.45     30.60 <
   6  14   8   3034.44   2682.72     77.24 o
   7  14   8      6.85     14.87     27.59 <
   1  15   8   3025.68   2778.90    123.78 o
   2  15   8      0.81    -10.01     44.79 <
   3  15   8   2694.62   2216.16    105.22 o
   4  15   8      3.37     19.63     35.17 <
   5  15   8   2481.70   2581.28    142.24 o
   6  15   8      4.17    -80.45     90.94 <
   1   0   9     49.86      2.14      9.62 <
   3   0   9    285.75     39.93     15.74 o
   5   0   9     68.92      5.25     10.69 <
   7   0   9    232.71     91.43     12.73 o
   9   0   9     90.62    -20.69     18.17 <
  11   0   9     43.34     74.03     64.42 <
  15   0   9      1.88     -3.89     44.79 <
   1   1   9    112.63    333.64     17.00 o
   2   1   9     24.82     35.95      9.62 o
   3   1   9     30.74    194.70     10.20 o
   4   1   9     69.95    140.59      9.81 o
   5   1   9    203.93    277.58     10.98 o
   6   1   9     26.78    134.85      9.81 o
   7   1   9     67.07    110.76     10.88 o
   8   1   9      3.08    134.56     11.66 o
   9   1   9     30.75    110.08     15.55 o
  10   1   9      2.03     75.01     16.81 o
  11   1   9      5.97     16.81     22.73 <
  12   1   9      1.93     -0.49     36.24 <
  13   1   9      0.28     67.33     42.75 <
  14   1   9      0.01     15.35     45.08 <
  15   1   9      0.01     50.91     48.68 <
   0   2   9     89.15     10.30      9.33 <
   1   2   9    142.25     33.13      7.58 o
   2   2   9    176.67     31.19      8.84 o
   3   2   9     34.24     56.16      9.04 o
   4   2   9     67.56     51.59      8.26 o
   5   2   9    272.91     70.44      8.94 o
   6   2   9      1.28     10.30     10.78 <
   7   2   9     86.72     26.72      9.91 o
   8   2   9     24.94     40.13     13.50 o
   9   2   9    101.60     48.38     16.03 o
  10   2   9      4.08     17.10     16.91 <
  11   2   9     43.52     20.40     26.04 <
  12   2   9      2.46    -43.62     29.73 <
  13   2   9     11.75    -22.93     44.98 <
  14   2   9      0.41     30.31     46.83 <
  15   2   9      5.35    -14.96     47.32 <
   1   3   9    134.43    216.27     10.69 o
   2   3   9     44.54     38.28      8.16 o
   3   3   9    348.26    411.17     14.57 o
   4   3   9     16.36     61.11      8.74 o
   5   3   9     12.77     50.72      8.84 o
   6   3   9     23.69    119.11     12.34 o
   7   3   9    108.35    221.23     17.39 o
   8   3   9     11.45     71.12     13.80 o
   9   3   9     29.57     81.03     16.32 o
  10   3   9      5.99     55.67     21.37 o
  11   3   9      7.44     36.34     20.01 <
  12   3   9      4.59     20.01     21.57 <
  13   3   9      2.58     17.97     31.38 <
  14   3   9      5.77     30.60     44.50 <
  15   3   9      0.02    -15.25     52.66 <
   0   4   9    466.33     10.49      9.62 <
   1   4   9     59.25    136.21      7.77 o
   2   4   9    131.80     68.69      8.65 o
   3   4   9    182.76     50.52      8.74 o
   4   4   9     81.52     26.14      9.23 o
   5   4   9     34.40     31.09      9.42 o
   6   4   9     91.43     66.07     11.85 o
   7   4   9    114.44     72.97     14.96 o
   8   4   9      9.90     38.09     20.21 <
   9   4   9     48.54    -18.95     22.15 <
  10   4   9     27.14     35.85     21.76 <
  11   4   9     31.12     48.00     24.97 <
  12   4   9      7.29     23.42     27.69 <
  13   4   9     17.67     50.62     25.94 <
  14   4   9      1.49     18.27     36.73 <
  15   4   9      3.50     96.09     59.85 <
   1   5   9    239.29    265.73      9.72 o
   2   5   9      1.38     74.52      7.77 o
   3   5   9     36.28     70.83      8.55 o
   4   5   9     36.63     38.67      8.55 o
   5   5   9    134.68    328.30     13.99 o
   6   5   9      4.83     26.91     13.50 <
   7   5   9     24.85     51.88     14.96 o
   8   5   9      0.56     71.31     19.04 o
   9   5   9     31.70     87.64     26.82 o
  10   5   9      9.54     49.26     25.07 <
  11   5   9     20.51     34.39     30.22 <
  12   5   9     14.28     -1.65     26.91 <
  13   5   9      3.18     16.13     29.92 <
  14   5   9      4.69      4.76     32.64 <
  15   5   9      1.78      5.64     48.00 <
   0   6   9     62.10      0.58     10.69 <
   1   6   9     97.63    155.26      8.36 o
   2   6   9    189.96      8.26      8.55 <
   3   6   9     25.40    131.84      9.81 o
   4   6   9     65.16     69.56     10.88 o
   5   6   9     78.88     30.60     11.27 o
   6   6   9      0.02     21.96     13.41 <
   7   6   9     18.00     -7.29     14.77 <
   8   6   9     53.67    -15.74     24.29 <
   9   6   9     29.27      8.45     23.61 <
  10   6   9     23.68    -28.76     29.54 <
  11   6   9     22.14     16.52     30.31 <
  12   6   9     13.78    -29.05     34.39 <
  13   6   9     10.59    -14.57     31.48 <
  14   6   9      5.66     54.12     36.43 <
   1   7   9     60.06    111.63      9.62 o
   2   7   9      6.21      5.93      8.26 <
   3   7   9     53.43    227.64     13.89 o
   4   7   9      0.32     50.33     11.85 o
   5   7   9      0.14     41.00     13.50 o
   6   7   9      1.63     18.17     15.25 <
   7   7   9     26.69     69.76     27.50 o
   8   7   9      2.51     46.64     27.50 <
   9   7   9     32.09     36.82     28.08 <
  10   7   9      8.57      8.16     66.75 <
  11   7   9     14.61      6.12     37.60 <
  12   7   9      7.39     99.29     38.57 o
  13   7   9     13.64     49.26     37.70 <
  14   7   9     10.69     22.05     45.86 <
   0   8   9     80.38     25.84     13.41 <
   1   8   9     40.45    157.20     10.69 o
   2   8   9     11.46     -1.07     10.69 <
   3   8   9     51.60     89.00     12.73 o
   4   8   9     11.68      5.83     13.99 <
   5   8   9      7.34     47.41     13.41 o
   6   8   9     21.99     38.96     20.99 <
   7   8   9     14.16     -1.36     24.00 <
   8   8   9     15.68     46.64     24.58 <
   9   8   9      8.02    -10.78     36.73 <
  10   8   9     24.32     23.90     32.26 <
  11   8   9      7.90     18.85     35.75 <
  12   8   9     19.98    -15.25     36.92 <
  13   8   9     11.25     41.68     36.24 <
   1   9   9      6.37     94.24     13.41 o
   2   9   9      0.09     73.74     12.92 o
   3   9   9      2.91     83.56     14.48 o
   4   9   9      0.27    -14.19     17.10 <
   5   9   9      2.46     64.22     18.75 o
   6   9   9      0.10      0.87     19.04 <
   7   9   9     10.15     57.71     23.71 o
   8   9   9      1.10      6.32     27.50 <
   9   9   9     10.59      3.50     27.79 <
  10   9   9      1.81     14.96     27.20 <
  11   9   9     24.79     40.81     30.41 <
  12   9   9      7.47    -14.87     35.07 <
   0  10   9      0.33    -17.00     23.42 <
   1  10   9     26.67     93.47     15.84 o
   2  10   9      6.66      4.57     14.77 <
   3  10   9     10.67     70.05     19.63 o
   4  10   9      0.97     17.49     20.01 <
   5  10   9      9.53      6.70     19.04 <
   6  10   9      1.49    -12.53     20.79 <
   7  10   9      1.99     -0.87     24.39 <
   8  10   9      7.84     21.96     26.23 <
   9  10   9      1.67     25.07     27.20 <
  10  10   9     18.36     -4.47     30.51 <
  11  10   9      4.04    -15.64     31.48 <
  12  10   9     11.97      1.94     47.32 <
   1  11   9      0.01     71.02     21.67 o
   2  11   9      0.19     37.50     19.63 <
   3  11   9      0.61     44.01     18.65 o
   4  11   9      0.24     13.89     19.53 <
   5  11   9      0.72     25.65     20.69 <
   6  11   9      0.53     -5.05     24.10 <
   7  11   9      0.27     30.41     25.65 <
   8  11   9      0.05     26.62     27.11 <
   9  11   9     11.95     19.33     29.54 <
  10  11   9      1.45     85.40     30.90 o
  11  11   9      7.37     17.88     42.26 <
   0  12   9      0.08     26.43     40.32 <
   1  12   9      8.15     35.07     28.27 <
   2  12   9      0.19     10.69     24.97 <
   3  12   9      6.71     43.43     21.86 <
   4  12   9      0.09     25.46     22.64 <
   5  12   9      2.40     71.70     24.19 o
   6  12   9      0.03     35.66     22.83 <
   7  12   9      0.75     40.90     24.00 <
   8  12   9      4.74    -18.56     32.55 <
   9  12   9      0.68     -6.22     31.09 <
  10  12   9      4.02      0.29     52.66 <
   1  13   9      1.28     47.61     34.49 <
   2  13   9      0.19     46.93     33.03 <
   3  13   9      0.48      7.38     27.30 <
   4  13   9      0.87     18.56     25.84 <
   5  13   9      1.13     19.63     24.48 <
   6  13   9      0.15     13.70     24.29 <
   7  13   9      2.06     19.53     25.07 <
   8  13   9      0.47     14.38     29.44 <
   0  14   9      0.38    -10.59     49.74 <
   1  14   9      2.36     28.56     35.85 <
   2  14   9      0.57     19.82     36.63 <
   3  14   9      1.95    -27.11     50.52 <
   4  14   9      0.51      9.13     29.92 <
   5  14   9      0.95     28.56     31.77 <
   6  14   9      0.85    -31.58     30.90 <
   7  14   9      0.63      5.83     39.25 <
   1  15   9      0.96     21.37     39.64 <
   2  15   9      0.23      4.08     42.85 <
   3  15   9      1.20     22.73     48.09 <
   4  15   9      0.22     38.77     51.98 <
   5  15   9      0.69   -108.72    110.66 <
   2   0  10   5597.75   6291.44    211.51 o
   4   0  10  17290.70  16981.00    438.96 o
   6   0  10   9589.27  12329.30    317.80 o
   8   0  10  12401.90  11679.50    278.94 o
  10   0  10   7044.54   8907.41    371.92 o
  12   0  10   5032.42   5056.37    189.85 o
  14   0  10   2822.97   3448.61    215.50 o
   1   1  10  14279.90  13427.10    343.36 o
   2   1  10     55.65     75.59      9.62 o
   3   1  10  15638.20  14161.70    257.76 o
   4   1  10     97.23     97.35      9.72 o
   5   1  10  14393.80  12829.40    233.57 o
   6   1  10    161.12    113.77      9.62 o
   7   1  10  13487.20  13385.40    233.37 o
   8   1  10    101.94     71.90     12.05 o
   9   1  10   9223.63   9662.90    235.90 o
  10   1  10     58.13     27.30     17.88 <
  11   1  10   6417.39   6874.58    215.79 o
  12   1  10     20.51     32.35     31.28 <
  13   1  10   3696.09   4146.98    190.33 o
  14   1  10      5.59      5.44     44.79 <
  15   1  10   2113.60   2476.74    110.66 o
   0   2  10   5765.03   6097.03    177.21 o
   1   2  10     36.99     68.20      8.74 o
   2   2  10  16950.90  16221.80    355.01 o
   3   2  10     13.58     13.89     11.37 <
   4   2  10   8512.30   9923.29    174.69 o
   5   2  10      5.08     69.18      9.62 o
   6   2  10  15712.60  14911.90    323.24 o
   7   2  10      0.38     15.16     10.69 <
   8   2  10   8769.90  10770.00    238.72 o
   9   2  10      1.64     66.36     16.13 o
  10   2  10   8088.25   7834.11    191.79 o
  11   2  10      3.88     24.58     19.24 <
  12   2  10   4473.67   5316.37    187.42 o
  13   2  10      1.80    187.03     44.60 o
  14   2  10   2771.63   3086.31    150.59 o
  15   2  10      0.93     75.20     46.05 <
   1   3  10  15673.00  14525.40    314.89 o
   2   3  10     10.09     30.60      8.84 o
   3   3  10  14177.10  12751.50    245.42 o
   4   3  10    107.11     59.27      9.33 o
   5   3  10  16283.10  16154.40    269.61 o
   6   3  10     62.48     53.15     10.30 o
   7   3  10  10824.70  10876.90    260.58 o
   8   3  10     89.31     63.54     14.38 o
   9   3  10   9787.85   9650.18    203.35 o
  10   3  10     40.23      2.53     19.33 <
  11   3  10   5351.90   5468.81    140.00 o
  12   3  10     19.97     20.69     21.76 <
  13   3  10   3637.16   3683.24    125.14 o
  14   3  10      6.89     76.27     45.18 <
  15   3  10   1904.62   2515.99    166.43 o
   0   4  10  17530.50  17695.90    415.15 o
   1   4  10     82.99    128.25      8.65 o
   2   4  10   8919.77  10359.00    174.79 o
   3   4  10     55.12     48.87     10.59 o
   4   4  10  16855.70  15531.10    282.92 o
   5   4  10      7.05     14.38      9.52 <
   6   4  10   9302.25  10307.50    200.73 o
   7   4  10      0.29     44.30     12.53 o
   8   4  10  11094.80  10685.80    283.21 o
   9   4  10      7.46     21.47     24.97 <
  10   4  10   5810.40   7036.05    172.46 o
  11   4  10      6.64     36.92     21.67 <
  12   4  10   4497.49   4194.49    111.34 o
  13   4  10      6.97      6.12     25.75 <
  14   4  10   2336.03   2480.04     96.67 o
   1   5  10  14713.40  13460.50    206.17 o
   2   5  10     14.04     58.59      9.04 o
   3   5  10  16350.10  16887.30    279.04 o
   4   5  10      6.80      3.89      9.62 <
   5   5  10  11395.00  10922.40    193.25 o
   6   5  10     49.27      6.61     12.92 <
   7   5  10  12371.70  12458.70    257.37 o
   8   5  10     24.02     28.47     19.72 <
   9   5  10   6485.48   6780.24    168.47 o
  10   5  10     29.17     56.25     20.40 o
  11   5  10   5569.41   5321.81    125.82 o
  12   5  10     16.05     74.33     25.16 o
  13   5  10   2720.54   2907.93     84.62 o
  14   5  10      7.15     32.35     29.73 <
   0   6  10  10493.90  13023.70    249.70 o
   1   6  10     98.82    127.37      9.13 o
   2   6  10  16052.80  15643.10    248.24 o
   3   6  10     49.89     69.47     10.40 o
   4   6  10   9736.85  10668.20    179.74 o
   5   6  10     23.23     11.56     11.56 <
   6   6  10  12454.60  11331.80    237.26 o
   7   6  10      0.05     -7.48     16.81 <
   8   6  10   6533.75   7482.40    171.00 o
   9   6  10      1.72     56.64     24.10 o
  10   6  10   6305.74   6248.98    190.72 o
  11   6  10     10.66     81.32     27.11 o
  12   6  10   3030.04   3592.89    110.76 o
  13   6  10      6.81     53.83     26.62 o
  14   6  10   2194.69   1963.36     71.80 o
   1   7  10  13887.20  14266.80    213.16 o
   2   7  10      0.11     22.93      9.42 o
   3   7  10  11328.80  11127.80    198.88 o
   4   7  10      4.50     44.79     11.17 o
   5   7  10  12419.60  12777.40    226.18 o
   6   7  10      0.98     17.68     17.10 <
   7   7  10   7021.07   6941.23    149.14 o
   8   7  10     10.26     32.06     18.17 <
   9   7  10   7097.61   6714.07    157.88 o
  10   7  10      9.65     21.96     23.51 <
  11   7  10   3284.50   3304.52    117.46 o
  12   7  10      9.84     17.97     25.94 <
  13   7  10   2692.83   2688.74     83.85 o
   0   8  10  12985.60  12796.50    281.27 o
   1   8  10     61.58     85.60     11.17 o
   2   8  10   9685.22  11411.20    200.63 o
   3   8  10     49.72     26.62     12.73 o
   4   8  10  11394.30  10889.90    204.03 o
   5   8  10     11.00      0.29     18.56 <
   6   8  10   6845.45   7267.29    179.64 o
   7   8  10      3.99     67.14     20.01 o
   8   8  10   7158.00   6758.48    148.94 o
   9   8  10      1.76     -2.82     25.26 <
  10   8  10   3439.25   3835.78    127.08 o
  11   8  10      3.16     -7.19     28.86 <
  12   8  10   3083.41   2910.16     89.97 o
  13   8  10      7.45     54.99     34.88 <
   1   9  10   9849.33  10555.90    180.42 o
   2   9  10      0.15     75.20     15.25 o
   3   9  10  10089.50  10855.70    224.34 o
   4   9  10      1.89    -10.40     17.68 <
   5   9  10   6937.59   6794.72    190.43 o
   6   9  10      0.03     28.86     25.65 <
   7   9  10   7138.59   6772.56    171.19 o
   8   9  10      0.10     13.70     25.75 <
   9   9  10   3584.04   3689.07    114.55 o
  10   9  10      1.93     15.45     28.95 <
  11   9  10   3429.37   3206.10    102.40 o
  12   9  10      4.93     56.55     35.07 <
   0  10  10   7917.25   9373.67    254.26 o
   1  10  10     31.57     45.86     17.00 o
   2  10  10   8661.74   8387.32    172.07 o
   3  10  10     18.74     30.90     16.71 <
   4  10  10   6469.84   7705.18    147.19 o
   5  10  10     15.03     -0.29     18.36 <
   6  10  10   6483.08   6311.94    162.45 o
   7  10  10      1.79      6.61     25.36 <
   8  10  10   3624.11   3732.50    103.76 o
   9  10  10      0.38      3.59     24.48 <
  10  10  10   3503.64   3180.26     90.65 o
  11  10  10      1.62     21.28     27.01 <
   1  11  10   6937.38   6966.68    156.91 o
   2  11  10      1.12     29.05     19.14 <
   3  11  10   5923.61   6193.89    118.63 o
   4  11  10      2.24     37.89     19.14 <
   5  11  10   5791.85   5543.42    118.63 o
   6  11  10      2.20     54.99     21.67 o
   7  11  10   3586.18   3630.58    154.19 o
   8  11  10      0.84     63.06     32.45 <
   9  11  10   3458.79   3452.40     92.49 o
  10  11  10      0.05     30.90     27.88 <
   0  12  10   5633.24   5325.11    207.14 o
   1  12  10      9.58    -20.21     30.22 <
   2  12  10   5107.96   5769.12    134.66 o
   3  12  10     10.03     28.08     23.22 <
   4  12  10   4885.11   4902.86    101.53 o
   5  12  10      4.90     19.82     22.35 <
   6  12  10   3430.03   3746.59     96.19 o
   7  12  10      4.36     21.37     29.24 <
   8  12  10   3174.80   2800.76     92.79 o
   9  12  10      0.41    -24.48     34.78 <
   1  13  10   4192.67   4061.96    120.86 o
   2  13  10      0.73     43.24     33.52 <
   3  13  10   4023.34   3808.48    110.95 o
   4  13  10      1.68     33.42     23.90 <
   5  13  10   3110.95   3230.10     78.70 o
   6  13  10      2.70     32.35     25.16 <
   7  13  10   2835.49   2764.62     79.09 o
   8  13  10      1.19    -20.11     35.37 <
   0  14  10   3305.53   3481.74    156.04 o
   1  14  10      2.71     -2.43     37.99 <
   2  14  10   3209.63   3007.90    104.06 o
   3  14  10      2.31     -2.62     43.72 <
   4  14  10   2735.28   2989.83    110.66 o
   5  14  10      3.20      7.87     27.69 <
   6  14  10   2414.38   2291.85     75.88 o
   1  15  10   2487.55   2390.76     89.48 o
   2  15  10      0.21     53.53     64.03 <
   3  15  10   2252.12   1924.30    153.61 o
   1   0  11     56.93     11.46     13.99 <
   3   0  11      1.51      0.10     11.66 <
   5   0  11    167.13     37.89     13.80 o
   7   0  11     19.17      9.33     17.59 <
   9   0  11     70.74     25.46     18.95 <
  11   0  11     11.24    -22.83     41.68 <
  13   0  11     11.72    -90.75     76.66 <
   1   1  11     13.73    110.95      8.94 o
   2   1  11     34.52     16.32      9.62 <
   3   1  11    103.81    164.68     10.10 o
   4   1  11     43.53     84.24      9.62 o
   5   1  11     15.82     54.31     11.17 o
   6   1  11     33.22     96.48     10.98 o
   7   1  11     41.76    102.40     11.76 o
   8   1  11     12.47     86.76     12.44 o
   9   1  11      7.65     33.03     16.81 <
  10   1  11      0.80     55.48     16.91 o
  11   1  11      2.25    -10.40     27.88 <
  12   1  11      2.07     24.10     30.12 <
  13   1  11      0.08    139.52     71.61 <
  14   1  11      0.01    110.47     79.18 <
   0   2  11    174.47     -1.65      8.45 <
   1   2  11      9.93     35.07      7.97 o
   2   2  11     81.05     30.41      9.91 o
   3   2  11    125.57     31.87     10.01 o
   4   2  11     46.04     23.90      8.16 o
   5   2  11      5.11      4.08      8.94 <
   6   2  11     31.95     54.70     12.44 o
   7   2  11    107.89     49.55     11.56 o
   8   2  11      0.00     12.34     14.67 <
   9   2  11     17.36     28.27     16.13 <
  10   2  11      6.23     34.59     24.19 <
  11   2  11     29.44     18.27     18.65 <
  12   2  11      0.23    -30.02     27.98 <
  13   2  11      3.51     45.08     41.00 <
  14   2  11      0.38     -9.13     40.42 <
  15   2  11      4.01     62.96     43.53 <
   1   3  11    238.93    154.58      9.52 o
   2   3  11     10.30     37.70     10.10 o
   3   3  11     38.01     32.16     10.98 o
   4   3  11     52.96     84.62     11.66 o
   5   3  11    131.48    231.04     12.53 o
   6   3  11     18.55     50.42     10.69 o
   7   3  11      4.12     41.00     15.84 o
   8   3  11      3.39     64.61     16.61 o
   9   3  11     18.36     42.56     23.80 <
  10   3  11      8.77     51.69     20.21 o
  11   3  11      2.19     42.94     22.25 <
  12   3  11      0.90     29.73     22.35 <
  13   3  11      0.90      0.87     31.77 <
  14   3  11      3.38    -35.85     46.34 <
   0   4  11    166.82     29.83     10.78 o
   1   4  11     51.32     66.65      9.13 o
   2   4  11    243.90     19.43      9.81 <
   3   4  11      2.03     79.96     11.66 o
   4   4  11    107.01     84.53     11.27 o
   5   4  11     93.06     39.35     12.05 o
   6   4  11     11.10     33.13     12.73 o
   7   4  11      6.78     -0.97     13.60 <
   8   4  11     37.76     23.22     19.92 <
   9   4  11     41.46     25.07     19.24 <
  10   4  11      1.69      1.36     21.47 <
  11   4  11      7.69     52.27     21.86 o
  12   4  11      6.19     56.06     24.48 o
  13   4  11     11.30     18.27     27.20 <
  14   4  11      0.21     55.87     48.38 <
   1   5  11    166.10     84.33      9.81 o
   2   5  11     17.19     14.38     10.10 <
   3   5  11    168.47    247.17     17.10 o
   4   5  11      6.97     35.56     10.78 o
   5   5  11      7.63     23.22     11.95 <
   6   5  11     13.22     10.59     13.21 <
   7   5  11     44.59     89.68     17.29 o
   8   5  11      8.24     35.85     16.81 o
   9   5  11      4.97     28.08     22.54 <
  10   5  11      0.83     17.00     19.43 <
  11   5  11      8.30    -11.95     21.08 <
  12   5  11      8.06     33.62     25.07 <
  13   5  11      1.17     44.30     27.50 <
  14   5  11      1.76     20.89     27.98 <
   0   6  11    230.50     -1.07     11.56 <
   1   6  11     14.33    104.15      9.33 o
   2   6  11     95.41     61.31     12.44 o
   3   6  11     53.81     60.82     11.08 o
   4   6  11     63.01     22.25     11.08 o
   5   6  11      0.85     38.96     12.53 o
   6   6  11     55.44     60.63     14.77 o
   7   6  11     31.23      8.94     14.48 <
   8   6  11      0.30     12.14     17.20 <
   9   6  11      3.65      9.62     18.85 <
  10   6  11     22.13     -0.10     21.67 <
  11   6  11     14.51    -10.78     25.16 <
  12   6  11      2.40     50.33     27.01 <
  13   6  11      3.42     -4.37     27.59 <
  14   6  11      3.58     45.18     48.97 <
   1   7  11     87.33    129.71     11.08 o
   2   7  11      0.78     59.36     10.59 o
   3   7  11     39.52     43.72     14.67 o
   4   7  11      8.93      0.29     13.21 <
   5   7  11     37.16    120.77     16.81 o
   6   7  11      2.36     15.84     16.23 <
   7   7  11      0.24     31.19     15.84 <
   8   7  11      0.17     -5.34     17.20 <
   9   7  11     16.32     54.12     19.82 o
  10   7  11      5.74      4.66     21.96 <
  11   7  11      4.58     -3.21     26.33 <
  12   7  11      2.29      5.93     26.91 <
  13   7  11      5.71     55.96     27.01 o
   0   8  11     37.19     -6.02     16.81 <
   1   8  11     23.13     79.28     11.66 o
   2   8  11     65.55     10.49     12.24 <
   3   8  11      2.82     79.28     14.09 o
   4   8  11     30.31     16.81     17.10 <
   5   8  11     18.45     42.94     15.74 o
   6   8  11      3.49      2.62     16.13 <
   7   8  11      0.25      3.30     17.78 <
   8   8  11     23.44     13.60     20.31 <
   9   8  11      7.87      8.55     21.18 <
  10   8  11      2.98      7.38     22.64 <
  11   8  11      1.79     21.08     31.09 <
  12   8  11     11.62      6.90     30.02 <
   1   9  11     22.79     62.28     14.87 o
   2   9  11      0.64     20.31     15.06 <
   3   9  11     13.97     61.11     20.01 o
   4   9  11      0.60     13.60     14.67 <
   5   9  11      3.59     20.89     18.17 <
   6   9  11      0.70     13.02     19.63 <
   7   9  11      9.28     56.35     20.89 o
   8   9  11      1.32     23.42     23.32 <
   9   9  11      2.08     -5.83     24.87 <
  10   9  11      0.29      2.82     29.83 <
  11   9  11     10.33     22.44     25.65 <
  12   9  11      3.96    190.62     83.46 o
   0  10  11     22.86     15.93     34.59 <
   1  10  11      6.49     29.73     20.01 <
   2  10  11     10.60     39.64     19.33 o
   3  10  11     10.33      4.76     20.79 <
   4  10  11      9.00     24.48     20.01 <
   5  10  11      0.30     17.39     21.76 <
   6  10  11      9.66     15.93     25.07 <
   7  10  11      3.40     37.50     26.43 <
   8  10  11      0.06     15.55     27.98 <
   9  10  11      0.06     12.14     32.35 <
  10  10  11     11.51    -37.21     36.73 <
  11  10  11      2.66     -0.68     28.76 <
   1  11  11      4.45     90.75     22.73 o
   2  11  11      0.20     13.99     18.07 <
   3  11  11      4.78     23.90     22.05 <
   4  11  11      0.01     10.20     19.72 <
   5  11  11      2.46      5.93     20.11 <
   6  11  11      0.45     36.43     22.54 <
   7  11  11      0.12     80.54     27.50 o
   8  11  11      0.01     43.72     33.71 <
   9  11  11      5.69     20.50     29.24 <
  10  11  11      0.87     -3.40     29.24 <
   0  12  11      4.41     10.98     36.63 <
   1  12  11      3.81     53.73     28.18 <
   2  12  11      5.12      3.21     29.44 <
   3  12  11      1.12     54.12     24.58 o
   4  12  11      3.44     29.05     23.51 <
   5  12  11      2.27     13.50     22.15 <
   6  12  11      1.20     16.32     26.52 <
   7  12  11      0.01     13.80     27.79 <
   8  12  11      4.40     22.64     31.96 <
   9  12  11      0.68    -62.76     48.48 <
   1  13  11      2.06     81.61     34.88 o
   2  13  11      0.03      5.34     33.71 <
   3  13  11      1.15     21.18     32.64 <
   4  13  11      0.38      1.07     25.55 <
   5  13  11      1.38     -7.48     23.80 <
   6  13  11      0.01    -20.40     27.20 <
   7  13  11      1.55     28.27     33.23 <
   0  14  11      1.93     70.15     54.51 <
   1  14  11      0.77     75.78     37.21 o
   2  14  11      2.16     27.69     42.65 <
   3  14  11      1.11    -44.11     45.66 <
   4  14  11      1.56     30.12     45.28 <
   5  14  11      0.13     -5.64     35.46 <
   6  14  11      1.52     92.69     50.23 <
   1  15  11      1.04    -13.12     70.05 <
   0   0  12  49309.10  45918.60   1827.44 o
   2   0  12  34712.30  35473.00   1011.22 o
   4   0  12  31133.00  25822.50    672.91 o
   6   0  12  16031.40  15805.90    414.57 o
   8   0  12  11653.90   9209.86    244.74 o
  10   0  12   6305.40   6306.50    280.20 o
  12   0  12   4017.46   3476.88    176.05 o
  14   0  12   2271.40   2797.56    215.59 o
   1   1  12  38085.80  35710.90    764.14 o
   2   1  12      6.58     27.40      9.13 o
   3   1  12  30925.30  30020.90    528.83 o
   4   1  12     36.06     42.26     10.78 o
   5   1  12  20634.00  19896.30    387.95 o
   6   1  12     32.24     61.21     12.14 o
   7   1  12  13549.90  13071.40    255.82 o
   8   1  12     35.73     22.15     14.87 <
   9   1  12   8110.38   7478.22    203.93 o
  10   1  12     17.51     21.96     21.18 <
  11   1  12   5134.49   4582.05    152.73 o
  12   1  12      8.18     92.49     34.20 o
  13   1  12   2958.35   3049.00    131.36 o
  14   1  12      2.33    101.63     55.38 <
   0   2  12  34828.30  35550.30    903.95 o
   1   2  12      6.74     17.59      8.06 o
   2   2  12  38709.90  35312.60    723.24 o
   3   2  12      3.79     37.21     11.46 o
   4   2  12  22676.70  22561.50    413.50 o
   5   2  12      0.99     10.20     10.98 <
   6   2  12  18082.20  15175.60    281.37 o
   7   2  12      0.01     44.40     13.12 o
   8   2  12   9451.08   9540.39    232.01 o
   9   2  12      0.64      7.87     31.77 <
  10   2  12   6613.94   5409.35    151.47 o
  11   2  12      1.04    -32.84     22.64 <
  12   2  12   3696.39   3758.06    189.26 o
  13   2  12      0.68     50.04     51.01 <
  14   2  12   2202.51   2246.19    130.68 o
   1   3  12  31032.60  31276.10    515.23 o
   2   3  12     12.39     34.39      9.42 o
   3   3  12  24525.70  23631.80    515.32 o
   4   3  12      7.11     29.63     12.34 o
   5   3  12  18595.80  18425.80    369.00 o
   6   3  12     37.67     18.46     13.12 <
   7   3  12  11097.50  10632.10    278.65 o
   8   3  12     15.98     -3.89     18.56 <
   9   3  12   7893.11   7282.45    156.13 o
  10   3  12     17.42    -10.59     18.75 <
  11   3  12   4434.15   4565.82    110.66 o
  12   3  12      6.40      2.04     22.15 <
  13   3  12   2841.83   3102.92    126.01 o
  14   3  12      3.05    -96.77     57.81 <
   0   4  12  30980.70  28952.40    730.62 o
   1   4  12     17.75     49.45     10.10 o
   2   4  12  22924.40  24260.80    421.18 o
   3   4  12     10.80     27.79     12.73 o
   4   4  12  21427.90  19922.60    362.98 o
   5   4  12      3.04     14.87     13.50 <
   6   4  12  12069.40  12750.20    263.69 o
   7   4  12      0.01     25.16     15.06 <
   8   4  12   9424.87   7903.09    195.58 o
   9   4  12      1.21     11.56     17.68 <
  10   4  12   5146.32   5050.64    121.25 o
  11   4  12      2.47     -2.23     21.28 <
  12   4  12   3511.27   3091.75     81.61 o
  13   4  12      2.46     28.76     23.90 <
  14   4  12   1906.37   2162.14    117.07 o
   1   5  12  20952.20  21317.80    352.49 o
   2   5  12      0.11      1.85     11.76 <
   3   5  12  18689.60  19232.00    335.10 o
   4   5  12     14.83     11.46     13.50 <
   5   5  12  12635.50  11761.60    219.67 o
   6   5  12      3.21      1.46     13.21 <
   7   5  12  10090.00   9485.20    213.84 o
   8   5  12     15.53      2.62     18.95 <
   9   5  12   5693.31   5777.09    163.23 o
  10   5  12      6.43      1.94     20.31 <
  11   5  12   4216.29   3966.94     99.30 o
  12   5  12      6.82     38.09     21.96 <
  13   5  12   2236.46   2305.65     77.43 o
  14   5  12      2.61      5.15     44.98 <
   0   6  12  16556.40  17056.90    347.05 o
   1   6  12     20.56     51.30     10.88 o
   2   6  12  18060.00  16042.20    292.74 o
   3   6  12     13.65     14.48     13.50 <
   4   6  12  12310.00  13016.60    229.49 o
   5   6  12      3.31      5.83     14.38 <
   6   6  12  10741.80   9536.02    203.74 o
   7   6  12      0.22      2.33     16.42 <
   8   6  12   6187.45   6177.67    135.24 o
   9   6  12      1.04      7.97     19.14 <
  10   6  12   4819.65   4238.40    114.35 o
  11   6  12      2.92     40.32     25.16 <
  12   6  12   2570.77   2593.43     83.94 o
  13   6  12      2.49    -28.27     28.18 <
   1   7  12  13896.10  13828.80    231.14 o
   2   7  12      1.10     39.15     13.41 o
   3   7  12  11527.00  11026.90    218.90 o
   4   7  12      0.02      0.39     16.81 <
   5   7  12  10156.90   9804.27    186.54 o
   6   7  12      4.20     12.24     18.27 <
   7   7  12   6341.00   6353.13    131.16 o
   8   7  12      1.07     15.93     18.95 <
   9   7  12   5238.47   4825.91    109.59 o
  10   7  12      4.91     31.48     23.51 <
  11   7  12   2800.08   2805.13     89.68 o
  12   7  12      2.85      1.17     25.26 <
   0   8  12  11840.70  10309.20    249.01 o
   1   8  12     15.18     27.59     17.10 <
   2   8  12   9968.43  10340.30    177.41 o
   3   8  12      8.84     26.91     20.21 <
   4   8  12   9520.22   8095.56    186.74 o
   5   8  12      4.41     14.38     19.72 <
   6   8  12   6382.66   6120.05    121.93 o
   7   8  12      0.30    -32.74     18.95 <
   8   8  12   5408.48   4752.95    109.79 o
   9   8  12      0.26      1.17     22.83 <
  10   8  12   3027.99   3095.15     82.39 o
  11   8  12      1.22     25.65     29.92 <
  12   8  12   2317.64   1970.74     85.11 o
   1   9  12   8635.88   8259.75    139.62 o
   2   9  12      0.25     28.47     17.29 <
   3   9  12   8170.03   7855.77    152.34 o
   4   9  12      0.07     33.42     18.36 <
   5   9  12   6060.91   5958.09    125.14 o
   6   9  12      0.22    -13.41     20.21 <
   7   9  12   5287.63   4941.43    106.29 o
   8   9  12      0.59     41.00     22.83 <
   9   9  12   3107.16   3088.45     89.09 o
  10   9  12      0.38    -23.22     27.59 <
  11   9  12   2517.59   2244.34     80.06 o
   0  10  12   6828.20   7327.62    230.46 o
   1  10  12      7.04     28.47     17.10 <
   2  10  12   6922.17   5959.94    109.50 o
   3  10  12      5.56     23.61     18.65 <
   4  10  12   5570.30   5549.16    116.30 o
   5  10  12      2.48     30.60     22.54 <
   6  10  12   4924.40   4057.30    105.61 o
   7  10  12      0.63     19.04     26.91 <
   8  10  12   3161.23   3083.59     83.17 o
   9  10  12      0.02     33.91     26.33 <
  10  10  12   2592.93   2471.40     78.89 o
   1  11  12   5579.28   5252.82    130.68 o
   2  11  12      0.07     24.78     20.69 <
   3  11  12   4907.51   5003.52    132.13 o
   4  11  12      0.68      1.07     24.29 <
   5  11  12   4416.56   4139.98    105.32 o
   6  11  12      0.10     54.21     24.78 o
   7  11  12   3043.79   2761.61     81.90 o
   8  11  12      0.26     60.24     30.12 <
   9  11  12   2548.10   2337.61     69.86 o
   0  12  12   4416.43   3529.35    130.58 o
   1  12  12      2.57      9.23     28.66 <
   2  12  12   4127.68   3696.46    134.66 o
   3  12  12      2.21     40.13     24.58 <
   4  12  12   3775.99   3405.76     90.26 o
   5  12  12      1.26    -20.11     26.33 <
   6  12  12   2863.03   2699.04     80.54 o
   7  12  12      0.85     38.67     26.23 <
   8  12  12   2387.24   2093.55     84.53 o
   1  13  12   3372.77   3333.67    106.10 o
   2  13  12      0.18    -11.56     41.29 <
   3  13  12   3165.28   2916.77    109.79 o
   4  13  12      0.23     -5.25     27.30 <
   5  13  12   2556.15   2675.33     74.81 o
   6  13  12      0.66     34.30     26.82 <
   7  13  12   2160.97   2035.74    122.03 o
   0  14  12   2625.31   2204.41    165.95 o
   1  14  12      0.74     45.66     38.96 <
   2  14  12   2528.27   2198.29     93.27 o
   3  14  12      0.57     13.89     47.02 <
   4  14  12   2206.28   2166.71    162.25 o
   5  14  12      0.78     49.94     57.03 <
   1   0  13      0.88     -2.62     12.44 <
   3   0  13     41.30     15.45     14.19 <
   5   0  13      0.87     13.31     17.29 <
   7   0  13     28.94     68.50     24.29 o
   9   0  13     11.89     14.38     29.63 <
  11   0  13      4.36    -37.89     44.98 <
  13   0  13      4.72     24.39     53.63 <
   1   1  13     36.90     87.83      9.04 o
   2   1  13     15.80     20.99      9.33 o
   3   1  13      1.25     38.18     11.17 o
   4   1  13     33.02     43.82     11.46 o
   5   1  13     27.02     70.24     12.34 o
   6   1  13     14.43     49.06     13.70 o
   7   1  13      2.94     40.61     14.96 o
   8   1  13      2.37     46.44     18.17 o
   9   1  13      3.05     40.51     21.67 <
  10   1  13      0.30     38.47     20.40 <
  11   1  13      0.51      2.72     32.45 <
  12   1  13      0.60     58.49     34.30 <
  13   1  13      0.00     60.24     39.35 <
  14   1  13      0.08      9.13     82.29 <
   0   2  13     44.75     27.98     11.17 o
   1   2  13     15.63     10.01      8.16 <
   2   2  13     51.11     57.81     11.46 o
   3   2  13      0.05     19.04     13.12 <
   4   2  13     21.49     49.36     13.60 o
   5   2  13     39.68     13.89     13.89 <
   6   2  13      2.23     28.47     12.73 o
   7   2  13      5.92      6.32     14.48 <
   8   2  13      3.19     28.56     27.50 <
   9   2  13     11.05     25.07     19.63 <
  10   2  13      0.47     33.71     21.96 <
  11   2  13      8.54     12.24     22.15 <
  12   2  13      0.17     46.44     42.94 <
  13   2  13      1.02     45.96     54.41 <
  14   2  13      0.12     80.06     79.09 <
   1   3  13    113.56     25.94      9.13 o
   2   3  13     15.53      7.77     10.20 <
   3   3  13    112.10    108.43     15.45 o
   4   3  13     13.41     -0.39     13.21 <
   5   3  13      5.16     16.52     14.09 <
   6   3  13     11.57     66.75     15.25 o
   7   3  13     17.36     23.12     33.71 <
   8   3  13      2.86     21.86     26.04 <
   9   3  13      1.59    -11.08     20.50 <
  10   3  13      0.59     40.32     22.73 <
  11   3  13      0.54     11.85     24.87 <
  12   3  13      0.26     46.73     28.47 <
  13   3  13      0.38    -20.40     51.30 <
  14   3  13      1.72    -35.07     82.68 <
   0   4  13    124.77     21.57     12.53 <
   1   4  13      1.76     39.45     10.59 o
   2   4  13     62.04     11.66     12.24 <
   3   4  13     28.15     25.16     13.89 <
   4   4  13     30.63     55.19     14.67 o
   5   4  13      0.31      3.89     12.92 <
   6   4  13     16.16     50.72     18.95 o
   7   4  13     14.65    -10.59     15.74 <
   8   4  13      0.42     26.82     20.31 <
   9   4  13      6.65     -1.85     19.53 <
  10   4  13      2.19     38.09     20.79 <
  11   4  13      2.86     14.48     20.99 <
  12   4  13      1.35     11.46     26.43 <
  13   4  13      4.48      4.86     28.37 <
   1   5  13    128.45     67.72     12.14 o
   2   5  13      2.34     23.61     12.82 <
   3   5  13     50.64     41.10     13.12 o
   4   5  13     12.48    -12.24     14.87 <
   5   5  13     38.14    120.18     16.13 o
   6   5  13      2.66      6.12     16.03 <
   7   5  13      0.03     -6.02     16.81 <
   8   5  13      0.07     16.03     19.72 <
   9   5  13      3.18      8.74     25.75 <
  10   5  13      0.79      9.91     21.86 <
  11   5  13      2.41     18.75     23.42 <
  12   5  13      2.80     19.04     22.54 <
  13   5  13      0.11     15.55     28.56 <
   0   6  13     36.57    -10.10     16.32 <
   1   6  13     10.20     65.68     11.95 o
   2   6  13     48.62     27.59     14.09 <
   3   6  13      0.23     51.20     15.16 o
   4   6  13     17.64     36.43     18.27 <
   5   6  13     11.83     -5.34     19.04 <
   6   6  13      0.48     25.75     18.17 <
   7   6  13      1.41    -13.21     17.97 <
   8   6  13      4.37    -13.02     18.36 <
   9   6  13      2.76     12.24     19.72 <
  10   6  13      3.49     19.92     22.64 <
  11   6  13      4.36      0.68     26.82 <
  12   6  13      0.77    -13.99     29.44 <
  13   6  13      0.87     44.60     38.09 <
   1   7  13     41.32     18.65     15.06 <
   2   7  13      2.12      7.38     16.52 <
   3   7  13     27.03     65.29     19.53 o
   4   7  13      0.67     -2.33     16.91 <
   5   7  13      2.83     31.67     17.00 <
   6   7  13      1.00     24.29     17.00 <
   7   7  13      3.66     66.26     18.36 o
   8   7  13      0.22     10.78     19.63 <
   9   7  13      3.02     15.25     20.50 <
  10   7  13      1.35     13.21     24.10 <
  11   7  13      0.72     12.53     28.76 <
  12   7  13      0.48     17.20     26.43 <
   0   8  13     14.38     28.27     22.73 <
   1   8  13      2.61     57.52     17.20 o
   2   8  13      4.37     -5.15     19.53 <
   3   8  13      6.49      2.72     18.07 <
   4   8  13      1.94     -5.54     20.11 <
   5   8  13      0.31     24.48     18.36 <
   6   8  13      1.53     26.14     19.63 <
   7   8  13      1.52      9.23     18.65 <
   8   8  13      2.59     10.01     22.25 <
   9   8  13      1.46     25.07     22.83 <
  10   8  13      1.04     -3.59     26.23 <
  11   8  13      0.49     -3.79     29.24 <
   1   9  13      5.03     36.63     19.04 <
   2   9  13      0.05      3.40     20.89 <
   3   9  13      2.43    -39.54     19.33 <
   4   9  13      0.25      3.40     18.65 <
   5   9  13      0.61     30.90     21.57 <
   6   9  13      0.00     13.89     19.92 <
   7   9  13      0.99      9.33     23.90 <
   8   9  13      0.18    -19.92     23.22 <
   9   9  13      0.28     12.34     25.36 <
  10   9  13      0.03     20.60     24.78 <
   0  10  13      0.00     63.06     39.83 <
   1  10  13      2.58     44.98     21.86 o
   2  10  13      0.14     11.46     21.37 <
   3  10  13      0.78     71.12     20.99 o
   4  10  13      0.03     28.86     22.05 <
   5  10  13      0.97     24.29     24.58 <
   6  10  13      0.99     -9.42     27.69 <
   7  10  13      0.36     57.52     24.97 o
   8  10  13      0.04     -3.01     30.70 <
   9  10  13      0.04    -19.43     30.90 <
  10  10  13      3.65     36.34     93.66 <
   1  11  13      0.01     -4.76     32.55 <
   2  11  13      0.00     11.17     22.54 <
   3  11  13      0.20     28.56     25.55 <
   4  11  13      0.00     27.20     28.47 <
   5  11  13      0.37     31.48     30.02 <
   6  11  13      0.09      0.29     27.20 <
   7  11  13      0.17     44.01     29.63 <
   8  11  13      0.03      0.10     30.51 <
   9  11  13      2.41    118.05     94.05 <
   0  12  13      0.62     30.12     51.78 <
   1  12  13      0.80     27.88     39.06 <
   2  12  13      0.81     26.62     39.45 <
   3  12  13      0.60     20.50     28.18 <
   4  12  13      0.88    -15.64     27.50 <
   5  12  13      0.34     19.53     29.05 <
   6  12  13      0.53    -18.75     28.95 <
   7  12  13      0.01     24.68     28.76 <
   8  12  13      1.85    -11.37     91.33 <
   1  13  13      0.97     84.92     37.41 o
   2  13  13      0.00    -54.70     79.96 <
   3  13  13      0.74     10.20     51.69 <
   4  13  13      0.13     14.38     31.87 <
   5  13  13      1.00     -9.91     40.42 <
   6  13  13      0.01     24.00     50.33 <
   0  14  13      1.07     28.95     58.29 <
   1  14  13      0.23      8.65     43.62 <
   2  14  13      1.27     -5.93     58.78 <
   0   0  14   6725.49   5139.93    210.64 o
   2   0  14   5879.45   5946.04    204.90 o
   4   0  14   8007.18   7296.63    181.49 o
   6   0  14   7031.28   7969.06    219.09 o
   8   0  14   6597.77   5886.29    258.24 o
  10   0  14   4478.65   4925.21    229.20 o
  12   0  14   2967.62   2772.00    151.37 o
   1   1  14   6048.56   6121.80    164.59 o
   2   1  14      2.48     26.91     10.40 o
   3   1  14   6833.21   6600.69    126.50 o
   4   1  14      3.64     40.61     13.80 o
   5   1  14   7235.97   6647.52    138.35 o
   6   1  14      9.34     30.41     15.93 <
   7   1  14   6826.98   6816.19    149.04 o
   8   1  14      6.56     69.66     17.97 o
   9   1  14   5223.50   5204.15    135.54 o
  10   1  14      4.90    -10.49     21.67 <
  11   1  14   3637.94   3794.68    132.43 o
  12   1  14      2.29      3.79     35.27 <
  13   1  14   2221.97   2174.10     93.76 o
   0   2  14   5933.56   6160.76    183.14 o
   1   2  14      0.84      6.41     10.98 <
   2   2  14   7578.60   6640.43    132.13 o
   3   2  14      1.06     -7.00     11.56 <
   4   2  14   6990.49   7508.82    163.32 o
   5   2  14      0.08     46.05     15.74 o
   6   2  14   7825.54   6937.73    164.97 o
   7   2  14      0.00      2.91     16.61 <
   8   2  14   5902.63   6735.45    148.16 o
   9   2  14      0.09     24.48     20.50 <
  10   2  14   4530.76   4218.48    113.67 o
  11   2  14      0.28     14.38     24.29 <
  12   2  14   2799.83   3192.99    136.12 o
  13   2  14      0.18    110.57     46.34 o
   1   3  14   6926.02   6681.14    141.95 o
   2   3  14      0.15     27.01     12.53 o
   3   3  14   7148.80   6762.75    156.23 o
   4   3  14      7.13     24.78     13.41 <
   5   3  14   7504.40   7487.25    153.02 o
   6   3  14      2.63      5.34     20.79 <
   7   3  14   6282.46   6311.65    198.20 o
   8   3  14      6.44     49.65     22.73 o
   9   3  14   5096.26   4969.90    121.16 o
  10   3  14      3.49    -23.61     23.32 <
  11   3  14   3275.18   3451.23    107.26 o
  12   3  14      1.90    -36.43     28.86 <
  13   3  14   2111.15   2049.93    124.07 o
   0   4  14   8071.28   7567.60    222.30 o
   1   4  14      3.20     25.36     12.63 o
   2   4  14   7136.87   7902.60    158.46 o
   3   4  14      1.35     -1.55     16.03 <
   4   4  14   8131.06   7318.01    156.91 o
   5   4  14      0.71     30.41     22.83 <
   6   4  14   6637.89   7060.15    177.90 o
   7   4  14      0.01     26.72     23.03 <
   8   4  14   5833.04   5552.17    179.35 o
   9   4  14      0.35     10.40     23.90 <
  10   4  14   3821.39   4298.45    117.66 o
  11   4  14      0.48     44.89     26.23 <
  12   4  14   2585.80   2458.38     77.43 o
  13   4  14      0.74     56.16     29.92 <
   1   5  14   7497.26   7244.26    146.03 o
   2   5  14      1.46     44.79     13.70 o
   3   5  14   7629.79   7936.03    160.02 o
   4   5  14      0.13     -6.70     19.14 <
   5   5  14   6724.40   6875.45    148.94 o
   6   5  14      3.93      3.21     17.29 <
   7   5  14   6040.61   6076.53    144.76 o
   8   5  14      1.73     26.72     20.40 <
   9   5  14   4138.11   4421.16    150.30 o
  10   5  14      2.14      5.34     25.36 <
  11   5  14   3015.50   2798.43     84.82 o
  12   5  14      1.84    -16.71     28.86 <
  13   5  14   1739.96   1802.27    110.18 o
   0   6  14   7389.42   8512.75    209.67 o
   1   6  14      3.37     38.57     14.38 o
   2   6  14   7965.68   7631.44    163.81 o
   3   6  14      2.22     14.77     19.24 <
   4   6  14   6810.12   7335.11    132.43 o
   5   6  14      0.92     16.23     20.11 <
   6   6  14   6360.82   5965.09    133.20 o
   7   6  14      0.00     -2.33     19.04 <
   8   6  14   4496.31   4913.36    111.73 o
   9   6  14      0.08     -0.49     20.31 <
  10   6  14   3408.59   3329.10     87.73 o
  11   6  14      0.87     -5.15     22.64 <
  12   6  14   2018.37   2172.25     83.56 o
   1   7  14   7171.35   7364.64    142.04 o
   2   7  14      0.00     26.23     17.49 <
   3   7  14   6611.08   6743.51    157.98 o
   4   7  14      0.73     31.77     18.27 <
   5   7  14   6139.38   6130.55    136.31 o
   6   7  14      0.16     29.15     19.63 <
   7   7  14   4571.54   4661.62    101.24 o
   8   7  14      0.73     37.79     20.31 <
   9   7  14   3650.33   3503.41     85.21 o
  10   7  14      1.07    -20.21     25.75 <
  11   7  14   2212.59   2275.04     71.22 o
   0   8  14   6869.20   6797.24    208.40 o
   1   8  14      2.42     58.39     18.46 o
   2   8  14   6295.45   7210.94    129.71 o
   3   8  14      2.07      7.29     19.53 <
   4   8  14   5987.67   5660.60    148.75 o
   5   8  14      0.42      3.40     18.85 <
   6   8  14   4636.44   5217.36    117.85 o
   7   8  14      0.22     10.10     22.05 <
   8   8  14   3772.26   3645.94     84.04 o
   9   8  14      0.18    -11.56     23.90 <
  10   8  14   2396.21   2391.92     67.52 o
  11   8  14      0.20     10.01     53.15 <
   1   9  14   5654.31   6062.54    110.86 o
   2   9  14      0.00     21.37     21.37 <
   3   9  14   5377.57   5363.20    122.22 o
   4   9  14      0.00     41.39     19.72 o
   5   9  14   4409.56   4294.75    108.33 o
   6   9  14      0.01      6.02     20.69 <
   7   9  14   3711.94   3417.52     85.01 o
   8   9  14      0.13     19.82     26.52 <
   9   9  14   2465.73   2569.62     71.99 o
  10   9  14      0.10    -34.20     32.16 <
   0  10  14   4890.35   5356.78    177.70 o
   1  10  14      1.45     14.19     22.83 <
   2  10  14   4825.79   4737.79    109.40 o
   3  10  14      0.72     10.78     22.25 <
   4  10  14   4137.11   4468.28    113.67 o
   5  10  14      0.74     71.12     23.32 o
   6  10  14   3524.35   3184.05     95.02 o
   7  10  14      0.02     42.07     28.95 <
   8  10  14   2489.79   2596.15     70.63 o
   9  10  14      0.03     -7.58     34.88 <
   1  11  14   4005.77   3577.63    108.72 o
   2  11  14      0.01    -27.88     24.10 <
   3  11  14   3637.77   3680.72     91.81 o
   4  11  14      0.07     14.38     27.40 <
   5  11  14   3202.90   2998.77     84.24 o
   6  11  14      0.00     13.80     31.96 <
   7  11  14   2387.72   2648.81    108.33 o
   8  11  14      0.05     35.17     52.66 <
   0  12  14   3293.90   2772.29    164.00 o
   1  12  14      0.46     23.51     36.53 <
   2  12  14   3131.96   3354.95    124.17 o
   3  12  14      0.53    -28.08     31.77 <
   4  12  14   2811.89   2804.06     81.61 o
   5  12  14      0.13     13.21     29.92 <
   6  12  14   2231.03   2323.91     83.26 o
   1  13  14   2544.59   2328.48    143.70 o
   2  13  14      0.04     24.39     49.74 <
   3  13  14   2372.07   2192.75    115.81 o
   4  13  14      0.01     41.19     34.88 <
   5  13  14   1979.08   2025.35    116.78 o
   1   0  15      6.08      1.46     18.85 <
   3   0  15      4.88     -4.47     19.63 <
   5   0  15     25.53     22.15     23.42 <
   7   0  15      0.29     15.45     33.91 <
   9   0  15      8.82     57.13     29.05 <
  11   0  15      0.18     40.81     47.12 <
  13   0  15      2.20    204.81     60.04 o
   1   1  15     17.29     38.38     15.25 o
   2   1  15     15.15      2.62     12.63 <
   3   1  15     20.88     51.69     12.05 o
   4   1  15     25.67     27.59     15.35 <
   5   1  15      0.87      9.42     18.17 <
   6   1  15     18.96     34.39     18.27 <
   7   1  15      4.54     37.89     18.46 o
   8   1  15      7.57     14.48     16.52 <
   9   1  15      0.03     13.02     24.58 <
  10   1  15      1.90     16.03     24.78 <
  11   1  15      0.23     44.60     34.78 <
  12   1  15      1.22    -15.64     39.35 <
  13   1  15      0.01     24.78     39.93 <
   0   2  15     50.74    -11.08     18.56 <
   1   2  15      0.21     -3.69     13.50 <
   2   2  15     34.06     27.01     11.56 o
   3   2  15     20.40     18.75     13.41 <
   4   2  15     17.40     15.25     14.57 <
   5   2  15      3.10      9.42     20.79 <
   6   2  15      7.24      6.70     20.79 <
   7   2  15     14.83     28.27     18.17 <
   8   2  15      0.52     -0.58     20.79 <
   9   2  15      0.06     11.76     21.67 <
  10   2  15      0.79      9.81     27.59 <
  11   2  15      4.15     53.05     25.65 o
  12   2  15      0.00     47.61     58.78 <
   1   3  15    121.19     36.63     12.14 o
   2   3  15      8.25      0.97     13.99 <
   3   3  15     57.74     13.02     14.57 <
   4   3  15     21.81     42.17     19.72 o
   5   3  15     38.63     78.89     22.25 o
   6   3  15     12.27     46.25     17.97 o
   7   3  15      2.99     31.77     21.18 <
   8   3  15      4.81     35.66     23.80 <
   9   3  15      3.50     12.73     25.36 <
  10   3  15      3.00     -6.90     23.12 <
  11   3  15      0.03      1.85     26.62 <
  12   3  15      0.17     72.29     30.12 o
   0   4  15     79.16     41.78     16.52 o
   1   4  15      4.91     24.87     13.60 <
   2   4  15     74.59     20.60     15.35 <
   3   4  15      2.73     34.20     20.50 <
   4   4  15     35.51     23.22     18.75 <
   5   4  15     15.63     16.52     16.71 <
   6   4  15      8.39     36.24     17.59 o
   7   4  15      0.45     50.52     24.10 o
   8   4  15      5.64    -12.73     27.69 <
   9   4  15      5.66      7.68     26.43 <
  10   4  15      0.05      6.90     27.88 <
  11   4  15      0.07     18.46     29.44 <
  12   4  15      0.85      9.33     29.73 <
   1   5  15    120.04      7.58     15.16 <
   2   5  15      5.99     -8.26     18.27 <
   3   5  15     85.81     51.30     21.18 o
   4   5  15      7.27     12.14     17.10 <
   5   5  15     24.91     29.54     26.43 <
   6   5  15      7.74      5.54     19.82 <
   7   5  15     13.96     25.36     20.60 <
   8   5  15      3.64     23.32     25.75 <
   9   5  15      0.63    -11.37     25.16 <
  10   5  15      0.42     -3.50     27.59 <
  11   5  15      1.62     48.48     28.76 <
  12   5  15      1.78     18.27     30.70 <
   0   6  15     65.86     44.79     23.80 <
   1   6  15      0.03     20.11     16.61 <
   2   6  15     43.11     32.94     20.01 <
   3   6  15      8.11     -7.48     18.95 <
   4   6  15     23.69     30.70     21.08 <
   5   6  15      1.32      5.83     20.21 <
   6   6  15     12.06     14.38     20.99 <
   7   6  15      5.29      7.87     24.78 <
   8   6  15      0.90     34.20     22.15 <
   9   6  15      0.03    -14.57     23.51 <
  10   6  15      2.80     44.79     28.08 <
  11   6  15      2.24     11.95     25.36 <
   1   7  15     64.10     38.96     17.68 o
   2   7  15      1.13     13.41     19.92 <
   3   7  15     39.87     16.13     19.82 <
   4   7  15      4.10     27.01     18.56 <
   5   7  15     21.46     50.81     20.40 o
   6   7  15      2.16     20.21     21.96 <
   7   7  15      4.04     18.07     23.42 <
   8   7  15      1.06     23.22     20.31 <
   9   7  15      3.99     21.67     22.35 <
  10   7  15      1.43    -27.30     24.00 <
  11   7  15      0.06    -22.54     49.45 <
   0   8  15     19.36     22.44     31.09 <
   1   8  15      1.74     19.24     19.24 <
   2   8  15     19.72     -9.72     18.46 <
   3   8  15      0.18     31.87     19.33 <
   4   8  15     10.78     -1.26     23.22 <
   5   8  15      3.29     48.77     22.93 o
   6   8  15      3.28    -11.27     21.76 <
   7   8  15      0.32     14.19     22.25 <
   8   8  15      3.82     25.46     23.12 <
   9   8  15      1.49     22.83     24.78 <
  10   8  15      0.06      9.81     25.65 <
   1   9  15     21.64     -6.41     20.50 <
   2   9  15      0.45     16.23     21.37 <
   3   9  15     14.94     16.52     21.86 <
   4   9  15      0.63     -3.40     22.73 <
   5   9  15      7.33      5.83     25.65 <
   6   9  15      0.83     24.48     22.05 <
   7   9  15      4.55     12.44     23.51 <
   8   9  15      0.64     16.42     26.82 <
   9   9  15      0.53      1.07     28.56 <
   0  10  15      7.35    -47.51     39.54 <
   1  10  15      0.14     41.58     24.78 <
   2  10  15      5.48     16.32     23.51 <
   3  10  15      1.26    -31.28     26.62 <
   4  10  15      3.86      1.75     24.48 <
   5  10  15      0.14     48.38     24.97 <
   6  10  15      2.96      9.72     27.69 <
   7  10  15      0.81     18.17     29.73 <
   8  10  15      0.57     22.64     27.98 <
   1  11  15      6.48     17.29     31.19 <
   2  11  15      0.08     29.54     28.76 <
   3  11  15      5.46      4.47     25.16 <
   4  11  15      0.16     34.10     28.37 <
   5  11  15      3.30      8.16     29.24 <
   6  11  15      0.24     18.85     28.37 <
   7  11  15      1.54     27.01     43.62 <
   0  12  15      2.66     27.01     54.89 <
   1  12  15      0.28      0.97     42.56 <
   2  12  15      2.49     99.88     37.31 o
   3  12  15      0.00     81.22     30.41 o
   4  12  15      2.04     52.27     33.23 <
   5  12  15      0.41     37.02     39.64 <
   0   0  16  19654.90  20107.20   1150.54 o
   2   0  16  16950.20  18672.40    537.28 o
   4   0  16  13142.70  12079.00    409.81 o
   6   0  16   8431.64   8644.60    252.32 o
   8   0  16   5616.63   4761.79    138.16 o
  10   0  16   3475.22   3249.82    166.04 o
  12   0  16   2174.29   1905.07    122.32 o
   1   1  16  18648.00  19139.90    486.95 o
   2   1  16      0.05     25.84     16.13 <
   3   1  16  15230.00  15345.30    397.76 o
   4   1  16      1.34     35.37     16.52 o
   5   1  16  10665.40  10713.80    279.04 o
   6   1  16      0.72     19.53     18.27 <
   7   1  16   7020.44   6381.21    136.90 o
   8   1  16      1.57     10.01     18.75 <
   9   1  16   4444.75   4310.69    135.73 o
  10   1  16      0.80     -0.29     24.68 <
  11   1  16   2800.06   2458.48     99.59 o
  12   1  16      0.53     54.02     39.93 <
   0   2  16  16996.50  18491.70    610.25 o
   1   2  16      0.22     19.63     14.28 <
   2   2  16  15926.10  15583.50    448.87 o
   3   2  16      0.00     11.95     14.57 <
   4   2  16  11581.30  12091.60    255.23 o
   5   2  16      0.18      8.84     19.92 <
   6   2  16   8192.95   7031.00    158.56 o
   7   2  16      0.02      5.05     20.89 <
   8   2  16   5164.42   4942.89    133.49 o
   9   2  16      0.00    -13.41     23.80 <
  10   2  16   3398.06   2808.73    104.64 o
  11   2  16      0.07    -39.35     30.12 <
  12   2  16   2076.45   2095.40    102.21 o
   1   3  16  15257.60  15692.70    637.45 o
   2   3  16      0.80     18.17     16.81 <
   3   3  16  12623.90  12712.70    266.60 o
   4   3  16      0.00     20.89     15.93 <
   5   3  16   9265.84   9102.60    197.04 o
   6   3  16      2.08     -0.97     20.89 <
   7   3  16   6147.96   6077.21    167.89 o
   8   3  16      0.38     26.43     23.12 <
   9   3  16   4108.38   3506.81    102.60 o
  10   3  16      0.99     38.18     24.48 <
  11   3  16   2538.14   2490.05     79.47 o
  12   3  16      0.34     24.39     30.12 <
   0   4  16  13206.10  12368.90    414.38 o
   1   4  16      0.20      5.73     14.09 <
   2   4  16  11683.00  12393.40    279.52 o
   3   4  16      0.65     17.68     18.56 <
   4   4  16   9517.52   9060.62    166.62 o
   5   4  16      0.00      7.48     18.85 <
   6   4  16   6551.25   6556.00    138.64 o
   7   4  16      0.06     -2.91     23.61 <
   8   4  16   4603.24   3887.47    121.74 o
   9   4  16      0.10      2.91     26.82 <
  10   4  16   2925.11   2832.34     87.25 o
  11   4  16      0.05      9.23     28.66 <
  12   4  16   1880.01   1605.72     85.11 o
   1   5  16  10763.70  11117.30    248.04 o
   2   5  16      0.05      6.51     18.65 <
   3   5  16   9311.84   9697.20    201.89 o
   4   5  16      1.24     -2.04     18.56 <
   5   5  16   6992.29   6938.99    151.57 o
   6   5  16      0.00     20.60     21.47 <
   7   5  16   5090.30   5001.87    133.79 o
   8   5  16      0.95     -9.72     25.55 <
   9   5  16   3327.10   3486.50    127.76 o
  10   5  16      0.22    -12.73     26.43 <
  11   5  16   2226.13   1969.68     68.11 o
   0   6  16   8663.95   8755.94    267.57 o
   1   6  16      0.55     23.22     18.07 <
   2   6  16   8309.44   7794.86    213.36 o
   3   6  16      0.13      7.68     21.86 <
   4   6  16   6657.99   6932.29    152.93 o
   5   6  16      0.28     19.43     23.61 <
   6   6  16   5173.86   4809.98    119.70 o
   7   6  16      0.01     -1.94     23.51 <
   8   6  16   3549.65   3464.64    100.46 o
   9   6  16      0.00     19.24     25.75 <
  10   6  16   2471.21   2304.58     76.46 o
  11   6  16      0.22     24.87     32.35 <
   1   7  16   7173.62   7050.43    146.90 o
   2   7  16      0.16    -10.98     20.40 <
   3   7  16   6300.48   6252.19    177.99 o
   4   7  16      0.03    -29.63     22.73 <
   5   7  16   5142.76   5086.69    118.43 o
   6   7  16      0.41      6.12     24.58 <
   7   7  16   3710.79   3778.36    107.75 o
   8   7  16      0.01    -22.15     25.46 <
   9   7  16   2689.97   2530.95     72.97 o
  10   7  16      0.33    -18.65     27.88 <
   0   8  16   5826.36   4953.38    146.90 o
   1   8  16      0.31     18.07     22.83 <
   2   8  16   5416.74   5356.39    111.54 o
   3   8  16      0.32      5.25     20.79 <
   4   8  16   4731.08   4292.32    116.39 o
   5   8  16      0.05     21.08     22.44 <
   6   8  16   3638.16   3451.72     92.69 o
   7   8  16      0.05     21.47     24.68 <
   8   8  16   2745.47   2547.57     74.23 o
   9   8  16      0.05     29.63     30.90 <
  10   8  16   1818.64   1977.64    179.16 o
   1   9  16   4674.87   4376.75    106.39 o
   2   9  16      0.01      7.09     23.03 <
   3   9  16   4270.24   4090.43     93.76 o
   4   9  16      0.05    -10.30     22.83 <
   5   9  16   3476.55   3368.06    117.95 o
   6   9  16      0.01     20.50     24.68 <
   7   9  16   2735.21   2620.92     70.63 o
   8   9  16      0.09     60.43     28.08 o
   9   9  16   1885.12   2189.45    170.32 o
   0  10  16   3757.56   3423.54    129.22 o
   1  10  16      0.20     -5.05     27.40 <
   2  10  16   3625.20   3066.39     86.47 o
   3  10  16      0.10      7.09     25.16 <
   4  10  16   3136.62   2854.30     84.62 o
   5  10  16      0.11     23.71     30.41 <
   6  10  16   2571.35   2305.06     79.47 o
   7  10  16      0.00     45.96     33.62 <
   1  11  16   3031.89   2898.99     88.41 o
   2  11  16      0.00     27.69     28.47 <
   3  11  16   2760.39   2769.77     78.11 o
   4  11  16      0.02     46.25     29.44 <
   5  11  16   2359.25   2043.03     67.14 o
   6  11  16      0.01    112.31     43.43 o
   0  12  16   2419.91   1922.46    109.79 o
   1  12  16      0.07     -2.72     38.28 <
   2  12  16   2315.49   2018.84     87.15 o
   3  12  16      0.09     -8.55     41.10 <
   4  12  16   2057.54   1910.99    101.24 o
   1   0  17      0.59     10.59     35.07 <
   3   0  17      8.04      8.45     20.60 <
   5   0  17      2.24     18.75     31.67 <
   7   0  17      2.62      4.96     30.31 <
   9   0  17      0.47    -23.51     26.04 <
  11   0  17      0.01     43.33     54.41 <
   1   1  17     10.09     23.12     21.37 <
   2   1  17      5.66     -8.45     28.37 <
   3   1  17      3.87     -3.59     16.03 <
   4   1  17     10.05     25.65     17.78 <
   5   1  17      3.02      6.41     20.79 <
   6   1  17      4.63     -3.79     17.78 <
   7   1  17      0.03      2.62     20.40 <
   8   1  17      0.65     17.78     21.28 <
   9   1  17      0.11     12.14     27.30 <
  10   1  17      0.01      3.40     27.69 <
  11   1  17      0.02     11.76     36.14 <
  12   1  17      0.30     72.48     87.44 <
   0   2  17     23.88    -25.07     24.87 <
   1   2  17      1.82     -8.16     16.13 <
   2   2  17     19.60     37.70     20.99 <
   3   2  17      3.26     18.17     16.32 <
   4   2  17      8.44     32.35     15.16 o
   5   2  17      6.16    -17.00     16.23 <
   6   2  17      1.67    -28.76     18.85 <
   7   2  17      0.05    -32.84     22.73 <
   8   2  17      0.35     22.15     24.78 <
   9   2  17      0.32     -2.14     25.46 <
  10   2  17      0.02     44.89     29.15 <
  11   2  17      0.96     69.95     36.53 <
   1   3  17     47.15     -1.75     19.72 <
   2   3  17      4.36     15.06     28.56 <
   3   3  17     30.74     36.43     13.99 o
   4   3  17      5.96     10.10     15.06 <
   5   3  17      6.98      3.59     17.10 <
   6   3  17      3.36      5.15     16.71 <
   7   3  17      2.20     18.85     25.26 <
   8   3  17      0.43     26.43     26.14 <
   9   3  17      0.00      9.81     31.19 <
  10   3  17      0.09     16.03     27.59 <
  11   3  17      0.00     31.87     30.80 <
   0   4  17     44.84     47.61     23.22 o
   1   4  17      0.20     34.20     19.43 <
   2   4  17     31.21    -10.59     16.42 <
   3   4  17      4.58     -7.48     19.43 <
   4   4  17     13.57     11.85     16.03 <
   5   4  17      1.12      1.75     16.91 <
   6   4  17      3.63     13.41     21.28 <
   7   4  17      1.24     20.40     20.79 <
   8   4  17      0.04     63.15     26.82 o
   9   4  17      0.35     46.25     24.78 <
  10   4  17      0.02    -16.52     29.15 <
  11   4  17      0.00    -32.64     30.90 <
   1   5  17     45.44     38.77     19.72 <
   2   5  17      1.48     22.35     17.59 <
   3   5  17     23.89    -21.86     20.69 <
   4   5  17      3.31     23.90     18.07 <
   5   5  17      8.85     39.74     21.76 <
   6   5  17      1.03     25.84     22.54 <
   7   5  17      0.49     18.85     25.26 <
   8   5  17      0.06     17.59     24.29 <
   9   5  17      0.05     11.76     27.11 <
  10   5  17      0.01      6.12     29.24 <
   0   6  17     20.51      6.51     26.52 <
   1   6  17      0.72      7.68     19.33 <
   2   6  17     16.99    -19.04     22.64 <
   3   6  17      0.58    -10.59     21.37 <
   4   6  17      6.51     15.64     20.50 <
   5   6  17      1.51    -17.59     31.96 <
   6   6  17      0.72     29.44     26.33 <
   7   6  17      0.00     31.77     28.86 <
   8   6  17      0.10     -4.96     29.73 <
   9   6  17      0.02      4.18     32.84 <
  10   6  17      0.40     55.57     43.24 <
   1   7  17     15.03     -6.12     22.35 <
   2   7  17      0.55     10.30     25.94 <
   3   7  17      8.29     30.51     33.03 <
   4   7  17      0.49    -12.63     24.68 <
   5   7  17      1.64      4.47     24.58 <
   6   7  17      0.25     25.84     25.75 <
   7   7  17      0.17     39.64     25.84 <
   8   7  17      0.00     -9.62     31.28 <
   9   7  17      0.32     25.36     31.28 <
   0   8  17      3.81     -3.59     33.13 <
   1   8  17      0.00     44.40     26.23 <
   2   8  17      2.16     19.33     26.52 <
   3   8  17      0.59     42.07     25.16 <
   4   8  17      0.56     42.65     28.66 <
   5   8  17      0.02     17.39     25.55 <
   6   8  17      0.02      0.49     26.72 <
   7   8  17      0.04    -13.50     30.22 <
   8   8  17      0.42    -34.20     32.74 <
   9   8  17      0.23    -30.51     47.70 <
   1   9  17      1.30     16.03     26.91 <
   2   9  17      0.03     14.28     24.87 <
   3   9  17      0.48     34.39     28.76 <
   4   9  17      0.06     36.14     26.91 <
   5   9  17      0.01     -5.05     31.96 <
   6   9  17      0.00    -10.10     33.03 <
   7   9  17      0.28    -15.55     33.33 <
   0  10  17      0.02     62.18     44.21 <
   1  10  17      0.09    -43.62     29.05 <
   2  10  17      0.03     43.04     30.22 <
   3  10  17      0.00     26.14     27.30 <
   4  10  17      0.18     45.66     27.01 <
   5  10  17      0.02     10.59     29.54 <
   6  10  17      0.55     64.90     35.46 <
   1  11  17      0.17    -30.12     34.69 <
   2  11  17      0.00     -5.54     31.38 <
   3  11  17      0.33    -23.90     28.08 <
   4  11  17      0.01     31.77     35.07 <
   0   0  18   2886.40   2490.54    161.38 o
   2   0  18   3028.76   3331.92    109.40 o
   4   0  18   3519.66   3149.46    152.25 o
   6   0  18   3528.92   3801.68    152.44 o
   8   0  18   3102.97   3127.89    120.77 o
  10   0  18   2277.35   2440.99    134.95 o
   1   1  18   3072.61   3298.60     87.15 o
   2   1  18      0.10      3.69     22.05 <
   3   1  18   3404.73   3515.84     95.21 o
   4   1  18      0.00     17.59     20.40 <
   5   1  18   3633.86   3465.71     99.29 o
   6   1  18      0.28    -26.52     20.60 <
   7   1  18   3385.37   3313.75     83.94 o
   8   1  18      0.11     33.52     22.25 <
   9   1  18   2671.40   2832.92     84.53 o
  10   1  18      0.15     53.24     25.65 o
  11   1  18   1862.01   1548.30    110.27 o
   0   2  18   3051.12   3485.14    166.53 o
   1   2  18      0.00     -2.91     21.08 <
   2   2  18   3302.23   3089.42     92.20 o
   3   2  18      0.07    -10.98     19.82 <
   4   2  18   3526.33   3915.55     91.13 o
   5   2  18      0.01     37.99     17.88 o
   6   2  18   3564.23   3275.38     73.45 o
   7   2  18      0.01      1.75     22.83 <
   8   2  18   2983.64   3267.99     97.25 o
   9   2  18      0.00     33.91     28.27 <
  10   2  18   2219.44   2292.14     81.71 o
  11   2  18      0.01     36.05     41.49 <
   1   3  18   3442.14   3502.14    101.43 o
   2   3  18      0.06     41.19     23.12 <
   3   3  18   3610.19   3754.65     77.92 o
   4   3  18      0.50     49.84     17.10 o
   5   3  18   3653.35   3595.02     77.82 o
   6   3  18      0.00     -7.00     19.33 <
   7   3  18   3228.83   3285.00     78.50 o
   8   3  18      0.24     29.54     26.91 <
   9   3  18   2529.03   2590.61     86.47 o
  10   3  18      0.09      3.98     39.06 <
  11   3  18   1724.85   1773.32    113.67 o
   0   4  18   3587.81   3315.60    151.37 o
   1   4  18      0.07     12.82     20.99 <
   2   4  18   3586.96   3954.51    106.78 o
   3   4  18      0.00     36.63     17.78 o
   4   4  18   3679.98   3621.55     76.95 o
   5   4  18      0.06     52.56     17.97 o
   6   4  18   3353.50   3676.35     80.15 o
   7   4  18      0.00     29.73     21.76 <
   8   4  18   2776.10   2648.61     83.85 o
   9   4  18      0.01     19.92     27.40 <
  10   4  18   1983.35   2330.42     79.86 o
   1   5  18   3738.07   3718.22     99.68 o
   2   5  18      0.16     -5.44     20.40 <
   3   5  18   3714.10   3766.31     79.18 o
   4   5  18      0.06    -17.10     19.43 <
   5   5  18   3448.03   3668.77     84.43 o
   6   5  18      0.25    -19.63     20.89 <
   7   5  18   2942.21   3014.80    103.96 o
   8   5  18      0.02     -1.26     26.04 <
   9   5  18   2188.98   2275.92     75.49 o
  10   5  18      0.05   -128.44    107.07 <
   0   6  18   3682.82   4088.00    160.21 o
   1   6  18      0.03     17.10     23.32 <
   2   6  18   3677.03   3659.54    101.14 o
   3   6  18      0.06     11.66     23.71 <
   4   6  18   3426.76   3652.06     85.79 o
   5   6  18      0.01     47.51     31.77 <
   6   6  18   3012.16   3063.57     88.22 o
   7   6  18      0.00     -3.40     28.76 <
   8   6  18   2336.60   2588.76     77.05 o
   9   6  18      0.00    -10.30     29.05 <
   1   7  18   3544.65   3545.18     87.73 o
   2   7  18      0.01    -24.58     24.29 <
   3   7  18   3359.25   3393.52    121.93 o
   4   7  18      0.07     46.05     34.59 <
   5   7  18   3000.18   3134.89     96.77 o
   6   7  18      0.00    -30.12     32.26 <
   7   7  18   2407.53   2599.26     84.92 o
   8   7  18      0.02     52.47     28.76 <
   0   8  18   3281.76   3237.39    140.20 o
   1   8  18      0.03     35.46     31.28 <
   2   8  18   3162.05   3590.75    109.59 o
   3   8  18      0.04    -40.42     28.66 <
   4   8  18   2887.37   3029.08     97.55 o
   5   8  18      0.00      9.91     27.79 <
   6   8  18   2396.97   2626.27     85.30 o
   7   8  18      0.03    -31.28     29.24 <
   1   9  18   2864.73   2995.47     87.73 o
   2   9  18      0.00     11.66     30.60 <
   3   9  18   2679.45   2804.84     87.73 o
   4   9  18      0.00     12.53     31.58 <
   5   9  18   2300.00   2382.11     91.23 o
   6   9  18      0.00     33.42     33.52 <
   0  10  18   2480.07   2542.52    123.88 o
   1  10  18      0.03    -35.66     35.17 <
   2  10  18   2396.33   2454.59     88.90 o
   3  10  18      0.00     17.10     30.90 <
   4  10  18   2130.61   2405.52     86.28 o
   5  10  18      0.04     57.81     61.40 <
   1  11  18   2046.52   2011.36    103.08 o
   2  11  18      0.00    -37.41     42.65 <
   3  11  18   1890.76   1969.19    140.98 o
   1   0  19      1.47    -13.31     30.60 <
   3   0  19      6.20     16.42     24.97 <
   5   0  19      8.39    -45.08     49.84 <
   7   0  19      3.07    -16.71     44.01 <
   9   0  19      2.20     67.82     46.25 <
   1   1  19      6.72     10.78     18.75 <
   2   1  19      4.78     29.92     17.97 <
   3   1  19      4.70     34.30     24.00 <
   4   1  19      9.01      9.91     21.37 <
   5   1  19      1.38     -7.00     24.68 <
   6   1  19      6.52      2.91     32.06 <
   7   1  19      0.61     29.63     23.51 <
   8   1  19      2.77      9.81     25.75 <
   9   1  19      0.06    -14.19     28.66 <
  10   1  19      1.01    -54.02     51.40 <
   0   2  19     24.30     11.46     32.74 <
   1   2  19      0.90     76.37     27.11 o
   2   2  19     18.91     47.90     24.19 <
   3   2  19      6.68     -6.41     23.51 <
   4   2  19      9.65     21.76     25.26 <
   5   2  19      5.66     11.37     20.50 <
   6   2  19      3.43     31.67     21.08 <
   7   2  19      4.35    -18.27     20.89 <
   8   2  19      0.77     73.45     27.88 o
   9   2  19      0.98     46.15     26.23 <
  10   2  19      0.25     31.19     39.06 <
   1   3  19     39.13     19.92     19.04 <
   2   3  19      3.36    -22.25     24.29 <
   3   3  19     23.53    -17.49     20.40 <
   4   3  19      6.99      9.23     19.14 <
   5   3  19     10.38     24.19     19.53 <
   6   3  19      4.81     43.72     20.31 o
   7   3  19      2.41      7.77     21.08 <
   8   3  19      2.17     -2.43     21.86 <
   9   3  19      0.75     45.76     24.39 <
  10   3  19      0.97     71.70     53.63 <
   0   4  19     47.17     51.49     31.77 <
   1   4  19      0.91     32.55     22.35 <
   2   4  19     38.62     88.41     25.75 o
   3   4  19      3.55      0.10     20.31 <
   4   4  19     20.06     -6.22     20.60 <
   5   4  19      5.08    -13.70     19.24 <
   6   4  19      6.93     47.61     20.60 o
   7   4  19      2.06     15.16     22.73 <
   8   4  19      2.28     29.73     23.22 <
   9   4  19      1.52     78.41     34.01 o
   1   5  19     42.77     -0.78     21.96 <
   2   5  19      1.92     47.70     23.51 o
   3   5  19     27.97     64.42     21.47 o
   4   5  19      3.47    -14.28     19.82 <
   5   5  19     11.28     43.62     22.15 <
   6   5  19      2.92      0.39     23.03 <
   7   5  19      3.91     46.54     29.05 <
   8   5  19      1.41     13.21     33.33 <
   0   6  19     35.89    -13.41     38.47 <
   1   6  19      0.23     28.08     27.59 <
   2   6  19     28.54    -12.24     28.86 <
   3   6  19      2.25     16.42     21.47 <
   4   6  19     15.82     -5.64     21.57 <
   5   6  19      2.00    -28.08     28.66 <
   6   6  19      6.65    -19.14     30.41 <
   7   6  19      1.73      2.23     27.11 <
   8   6  19      1.92     -8.26     32.74 <
   1   7  19     23.19    -13.12     33.71 <
   2   7  19      0.63     24.19     23.80 <
   3   7  19     15.44     16.23     24.00 <
   4   7  19      1.52     19.92     30.80 <
   5   7  19      7.50      3.98     28.27 <
   6   7  19      1.17    -12.92     31.28 <
   7   7  19      2.61     36.43     36.14 <
   0   8  19     15.26     61.01     61.70 <
   1   8  19      0.19     17.78     34.10 <
   2   8  19     13.09     17.10     36.63 <
   3   8  19      0.57     19.43     31.48 <
   4   8  19      7.94    -12.53     36.05 <
   5   8  19      1.05     66.07     33.71 <
   6   8  19      3.61      7.09     35.95 <
   1   9  19      8.66     43.92     45.47 <
   2   9  19      0.20    -20.50     33.91 <
   3   9  19      6.28    -18.75     32.26 <
   4   9  19      0.41     66.26     35.46 <
   5   9  19      3.54    115.23     96.67 <
   0  10  19      5.68     11.85     51.98 <
   1  10  19      0.01     77.73     52.37 <
   2  10  19      4.94     19.82     47.80 <
   3  10  19      0.26      4.76     46.93 <
   0   0  20   8335.88  10274.20    428.56 o
   2   0  20   7509.13   8672.48    304.01 o
   4   0  20   5740.01   5886.39    215.30 o
   6   0  20   3920.47   4060.22    162.45 o
   8   0  20   2594.36   2447.30    126.60 o
   1   1  20   7691.99   8826.77    183.14 o
   2   1  20      0.01     31.09     22.35 <
   3   1  20   6374.28   6996.12    162.54 o
   4   1  20      0.07      5.15     25.84 <
   5   1  20   4605.61   4664.73    139.71 o
   6   1  20      0.00     -9.13     27.40 <
   7   1  20   3114.53   3238.75    115.91 o
   8   1  20      0.05     48.00     30.12 <
   9   1  20   2048.71   1488.36    116.10 o
   0   2  20   7518.67   9246.88    313.04 o
   1   2  20      0.01     22.64     25.65 <
   2   2  20   6860.59   7714.60    190.33 o
   3   2  20      0.03    -10.10     24.39 <
   4   2  20   5272.03   5931.28    155.45 o
   5   2  20      0.04      2.72     25.26 <
   6   2  20   3694.67   3504.67     95.70 o
   7   2  20      0.01     31.38     25.07 <
   8   2  20   2458.14   2508.12     72.38 o
   9   2  20      0.00    -20.69     34.30 <
   1   3  20   6396.58   6632.07    205.88 o
   2   3  20      0.11     48.77     31.48 <
   3   3  20   5395.00   5871.33    123.10 o
   4   3  20      0.11    -28.27     22.83 <
   5   3  20   4020.17   4130.27     93.95 o
   6   3  20      0.18     14.38     24.19 <
   7   3  20   2790.04   2748.00     71.99 o
   8   3  20      0.01     51.78     23.22 o
   9   3  20   1880.82   1707.16    105.22 o
   0   4  20   5769.82   6130.64    265.92 o
   1   4  20      0.00     52.17     30.31 <
   2   4  20   5298.16   6118.60    145.54 o
   3   4  20      0.08     -8.94     24.58 <
   4   4  20   4249.98   4338.57    103.18 o
   5   4  20      0.04     10.78     21.96 <
   6   4  20   3082.24   3287.33     74.03 o
   7   4  20      0.03     -1.94     23.71 <
   8   4  20   2140.66   1887.19     65.29 o
   1   5  20   4663.38   4823.19    139.52 o
   2   5  20      0.06     -2.82     25.65 <
   3   5  20   4054.53   4139.40    100.07 o
   4   5  20      0.19     -7.00     23.90 <
   5   5  20   3153.41   3331.53     75.39 o
   6   5  20      0.07    -16.61     22.73 <
   7   5  20   2298.31   2280.29     68.11 o
   0   6  20   3991.02   4455.94    175.18 o
   1   6  20      0.02    -20.21     28.18 <
   2   6  20   3749.33   3626.70    112.31 o
   3   6  20      0.01     24.00     24.58 <
   4   6  20   3116.98   3354.75     84.43 o
   5   6  20      0.04      4.47     26.04 <
   6   6  20   2391.40   2215.58     77.14 o
   7   6  20      0.01     29.34     32.45 <
   1   7  20   3205.59   2965.25    101.14 o
   2   7  20      0.03    -14.19     30.31 <
   3   7  20   2862.98   2913.46     96.96 o
   4   7  20      0.05     62.28     30.80 o
   5   7  20   2333.77   2272.42     71.22 o
   6   7  20      0.07     58.59     50.33 <
   0   8  20   2690.25   2610.43    156.23 o
   1   8  20      0.00    -47.12     46.15 <
   2   8  20   2550.24   2546.50    108.43 o
   3   8  20      0.01     -2.82     31.87 <
   4   8  20   2203.48   2048.66     81.52 o
   5   8  20      0.00    133.79     82.68 <
   1   9  20   2164.95   1630.79    199.46 o
   2   9  20      0.01     49.06     64.32 <
   1   0  21      0.48     -8.65     31.96 <
   3   0  21      2.62     62.18     33.33 <
   5   0  21      1.83     -0.58     37.60 <
   7   0  21      0.50     87.64     51.88 <
   1   1  21      2.96    -27.30     22.44 <
   2   1  21      1.74     14.19     24.58 <
   3   1  21      1.63     13.70     24.10 <
   4   1  21      2.83     24.87     28.18 <
   5   1  21      0.58     51.78     31.48 <
   6   1  21      1.20     29.54     28.47 <
   7   1  21      0.06     -1.46     29.24 <
   8   1  21      0.08     64.12     91.23 <
   0   2  21     10.23      4.27     53.15 <
   1   2  21      0.47     26.33     24.19 <
   2   2  21      7.90     -6.12     23.90 <
   3   2  21      2.04     27.20     27.20 <
   4   2  21      3.48     28.47     27.79 <
   5   2  21      1.79    -29.63     25.55 <
   6   2  21      0.80     -7.97     28.86 <
   7   2  21      0.27    -22.25     30.90 <
   8   2  21      0.08    -34.69     96.38 <
   1   3  21     15.18     63.44     30.90 o
   2   3  21      1.24    -22.93     31.58 <
   3   3  21      8.79     19.33     25.26 <
   4   3  21      1.91    -14.38     25.84 <
   5   3  21      2.58     27.79     25.84 <
   6   3  21      0.81     24.48     27.30 <
   7   3  21      0.37    -41.97     35.07 <
   0   4  21     18.11    -17.00     48.29 <
   1   4  21      0.23    -10.98     32.16 <
   2   4  21     13.64     11.08     23.32 <
   3   4  21      1.34     -9.33     23.42 <
   4   4  21      5.86    -56.74     26.91 <
   5   4  21      0.87     -1.17     26.62 <
   6   4  21      1.29    -19.14     24.87 <
   7   4  21      0.20     -2.23     34.01 <
   1   5  21     13.57      8.65     29.63 <
   2   5  21      0.55    -15.16     25.26 <
   3   5  21      7.41      6.02     26.52 <
   4   5  21      0.88    -24.29     28.56 <
   5   5  21      2.09     38.86     26.52 <
   6   5  21      0.28      7.87     29.73 <
   0   6  21      9.41      8.16     41.19 <
   1   6  21      0.12    -31.77     35.95 <
   2   6  21      7.07      2.14     36.43 <
   3   6  21      0.43      0.68     27.59 <
   4   6  21      2.74      7.58     27.30 <
   5   6  21      0.34     22.15     42.07 <
   1   7  21      3.95     50.62     42.17 <
   2   7  21      0.15     70.83     37.31 <
   3   7  21      1.93    -25.55     44.98 <
   4   7  21      0.18     55.77     80.06 <
   0   8  21      1.49     31.09    104.44 <
   1   8  21      0.01    -15.64     70.24 <
   0   0  22   1264.76   1240.90     74.23 o
   2   0  22   1347.80   1491.08     70.83 o
   4   0  22   1509.89   1471.35     80.93 o
   6   0  22   1536.30   1841.43     93.95 o
   1   1  22   1339.21   1641.28     52.08 o
   2   1  22      0.01     23.51     25.46 <
   3   1  22   1471.60   1679.56     55.87 o
   4   1  22      0.01     35.46     28.37 <
   5   1  22   1568.32   1868.73     83.65 o
   6   1  22      0.01     43.72     37.99 <
   7   1  22   1467.16   1457.56    168.37 o
   0   2  22   1356.32   1612.23    109.69 o
   1   2  22      0.00    -12.05     26.04 <
   2   2  22   1427.08   1334.46     49.06 o
   3   2  22      0.02     82.20     30.22 o
   4   2  22   1540.00   1948.50     64.03 o
   5   2  22      0.02     10.30     29.44 <
   6   2  22   1527.97   1525.57     87.64 o
   1   3  22   1487.51   1644.88     63.25 o
   2   3  22      0.03    -31.67     39.64 <
   3   3  22   1558.81   1797.03     56.16 o
   4   3  22      0.07     79.67     27.88 o
   5   3  22   1571.39   1730.18     56.16 o
   6   3  22      0.02    100.65     58.97 <
   0   4  22   1541.48   1383.33    117.56 o
   1   4  22      0.01    -28.47     30.60 <
   2   4  22   1563.68   1710.17     55.96 o
   3   4  22      0.02    -31.38     27.98 <
   4   4  22   1577.10   1635.26     58.78 o
   5   4  22      0.02     -3.98     39.83 <
   1   5  22   1611.65   1635.26     77.82 o
   2   5  22      0.03      3.59     30.02 <
   3   5  22   1598.25   1832.78     59.07 o
   4   5  22      0.04    -53.05     40.13 <
   0   6  22   1598.19   1617.58    116.59 o
   1   6  22      0.00     26.52     52.47 <
   2   6  22   1580.03   1615.73     88.61 o
   3   6  22      0.01     -6.51     41.97 <
   1   0  23      0.51     28.18     38.28 <
   3   0  23      2.79     16.52     38.57 <
   1   1  23      2.65     16.52     28.66 <
   2   1  23      1.77    -10.30     28.27 <
   3   1  23      1.71     40.42     32.06 <
   4   1  23      3.53     -9.72     56.74 <
   5   1  23      0.69    -97.06     98.71 <
   0   2  23      9.15     -0.10     45.57 <
   1   2  23      0.43     19.63     31.28 <
   2   2  23      7.31     73.94     25.84 o
   3   2  23      2.51     21.67     28.66 <
   4   2  23      3.80     40.03     44.11 <
   1   3  23     15.27     40.90     28.47 <
   2   3  23      1.33     57.71     42.26 <
   3   3  23      9.81    125.72     47.80 o
   4   3  23      2.71     68.11     51.59 <
   0   4  23     18.73    -39.15     54.02 <
   1   4  23      0.30    -45.18     42.75 <
   2   4  23     15.15     51.98     56.35 <
   3   4  23      1.65    -98.03     61.89 <
   4   4  23      8.10     40.32     98.32 <
   1   5  23     17.77     32.35     55.96 <
   2   5  23      0.75    -18.17     50.62 <
   0   0  24   3158.97   3937.51    257.37 o
   1   1  24   3016.78   3554.12    241.15 o

loop_
 _twin_refln_datum_id
 _twin_refln_individual_id
 _twin_refln_index_h
 _twin_refln_index_k
 _twin_refln_index_l
 _twin_refln_F_squared_calc
 _twin_refln_F_squared_meas
 _twin_refln_F_squared_sigma
 _twin_refln_include_status
 ? ? ? ? ? ? ? ? ?
